# Supplementary material for: Deciphering the role of extrachromosomal circular DNA in adipose stem cells from old and young donors
Source: Stem Cell Res Ther. 2023 Nov 28;14:341. doi: 10.1186/s13287-023-03575-2 (PMC10683086; doi:10.1186/s13287-023-03575-2)
Supplement: Supplementary file 2 — Additional file 2: Data S1. eccDNAs detected in Y-ASC1. [file 13287_2023_3575_MOESM2_ESM.xls]

chr1	100023283	100023549	0	2	64	2.458646617	1.34896941	0.75	0.593869732	0.139097744	NA
chr1	100271111	100273724	16	110	4423.68	131.0072713	17.13279511	0.992209868	0.999069925	0	NA
chr1	10054920	10055302	2	19	905.92	62.86125654	8.910204544	0.975352113	0.998081181	0	NA
chr1	10060710	10061659	6	51	1878.89	65.16649104	9.779319183	1	0.999823197	0	RBP7
chr1	100767184	100767717	2	21	1203	62.48780488	12.38857813	0.93219996	0.9784317	0	NA
chr1	101480802	101481860	4	0	0	25.04820416	5.943061719	0.873311318	0.743639167	0	DPH5
chr1	101548749	101549114	4	0	0	3.002739726	1.369928766	0.4453524	1	0.060273973	RP11-421L21.3
chr1	101592754	101593731	0	2	119	1.501535312	1.50340715	0.706070288	1	0.28863869	NA
chr1	101621400	101621985	0	2	53	9.777777778	2.782457596	0.991025641	1	0	NA
chr1	101766425	101769200	24	3	23.98	40.59783784	24.83806427	0.396226415	0.95113438	0.055135135	NA
chr1	101766884	101768988	2	35	1314	50.80655894	18.71268492	0.885775401	0.530727383	0	NA
chr1	101766969	101768801	0	3	24	50.6058952	19.77498221	0.546186186	0.412252194	0	NA
chr1	101767814	101769200	0	9	371	56.65440115	20.43120047	0.335697629	0.95113438	0	NA
chr1	101920137	101922665	0	1	40	0.840981013	1.788464528	0.251175917	0.143730887	0.782436709	NA
chr1	101968381	101969584	6	0	0	55.12967581	12.00878629	0.992512624	0.323225571	0	NA
chr1	101968381	101969762	1	4	167	56.06806662	11.85666269	0.992512624	0.977475288	0	NA
chr1	101971113	101971455	0	1	36	1.403508772	1.735689853	0.972222222	0.946078431	0.570175439	NA
chr1	101981014	101982771	0	1	23	0.682413204	1.222718583	NA	0.632302405	0.702333523	NA
chr1	102059385	102059443	4	0	0	5.534482759	1.192151304	0.315324165	0.344420601	0	NA
chr1	102290781	102292849	8	0	0	0.543520309	1.477929699	0.974789916	0.830670927	0.824951644	OLFM3
chr1	10235087	10235265	0	5	140.98	33.03932584	8.782875549	0.828096677	0.861172323	0	UBE4B
chr1	102372655	102373133	0	2	42	3.485355649	2.032887289	0.593023256	1	0.077405858	OLFM3
chr1	10268169	10268863	3	0	0	1.182997118	1.657121287	0.975	0.282136895	0.593659942	NA
chr1	102698023	102698128	0	1	76	2.723809524	0.507003111	0.992857143	1	0	RP11-202K23.1
chr1	102875102	102875599	0	1	28	0.390342052	0.792664612	0.96969697	1	0.804828974	NA
chr1	10378197	10378682	0	2	90	7.453608247	3.508518701	0.9963548	1	0	KIF1B
chr1	10460736	10461524	0	6	260	6.472081218	3.794931463	0.631524008	0.91119334	0	PGD
chr1	105060467	105060865	0	1	44	2.150753769	1.416835931	0.981481481	1	0.216080402	NA
chr1	106177328	106177860	6	10	449.98	24.53759398	8.848585134	0.996273871	0.952277657	0	NA
chr1	106184463	106184602	0	10	539	53.71223022	9.932321053	0.994408369	0.999827049	0	NA
chr1	106230698	106230898	5	0	0	6.525	2.302037141	0.9921875	0.770114943	0	NA
chr1	106572966	106573857	0	1	27	0.439955107	0.620938067	0.943396226	1	0.62962963	NA
chr1	10692069	10692154	15	779	36894.26	4649.282353	495.6912372	0.990913034	0.990913034	0	NA
chr1	106937960	134262839	4	0	0	9.052839246	1538.383973	0.992857143	NA	0.839629006	NA
chr1	106954794	106955983	36	86	2753.85	493.0100925	143.3713789	0.993565135	0.993700155	0	NA
chr1	10721712	10722294	12	20	720	56.5790378	8.067356506	0.390671981	0.423876477	0	CASZ1
chr1	10721781	10722638	24	6	101.94	45.79229872	16.98860313	0.384477075	0.609479044	0	CASZ1
chr1	10722054	10722505	0	9	630	43.99334812	12.19510462	0.32147323	0.566980638	0	CASZ1
chr1	107382806	107384288	2	17	570	56.23211876	10.93725668	0.99441249	1	0	NA
chr1	107681386	107681809	9	28	1091.68	22.03309693	4.059701232	0.938672439	1	0	NA
chr1	10781383	10782923	5	0	0	27.2974026	7.707214937	0.696927374	0.6835597	0	CASZ1
chr1	10781391	10782502	3	0	0	27.61386139	7.555098929	0.659075908	0.334208224	0	CASZ1
chr1	10781515	10782981	2	7	230	27.85879945	7.642853776	0.533642691	1	0	CASZ1
chr1	108075216	108077561	0	51	2195	33.0652452	8.755114679	0.943352216	0.945930062	0	NA
chr1	108122022	108122458	0	1	11.99	0.660550459	0.820831794	0.35862069	1	0.564220183	VAV3
chr1	10819556	224203558	46	0	0	2.380959904	579.8684457	0.280898876	0.10902496	0.740112176	NA
chr1	108207984	108208597	39	310	12739.66	167.7911909	25.12537153	0.999933453	0.99990017	0	VAV3
chr1	10821650	10822281	0	2	82	3.668779715	2.461679352	0.366124893	0.503649635	0.096671949	CASZ1
chr1	108510611	108511151	0	2	21.99	12.87222222	3.794289894	0.717799083	0.910264687	0	VAV3-AS1
chr1	10856052	224203004	68	0	0	2.380106682	579.918544	NA	0.155303111	0.740170663	NA
chr1	108669003	108671851	0	1	70	3.043890449	2.99598946	0.474930362	0.376080692	0.179775281	NA
chr1	108736225	108736913	0	2	103	1.832848837	1.532486208	0.993273543	0.635371179	0.19622093	SLC25A24
chr1	10891555	10893282	0	2	25.98	5.950781702	3.679771182	0.752747253	0.556186613	0.030110017	NA
chr1	10913177	10913587	0	2	84	17.07560976	6.26656947	0.479931973	0.347719202	0	NA
chr1	10913235	10913903	0	2	82	21.39820359	6.521277685	0.417767782	0.451880801	0	NA
chr1	10913303	10913840	0	9	198	21.75046555	6.647910634	0.324076645	0.422645409	0	NA
chr1	10913349	10913940	0	1	88.82	22.95600677	6.001248626	0.31253362	0.443133803	0	NA
chr1	10913542	10913961	0	4	144	24.94988067	3.712183223	0.4003001	0.416973523	0	NA
chr1	109207859	109208250	10	16	715	59.94629156	6.313601629	0.976729851	0.955485137	0	NA
chr1	109253346	109253797	0	23	925	18.54767184	4.168226626	0.947138488	0.797575758	0	NA
chr1	109312660	109312898	0	2	54	5.911764706	2.089536818	0.995702006	1	0	STXBP3
chr1	109369718	109370200	4	10	532	11.87136929	3.462311875	0.965921193	0.960701754	0	AKNAD1
chr1	109551517	109551873	0	1	32	0.449438202	0.83479441	0.37804878	1	0.775280899	WDR47
chr1	109654107	109654641	3	0	0	1.883895131	2.309726015	0.994800693	0.39055794	0.378277154	C1orf194
chr1	109697526	109698495	0	24	997	19.28070175	8.053334157	0.992414101	0.998888477	0	KIAA1324
chr1	109707946	109710126	0	1	38	30.97293578	8.934404259	0.722202101	0.858925477	0	KIAA1324
chr1	10974018	10974168	8	0	0	10.35333333	1.155489314	0.790113452	0.664611591	0	NA
chr1	109752855	109754273	4	0	0	9.404795487	4.839282095	0.593572779	0.593908629	0.026798307	NA
chr1	109783697	109784396	182	30	1315.7	449.9985694	321.1006354	0.982957632	0.85764623	0	NA
chr1	109783757	109784156	68	207	8747.97	724.4185464	71.25975469	0.936923837	0.80740124	0	NA
chr1	110044423	110044729	0	1	17	12.52287582	5.929967064	0.993091537	0.66652596	0	CYB561D1
chr1	110058863	110059517	0	9	335	17.12385321	4.408250516	0.991339786	0.966016992	0	NA
chr1	11013053	11025434	4	0	0	3.023422987	3.885166198	0.584310189	0.258760108	0.295371941	C1orf127
chr1	110595627	110596070	4	0	0	4.126410835	3.928515016	0.31892275	0.52815534	0.284424379	STRIP1
chr1	110715124	110715546	0	2	48	4	3.100985931	0.709759189	0.757142857	0.177725118	SLC6A17
chr1	110735855	110736910	1	2	54	6.780094787	3.30689098	1	1	0	SLC6A17
chr1	110876885	110877102	0	1	25	1.184331797	0.609550443	0.966292135	1	0.110599078	RP5-1074L1.1
chr1	110915071	110915336	0	2	83	3.962264151	2.332399074	0.864142539	0.770833333	0	RP5-1074L1.4,SLC16A4
chr1	110955069	110955379	0	1	31	3.45483871	2.242455266	0.238931834	0.584042553	0	LAMTOR5-AS1
chr1	11099051	11099193	0	1	22.9	1.584507042	0.704542182	1	0.704225352	0.126760563	MASP2
chr1	11099557	11101391	0	1	74	3.088876772	6.168946093	0.712998713	0.46	0.346237732	MASP2
chr1	11101311	11101784	9	0	0	6.264270613	3.687578766	0.532632743	0.434506354	0.061310782	MASP2
chr1	11101930	11102266	0	1	16.99	6.363095238	1.59957433	0.35206365	0.394223827	0	MASP2
chr1	11101947	11102441	0	2	62	5.615384615	2.616872642	0.341147132	0.65370019	0.0951417	MASP2
chr1	11102185	11102450	0	2	126	4.603773585	3.031530049	0.251597908	0.678675755	0.177358491	MASP2
chr1	111034679	111035958	3	70	3464.98	93.59655981	14.72122562	0.818029701	0.904460378	0	NA
chr1	11161727	11162289	3	0	0	4.645907473	2.517036467	0.479806139	0.835483871	0	RP4-635E18.6
chr1	11161727	11162339	1	2	138	4.429738562	2.518551676	0.479806139	0.994818653	0	RP4-635E18.6
chr1	111723786	111723824	0	1	62	12.60526316	0.629932063	0.681365576	0.542468856	0	CEPT1
chr1	111723786	111723832	0	1	25	12.17391304	1.203335	0.79658606	0.634201586	0	CEPT1
chr1	111723786	111723834	0	1	91	12.125	1.201127942	0.827880512	0.659116648	0	CEPT1
chr1	111859887	111861561	0	4	198	10.2078853	4.319225443	0.996341463	1	0	RP5-1125M8.2,CHIA
chr1	111969160	111969714	4	0	0	2.889891697	2.97106485	0.778931751	0.512944984	0.294223827	OVGP1
chr1	112110242	112110752	12	0	0	5.633333333	3.539256966	0.99704142	0.853658537	0.11372549	RAP1A
chr1	112141354	112141606	2	15	1034	8.198412698	4.936131512	0.670445956	0.945355191	0	RAP1A
chr1	11214994	11216278	3	1	70	8.095015576	3.40884959	0.74386921	0.87030303	0.008566978	MTOR
chr1	11215005	11216180	3	0	0	8.156595745	3.52609559	0.69035533	0.471204188	0.009361702	MTOR
chr1	11221412	11221619	0	3	156.8	79.10628019	10.87825954	0.981632389	0.946389622	0	MTOR
chr1	1124545	1125181	3	0	0	14.25943396	5.731984822	0.530975955	0.480829016	0	TTLL10
chr1	112480726	112483378	4	7	381	14.84313725	5.438007448	0.803738318	0.967775468	0	KCND3
chr1	11248155	11248275	0	4	78.99	26.79166667	5.291338573	0.987772258	0.995729537	0	MTOR
chr1	112502037	112502942	0	1	32	4.78121547	2.928367762	0.54087346	0.893864013	0.120441989	KCND3
chr1	11254416	11256620	12	71	2002.9	96.05943739	14.90394553	0.99271196	0.957579475	0	ANGPTL7,MTOR
chr1	112565772	112569000	6	0	0	0.810408922	0.972670263	0.535211268	0.444444444	0.530049566	NA
chr1	112570382	112572110	4	26	1281.98	50.14467593	10.4696384	0.914248214	0.983564458	0	NA
chr1	112619626	112621857	3	0	0	2.151501569	2.59544756	0.555555556	0.855397149	0.444195428	NA
chr1	112684340	112685356	27	78	3497.34	153.996063	31.22940241	0.955671004	0.980765568	0	NA
chr1	112684341	112685380	21	0	0	150.5380173	38.2114104	0.94911345	0.983267064	0	NA
chr1	112754141	112754721	3	0	0	2.95	2.244360749	0.992682927	1	0.129310345	RP5-965F6.2
chr1	112860375	112860577	0	1	46	1.658415842	1.451238278	0.97826087	0.910780669	0.361386139	RP5-965F6.2
chr1	11297762	11298680	8	1	7.94	28.45424837	13.31459379	0.780721533	0.63314631	0	MTOR
chr1	11298072	11298435	2	7	93	24.1707989	13.50067955	0.323745364	0.246857923	0	MTOR
chr1	113422096	113423734	27	135	4599.73	334.1471306	49.80014724	0.992264789	0.988598681	0	NA
chr1	113467812	113468096	0	2	56	5.51056338	1.248898543	0.844517185	0.576438849	0.003521127	SLC16A1
chr1	11382146	11382551	8	0	0	3.449382716	2.075258333	0.526267281	1	0.118518519	NA
chr1	114180936	114182475	0	4	91	18.91877843	8.339251205	1	1	0	MAGI3
chr1	114475647	114475888	0	2	68.8	4.10373444	3.042170168	0.901840491	0.716716717	0	HIPK1
chr1	114532892	114533042	3	0	0	10.30666667	0.992952947	0.388104089	0.671621622	0	NA
chr1	114610882	114611238	0	1	8	10.74438202	1.476157672	0.73194341	0.549255166	0	NA
chr1	114768044	114770237	3	0	0	0.974920201	1.475073419	0.99009901	1	0.658002736	RP4-543J13.1
chr1	114888403	114890048	0	4	237	48.49118541	12.50276862	0.985367732	0.964118134	0	NA
chr1	115177106	115177517	4	2	144	1.897810219	0.623365072	0.994047619	0.994252874	0	DENND2C
chr1	115276384	115276663	0	1	55	8.458781362	2.947130301	0.794331984	0.455615942	0	CSDE1
chr1	115276425	115276705	0	1	53	8.539285714	2.991397104	0.534917207	0.522771318	0	CSDE1
chr1	11540741	11541143	0	1	38	1.472636816	1.18258403	0.984126984	0.717171717	0.365671642	PTCHD2
chr1	115410526	115411144	4	0	0	1.025889968	1.754137854	0.986842105	1	0.702265372	SYCP1
chr1	115593987	115594857	3	12	510	45.93218391	10.07586161	0.955660708	0.948158527	0	TSPAN2
chr1	11564464	11565611	6	20	896	37.36094159	13.48345139	0.844966028	0.941689721	0	PTCHD2
chr1	11564464	33141377	3	0	0	1.976695415	21.12374322	0.844966028	1	0.558328246	NA
chr1	115681461	115682064	0	3	38.89	5.152570481	2.361227551	0.334190231	0.9808	0	NA
chr1	115728044	115728257	0	5	133.92	9.197183099	1.201951289	0.84280303	1	0	NA
chr1	115992413	115992624	0	1	47	2.502369668	1.606781858	0.457711443	0.441340782	0.142180095	NA
chr1	116073878	116074462	22	91	4258	283.9126712	34.90129296	0.980520286	0.999541975	0	NA
chr1	116159907	116160381	0	3	187	8.386075949	3.089504521	0.993352327	0.774259448	0	NA
chr1	11640774	11641383	0	2	68	3.706075534	2.413150725	0.668810289	0.532945736	0.119868637	NA
chr1	116790174	116790508	0	1	34	0.622754491	0.92611329	0.486842105	1	0.688622754	NA
chr1	11687373	11687715	0	8	373	16.93859649	4.002086636	0.859858772	0.974696356	0	NA
chr1	11687374	11687699	0	2	186	17.18769231	3.948729404	0.855987055	0.896943231	0	NA
chr1	11687374	11687715	0	2	18	16.95601173	3.994989595	0.855987055	0.974696356	0	NA
chr1	116911979	116912210	0	2	18	4.428571429	2.580791037	0.239954076	0.427774334	0	NA
chr1	1169211	1169421	0	1	62	1.995238095	0.992820029	0.807881773	0.95703125	0	B3GALT6
chr1	117127391	117128259	3	5	231	9.076036866	4.029411108	0.843494086	0.68466994	0	IGSF3
chr1	117134712	117135091	0	2	48	7.947229551	2.830732487	0.757267442	1	0	AL355794.1,IGSF3
chr1	117188274	117189076	0	3	65.64	3.687032419	2.497491294	0.865269461	1	0.024937656	IGSF3
chr1	11723593	11724296	3	1	12.99	14.14082504	4.269555182	0.998462721	1	0	FBXO6
chr1	11723594	11724238	10	0	0	14.25310559	4.441081472	0.990818669	0.58384062	0	FBXO6
chr1	11723594	11724295	4	2	76	14.14978602	4.272005624	0.990818669	0.990646921	0	FBXO6
chr1	117408010	117408160	4	0	0	11.94666667	6.362165948	0.757964812	0.715091678	0	NA
chr1	117409100	117421146	4	0	0	1.909098456	2.206007051	0.858369099	0.392857143	0.352316122	NA
chr1	117430062	117431721	6	31	1270.92	60.21398433	11.70742992	0.982633053	0.971856485	0	NA
chr1	117464759	117465299	0	2	74	5.37037037	3.165182672	0.892018779	0.892589509	0.001851852	PTGFRN
chr1	117510302	117511430	6	0	0	1.654255319	2.206767391	0.534050179	1	0.568262411	PTGFRN
chr1	117589190	117590899	4	6	223.95	41.71971913	11.3404867	0.996054769	0.979961371	0	RP11-27K13.3
chr1	11762697	11762754	0	2	64	12.12280702	1.72769165	0.467207573	0.499638467	0	DRAXIN
chr1	117799904	117800262	8	0	0	1.670391061	0.742007968	0.99009901	0.595238095	0.164804469	NA
chr1	117815623	117815773	3	0	0	3.96	0.28	0.480769231	0.625396825	0	NA
chr1	117879494	117879627	0	1	71.55	9.586466165	1.650371658	0.797308663	0.863037752	0	NA
chr1	11790905	11790989	4	0	0	10.13095238	1.33434273	0.567711808	0.353112033	0	NA
chr1	11790905	11791232	0	10	394	8.52293578	2.420338125	0.683789193	0.660140955	0	NA
chr1	11791648	11791798	4	0	0	7.093333333	0.947605169	0.419753086	0.820197044	0	NA
chr1	118070409	118070755	0	1	55	2.838150289	2.658249465	0.531531532	1	0.248554913	MAN1A2
chr1	11815327	11816674	0	5	220	22.11804009	6.388221787	0.970149254	0.482593421	0	NA
chr1	11819446	11819596	4	0	0	9.973333333	2.513819582	0.331308837	0.32708177	0	NA
chr1	118363384	118364400	1	2	32.98	31.53248031	7.634420613	0.981628904	1	0	NA
chr1	118384730	118385120	0	2	80	6.415384615	1.855489218	0.98858075	0.990540541	0	NA
chr1	118475757	118475871	0	1	61	2.333333333	0.507257274	0.757961783	1	0	WDR3
chr1	118483134	118484954	4	0	0	0.760989011	1.227216591	0.776699029	0.453947368	0.591208791	WDR3
chr1	11861189	11861303	1	32	1456	177.7105263	24.4926497	0.993346676	0.989438153	0	MTHFR
chr1	119177476	119177703	0	8	428	30.57268722	4.533551214	0.936562074	0.936694678	0	NA
chr1	119352094	119352570	4	0	0	1.039915966	1.420321893	0.99009901	1	0.371848739	NA
chr1	119526392	119527526	3	16	616	29.14991182	7.455601388	0.874528302	0.929507456	0	TBX15
chr1	119531389	119532148	3	5	218	16.68642951	14.58550593	0.758301579	0.233226837	0	TBX15
chr1	1196784	1196934	6	0	0	15.98666667	3.164357052	0.803625378	0.603566529	0	UBE2J2
chr1	119770468	119771197	9	0	0	5.703703704	2.401417049	0.888888889	0.889273356	0	RP11-418J17.1
chr1	119770468	119771212	1	1	36	5.629032258	2.433417909	0.888888889	0.991489362	0	RP11-418J17.1
chr1	119964826	119965438	6	0	0	8.89869281	3.204296277	0.540877368	1	0	HSD3B2
chr1	12009057	12009289	6	32	1248.58	118.2844828	14.14902582	0.981407348	0.978111653	0	PLOD1
chr1	120278798	120280231	4	0	0	4.927424983	3.731053762	0.993243243	0.662998624	0.095603629	PHGDH
chr1	120438615	120439585	3	0	0	12.63092784	4.2931103	0.578974895	0.716073147	0	ADAM30
chr1	120438616	120439619	0	3	120	12.76470588	4.305213815	0.578019699	0.981435644	0	ADAM30
chr1	12056589	12057471	12	0	0	31.55442177	18.93310481	0.902714932	0.473266051	0	MFN2
chr1	12056926	12058738	0	4	116	23.44922737	15.92283283	0.627121283	0.994076999	0	MFN2
chr1	12097133	12097622	4	6	302	8.470347648	4.795579944	0.786885246	0.766929134	0	NA
chr1	121351603	121351832	6	0	0	104.5502183	57.77091759	0.99480147	0.082155889	0	NA
chr1	12198893	12199109	0	7	206	20.15740741	4.31655306	0.931972789	0.939393939	0	TNFRSF8
chr1	12199006	12199072	0	4	132	20.56060606	2.097103254	0.309041221	0.51734655	0	TNFRSF8
chr1	12249467	12249762	0	8	284	8.959322034	3.992158358	0.716681377	0.860935525	0	TNFRSF1B
chr1	12254958	12255479	38	236	10578	958.6391555	105.3463546	0.99180299	0.992392918	0	TNFRSF1B
chr1	12258193	12259244	6	0	0	7.543292103	5.231171684	0.524022346	0.347583643	0.025689819	TNFRSF1B
chr1	12271927	12272602	18	16	808	35.36740741	8.139058364	0.600256041	0.843027888	0	NA
chr1	123689971	203338071	7	0	0	1.436580735	289.8553384	NA	0.327001357	0.793466147	NA
chr1	12610098	12610965	0	9	401	8.502883506	3.898768444	0.987528345	1	0	NA
chr1	126629751	208393438	54	0	0	1.507366883	286.0895695	NA	0.996969139	0.773589307	NA
chr1	12694773	12695327	4	6	270	16.7599278	4.899913503	0.729166667	0.791021672	0	NA
chr1	12737941	12738701	4	0	0	1.110526316	2.619440426	0.980099502	0.443919717	0.811842105	NA
chr1	12815823	12816771	0	26	857.95	56.57383966	9.686207038	0.990674603	1	0	C1orf158
chr1	1309168	1309413	0	1	31	2.016326531	1.184827024	0.729665072	0.08692422	0.13877551	AURKAIP1
chr1	134263751	232896819	5	0	0	1.546665039	260.6142945	NA	0.580531862	0.738688358	NA
chr1	1347514	1347664	4	0	0	5.553333333	0.594829574	0.578485181	0.395396073	0	NA
chr1	13842676	224200023	17	0	0	2.380361319	584.0050995	0.15920398	0.439468145	0.742259081	NA
chr1	13853998	135379411	10	0	0	3.00257946	731.6398984	0.916337009	NA	0.74002473	NA
chr1	1386311	1386861	3	0	0	17.24909091	4.101191522	0.785934292	0.451229856	0	ATAD3C
chr1	1386311	1387055	4	6	384	16.18010753	4.549882663	0.785934292	0.76960077	0	ATAD3C
chr1	13880984	13881543	12	2	88	9.799642218	3.94405418	0.990990991	0.938641344	0	RP4-597A16.3
chr1	13940451	13941530	3	0	0	2.019462465	1.829779227	0.936329588	0.737100737	0.291010195	PDPN
chr1	14004929	14020464	0	2	115	1.621371098	5.356074881	0.908171862	0.986020096	0.763051175	NA
chr1	140212216	173833356	4	0	0	2.79546339	446.0870914	NA	0.852316111	0.69795813	NA
chr1	14142543	14143020	12	6	174	21.75681342	6.518123477	0.993047509	1	0	PRDM2
chr1	14142543	14143113	14	2	18	18.20701754	10.00925641	0.993047509	1	0.163157895	PRDM2
chr1	14189016	14189349	4	0	0	1.306306306	0.486319624	0.99009901	1	0.012012012	NA
chr1	142787027	142787695	18	0	0	135.7799401	22.04821374	0.753442885	0.629318767	0	NA
chr1	142787027	142787753	9	0	0	135.369146	21.55315899	0.753442885	0.937563305	0	NA
chr1	143167146	143168271	0	1	9	15.31911111	8.894664524	0.823834197	0.659290694	0	RP11-782C8.4,RP11-782C8.2,RP11-782C8.1
chr1	143266010	143266387	0	2	39.96	32.05039788	9.68359416	0.872416251	0.864006199	0	NA
chr1	14337980	14339162	0	40	1741.95	70.82571912	12.49704189	0.971197503	0.968032418	0	NA
chr1	14342836	14343076	8	0	0	5.6	2.051016008	0.99197861	0.626038781	0	NA
chr1	14393078	14393434	18	0	0	8.058988764	2.53057774	0.351038339	0.561532192	0	NA
chr1	144009362	144009878	8	0	0	7.697674419	4.834236191	0.628547579	0.478706625	0	SRGAP2B
chr1	144055326	144056444	0	1	7.94	10.41502683	3.188394029	0.878194208	1	0	SRGAP2B
chr1	144527013	144528022	0	2	78	8.050545094	5.564686031	0.15818726	0.441021127	0.00099108	NA
chr1	144603728	144604034	100	120	2595.42	1847.816993	475.0145638	0.998554464	0.997982221	0	RP11-640M9.2
chr1	145048266	145049334	1	2	43.86	5.722846442	4.942360896	0.445529677	0.697610294	0.09082397	PDE4DIP
chr1	145071323	145071733	6	0	0	5.9	3.70987476	0.592340426	0.568168853	0.046341463	PDE4DIP
chr1	145152167	145152317	4	0	0	4.233333333	0.467855628	0.635174419	0.621875	0	NA
chr1	145290507	145291543	4	0	0	7.021235521	2.971150346	0.585489599	0.243781095	0	NOTCH2NL,RP11-458D21.5,NBPF10
chr1	146348170	146348516	6	59	2795.54	103.4219653	9.987910765	0.952993898	0.969390817	0	HYDIN2
chr1	14674419	14675336	0	2	97.38	3.044711014	1.368426828	0.987878788	0.765853659	0.098146129	NA
chr1	147127556	147127815	0	1	49	0.872586873	0.991849734	0.195121951	0.74025974	0.563706564	ACP6
chr1	147249746	147250347	0	13	561.25	36.53078203	10.15566697	0.949883751	0.903683807	0	RP11-433J22.3
chr1	147380848	147381073	0	4	216	7.466666667	2.093375796	0.926701571	0.69772481	0	GJA8
chr1	147710530	147710678	0	1	23	2.885135135	0.394620047	0.184485007	0.333699232	0	NA
chr1	147714903	147717012	6	44	2403.58	29.36699858	10.88619397	0.979322372	0.95959596	0	NA
chr1	147718391	147718748	0	28	1159.91	18.67226891	4.185695081	0.927932667	0.968877969	0	RP11-301M17.1
chr1	14856528	14856624	0	2	106	4.833333333	1.624465724	0.991452991	0.991452991	0	NA
chr1	1489864	1490769	12	0	0	4.485082873	2.542033079	0.662309368	0.488940629	0.109392265	SSU72
chr1	149098970	149101724	0	1	42	8.486201888	4.772606096	0.996434938	0.993421053	0.006899056	NBPF23
chr1	14914098	14914272	0	1	73	7.281609195	2.024563454	0.848008386	0.471751412	0	NA
chr1	149226878	149227246	0	19	942.78	55.19021739	7.621958549	0.965626751	0.963215503	0	NA
chr1	149287806	149673344	6	0	0	0.674950329	2.411152848	0.473144105	0.537497275	0.74986642	CR812485.1,RP5-998N21.3,RP5-998N21.10,HIST2H3PS2,RP5-998N21.8,RNVU1-19,RP11-277L2.6,RP11-277L2.4,RP11-277L2.3,RP11-277L2.5,RP11-353N4.1,RNVU1-20,RP11-353N4.2,RP11-353N4.3,RNU1-68P,RP11-353N4.4,RP11-403I13.9,FCGR1C,HIST2H2BB,RP5-998N21.4,FAM72C,RP11-353N4.6,RP11-353N4.8,RP11-353N4.7,RP11-403I13.8,RP5-998N21.7,PPIAL4C,RP11-353N4.5
chr1	149672930	149673438	0	7	130.99	56.77952756	10.0003255	0.992200195	0.989049496	0	RP11-353N4.4,RP11-353N4.5
chr1	149858911	149859093	0	8	306	6.434065934	2.61305765	0.6	1	0	HIST2H2AC,HIST2H2AB
chr1	149940735	149942292	6	0	0	63.40077071	19.80716152	0.813031161	0.504021164	0	OTUD7B
chr1	149981738	149981888	4	0	0	3.986666667	0.162754075	0.503778338	0.581871345	0	OTUD7B
chr1	149987609	149987847	0	1	42	0.781512605	0.975839771	0.977272727	0.724637681	0.609243697	NA
chr1	15004040	15005718	3	18	1014	47.01311085	10.3611689	0.982203559	1	0	KAZN
chr1	150111441	150114487	3	0	0	1.764937623	2.379581515	0.788918206	0.247557003	0.43335522	VPS45
chr1	150154554	150154705	0	1	51	5.278145695	1.352745261	0.588659794	0.995967742	0	NA
chr1	150156176	150156514	0	1	30	1.082840237	1.475320117	0.967741935	0.925925926	0.606508876	NA
chr1	150218779	150219007	4	5	243.9	27.71491228	4.699043062	1	0.866948258	0	NA
chr1	150293343	150293872	2	19	818	20.68809074	6.223854192	1	1	0	NA
chr1	15055830	15057010	0	2	106	4.594067797	3.491946967	0.990491284	0.520720721	0.177966102	KAZN
chr1	15071355	15071741	0	1	70	4.862694301	1.483696195	0.798307475	0.428240741	0	KAZN
chr1	150852340	150852965	2	18	989.65	37.0928	10.52772474	0.759897465	1	0	NA
chr1	150943027	150943833	0	4	216.76	18.94292804	6.511621096	0.992214112	0.961369622	0	CERS2
chr1	150943027	150943853	9	0	0	18.4842615	7.060641463	0.992214112	0.942561746	0.024213075	CERS2
chr1	150951565	150951904	0	1	33	7.519174041	3.86216248	0.386013555	0.607861937	0	NA
chr1	150968683	150969242	12	126	5494.16	371.6779964	91.32657827	0.98824036	0.990320304	0	FAM63A
chr1	150971128	150972081	0	163	6539	87.18887723	15.26059064	0.968597426	0.980052417	0	FAM63A
chr1	150994725	150994875	4	0	0	4.28	0.491528229	0.991071429	1	0	PRUNE
chr1	151166421	151168905	0	2	79	5.286231884	3.479378469	0.642256309	0.765642776	0.001610306	VPS72
chr1	151183946	151184207	0	8	346	14.22988506	5.335562356	0.978555305	0.654433258	0	PIP5K1A
chr1	151284250	151284759	0	1	56	11.38899804	4.176597347	0.789748458	0.693939394	0	PI4KB
chr1	15139685	15140301	0	3	63.99	11.7775974	3.07126683	1	0.847846013	0	KAZN
chr1	151426865	151427862	4	0	0	2.501504514	2.212222758	0.306997743	1	0.260782347	POGZ
chr1	151527324	151527678	0	26	998	63.03954802	11.5258793	0.957051282	0.953235377	0	TUFT1,RP11-74C1.4
chr1	15157488	15157638	4	0	0	13.68666667	4.274165286	0.35118859	0.429694078	0	KAZN
chr1	151686737	151686992	0	5	167	13.10588235	3.553590383	0.992192583	0.831918506	0	CELF3,RIIAD1,AL589765.1
chr1	151695446	151695647	172	177	6623.5	3491.721393	1322.933068	0.999872344	0.995800909	0	RIIAD1,AL589765.1
chr1	15173917	15174162	0	1	54	2.008163265	0.787617626	0.776162791	1	0	KAZN
chr1	151859635	151861441	0	2	93.62	8.486710963	6.563227751	0.990176817	0.957671958	0.045957918	THEM4
chr1	151955753	151958689	0	5	201	2.398501362	4.987100301	0.270103601	0.653350515	0.529972752	S100A10
chr1	152031698	152034739	0	2	91	2.801709964	2.78587072	0.990163934	0.556556557	0.263071358	NA
chr1	152174192	152174506	0	2	105.78	6.449044586	1.402550808	0.53125	0.800747198	0	FLG-AS1
chr1	15219044	15219321	0	3	130	10.50180505	2.174058656	0.861505682	1	0	KAZN
chr1	15237189	15237631	0	6	198	10.46832579	2.521426983	0.760337553	0.919130435	0	KAZN
chr1	15245541	15246319	0	2	24	4.424164524	2.701524302	1	0.507801418	0.09125964	KAZN
chr1	152515558	152523109	0	2	18	0.419811945	0.826427174	1	0.819672131	0.777645345	NA
chr1	152645964	152646114	4	0	0	9.886666667	1.726409247	0.669027688	0.58338142	0	NA
chr1	152683307	152683755	6	93	4045.99	280.0758929	26.61369728	0.960577922	0.992370975	0	NA
chr1	15280512	15281194	18	129	5984.52	258.0439883	45.00610386	0.987740586	0.999914086	0	KAZN
chr1	15288126	15288678	4	0	0	3.275362319	2.799503362	0.822768435	0.480658436	0.099637681	KAZN
chr1	15331361	15332757	0	1	56	4.438395415	2.346689127	0.802377415	0.804347826	0.058739255	KAZN
chr1	153362625	153362924	1	1	57	2.307692308	2.484528924	0.902985075	0.353896104	0.501672241	S100A8
chr1	153362654	153362954	1	1	66	2.61	2.719908087	0.684079602	0.54978355	0.5	S100A8
chr1	153362685	153362985	0	1	35	2.813333333	2.918645043	0.34079602	0.743801653	0.5	S100A8
chr1	15342230	15342820	0	6	225.75	31.47457627	7.64277865	0.908659116	0.934119279	0	KAZN
chr1	153462276	153462330	0	1	49	3	0	0.461538462	0.437837838	0	NA
chr1	153511392	153511816	0	3	183	3.191037736	1.859147415	0.43372093	0.826018809	0.120283019	S100A5
chr1	15351974	15352158	0	1	64	12.05978261	3.933097015	0.957960028	0.757425743	0	KAZN
chr1	153612450	153612775	1	19	937.21	225.92	32.65342107	0.990738575	0.999907707	0	CHTOP
chr1	153725924	153726259	0	1	29	24.65970149	10.42917921	0.903294368	0.942857143	0	INTS3
chr1	15373254	15373579	4	2	64	6.086153846	3.266420149	0.528772379	0.549674267	0	KAZN
chr1	153771279	153772486	9	7	233	18.71002486	6.764502889	0.960663199	0.93079922	0	RP11-216N14.5
chr1	153841356	153842111	0	1	19	3.333774834	2.593391689	0.222869955	1	0.113907285	GATAD2B
chr1	153936440	153937209	3	0	0	3.485045514	3.815661045	0.786637931	0.825349301	0.4473342	SLC39A1
chr1	153966979	153967300	15	11	168.92	207.2242991	60.82726297	0.99540539	0.988341196	0	NUP210L
chr1	153970921	153971322	8	18	811	115.6907731	26.89026634	0.983556111	0.983043234	0	NUP210L
chr1	15423543	15425188	15	0	0	90.93495441	14.6925542	0.938540619	0.386806267	0	KAZN
chr1	15423543	15425548	4	29	1200.87	90.04688279	13.95531867	0.938540619	1	0	KAZN
chr1	154333552	154334355	1	27	1236.89	56.33001245	13.32165283	0.955226608	0.955449483	0	NA
chr1	15436489	15437091	4	0	0	57.96677741	20.97979314	0.361745566	0.419461502	0	KAZN
chr1	154717614	154718886	0	12	737.92	14.57311321	4.648594877	0.953941909	0.709348442	0	KCNN3
chr1	154718147	154718457	0	2	106	16.41612903	4.164101326	0.411248504	0.313372781	0	KCNN3
chr1	154764413	154766687	0	2	84	8.112137203	5.165272247	0.393265993	0.673068894	0.035180299	KCNN3
chr1	154781218	154781685	10	26	1056	41.85010707	6.382441703	0.923749303	0.999737739	0	KCNN3
chr1	154798025	154798359	0	2	44	47.81437126	14.87960576	0.980921705	0.977696078	0	KCNN3
chr1	154803557	154804477	3	0	0	5.969565217	3.39231033	0.539656582	0.301900585	0.035869565	KCNN3
chr1	154843815	154844060	0	3	95	6.26122449	3.400649177	0.242358079	0.559626915	0.097959184	NA
chr1	154871733	154871977	0	1	62	2.012295082	1.262581136	0.427927928	0.291161179	0.073770492	NA
chr1	154997625	154998224	0	1	79	5.355592654	2.001359623	0.965714286	0.591935484	0	DCST2
chr1	155068768	155069093	1	2	92	4	1.734713455	0.297297297	0.482649842	0	NA
chr1	155078241	155079229	6	0	0	6.964574899	3.141365668	0.715486194	0.444268775	0	NA
chr1	155160483	155160708	0	1	72	4.248888889	1.442316381	0.919463087	0.467196819	0	MUC1
chr1	155262491	155262697	0	2	102	7.150485437	1.712794446	0.93081761	0.660611855	0	PKLR
chr1	155293524	155294670	0	1	36	2.212914485	1.54005532	0.241590214	0.207282913	0.14921466	RUSC1,RUSC1-AS1
chr1	15557502	15557922	4	0	0	3.621428571	2.32727469	0.623862487	0.930232558	0	NA
chr1	155589598	155589723	1	8	450.28	52.224	8.455875117	0.956393329	0.934695303	0	RP11-29H23.5,MSTO1,MSTO2P
chr1	155721480	155722794	1	1	23	34.68797565	7.112066087	1	0.999710564	0	GON4L
chr1	155721481	155722729	4	0	0	34.64983974	7.111293607	0.99251084	0.580726813	0	GON4L
chr1	155721481	155722794	3	1	32.93	34.69992384	7.101578834	0.99251084	0.999710564	0	GON4L
chr1	155830687	155830928	0	6	212	14.81742739	5.094121095	0.993229167	0.907156673	0	SYT11
chr1	155916383	155917367	0	60	2181.97	34.22052846	7.804336488	0.990812379	0.949516908	0	ARHGEF2
chr1	155954183	155954638	0	5	245.99	12.47032967	5.42670431	0.717807211	0.929113924	0	ARHGEF2
chr1	155988117	155989041	3	0	0	2.695887446	3.434536896	0.443940376	0.510204082	0.300865801	SSR2
chr1	156005228	156005587	0	2	32	1.754874652	1.426401446	0.597402597	1	0.30362117	UBQLN4
chr1	156012406	156013580	6	21	606.96	57.24020443	12.27260846	0.902652245	0.939942632	0	UBQLN4
chr1	156033376	156033833	0	2	72	3.343544858	1.921354975	0.39769926	0.503012048	0.102844639	RAB25
chr1	156093571	156094029	0	16	568	33.15502183	7.972385945	0.893365752	0.613400488	0	LMNA
chr1	156093831	156094634	4	9	359	21.17310087	11.80354649	0.427289415	0.958587089	0	LMNA
chr1	156164681	156165239	0	8	336	10.93548387	3.961661571	0.961880559	0.607965451	0	SLC25A44
chr1	156177688	156178001	0	1	24	2.619808307	1.17991334	0.503432494	0.459940653	0.003194888	SLC25A44
chr1	15623625	15626564	3	0	0	2.95814903	2.561383357	0.353372434	0.588286713	0.152092548	FHAD1
chr1	156280391	156280768	0	3	84	2.726790451	3.151716057	0.789757412	0.355716878	0.363395225	CCT3
chr1	156280418	156280822	0	2	124	3.113861386	3.327340379	0.645953757	0.640926641	0.339108911	CCT3
chr1	156327763	156328232	0	1	7.95	1.221748401	1.031423309	NA	0.685878963	0.324093817	CCT3
chr1	15636226	15637344	3	0	0	1.414132379	1.50111965	0.99009901	0.498376623	0.480322004	FHAD1
chr1	156404779	156404983	0	2	146	4.220588235	1.337750397	0.990990991	0.849427169	0	NA
chr1	156409028	156409429	0	1	58	1.588528678	2.093278182	0.983333333	1	0.541147132	NA
chr1	156412160	156412771	4	0	0	16.58101473	11.61822738	0.988	0.743273543	0	NA
chr1	156472195	156472666	4	16	794	36.80042463	7.936483511	0.992407199	1	0	NA
chr1	156477210	156478090	2	1	63	12.30568182	3.183903335	0.993584603	0.984937787	0	NA
chr1	156845984	156846134	4	0	0	28.00666667	4.689700298	0.311309158	0.048352112	0	NTRK1
chr1	156852144	156852324	4	18	623.98	31.31111111	7.580888902	0.896482913	0.851616994	0	NA
chr1	157119905	157120845	3	17	856	35.12234043	10.66326618	0.852671451	0.785740269	0	NA
chr1	157152621	157153183	0	4	204	7.976868327	3.416700477	0.99238965	0.837259101	0	NA
chr1	157240409	157240780	8	17	695.78	47.83827493	4.119605513	1	0.870753065	0	NA
chr1	15730935	15731161	8	0	0	10.53982301	3.439837921	0.594915254	0.485278654	0	RP3-467K16.4
chr1	157322635	157323476	0	4	66	6.363852556	3.652025502	1	1	0	NA
chr1	157364085	157366775	3	0	0	0.697026022	1.09511864	0.625	1	0.649442379	NA
chr1	157401693	157402043	4	20	871.95	26.11142857	5.33469889	0.987336429	1	0	NA
chr1	157415443	157415639	0	1	43	6.408163265	2.440461376	0.990498812	0.993435449	0	NA
chr1	157482110	157482507	0	2	116	9.060453401	5.216846649	0.388235294	0.835796388	0	NA
chr1	157541450	157542742	0	10	508	13.50619195	4.161684887	0.753157895	0.789891697	0	NA
chr1	157739028	157740561	30	0	0	179.766471	19.03490796	0.991640833	0.451146405	0	FCRL2
chr1	157739029	157740671	16	117	4855.94	179.5060901	18.61607165	0.984157439	0.992386216	0	FCRL2
chr1	157986013	157987552	1	1	28	26.53281352	8.780667705	0.692330559	0.668672282	0	KIRREL
chr1	158045360	158047024	4	58	2281.96	49.55168269	7.079627602	0.760967292	0.85	0	KIRREL
chr1	158065645	158067437	0	1	67	3.758928571	3.304645096	0.991071429	0.739255014	0.242745536	KIRREL
chr1	158068171	158068303	542	44290	2035473.72	222334.25	24041.38384	0.993003334	0.999836147	0	KIRREL
chr1	158325415	158325755	3	0	0	3.588235294	2.366651234	0.514177694	0.580645161	0.191176471	CD1E
chr1	158360461	158361227	1	1	44	2.398172324	1.53699269	0.99009901	0.769005848	0.05613577	NA
chr1	158791863	158792929	0	2	86	1.063789869	1.455294497	0.98816568	0.691111111	0.528142589	NA
chr1	159083871	159084195	1	2	94	2.589506173	1.432002312	0.21025641	0.764705882	0.117283951	AIM2
chr1	159188750	159189571	0	5	211	19.26187576	4.827183571	0.953815261	0.87036069	0	NA
chr1	159398588	159400049	0	5	100	13.73169062	6.514913273	0.991525424	0.884518828	0	RP11-550P17.5
chr1	159577912	159578062	4	0	0	6.333333333	0.745355992	0.671081678	0.623300971	0	NA
chr1	159623245	159623384	0	2	54	5.395683453	1.643030649	0.990228013	0.996078431	0	NA
chr1	159675517	159675738	0	1	56	3.542986425	1.651602306	0.986737401	0.485519591	0.022624434	NA
chr1	159683266	159683415	0	2	114	15.26174497	2.549893992	0.992047714	0.993846154	0	CRP
chr1	159758289	159760669	4	0	0	7.610504202	4.407591684	0.45070922	0.151902588	0.020588235	NA
chr1	159783955	159785786	4	13	446	37.82195522	12.22209273	0.976453628	0.896181384	0	FCRL6
chr1	159800905	159801843	0	6	384	6.107675906	3.971396227	0.418604651	0.508994709	0.011727079	SLAMF8
chr1	159916742	159917558	0	2	54	3.914215686	2.976211876	0.588235294	0.529005525	0.034313725	NA
chr1	160161594	160162192	0	1	22	1.528428094	1.424238764	0.542600897	0.252645503	0.324414716	CASQ1
chr1	160163720	160164001	0	4	284	25.97508897	4.967805828	0.378396072	0.314526364	0	CASQ1
chr1	160163970	160164197	2	4	124	29.30837004	7.794840182	0.32777366	0.366011661	0	CASQ1
chr1	160164077	160164438	4	8	256	29.08033241	11.16939209	0.354827002	0.248316725	0	CASQ1
chr1	160267200	160267422	0	1	29	2.468468468	2.581360141	0.205645161	0.361133603	0.463963964	COPA
chr1	160267201	160267468	0	1	27	2.696629213	2.412845591	0.198380567	0.373809524	0.38576779	COPA
chr1	160347308	160347719	0	2	42	6.236009732	2.059992592	0.484507042	0.453403833	0	NA
chr1	16037938	16038111	0	1	63	3.098265896	0.623849136	0.591919192	0.3469163	0	PLEKHM2
chr1	16052588	16052905	4	0	0	13.93059937	5.732874149	0.641167435	1	0	PLEKHM2,RP11-288I21.1
chr1	160826124	160826313	0	1	25	1.878306878	1.276986073	0.347670251	0.492957746	0.126984127	CD244
chr1	161006255	161006537	0	5	135	11.09929078	3.081182799	0.81010453	0.602803738	0	RP11-544M22.13
chr1	161012409	161012660	3	0	0	1.756972112	0.747306715	0.585657371	0.533632287	0.023904382	USF1
chr1	161019076	161019314	0	1	47	2.487394958	2.386465852	0.478941035	1	0.096638655	ARHGAP30
chr1	161268893	161269101	0	3	181	13.52403846	4.105507445	0.943249701	0.80740233	0	NA
chr1	161347381	161348979	30	139	5551.87	309.2690864	42.31842086	1	0.994206136	0	RRM2P2
chr1	161447818	161447907	0	1	46	7.764044944	2.273553235	0.518379595	0.325943396	0	NA
chr1	161520407	161520667	4	0	0	17.65	7.180944335	0.873398644	0.72503962	0	RP11-25K21.6,FCGR3A
chr1	16160100	162742055	3	0	0	3.039531981	699.5905839	0.837471783	0.640260445	0.740180283	NA
chr1	161806686	161807747	4	0	0	2.753063148	2.550397309	0.993162393	0.823138298	0.252591894	ATF6
chr1	162324631	162324708	0	1	62	11.35064935	2.099883941	0.493506494	0.520547945	0	NOS1AP
chr1	162330841	162331697	0	2	81	9.853971963	6.002019374	0.992614476	1	0	NOS1AP
chr1	162350687	162350984	77	1737	74663.86	4394.69697	415.5867894	0.991457848	0.998841334	0	RP11-565P22.6,C1orf226,NOS1AP
chr1	162386748	162387086	2	5	192.7	16.65384615	3.597541896	0.951035782	0.860450563	0	NA
chr1	162414734	162415116	6	30	1170	28.78534031	4.888387218	0.991358451	0.977548544	0	NA
chr1	16264295	16264942	9	49	2083	63.41421947	8.09115276	0.883751137	1	0	SPEN
chr1	162657759	162658813	18	131	5078.96	192.7352941	25.21492335	0.957814723	0.958278305	0	DDR2
chr1	163140462	163140663	0	1	68	1.482587065	0.773275822	0.983193277	0.480106101	0.174129353	RP11-267N12.1,RGS5
chr1	163416459	163417088	0	8	376	17.13672496	6.151019621	0.797238999	0.835272505	0	NA
chr1	16412078	16412461	0	1	36	5.360313316	2.466632022	0.685064935	0.457222222	0.070496084	NA
chr1	164532472	164761791	0	45	2794	0.82749794	3.348933523	0.933359817	0.858063799	0.693636376	RNU6-171P,RP11-477H21.2,RP11-506O24.1,PBX1
chr1	16458944	16459023	0	1	35	4.215189873	1.564405384	0.341188525	0.47639485	0	EPHA2
chr1	16469019	16469077	0	1	28.97	3.379310345	0.925269508	0.91588785	0.91588785	0	EPHA2
chr1	16474896	16475030	0	1	94	8.656716418	1.146731095	0.814065511	0.462054724	0	EPHA2
chr1	164859935	164860656	3	0	0	3.73925104	4.014014837	0.996798292	0.772036474	0.303744799	PBX1
chr1	165206051	165207380	0	1	28	6.617005267	3.209520225	0.993610224	0.790055249	0	LMX1A
chr1	165286189	165287329	3	0	0	2.080701754	2.259206397	0.992327366	0.692883895	0.245614035	LMX1A
chr1	165336496	165337372	0	1	62	1.148401826	1.439299901	0.505275498	0.980392157	0.49086758	NA
chr1	165338464	165340832	2	5	157	23.15118243	7.43087164	0.992255566	0.883737518	0	NA
chr1	165368302	165368479	0	15	543.97	49.6440678	7.031236308	0.992872117	0.999812207	0	NA
chr1	165374353	165374878	0	1	34	12.89142857	3.749491757	0.468600954	0.401552967	0	RXRG
chr1	165380255	165381967	2	2	44	9.97546729	4.497985636	0.524604193	0.548790432	0	RXRG
chr1	165754939	165755376	0	2	70	1.910755149	1.534887537	0.637554585	0.322580645	0.151029748	TMCO1
chr1	165868892	165869283	9	120	4795.54	178.9028133	22.47387269	0.988647359	0.983214175	0	RP11-525G13.2,UCK2
chr1	166093996	166094314	0	1	26	3.034591195	1.458675518	0.984	0.624	0	FAM78B
chr1	166158509	166158895	0	1	57	0.829015544	0.535561847	0.98245614	0.293577982	0.243523316	NA
chr1	166246428	166246710	0	2	15.88	19.66312057	4.645976088	0.549047963	0.393286573	0	RP11-9L18.2
chr1	166618822	166620655	0	1	22	0.478996181	0.960042209	NA	1	0.727768685	NA
chr1	166872259	166873696	4	0	0	0.888656924	1.848881079	0.442477876	0.943089431	0.670842032	RP4-782G3.1
chr1	167025732	167025896	0	2	48	23.87195122	25.4153678	0.068200578	0.348799839	0	RP11-102C16.3,GPA33
chr1	167085584	167087325	0	21	831	14.18437679	7.947986247	0.843378995	1	0	DUSP27
chr1	167393276	167393861	1	3	157	25.16752137	9.433127923	0.903549383	0.99408284	0	POU2F1
chr1	167451269	167451452	0	1	42	5.568306011	2.428087213	0.764150943	0.544747082	0	CD247
chr1	167463866	167465993	4	0	0	3.370004701	3.111605761	0.709475333	0.357841362	0.17348378	CD247
chr1	167636237	167637462	3	12	401.98	33.35510204	8.589339886	0.958296752	1	0	RCSD1
chr1	167656417	167657308	0	4	207	12.18967452	5.278649051	0.818237831	0.761563518	0	RCSD1
chr1	16775110	16777167	4	0	0	7.372873116	4.78883233	0.510760402	0.269121813	0.106951872	NECAP2
chr1	16775164	16776150	6	0	0	10.26774848	3.08620473	0.465633075	0.390878567	0	NECAP2
chr1	16775618	16775768	4	0	0	9.313333333	2.163751886	0.366843703	0.268593699	0	NECAP2
chr1	16776000	16776150	4	0	0	13.81333333	1.448616198	0.352320675	0.390878567	0	NECAP2
chr1	167776031	167776302	3	0	0	4.693726937	2.161026249	0.828629032	0.635	0.110701107	NA
chr1	16777610	16777774	3	0	0	1.542682927	1.910658837	0.276422764	0.164667394	0.579268293	NECAP2
chr1	167824825	167824975	4	0	0	3.946666667	0.3964285	0.995024876	1	0.006666667	ADCY10
chr1	168103339	168103678	2	2	96	6.04719764	3.878404333	0.396273292	0.833590139	0	GPR161
chr1	168105143	168105556	4	0	0	4.292978208	1.437604307	0.991176471	0.234701224	0	GPR161
chr1	168108340	168109102	0	1	52	6.270341207	2.201857278	0.99713467	0.67404674	0	NA
chr1	168284000	168284150	4	0	0	5.26	1.745202949	0.393213573	0.718494272	0	NA
chr1	168285291	168285854	1	2	56	13.64653641	6.334750188	0.952054795	0.900465116	0	NA
chr1	168693583	168693733	4	0	0	3.986666667	0.162754075	0.265251989	1	0	DPT
chr1	168710733	168710991	0	4	128	4.279069767	3.391683271	0.356441048	0.726795096	0.096899225	NA
chr1	168724410	168726627	0	1	64	12.48985115	4.157478637	0.560586319	0.606205251	0	NA
chr1	16904670	16904820	4	0	0	8.866666667	1.030641656	0.730801688	0.662747979	0	NBPF1
chr1	169064719	169066021	14	0	0	165.3141321	21.04724624	0.999572741	0.642139783	0	NA
chr1	169064720	169066078	10	138	5505.76	164.8070692	21.04860516	0.991149974	0.999868551	0	NA
chr1	169075566	169075717	4	0	0	5.178807947	1.460681564	0.995454545	0.917721519	0	ATP1B1
chr1	169647303	169649190	3	0	0	2.288288288	2.374253702	0.781767956	0.311004785	0.259671436	C1orf112
chr1	169664399	169665612	0	2	56.98	12.48062655	4.737355255	0.996143959	0.8946248	0	SELL,C1orf112
chr1	169749468	169750854	0	5	208	2.397546898	2.300629135	0.993852459	1	0.372294372	C1orf112
chr1	17016239	17016430	1	17	341.97	674.5235602	193.1419417	0.976305629	0.976196205	0	ESPNP
chr1	171673613	171675558	3	0	0	0.151670951	0.593129936	0.813333333	0.565359477	0.933161954	VAMP4
chr1	171799438	171800144	1	3	98	4.218130312	2.846499747	0.995934959	0.484126984	0.059490085	NA
chr1	171924647	171926269	9	121	5098.49	175.3890259	26.87317252	0.990107006	1	0	DNM3
chr1	172256273	172256402	0	2	70	4.131782946	1.150529672	0.639570552	0.596923077	0	DNM3
chr1	17226938	17227088	4	0	0	5.32	1.901998948	0.294261893	0.108683779	0	CROCC
chr1	172635190	172635363	0	6	246	10.13872832	2.105141683	0.583333333	0.839932603	0	FASLG
chr1	172689320	172689743	0	2	56	1.654846336	1.101908472	1	1	0.087470449	NA
chr1	17269636	17272548	0	2	30	7.308035714	3.634800694	0.082358446	0.521349862	0.004120879	CROCC
chr1	172716870	172717329	4	0	0	1.77124183	1.134697749	0.99009901	1	0.076252723	NA
chr1	172757073	172757914	5	0	0	6.680142687	3.767777265	0.992156863	0.642685851	0	RP1-15D23.2
chr1	172757073	172757993	2	8	476	6.754347826	3.692601682	0.992156863	1	0	RP1-15D23.2
chr1	17276420	17277316	12	33	1321.55	76.17410714	16.43367484	0.914408371	0.999723604	0	CROCC
chr1	172771597	172773633	36	49	1129.95	503.9125737	59.74850878	0.972994157	0.995456572	0	RP1-15D23.2
chr1	172781257	172781756	0	1	35	3.062124248	1.543669046	0.187817259	0.952267303	0	RP1-15D23.2
chr1	172932086	172932280	0	2	72	11.77835052	2.929998656	0.938212928	0.915287889	0	RP1-15D23.2
chr1	172994594	172994850	0	2	64	2.203125	1.799997287	0.96969697	0.727272727	0.359375	RP1-15D23.2
chr1	173258655	173260254	3	0	0	2.33083177	2.36135104	0.602755454	0.424078091	0.335834897	NA
chr1	173261468	173263040	2	1	45	2.38740458	1.908376908	0.621276596	1	0.095419847	NA
chr1	173408723	173409981	0	1	60	6.946740859	3.698002688	0.989553656	0.918367347	0	RP11-296O14.3
chr1	173877396	173877819	6	0	0	2.48463357	1.800741979	0.805031447	0.398671096	0.293144208	SERPINC1
chr1	174027778	174029634	3	0	0	0.580280172	1.173990362	0.586538462	0.292173913	0.717133621	NA
chr1	17427963	17428825	6	28	1032	26.11716937	8.186143993	0.992623815	0.927895448	0	PADI2
chr1	174489280	174490411	3	26	680.74	52.51193634	10.38518077	0.856832609	0.99933698	0	RABGAP1L
chr1	17451252	17451617	4	0	0	4.304109589	1.534305283	0.586387435	0.694312796	0	NA
chr1	17452441	17452688	0	12	342	16.91093117	4.034286499	0.875116063	0.918625678	0	NA
chr1	17469897	17470196	0	1	38	3.27090301	1.332707727	0.829174664	0.331034483	0	NA
chr1	17478147	17479913	3	0	0	12.67667044	4.954971583	0.5375	0.554852321	0	NA
chr1	17507471	17508058	3	0	0	5.649063032	3.038006549	0.662761506	0.497839239	0	NA
chr1	175120192	175120468	0	2	74	3.065217391	1.533238128	0.599303136	0.475832438	0	NA
chr1	175296269	175296680	0	1	36	1.936739659	1.144494099	0.422330097	0.766839378	0.070559611	RP3-518E13.2,TNR
chr1	175398919	175405210	0	1	23	3.993482753	3.675494052	0.448275862	0.341706813	0.238912732	TNR
chr1	175494849	175496922	4	3	138	12.39073806	5.155821001	0.94660804	1	0	TNR
chr1	175637987	175640927	0	1	65	2.389455782	2.347460136	0.367123288	0.543704892	0.271088435	TNR
chr1	175642615	175643495	3	0	0	4.317045455	3.939679313	0.616145833	0.6521181	0.209090909	TNR
chr1	175731560	175732368	10	5	204.99	33.49009901	9.194536744	0.801980198	0.889062908	0	NA
chr1	175731789	175732186	12	0	0	36.73047859	10.7682434	0.455787624	0.305944056	0	NA
chr1	17581824	17582652	1	1	33	1.629227053	1.232203118	0.071729958	0.425249169	0.163043478	PADI3
chr1	17605702	17606012	18	441	18862.53	1532.470968	174.3414821	0.977450325	0.995584817	0	PADI3
chr1	17608997	17609320	0	1	58	2.585139319	2.763320494	0.166666667	0.604271357	0.176470588	PADI3
chr1	17633126	17633949	0	5	130	14.63061968	6.154916673	0.895500726	0.794384806	0	NA
chr1	176438197	176439088	3	3	139.83	10.7295174	3.660664462	0.993155373	0.992227979	0	PAPPA2
chr1	176438224	176438945	15	0	0	11.29403606	3.706960944	0.835748792	0.490045249	0	PAPPA2
chr1	176438384	176438945	4	0	0	9.887700535	2.621019224	0.299710425	0.490045249	0	PAPPA2
chr1	176659255	176659416	4	0	0	8.776397516	4.070764049	0.473916888	0.479700187	0	PAPPA2
chr1	176800495	176801676	0	2	60	16.83065199	6.995833428	0.987206823	0.803713528	0	PAPPA2
chr1	177010138	177010312	4	128	5261.66	439.3965517	37.19084348	0.992284255	0.995438041	0	ASTN1
chr1	177199561	177199795	0	18	902	23.93589744	4.365775238	0.77491474	0.8659271	0	BRINP2
chr1	177238333	177238897	6	76	4020	57.84042553	8.970957702	0.977970386	0.987018868	0	BRINP2
chr1	17751968	17752414	0	25	1259	27.27130045	5.989934129	0.899378882	1	0	RCC2
chr1	177681017	177681326	4	14	614	20.47249191	4.528591722	0.957097216	0.980274443	0	NA
chr1	177759227	177759307	0	16	866.85	223.8	23.12974276	0.978414121	0.980987343	0	NA
chr1	177774739	177774889	4	0	0	23.08	2.133916587	0.465544872	0.513576236	0	NA
chr1	177852770	177852920	4	0	0	5.06	1.987393603	0.386329866	0.356042174	0	NA
chr1	177936842	177937113	0	9	420	22.55350554	7.770455488	0.847087379	0.990498034	0	SEC16B,RP4-798P15.3
chr1	177989874	177990095	0	2	64	8.140271493	2.198983294	0.627014582	0.450863931	0	RP4-798P15.3,RP11-568K15.1
chr1	178048272	178048630	3	2	135.56	96.30726257	38.23684647	0.977325389	1	0	NA
chr1	178048283	178048615	2	5	185	102.9246988	31.02336457	0.959564975	0.986773547	0	NA
chr1	17812234	17812384	4	0	0	10.56	2.901677676	0.918796992	0.733381503	0	NA
chr1	17812954	17813785	1	5	288	10.22623345	4.027204139	0.452059004	0.68	0	NA
chr1	178301170	178301550	0	1	32	0.378947368	0.783768862	0.553571429	1	0.810526316	RASAL2
chr1	178464969	178467519	0	1	33	4.290588235	3.047189262	0.671116505	0.540317834	0.078431373	LINC00083
chr1	178537603	178537683	3	0	0	3.3	0.953939201	0.213247173	0.992481203	0	NA
chr1	178566681	178566990	0	1	29	5.485436893	2.325588951	0.502920182	0.577570093	0	NA
chr1	178756172	178757841	0	2	16	1.400239664	1.719141157	0.385933273	0.433006536	0.509286998	RALGPS2
chr1	178779080	178779418	0	1	70	1.813609467	1.392347424	0.99270073	0.990740741	0	RALGPS2
chr1	178863225	178865274	0	1	16	0.243533431	0.816340206	0.970873786	1	0.858467545	RALGPS2
chr1	178902233	178902383	4	0	0	3.946666667	0.3964285	0.73800738	1	0.006666667	NA
chr1	17904459	17905210	6	6	270.98	19.51531292	4.893754532	0.855479452	0.957694096	0	ARHGEF10L
chr1	17904475	17905171	3	0	0	19.61925287	4.979859149	0.786766917	0.729852838	0	ARHGEF10L
chr1	179119189	179119283	2	103	5719.37	1713.074468	312.3520668	0.994368319	0.993540068	0	ABL2
chr1	179135576	179135894	0	6	326	11.14150943	2.2280601	0.99522293	0.841509434	0	ABL2
chr1	17917455	17917777	2	2	46	12.6242236	4.216770369	0.523738131	0.882384533	0	ARHGEF10L
chr1	17925115	17927088	2	5	107	16.62493664	4.95435082	0.852550664	0.87936345	0	ARHGEF10L
chr1	17946520	17946841	0	1	34	0.46728972	0.846297676	0.973684211	1	0.76635514	ARHGEF10L
chr1	17972094	17972860	4	0	0	7.259791123	4.12932289	0.767918089	0.244957983	0	ARHGEF10L
chr1	17972094	17973061	0	8	292	7.61737332	3.786498101	0.767918089	0.731418919	0	ARHGEF10L
chr1	17979482	17979976	4	6	294	7.174089069	4.324637155	0.572208228	0.887016848	0	ARHGEF10L
chr1	179895684	179896253	3	0	0	1.369068541	1.441596219	0.281499203	0.74566474	0.398945518	RP11-533E19.2
chr1	180092956	180093771	0	1	28	1.844171779	1.684723791	0.407114625	0.925851703	0.193865031	RP11-502H18.2
chr1	180192611	180193105	4	15	707.76	54.97368421	8.719499518	0.863114072	0.957004831	0	NA
chr1	18023243	18024323	4	16	451	29.2287037	11.61370958	0.9262647	0.871565707	0	ARHGEF10L
chr1	18045687	18046151	8	0	0	3.474137931	1.627941406	0.696400626	0.440816327	0.049568966	RP11-473A10.2
chr1	180505313	180506303	0	2	50	30.27575758	8.501914115	0.908264136	0.987157534	0	NA
chr1	18056810	18057189	4	0	0	0.778364116	0.415347347	0.99009901	0.268817204	0.221635884	RP11-473A10.2
chr1	180899262	180900102	0	1	32	8.232142857	2.712785456	0.659415364	0.544095665	0	KIAA1614
chr1	181109324	181109817	4	2	46	10.02434077	3.393021089	0.561904762	0.921197794	0	NA
chr1	18113616	18114110	4	0	0	5.971659919	3.137730181	0.325386867	0.440329218	0	ACTL8
chr1	181136536	181137735	1	1	63	9.856547123	3.614137529	0.701042874	0.379957694	0	NA
chr1	181148852	181149622	0	1	31	13.35064935	5.953207656	0.833251594	0.231991525	0	RP11-540K16.1
chr1	181224182	181225831	0	3	107	18.82898727	7.528308186	0.821268098	0.962025316	0	NA
chr1	18123844	18124374	0	2	32	4.849056604	2.88977525	1	0.681954138	0.120754717	ACTL8
chr1	181280894	181281118	0	4	140	2.464285714	1.187197867	0.98089172	0.861892583	0.0625	NA
chr1	181307903	181308258	0	1	28	4.983098592	4.335214013	0.44472153	0.376747903	0.171830986	NA
chr1	181335090	181335588	0	1	22.94	3.411646586	1.834854672	0.695652174	1	0.138554217	NA
chr1	181393244	181394305	0	4	100	4.344957587	2.984052101	0.967001435	0.698795181	0.034872762	CACNA1E
chr1	181441259	181441513	0	3	162	4.728346457	4.104086645	0.911971831	0.551696284	0.405511811	CACNA1E
chr1	18164414	18165134	4	13	438	26.25833333	6.965983818	0.886214442	0.815259117	0	NA
chr1	181700845	181701977	1	2	82	3.488515901	2.357390212	0.993865031	0.497648903	0.159893993	CACNA1E
chr1	181736129	181736558	0	2	84	4.822843823	2.608278076	0.64108713	0.513392857	0.051282051	CACNA1E
chr1	181943041	181943817	0	1	24	0.827319588	1.579043176	1	1	0.644329897	NA
chr1	18199296	18200581	0	2	36	7.729182879	4.132038214	0.308350445	0.456699577	0	NA
chr1	182006243	182006409	0	2	98	3.036144578	1.255789322	0.985865724	1	0	NA
chr1	182084597	182084749	0	2	88	5.842105263	2.64103564	0.524691358	1	0	NA
chr1	182117098	182117433	4	0	0	2.52238806	1.573646862	0.387826087	0.603960396	0.056716418	GS1-122H1.2
chr1	182260350	182260681	0	2	48	3.16918429	1.928107943	0.3583878	0.54756871	0	GS1-122H1.2
chr1	182265547	182267140	0	1	46	7.384180791	5.132205795	0.676581936	0.893665158	0.086629002	GS1-122H1.2
chr1	182300702	182301265	8	40	1639.87	33.85612789	7.188325146	0.883054893	0.950695631	0	NA
chr1	182317965	182318291	0	6	232	5.86809816	1.851320388	0.987951807	0.729700855	0	NA
chr1	18236788	18237605	5	1	50	27.49816401	7.077836807	0.978580171	0.998470363	0	NA
chr1	18236789	18237534	5	0	0	27.73154362	7.17436794	0.968978102	0.608206486	0	NA
chr1	18236789	18237605	1	10	354	27.49019608	7.07850945	0.968978102	0.998470363	0	NA
chr1	182439007	182439141	0	2	166	3.701492537	1.051153245	0.989010989	1	0.074626866	RGSL1
chr1	182481584	182482715	3	0	0	9.42086649	2.85946511	0.995934959	0.736581338	0	RGSL1
chr1	182481584	182482779	2	1	58	9.183263598	2.994676626	0.995934959	1	0	RGSL1
chr1	182521604	182522588	4	0	0	33.49593496	7.804521291	0.949879018	0.4132273	0	RGSL1
chr1	182521604	182522733	4	32	1045.93	34.35695306	8.066329757	0.949879018	1	0	RGSL1
chr1	18257632	18257841	20	312	14510.59	1360.033493	118.5004142	0.991389302	0.993346036	0	NA
chr1	182596791	182597223	8	0	0	4.861111111	2.09478335	0.318497914	0.657469077	0	NA
chr1	18270465	18270500	0	1	35	10.48571429	1.441654378	0.166439909	0.352545629	0	NA
chr1	18270465	18270562	0	1	68	8.536082474	1.953383824	0.375510204	0.832160804	0	NA
chr1	182769530	182769941	3	1	8.94	121.6690998	59.43171668	0.998255941	0.996280014	0	NPL
chr1	182935872	182936095	0	1	57.97	13.09865471	2.307940666	0.853762136	0.992283951	0	NA
chr1	183280249	183280620	0	1	44	3.997304582	1.044814309	0.260374288	0.550970874	0	NMNAT2
chr1	183284095	183284333	0	1	24	1.428571429	1.057755898	0.990909091	0.813559322	0.323529412	NMNAT2
chr1	183321421	183322308	0	2	125.92	4.211950395	2.970761943	0.672680412	0.649725275	0.156708005	NMNAT2
chr1	183457269	183457420	4	0	0	3.960264901	0.279090166	0.771317829	1	0	SMG7
chr1	18345963	18348264	4	0	0	3.338983051	2.447678766	0.538512616	0.436046512	0.161234246	NA
chr1	18375834	18375971	0	3	167.79	17.88321168	4.936185018	0.477110347	0.355141876	0	NA
chr1	18386351	18386851	6	26	1072.92	50.792	7.703553466	0.918214286	0.808678501	0	NA
chr1	184005705	184005982	0	7	308.9	38.32851986	9.150783576	0.99339207	1	0	COLGALT2
chr1	18415792	18415933	0	6	358	35.58865248	3.850155974	0.799770642	0.75822334	0	NA
chr1	184400858	184400973	0	1	38	3.365217391	0.772690779	0.879177378	0.513513514	0	C1orf21
chr1	184419186	184420576	22	9	171.99	189.4309353	23.96827744	0.999808319	0.999223775	0	C1orf21
chr1	184419187	184420244	22	0	0	193.9025544	24.87853108	0.99291498	0.360780703	0	C1orf21
chr1	184419187	184420576	28	94	4227	189.4888409	23.87951333	0.99291498	0.999223775	0	C1orf21
chr1	18450436	18452122	0	1	29	1.291814947	1.791045846	0.762019231	0.818024263	0.571174377	IGSF21
chr1	184606854	184607155	0	1	45	0.657807309	0.939629801	0.97826087	1	0.671096346	NA
chr1	18471048	18471427	4	62	2771.81	193.2559367	30.08098893	0.999414931	0.978192002	0	IGSF21
chr1	184750991	184751356	0	1	31	1.82739726	1.545764011	0.974358974	0.756321839	0.287671233	NA
chr1	184851391	184854594	0	2	114	10.07805183	5.406269618	0.990517241	0.7623498	0	FAM129A
chr1	184867724	184870190	4	0	0	1.634630981	2.170154643	0.619273302	0.786163522	0.47891322	FAM129A
chr1	184870531	184871568	0	15	557	16.35197686	6.807061995	0.934609995	0.948440484	0	FAM129A
chr1	18487660	18488395	2	2	16	36.45986395	23.89849755	0.185185185	0.877836238	0	IGSF21
chr1	18487902	18488395	6	22	1035	52.63286004	7.355166481	0.869482099	0.877836238	0	IGSF21
chr1	185127890	185129093	3	26	1427.52	27.76309227	5.92046771	0.994124559	1	0	SWT1
chr1	185420060	185420210	4	0	0	4.12	0.474973683	0.713012478	0.330173776	0	NA
chr1	18557655	18557805	6	0	0	5.98	0.244131112	0.638977636	1	0	IGSF21
chr1	186222659	186223652	0	2	112	4.347432024	3.017427719	0.958333333	0.988130564	0.172205438	NA
chr1	186278001	186278099	0	1	34	11.97959184	4.264183037	0.230557738	0.497879559	0	PRG4
chr1	186324651	186324811	0	1	40	6.43125	1.727070768	0.701530612	0.527181688	0	TPR
chr1	186324855	186325463	0	1	46	1.09375	1.917567783	0.188142771	0.388004896	0.610197368	TPR
chr1	186367493	186368196	6	0	0	1.536273115	1.512783383	0.693478261	0.860103627	0.413940256	C1orf27
chr1	186702055	186702209	3	0	0	4.948051948	1.610808492	0.994974874	1	0.032467532	NA
chr1	186702055	186704937	3	0	0	0.581540597	1.383372304	0.994974874	1	0.781401804	NA
chr1	18789702	18791655	6	2	144	19.31387609	5.895427423	0.765360169	0.682493807	0	NA
chr1	18789732	18791158	0	1	55	20.89060309	4.920613401	0.683630195	0.383994731	0	NA
chr1	18790461	18790611	6	0	0	21.06666667	2.945429605	0.366290984	0.343860268	0	NA
chr1	188071516	188071889	15	71	2696	231.4316354	29.54015337	0.987283941	0.999953607	0	NA
chr1	188334244	188334514	0	1	61	1.111111111	0.955813919	0.98245614	1	0.407407407	NA
chr1	18858839	18859063	0	1	28	3.066964286	1.191479302	0.526315789	0.51421508	0	NA
chr1	1903076	1904922	0	4	108	16.05471289	6.695006871	0.87532603	0.8725545	0	C1orf222
chr1	190330994	190332324	3	0	0	21.34210526	7.444599501	0.918953414	0.784870641	0	BRINP3,RP11-547I7.1
chr1	19075394	19075762	0	1	47	2.331521739	1.396379585	0.584045584	1	0.097826087	NA
chr1	19101738	19102145	20	72	2943.39	38.21867322	4.800066053	0.999109528	0.969647696	0	NA
chr1	191120255	191121169	3	0	0	8.397155361	4.999215759	0.988004362	0.644490644	0	RP11-309H21.3
chr1	19128140	19128580	5	8	136	34.58636364	9.124233241	0.46533934	0.34333116	0	NA
chr1	19128317	19129168	3	0	0	40.11985899	13.00735462	0.293674699	0.493387314	0	NA
chr1	19131272	19132684	0	1	15	5.007790368	3.476439754	0.385442514	0.989247312	0.107648725	NA
chr1	19179105	19182044	3	0	0	3.286492004	2.558254507	0.455830389	0.27744651	0.096291256	TAS1R2,RP13-279N23.2
chr1	19184305	19184690	0	6	429	13.85194805	3.912205688	0.492706645	0.338494168	0	TAS1R2,RP13-279N23.2
chr1	19184556	19184999	0	2	58	18.29571106	6.00193006	0.38891413	0.384057971	0	TAS1R2,RP13-279N23.2
chr1	191851482	191851721	0	1	12.97	1.20083682	0.813998429	0.976744186	1	0.251046025	RP11-541F9.1,RP11-541F9.2
chr1	191866921	191869177	3	0	0	0.492021277	1.011865856	0.510204082	1	0.800975177	RP11-541F9.2
chr1	19197360	19197899	0	3	196	5.497217069	2.400040903	0.544534413	0.833894501	0	RP13-279N23.2
chr1	19245750	19245926	0	1	54	8.210227273	3.375396939	0.998618785	0.862477231	0	RP13-279N23.2,IFFO2
chr1	19251262	19252299	0	1	61.94	9.991321119	3.35994356	0.991898148	0.69447454	0	IFFO2
chr1	192623426	192624050	0	1	20	1.692307692	1.659724199	0.993265993	0.93986637	0.405448718	RGS13
chr1	19302123	19302803	4	2	68	9.407352941	4.024586796	0.768302494	0.639240506	0	NA
chr1	193186082	193186496	0	8	256	10.20531401	2.446306646	0.696969697	1	0	CDC73
chr1	193339262	193339625	3	0	0	12.93663912	3.656588717	0.99266055	0.987654321	0	NA
chr1	193352760	193353050	0	19	1066.2	51.0862069	5.563689184	0.991903596	0.925847458	0	NA
chr1	193413562	193414025	0	1	40	3.51187905	2.461664903	0.992248062	0.926470588	0.120950324	NA
chr1	193479180	193480321	0	2	44	3.301489921	3.791716543	0	0.161290323	0.296231376	NA
chr1	19375378	19376463	48	58	2596.69	185.7474654	26.15710784	0.983714055	0.927302709	0	NA
chr1	19391825	19392054	0	2	129	9.786026201	4.136595273	0.992380952	0.991803279	0	NA
chr1	19398030	19399889	0	1	33	9.683700914	8.313518293	0.536440678	0.658482143	0.107046799	RP5-1126H10.2
chr1	19398184	19399554	0	1	49	10.8	9.044302961	0.225043783	0.507193041	0.145255474	RP5-1126H10.2
chr1	19398962	19399489	0	15	715.91	20.99810247	4.836805072	0.925167038	0.598099762	0	RP5-1126H10.2
chr1	19537257	19538475	4	17	711.84	25.10837438	4.596323099	1	0.941785714	0	RP1-43E13.2
chr1	19558758	19559454	8	38	1855	21.9612069	8.125448934	0.940088757	0.914413159	0	RP1-43E13.2,EMC1
chr1	19603399	19606460	1	7	268	40.70663182	11.64009668	0.98980204	0.992879747	0	NA
chr1	196288296	196288339	0	1	88	5.860465116	0.408137878	0.961832061	0.701949861	0	KCNT2
chr1	196786468	196787245	0	8	206.96	18.1969112	4.724163983	0.99436764	0.999238385	0	NA
chr1	196786692	196787267	3	0	0	17.68	6.024748957	0.347731791	1	0.036521739	NA
chr1	19696166	19697454	0	4	58.92	10.51863354	2.952201094	0.991351351	0.756613757	0	CAPZB
chr1	19705074	19712074	0	1	72	1.797857143	2.229316611	0.382819016	0.372366487	0.404428571	CAPZB
chr1	19719799	19722189	0	14	669.98	33.89372385	10.39280822	0.9731243	0.800397501	0	CAPZB
chr1	197262533	197265160	2	2	52	28.16596879	10.18884567	0.992199688	0.98357236	0	CRB1
chr1	197262542	197265101	21	0	0	27.9476358	10.15177867	0.919085312	0.579315421	0	CRB1
chr1	197329426	197329593	4	31	1352.93	107.4311377	10.10393831	0.987123651	1	0	CRB1
chr1	19736935	19737070	0	1	41	2.237037037	0.425265188	0.991452991	0.642651297	0	CAPZB
chr1	197432184	197435127	8	30	1178	51.32993544	13.37280895	0.971195992	1	0	CRB1
chr1	197432321	197434852	16	0	0	51.18530225	13.83206402	0.383673469	0.30418773	0	CRB1
chr1	19775441	19775831	0	1	62	1.076923077	0.474185693	0.385245902	0.638211382	0.074358974	CAPZB
chr1	19796086	19796236	4	0	0	6.5	1.664331698	0.864598025	0.628249567	0	CAPZB
chr1	198002696	198003196	0	1	12.98	0.574	0.629701517	0.917431193	1	0.502	NA
chr1	198015996	198016219	0	1	17	1.269058296	0.774760204	1	1	0.201793722	NA
chr1	19832025	19833828	10	4	164	29.07931226	9.621386626	0.918958032	1	0	NA
chr1	1983506	1983656	4	0	0	2.74	0.453578365	0.588932806	0.996183206	0	PRKCZ
chr1	19938362	19938658	0	1	22	55.77702703	14.43991322	0.999624625	1	0	MINOS1-NBL1,MINOS1
chr1	199640221	199640385	0	3	123	6.036585366	2.682122939	0.655294118	1	0	NA
chr1	199912746	199912946	0	1	42	4.95	2.125441131	0.590622182	1	0	NA
chr1	199965544	199965778	0	2	144	17.84188034	4.28331566	0.992546584	0.994074074	0	NA
chr1	20018094	20018432	2	32	1433.92	64.10650888	7.810281056	0.928114808	1	0	TMCO4
chr1	200231376	200232100	0	2	99	4.67679558	3.357676569	0.731822474	1	0.215469613	NA
chr1	200419535	200420026	0	2	82	1.710794297	1.537668766	0.734693878	0.729927007	0.399185336	NA
chr1	200550982	200551839	3	10	462.62	22.7596266	6.537253721	0.991416309	1	0	KIF14
chr1	200602075	200603080	0	1	22	0.862686567	0.946872698	NA	1	0.43681592	DDX59
chr1	200644729	200645833	0	2	122	3.872282609	3.629213175	0.911888112	0.862903226	0.096014493	RP11-92G12.3
chr1	20072604	20072754	4	0	0	3.986666667	0.162754075	0.884955752	0.836134454	0	TMCO4
chr1	200855665	200856481	0	1	24	8.066176471	4.853039586	0.765832106	1	0.073529412	NA
chr1	200951022	200951145	0	1	79	1.764227642	0.424480569	0.221502591	0.929347826	0	KIF21B
chr1	200975856	200976463	14	0	0	48.27512356	17.26826108	0.386763966	0.525779428	0	KIF21B
chr1	200975916	200976273	4	0	0	44.14285714	15.44409946	0.371019604	0.345477319	0	KIF21B
chr1	201065195	201065951	20	27	1366	53.15740741	11.14350052	0.829226361	0.892114445	0	CACNA1S
chr1	201081310	201081681	0	1	82	2.380053908	1.862824276	0.995305164	1	0.167115903	CACNA1S
chr1	201178154	201178532	0	1	72	10.70634921	3.504496266	0.479467259	0.333140041	0	IGFN1
chr1	20126680	20126906	0	14	819	14.29646018	3.314714558	0.948294829	0.812760055	0	NA
chr1	201279172	201279670	0	4	205.98	10.37751004	3.506456498	0.613702624	0.943069307	0	PKP1
chr1	201340427	201340773	0	1	39	3.531791908	2.354524785	0.360526316	0.119452663	0.106936416	TNNT2
chr1	201383223	201384142	0	8	230	14.67573449	5.633856237	0.58681672	0.93220339	0	TNNI1
chr1	201406490	201407277	0	2	51.66	4.858958069	2.5067493	0.380753138	0.39858156	0.034307497	NA
chr1	20145110	20145483	0	14	613.78	22.42627346	4.648278681	0.739368165	0.835931091	0	RP11-91K11.2
chr1	201683905	201685114	12	36	1659	47.75103391	12.35951866	0.992360208	0.981349335	0	NAV1,IPO9-AS1
chr1	201689139	201690645	0	4	166	28.58233732	6.255424747	0.914887718	0.813701331	0	NAV1,IPO9-AS1
chr1	20169597	20170565	1	14	465.72	53.17045455	16.5938626	0.991571754	1	0	NA
chr1	201711430	201712308	0	10	350.76	14.21640091	4.00154922	0.987128713	1	0	NAV1,IPO9-AS1
chr1	201785063	201785320	3	83	4400.04	999.5330739	107.5583267	0.992494318	0.997285766	0	NAV1,IPO9-AS1
chr1	201902212	201903232	0	2	98	6.574509804	3.667736554	0.811851852	0.989795918	0.061764706	LMOD1
chr1	201942250	201942713	0	1	42	3.231101512	1.89136502	0.779443255	0.622222222	0.012958963	NA
chr1	201955801	201956185	0	1	50	0.65625	0.9390612	0.980392157	1	0.671875	RNPEP
chr1	201987822	201990361	3	0	0	2.962583694	2.526850333	0.710743802	0.282749676	0.137061835	NA
chr1	20204726	20205295	6	11	500	10.38137083	2.883881188	0.990021383	1	0	NA
chr1	202115674	202116183	6	28	1291.93	36.41060904	9.523126923	0.946023898	0.972588014	0	PTPN7
chr1	202128106	202128728	1	2	52	7.633440514	2.779814828	0.627003699	0.648459384	0	PTPN7
chr1	202128259	202128633	4	0	0	8.406417112	1.577095922	0.402898551	0.62	0	PTPN7
chr1	2021534	2022458	0	2	54	4.456709957	3.503441165	0.991712707	0.966408269	0.085497835	PRKCZ
chr1	202193426	202193843	4	0	0	2.621103118	1.69364328	0.541198502	0.191763192	0.110311751	LGR6
chr1	202193426	202194116	6	0	0	5.995652174	6.521201427	0.541198502	0.563591787	0.066666667	LGR6
chr1	202193800	202194176	0	2	124	10.21542553	6.792038231	0.5625	0.506704981	0	LGR6
chr1	202335912	202337509	4	18	798	19.15403882	6.522832421	0.989177489	0.977248489	0	PPP1R12B
chr1	202336133	202337338	6	0	0	18.73775934	6.035931962	0.387237762	0.297075423	0	PPP1R12B
chr1	202340983	202343652	0	1	41	0.823904084	1.288510911	0.994565217	0.556671449	0.66729112	PPP1R12B
chr1	202340983	202343728	4	0	0	0.879417122	1.32250894	0.994565217	0.77184466	0.648816029	PPP1R12B
chr1	202669330	202669531	0	1	33	2.427860697	1.063187688	0.973684211	0.410296412	0	SYT2
chr1	202676090	202679531	0	1	31	16.6608544	6.446282112	0.753181818	0.992406986	0.000290613	SYT2
chr1	202742813	202743477	4	67	2737.98	67.47138554	11.97182035	0.990671331	0.919856994	0	KDM5B
chr1	202815117	202815491	4	9	501	47.0802139	6.43968179	0.83495874	0.861115682	0	NA
chr1	202820887	202821991	24	79	3263.98	155.3451087	22.54262295	0.965921974	0.983586377	0	RP11-480I12.5
chr1	203077272	203078894	0	1	26	0.639334155	0.871528867	0.59057971	0.288065844	0.604808878	ADORA1
chr1	203313717	203315438	20	137	6335	208.5246949	39.23474252	0.971204048	0.9632538	0	FMOD
chr1	203441184	203441784	3	6	246	8.303333333	3.48348325	0.978234583	0.784190715	0	NA
chr1	203515668	203517412	2	4	156	9.315366972	4.593982163	1	0.772208437	0	NA
chr1	203518355	203519056	0	3	76	20.62624822	9.064995697	0.931914894	0.878757515	0	NA
chr1	203523114	203524318	0	2	49	11.24335548	4.705945985	0.929238985	0.91306725	0	NA
chr1	20361782	20371326	0	1	53	3.198973177	3.089289252	0.375609756	1	0.209241408	PLA2G5
chr1	20365786	20367370	4	0	0	6.02209596	3.919826791	0.447598253	0.441441441	0.11489899	PLA2G5
chr1	203660589	203662171	14	66	2862.96	121.6908976	20.26773776	0.992050587	0.999683569	0	ATP2B4
chr1	204008075	204009503	0	6	304.91	11.4012605	4.791235413	0.767983789	0.568476694	0	LINC00303
chr1	204044249	204044521	0	1	67	3.808823529	1.475359906	0.475022707	0.955752212	0	SOX13
chr1	204055831	204056438	1	1	8	19.2306425	9.152894056	0.179791442	0.843194481	0	SOX13
chr1	204055949	204056437	0	21	934.84	22.68442623	6.469252883	0.586397059	0.838556755	0	SOX13
chr1	204091798	204094178	0	4	190	12.42689076	5.890181226	0.713483146	0.881932021	0	SOX13
chr1	204134962	204135495	0	1	8	2.705440901	1.572962348	0.487248322	1	0	REN
chr1	20414826	20415233	3	0	0	7.759213759	2.73048265	0.668332292	0.831673307	0	PLA2G5
chr1	204198238	204200963	10	50	2120	101.9519266	22.65095905	0.993669251	0.90525456	0	PLEKHA6
chr1	204198400	204200863	10	0	0	103.5883069	22.76564698	0.370775985	0.486946432	0	PLEKHA6
chr1	204290883	204291969	0	1	8	2.29373849	2.848426502	0.524719101	0.355855856	0.44198895	PLEKHA6
chr1	204308568	204308886	4	0	0	13.32389937	3.438424371	0.503381643	0.465408805	0	PLEKHA6
chr1	204412124	204413232	16	0	0	145.8023466	22.11219574	0.992483973	0.345497586	0	PIK3C2B
chr1	204412124	204413516	28	71	2536.94	142.7435345	22.70863427	0.992483973	0.968266596	0	PIK3C2B
chr1	204459048	204459485	4	2	92	7.169336384	3.480402508	0.903547672	0.995670996	0	PIK3C2B
chr1	204811391	204812343	0	6	327	23.05252101	6.559470505	0.922250639	0.999151824	0.00105042	NFASC
chr1	204872319	204872899	4	0	0	3.168965517	3.173554892	0.682593857	0.6953125	0.203448276	NFASC
chr1	204913651	204914945	0	1	24	8.733384853	8.407190277	0.985915493	0.988888889	0.273570325	NFASC
chr1	204913992	204914618	0	13	513.88	16.80990415	4.212862283	1	0.814241486	0	NFASC
chr1	204941616	204942653	2	1	71	7.522661524	4.120499059	0.801331853	0.623833453	0.021215043	NFASC
chr1	204941680	204942607	3	0	0	7.507011866	4.279060733	0.705577918	0.496858938	0.02373247	NFASC
chr1	205017067	205017105	0	1	25	3.973684211	0.361782292	0.255499154	0.166482911	0	CNTN2
chr1	205025702	205026863	20	97	4083.94	207.332472	50.81329648	0.973514149	0.473753841	0	CNTN2
chr1	205026780	205027453	16	110	5352.94	207.4502229	66.48525496	0.44204472	0.997592593	0	CNTN2
chr1	20505866	20506669	6	0	0	13.41469489	5.344531615	0.496744635	0.518072289	0	NA
chr1	205129481	205129808	0	4	145.62	14.18960245	4.164890624	0.914050822	1	0	DSTYK
chr1	205176468	205176984	8	0	0	3.94379845	7.451831125	0.807881773	1	0.581395349	DSTYK
chr1	205430852	205431059	0	1	39	5.367149758	1.351500541	0.303571429	0.421887391	0	RP11-576D8.4
chr1	205460275	205460472	0	2	76.98	14.61928934	6.340765979	0.913404508	0.834916865	0	NA
chr1	205489360	205489797	0	1	42	4.343249428	1.819367321	0.757194245	1	0.022883295	CDK18
chr1	205506806	205507861	0	3	112.98	14.21990521	7.49691766	0.370575693	0.902173913	0	NA
chr1	205513159	205513230	0	1	42	3.070422535	0.997517251	0.3374613	0.324404762	0	NA
chr1	205559671	205559919	0	1	38	8.588709677	3.747067879	0.625265393	0.608550434	0	MFSD4
chr1	205631913	205632202	0	4	260	7.975778547	2.307525262	0.950727884	0.631299735	0	SLC45A3
chr1	205641660	205642512	0	10	446	12.81690141	4.596569018	0.900428266	0.862924282	0	SLC45A3
chr1	205659837	205660437	0	40	1352.71	83.08166667	28.12392215	0.92615786	0.935006319	0	NA
chr1	205687507	205688693	4	0	0	2.521922428	3.685797226	0.504084014	0.174586777	0.436762226	NUCKS1
chr1	205728940	205729415	16	0	0	5.583157895	2.831204045	0.733490566	0.806744488	0	NA
chr1	205907930	205908513	3	0	0	1.934819897	1.988613882	0.841726619	1	0.487135506	SLC26A9
chr1	206270895	206271096	0	1	52	2.646766169	1.417587464	0.985915493	0.566860465	0.134328358	C1orf186
chr1	20636908	20638267	2	20	703.98	19.80426784	5.021362404	0.862927415	0.620950778	0	VWA5B1,RP4-745E8.2
chr1	2064353	2064438	1	1	36	8.658823529	1.967697617	0.948453608	0.689138577	0	PRKCZ
chr1	206594526	206595060	6	67	2487.94	71.61235955	8.837140558	0.971260339	0.903800068	0	SRGAP2
chr1	206613367	206615191	0	7	177.99	9.212719298	6.370912213	0.694681861	0.328726968	0	SRGAP2
chr1	206614888	206615849	0	14	812.98	17.12174818	6.143510528	0.715042373	0.911664226	0	SRGAP2
chr1	206627664	206630022	6	0	0	3.991518236	3.461519371	0.41301627	0.499118166	0.243426633	SRGAP2
chr1	206635543	206635723	0	2	113	13.43333333	2.438350991	0.377614138	0.336076818	0	SRGAP2
chr1	206683997	206686839	12	53	2262	84.06333568	21.66050671	0.92851711	0.944700993	0	RASSF5
chr1	206765707	206765858	4	0	0	3.960264901	0.279090166	0.627760252	0.568965517	0	EIF2D
chr1	206887418	206893713	6	0	0	21.44305004	14.27513228	0.370202981	0.744901486	0.00127085	MAPKAPK2
chr1	207002876	207003484	0	1	57	12.64802632	4.348827283	0.878421053	0.837385197	0	IL19
chr1	20700327	20700477	4	0	0	8.92	1.6990978	0.642424242	0.393442623	0	LINC01141
chr1	207011808	207013341	0	2	58	15.97064579	5.106796762	0.728395062	0.906141367	0	IL19
chr1	207096950	207097824	15	1	34	33.20366133	21.01262964	0.515151515	0.48786343	0	NA
chr1	207097106	207097977	3	1	33	35.14925373	19.03355539	0.534006376	0.479246244	0	NA
chr1	207097979	207098128	0	3	162	11.74496644	2.073010852	0.199777672	0.411537109	0	NA
chr1	207104342	207104531	0	2	112	10.92592593	6.883368101	0.988691438	0.956886228	0	PIGR
chr1	207118639	207119256	10	11	627	46.18476499	14.03254707	0.966850829	0.973992198	0	PIGR
chr1	207139932	207141357	0	1	9	9.518596491	3.772639933	0.96	0.742762614	0	FCAMR
chr1	207239430	207241305	3	0	0	2.184533333	2.25070673	0.990583804	0.793774319	0.375466667	PFKFB2
chr1	207634210	207636568	0	4	55.92	2.65648855	2.803408483	1	0.419572553	0.284563189	CR2
chr1	207737860	207738629	0	1	19	3.33289987	1.44548876	0.471830986	1	0	CR1,RP11-78B10.2
chr1	207759016	207759527	3	0	0	3.095890411	3.070056563	0.99009901	0.376666667	0.315068493	CR1,RP11-78B10.2
chr1	20780305	20781008	12	6	77.3	46.10526316	17.11097618	0.519419862	0.353791953	0	NA
chr1	20781638	20783120	4	0	0	29.69838057	15.90271062	0.444656489	0.449913345	0	NA
chr1	20781643	20782682	3	0	0	35.56496631	15.2819307	0.455423559	0.299363057	0	NA
chr1	20786155	20787573	6	0	0	12.27715092	7.655675351	0.391083111	0.525743707	0	NA
chr1	208005090	208006426	4	22	1016	76.56661677	15.49570327	0.978138563	0.948497854	0	C1orf132
chr1	20810508	20810670	1	10	413	18.46296296	3.616046011	0.917052827	1	0	CAMK2N1
chr1	208161128	208161278	4	0	0	4.793333333	0.81073355	0.603698811	0.234110654	0	NA
chr1	208177782	208178021	0	1	30	1.564853556	1.288417618	0.397435897	0.231666667	0.380753138	NA
chr1	208212266	208216622	4	0	0	1.028236915	1.797452977	0.61722488	0.643410853	0.640495868	PLXNA2
chr1	208241636	208242317	0	1	70	4.167400881	2.185560779	0.491615181	0.992537313	0.008810573	PLXNA2
chr1	208242908	208243133	0	10	363.98	43.99555556	6.825115565	0.922083704	0.854785479	0	PLXNA2
chr1	208321800	208321971	3	0	0	15.85964912	3.784109263	0.321815718	0.299243124	0	PLXNA2
chr1	208322510	208322724	0	2	134	14.72897196	5.061435823	0.444604836	0.368278355	0	PLXNA2
chr1	208421492	208424071	0	1	63	12.00581621	5.219676465	0.979508197	0.923757658	0	NA
chr1	208590837	208590937	0	3	165	4.73	1.754166469	0.666197183	0.513015184	0	NA
chr1	208700093	208701442	4	0	0	6.317272053	3.653060859	0.733931241	0.872173913	0.00222387	NA
chr1	208717988	208718034	0	1	73	3.608695652	0.530719809	0.751131222	0.35021097	0	NA
chr1	208790551	208791034	0	1	53	1.523809524	1.336287765	0.950920245	0.99078341	0.327122153	NA
chr1	20883077	20886761	0	1	37.74	6.317589577	3.596974396	0.42524377	0.302990325	0.018186754	NA
chr1	20901433	20901681	0	1	31	1.907258065	1.144529301	0.983333333	1	0	NA
chr1	209099628	209100015	0	1	50	1.299741602	1.576007101	0.244318182	0.5	0.408268734	NA
chr1	20921450	20921904	0	1	24	2.731277533	1.445954298	0.492581602	0.738562092	0.019823789	CDA
chr1	20935074	20935527	12	54	2150	108.4282561	22.52802612	0.964878049	0.839773217	0	CDA
chr1	209353259	209355352	3	0	0	1.847109412	2.496349462	0.487804878	0.656160458	0.452938366	NA
chr1	209817386	209817786	0	10	187	16.7875	3.449977355	0.760701182	0.765378334	0	LAMB3
chr1	209823967	209824383	0	4	92	4.519230769	3.038948354	1	1	0.175480769	LAMB3
chr1	21003414	21004676	0	1	13.92	2.011885895	2.032778483	0.016069221	0.317157712	0.27496038	KIF17
chr1	210037299	210038160	0	2	18	3.921022067	2.508204771	0.864357864	0.532026144	0.038327526	NA
chr1	210038335	210039105	0	2	109	7.462337662	2.966787539	0.770680628	0.811973807	0.001298701	NA
chr1	210168867	210169122	0	1	44	1.662745098	1.426631956	0.932330827	1	0.352941176	SYT14
chr1	210269949	210270152	0	1	35	1.433497537	0.881814678	0.494186047	1	0.266009852	SYT14
chr1	210294846	210295137	0	2	48	11.36426117	3.9225265	0.982485405	1	0	SYT14
chr1	210537896	210538190	0	2	78	7.789115646	3.292397535	0.423868313	0.697461213	0	HHAT
chr1	210544073	210544846	0	25	814.83	32.23027167	6.458846901	0.962481536	0.992900609	0	HHAT
chr1	210572424	210572932	8	0	0	7.677165354	3.859504864	0.345674967	0.344850949	0	HHAT
chr1	210573991	210574141	4	0	0	16.05333333	5.481832621	0.485419809	0.369437448	0	HHAT
chr1	210672669	210673041	4	0	0	1.709677419	1.14140684	0.27221172	0.338858195	0.153225806	HHAT
chr1	210718213	210718363	4	0	0	3.986666667	0.162754075	0.995024876	1	0	HHAT
chr1	210844587	210845626	0	3	106	9.254090472	3.952182925	0.603561387	0.621752532	0	HHAT
chr1	210859961	210861528	0	15	683	25.86343331	8.185967679	0.927293491	0.905131265	0	KCNH1
chr1	211073506	211074950	3	0	0	1.581024931	1.904856034	0.573281453	0.613496933	0.486842105	KCNH1
chr1	211126980	211127060	0	16	787	116.1375	14.08877545	0.983799238	0.991992313	0	KCNH1
chr1	211286547	211287459	2	1	56	6.782894737	3.168688152	0.997762864	1	0	KCNH1
chr1	211512077	211512537	0	3	219	6.32173913	4.717769971	0.165803109	0.515371477	0	TRAF5
chr1	211526396	211527076	0	4	118.95	4.375	3.826258924	0.756457565	1	0.101470588	TRAF5
chr1	211712327	211712505	0	2	114	7.011235955	2.725222935	0.984555985	0.914572864	0	NA
chr1	211716612	211716781	0	2	82	2.414201183	1.956639307	0.976190476	0.520255864	0.396449704	NA
chr1	211731766	211733675	0	1	52	1.459402829	1.390324969	0.539792388	0.587649402	0.354112101	NA
chr1	211811243	211811741	0	1	44	6.634538153	1.904067694	0.58	0.481140754	0	RP11-354K1.2
chr1	212082308	212085149	10	22	978.98	64.37592397	20.16388777	0.993825911	0.949793673	0	NA
chr1	212222305	212223498	2	1	12.98	41.9052808	12.74675301	1	0.999318337	0	DTL
chr1	212222420	212223149	10	0	0	43.80932785	13.08883316	0.380966632	0.404631633	0	DTL
chr1	212293334	212293861	2	7	146.9	26.73434535	5.149161858	0.995160581	0.957501848	0	NA
chr1	212421503	212421760	0	2	56	2.003891051	0.796383139	0.226299694	0.786377709	0.058365759	NA
chr1	212678179	212678750	0	4	68	7.674255692	2.800866628	0.341563786	0.512898331	0	NA
chr1	212703274	212703586	1	2	130.87	18.5224359	6.248549306	0.915997529	1	0	NA
chr1	212703326	212703541	0	2	86	21.88837209	4.330165113	0.770826473	0.796185936	0	NA
chr1	212745572	212745913	0	4	176	6.117302053	2.219156743	0.989637306	1	0.005865103	ATF3
chr1	212756651	212757973	0	3	159	8.200453858	3.734360198	0.993243243	0.68608799	0	ATF3
chr1	212785370	212786021	0	52	2247.72	43.41474654	6.184567587	0.992497069	0.98178921	0	ATF3
chr1	213065054	213065122	0	1	44	4.088235294	0.445080763	0.975438596	0.975438596	0	FLVCR1
chr1	213545572	213545910	0	1	37	4.970414201	2.396807629	0.536189069	0.466453674	0	NA
chr1	213746597	213748133	1	3	91	8.761067708	3.918049832	0.642121932	0.800180832	0	NA
chr1	213881513	213881739	0	2	132	5.977876106	2.262516201	0.534356237	0.407747197	0	NA
chr1	213884192	213884516	0	2	97.96	4.570987654	1.700914137	0.489385475	1	0	NA
chr1	214003319	214007699	6	2	68	5.141552511	3.066695358	1	0.890603086	0.036986301	PROX1-AS1
chr1	214058676	214061997	3	0	0	3.328515507	2.881405232	0.441696113	0.255684455	0.146341463	PROX1-AS1
chr1	21413905	21414619	0	5	280	8.715686275	4.820486788	0.990491284	1	0	EIF4G3
chr1	214220429	214221906	0	1	14.86	1.033852404	1.258769477	1	0.487616099	0.534867976	NA
chr1	214222980	214223318	4	9	372	10.73076923	4.81445678	0.863364181	1	0	NA
chr1	214512452	214513523	0	3	81	15.15499533	7.052310266	0.989559165	0.99926954	0	NA
chr1	214535791	214536094	4	0	0	2.052805281	1.443267191	0.689655172	0.575846834	0.01320132	PTPN14
chr1	215035058	215037273	0	1	17.94	0.866365688	1.366884091	0.924528302	1	0.603611738	NA
chr1	215056643	215058131	0	1	9	0.759408602	1.051070972	0.22953451	1	0.508064516	NA
chr1	215249794	215249944	4	0	0	3.946666667	0.3964285	0.995024876	0.854030501	0.006666667	KCNK2
chr1	215605837	215606202	2	2	66	47.07123288	13.62251842	0.990969839	1	0	NA
chr1	215728531	215729141	0	1	17	0.5	0.567565985	NA	0.39869281	0.536065574	NA
chr1	215808369	215810178	0	4	73.98	1.952459923	1.944775364	0.793296089	0.669250646	0.280818132	USH2A
chr1	21614996	53342050	8	0	0	1.830821765	34.90025197	0.99101963	NA	0.59648696	NA
chr1	216150590	216151268	2	16	677.6	39.46017699	8.455891523	0.991995074	1	0	USH2A
chr1	216195284	216195647	0	2	48	1.641873278	1.436865588	0.726190476	0.716049383	0.363636364	USH2A
chr1	216569790	216570219	0	1	34	0.988344988	0.758697395	0.973684211	1	0.293706294	USH2A
chr1	2167483	2167602	0	4	156	15.12605042	5.197857706	0.842132505	0.957040573	0	SKI
chr1	2173808	2174926	4	31	1245.86	75.07692308	17.62568931	0.890996187	0.893459642	0	SKI
chr1	217474779	217474938	0	1	57	3.358490566	0.71183189	0.988950276	0.990033223	0	NA
chr1	217487916	217488132	0	1	7.97	1.333333333	0.509175077	1	1	0.018518519	NA
chr1	217505790	217506180	0	2	88	1.005128205	1.735001473	0.979166667	1	0.748717949	NA
chr1	217560324	217561358	4	0	0	0.785299807	1.566802778	0.986111111	0.547325103	0.755319149	NA
chr1	217626175	217626349	0	1	36	4.557471264	1.581003041	0.995967742	1	0	GPATCH2
chr1	217650965	217651253	5	6	292	13.79513889	2.506182075	1	0.998551774	0	GPATCH2
chr1	217765300	217765463	0	1	54	1.82208589	0.382440426	0.994186047	0.98989899	0	GPATCH2
chr1	218155006	218155186	0	2	74	3.411111111	3.816322967	0.437333333	0.383378016	0.522222222	NA
chr1	218163244	218164866	12	29	1490.82	24.4352651	9.210870609	0.9921875	1	0	NA
chr1	21822846	21823245	0	1	41.73	0.796992481	1.006938822	0.727272727	0.333873582	0.609022556	NA
chr1	218426447	218426997	0	1	45.98	1.547272727	1.714256218	1	1	0.385454545	NA
chr1	218524964	218525648	0	6	239	28.69736842	9.69568808	0.992647059	1	0	TGFB2
chr1	218608764	218611013	0	10	424	43.51311694	9.970027627	0.991980259	0.930415264	0	TGFB2
chr1	218808944	218809200	0	1	58.99	1.16796875	0.572062277	0.513513514	1	0.09375	NA
chr1	2190097	2190909	4	8	500	38.69458128	10.7514609	0.881771829	0.9574	0	SKI
chr1	21920034	21920261	0	4	91.97	18.96475771	6.098933994	0.994871795	0.997482377	0	NA
chr1	219460298	219461217	0	1	41	3.997823721	3.090579538	0.849424269	0.995555556	0.020674646	NA
chr1	2195326	2195695	0	3	120	9.886178862	1.961153574	0.420093095	0.484171322	0	SKI
chr1	219583470	219583918	4	2	102	2.379464286	1.322446218	0.931034483	0.992727273	0.013392857	RP11-392O17.1
chr1	21986872	21987338	198	319	12922.26	2017.377682	261.2407894	0.997291357	0.999545715	0	RAP1GAP
chr1	220031803	220031953	4	0	0	9.253333333	3.294817479	0.592512208	0.577254902	0	SLC30A10
chr1	220151993	220152053	3	0	0	2.633333333	1.843607575	0.310412574	0.093991672	0	EPRS
chr1	220471300	220472591	0	3	44	11.25793958	6.037008644	0.815175097	1	0	NA
chr1	220536069	220536219	4	0	0	3.986666667	0.162754075	0.732600733	0.752362949	0	NA
chr1	220654547	220654771	6	38	1653.91	151.5491071	20.18656951	0.988213558	0.999861707	0	NA
chr1	220659012	220660030	0	3	74.98	18.82023576	10.93560824	1	0.842457421	0	RP11-410C4.4
chr1	220924798	220925143	0	2	39.98	1.982608696	1.264791502	0.534722222	0.265957447	0.057971014	2-Mar
chr1	221015492	221015826	0	1	46	1.065868263	1.140636048	0.51758794	0.284552846	0.461077844	HLA-AS1
chr1	221104392	221105274	2	21	878.95	34.10204082	6.846289056	0.990933512	0.999654577	0	NA
chr1	221176288	221179341	0	2	93.98	1.183098592	1.66981721	0.845070423	0.985507246	0.469374386	NA
chr1	22142120	22143142	0	8	276	24.30234834	8.585108299	0.98961039	0.935155753	0	LDLRAD2
chr1	221446690	221450755	0	2	16	1.184747847	1.501967088	0.965909091	0.785714286	0.546371464	NA
chr1	22147047	22147591	1	1	69	9.862132353	3.923594711	0.889039242	0.956842105	0	LDLRAD2
chr1	22150813	22151110	0	1	58	2.026936027	1.413957019	0.459057072	0.547945205	0.097643098	LDLRAD2,HSPG2
chr1	22154356	22154597	0	1	74	3.195020747	2.340190105	0.877237852	0.561863173	0.087136929	HSPG2
chr1	22154356	22154608	0	1	63	3.099206349	2.332074355	0.877237852	0.536111111	0.083333333	HSPG2
chr1	22154359	22154579	0	1	92	3.236363636	2.419343535	0.837563452	0.573692552	0.095454545	HSPG2
chr1	22154762	22154913	4	0	0	5.410596026	0.964753156	0.652287582	0.706998814	0	HSPG2
chr1	22157766	22158051	0	1	53	3.459649123	3.435003493	0.779116466	0.5869038	0.231578947	HSPG2
chr1	22165994	22166376	0	1	49	1.212041885	1.197537403	0.982142857	0.457746479	0.468586387	HSPG2
chr1	22169863	22170721	0	1	67	1.655011655	2.389244414	0.737909516	0.710879285	0.56993007	HSPG2
chr1	221700869	221701222	0	2	74	8.342776204	3.159375669	0.992405063	1	0	NA
chr1	221743702	221744551	6	0	0	3.293286219	2.679145947	0.989637306	1	0.150765607	NA
chr1	221748715	221749469	0	18	1049	23.63262599	5.21795988	0.990518962	1	0	NA
chr1	22179274	22179506	0	1	55	2.797413793	2.098314644	0.705128205	0.696428571	0.340517241	HSPG2
chr1	22184814	22185936	4	0	0	0.736185383	1.473446151	0.621621622	0.698795181	0.786987522	HSPG2
chr1	221940200	221940350	4	0	0	5.526666667	1.49531119	0.995859213	0.553697183	0	NA
chr1	221954627	221955772	1	6	177	16.29868996	6.224044658	0.851298701	1	0	NA
chr1	221999331	221999586	0	7	333	78.24705882	11.62712098	0.991097923	0.979092363	0	NA
chr1	22211135	22211339	0	1	32	1.323529412	1.218016426	0.390804598	0.645367412	0.43627451	HSPG2
chr1	22211300	22211542	0	1	34	0.954545455	1.005152018	0.5	0.974358974	0.367768595	HSPG2
chr1	222128049	222128613	0	2	36	6.863475177	2.26931723	0.743927126	0.439174352	0	RP11-815M8.1
chr1	22235311	22236341	4	5	150	19.73592233	7.094929878	0.767710843	1	0	HSPG2
chr1	22237009	22238323	3	12	480	24.45205479	8.906818462	0.991584446	1	0	HSPG2
chr1	22238871	22239517	1	2	100	3.343653251	2.615063821	0.48850046	0.799450549	0.151702786	HSPG2
chr1	22249729	121478796	54	0	0	1.334464719	69.62163484	0.619631902	0.260256817	0.720934945	NA
chr1	222538971	222539445	0	1	48	0.523206751	0.879015471	0.979591837	1	0.738396624	RP11-400N13.1
chr1	222572299	222572971	1	1	22.99	1.535714286	1.527107666	0.985074627	0.111111111	0.296130952	NA
chr1	22273715	22276295	2	15	545	40.43682171	11.27470074	0.96665989	0.996780869	0	NA
chr1	222774474	222776331	0	1	30	0.728056004	1.147606036	1	0.90797546	0.596122779	NA
chr1	222832961	222833122	0	1	55	3.819875776	1.936534007	0.59933222	0.407894737	0.118012422	RP11-378J18.8,MIA3
chr1	222833250	222833568	0	1	49	0.962264151	0.581548491	0.136239782	0.267631103	0.188679245	RP11-378J18.8,MIA3
chr1	222974933	222975840	0	1	35	7.567805954	4.282548357	0.736401674	1	0	NA
chr1	223220855	223221035	0	1	34	1.911111111	1.170417252	0.524193548	1	0.194444444	NA
chr1	223380080	223381426	0	4	119.98	12.93610698	4.642214176	0.371781116	0.738441215	0	NA
chr1	223467650	223467847	10	0	0	15.8071066	4.050863197	0.994815295	1	0	SUSD4
chr1	223522240	223523465	0	2	18	2.58122449	1.688899693	0.978552279	0.316455696	0.116734694	SUSD4
chr1	223533362	223533512	4	0	0	8.2	1.579029238	0.735264735	0.51713948	0	SUSD4
chr1	223593573	223593736	0	2	92	5.36809816	1.895933832	0.931357254	0.799027553	0	NA
chr1	223646922	223648035	0	3	135	7.843665768	4.177851781	0.524643022	0.66433892	0	NA
chr1	223660369	223662397	26	8	404	140.0069034	19.09965436	0.980314191	0.997008899	0	NA
chr1	223660503	223660765	20	0	0	165.9923664	11.34133572	0.446613757	0.376145694	0	NA
chr1	223682172	223682502	4	7	262.91	13.90909091	2.508937193	0.654976303	0.780632411	0	NA
chr1	223818905	223826471	0	1	19	2.823949247	2.582334412	0.191376702	1	0.219666931	CAPN8
chr1	223834800	223835188	8	0	0	7.229381443	2.650901933	0.431693989	0.452006981	0	CAPN8
chr1	223857635	223859334	0	1	23	1.605650383	1.676585588	0.983870968	1	0.271924662	NA
chr1	223924581	223926038	4	28	923.94	35.21002059	10.38013697	0.963919822	0.947639662	0	CAPN2
chr1	223924734	223925877	4	0	0	33.29221347	10.34921313	0.371794872	0.37008803	0	CAPN2
chr1	224878445	224879666	34	173	6943.72	203.5659296	41.6292275	0.919028575	0.981644094	0	CNIH3
chr1	224954244	224955390	2	20	876.88	26.45462478	6.971904505	0.839134525	1	0	RP11-449J1.1
chr1	225200221	225200582	4	0	0	3.08033241	1.61594407	0.988505747	0.651801029	0.091412742	DNAH14
chr1	225218246	225220809	4	0	0	0.323058915	0.916852922	0.989189189	0.577639752	0.87748732	DNAH14
chr1	225330295	225330683	4	47	1761.78	165.3608247	21.41583168	0.992894559	1	0	DNAH14
chr1	225498436	225500381	3	0	0	1.632390746	1.992293557	0.525641026	0.763157895	0.341902314	DNAH14
chr1	225515556	225518297	6	0	0	2.826340752	3.044324041	0.498417722	0.563909774	0.331265961	DNAH14
chr1	225912715	225913546	26	8	171.94	93.70156438	18.44848384	0.999826765	0.999771402	0	RP11-145A3.1,RP11-145A3.2
chr1	225912716	225913213	9	0	0	102.7062374	17.53209822	0.99409196	0.370453227	0	RP11-145A3.1,RP11-145A3.2
chr1	225912716	225913546	6	21	928.96	93.73373494	18.43628414	0.99409196	0.999771402	0	RP11-145A3.1,RP11-145A3.2
chr1	225961686	225962907	0	2	15.9	1.810810811	1.456240573	0.754098361	0.605351171	0.244881245	NA
chr1	226061650	226061800	6	0	0	6.913333333	1.045221933	0.928481807	0.609569378	0	TMEM63A
chr1	226073255	226073959	0	2	66	6.974431818	2.638638749	0.664893617	1	0	NA
chr1	226167674	226168950	0	6	340	12.23119122	4.695659186	0.893865628	0.989690722	0.000783699	NA
chr1	226380262	226380555	0	2	100	2.90443686	1.755852459	0.40794702	0.573487032	0.064846416	NA
chr1	22642650	22643040	4	2	84	19.72307692	4.899003642	0.819529488	0.765675057	0	NA
chr1	226576003	226576153	4	0	0	8.226666667	1.405449711	0.410526316	0.295722465	0	PARP1
chr1	226827393	226829570	0	6	186	26.88975655	10.13898686	0.99506347	0.892223738	0	ITPKB
chr1	226853968	226854206	0	1	61	2.180672269	1.258969654	0.800982801	0.396713615	0.105042017	ITPKB-IT1,ITPKB
chr1	227077930	227078482	2	4	282	9.21557971	3.184355444	0.937550689	0.93755004	0	PSEN2
chr1	227082831	227083105	0	1	15	20.0729927	7.021484274	0.917211329	0.831883049	0	PSEN2
chr1	227083186	227083660	0	1	59	3.419831224	1.485125679	0.082603254	0.734939759	0.025316456	PSEN2
chr1	227102476	227103959	36	165	7479	707.9898854	118.0507875	0.986128877	0.998553868	0	ADCK3
chr1	2271212	2271440	0	2	70	4.201754386	1.156065807	0.991525424	0.993506494	0	MORN1
chr1	227133700	227133906	0	2	66	7.466019417	3.198347674	0.553985873	0.728328173	0	ADCK3
chr1	227622470	227624251	1	1	41	20.94104436	4.929190326	0.970845481	0.991825613	0	NA
chr1	227945030	227945685	0	2	62	5.367938931	2.93500243	0.60056391	0.763489209	0	SNAP47
chr1	227953604	227954870	0	4	176	8.950236967	4.315359332	0.890455531	0.939548023	0.034755134	SNAP47
chr1	228038987	228039138	0	10	519.44	38.40397351	4.116159092	0.958956109	0.766030844	0	NA
chr1	228043231	228052520	3	0	0	0.952524491	1.508295621	0.827586207	0.320419693	0.606739154	NA
chr1	228197519	228197894	0	2	70	1.472	1.87293424	0.971428571	0.660808436	0.605333333	WNT3A
chr1	228230310	228230765	4	6	150	14.48131868	3.766127579	0.519294744	0.595447871	0	WNT3A
chr1	228230408	228230683	4	1	15.99	13.62909091	3.865073102	0.289224393	0.447990881	0	WNT3A
chr1	228230431	228230598	0	2	42	13.1497006	3.553911133	0.317307692	0.352574463	0	WNT3A
chr1	228268291	228268845	0	1	46	10.75090253	3.032800397	0.957062147	0.994939271	0	NA
chr1	228322770	228323508	0	2	136	11.47831978	5.487871959	0.452554745	0.406576981	0	NA
chr1	228382211	228384350	4	0	0	7.658251519	4.431557423	0.480103806	0.555660377	0.000467508	NA
chr1	228382355	228384646	6	0	0	8.119598429	4.732072006	0.407670455	0.445696129	0.000436491	NA
chr1	228479859	228480039	0	1	41	1.955555556	1.679359078	0.156146179	0.661538462	0.377777778	OBSCN
chr1	228507261	228507595	4	3	92.52	21.37724551	7.231515165	0.636959371	0.307859079	0	OBSCN
chr1	228507389	228508359	0	2	56	22.32783505	7.482195255	0.281830023	0.423842648	0	OBSCN
chr1	228507405	228507823	15	5	120	18.26794258	4.179578523	0.271013103	0.262702435	0	OBSCN
chr1	228507984	228508345	0	6	282	25.52908587	8.950455288	0.416543069	0.40466651	0	OBSCN
chr1	228532736	228532871	0	2	53	5.392592593	0.721072209	0.671165644	0.401481481	0	OBSCN
chr1	22869193	22869728	4	0	0	2.25046729	1.8273301	0.986440678	1	0.128971963	NA
chr1	228723937	228726800	9	0	0	21.84421935	6.630735329	0.342423303	0.291666667	0	NA
chr1	228729045	228729272	10	0	0	37.46255507	5.543751381	0.35690489	0.338937458	0	NA
chr1	228729337	228735361	6	0	0	35.18027888	12.51474706	0.356396758	0.473163476	0	NA
chr1	228729337	228735626	12	0	0	35.23501352	12.67056723	0.356396758	0.291312434	0	NA
chr1	228732015	228732721	2	4	72	28.29603399	6.507255582	0.291237721	0.317943337	0	NA
chr1	228733691	228735626	9	0	0	34.84651163	16.61168316	0.375584729	0.291312434	0	NA
chr1	228735051	228740884	9	0	0	24.34921996	14.20684091	0.404221007	0.419140761	0.002571576	NA
chr1	228735669	228737362	3	0	0	26.83933845	9.389022887	0.359706677	0.241483724	0	NA
chr1	228736253	228739532	4	0	0	23.41506557	7.812301272	0.346168844	0.470845107	0	NA
chr1	228736351	228739269	4	0	0	23.13536669	7.759747682	0.321029281	0.372668289	0	NA
chr1	22882593	22882744	4	0	0	4.052980132	1.078311652	0.311044328	0.45911215	0	NA
chr1	228881570	228884162	50	243	11775.74	359.1076389	50.38742253	0.991909879	0.982660833	0	RHOU
chr1	228917966	228918084	3	0	0	15.94915254	2.842914051	0.372992536	0.375	0	NA
chr1	228966306	228966985	0	2	87	5.546391753	2.752502853	0.804285714	0.92032967	0	NA
chr1	229013486	229014244	44	118	5186.96	177.1596306	21.71449684	0.976283226	0.97913344	0	NA
chr1	229031813	229034957	8	43	1891	43.34828244	10.85750334	0.978738236	0.99292137	0	NA
chr1	229039510	229040250	8	32	1390	115.3108108	15.84922683	0.922353598	0.91744365	0	NA
chr1	229064084	229065694	0	1	16	2.925465839	2.113995937	0.397601476	0.068674699	0.1	NA
chr1	22907661	22908420	0	2	134	9.723320158	3.312828348	0.366189857	0.777054516	0	EPHA8
chr1	229214624	229214774	4	0	0	5.646666667	0.917508704	0.344450834	0.763909774	0	NA
chr1	229219444	229219627	1	1	53.93	3.841530055	1.790082532	0.636477987	0.614457831	0.005464481	NA
chr1	229229990	229230644	0	27	1088	54.76299694	9.018352383	0.939333741	0.967435311	0	RP5-1065P14.2
chr1	229239725	229240342	4	25	930.31	94.06482982	17.17331836	0.936391282	0.985856905	0	NA
chr1	229274053	229275048	4	0	0	30.81708543	6.446120687	0.607156901	0.547651007	0	NA
chr1	229274053	229275155	2	14	770	29.53357532	7.358480774	0.607156901	0.725881853	0	NA
chr1	229310378	229310529	4	0	0	11.67549669	2.480519249	0.792759051	1	0.013245033	NA
chr1	22939440	22939550	0	1	59	6.245454545	1.950227789	0.992343032	0.708803612	0	NA
chr1	22939442	22939553	0	1	56	6.144144144	2.057054865	0.975830816	0.707233065	0	NA
chr1	229394915	229396160	2	5	228	9.947791165	4.51855669	0.992015968	1	0	RP5-1061H20.4
chr1	229481976	229482730	6	0	0	19.05172414	5.232902279	0.998153278	0.474665994	0	NA
chr1	229481977	229482873	1	3	93	18.34151786	5.401460568	0.995454545	0.947202522	0	NA
chr1	229536494	229537589	3	9	410	32.76438356	9.999689993	0.686707255	0.901093892	0	NA
chr1	22954093	22954452	0	2	74	13.67966574	5.201285881	0.753289474	1	0	NA
chr1	22954093	22954463	4	0	0	13.27297297	5.625576182	0.753289474	0.986394558	0.02972973	NA
chr1	229546057	229546784	0	1	64	5.66437414	5.298790094	0.584640793	0.979452055	0.188445667	RN7SKP276
chr1	229552292	229556900	0	1	13.94	3.03515625	4.205968413	0.359265442	0.63255814	0.329861111	NA
chr1	229737530	229740092	0	1	39	5.269711163	3.954494749	0.736932305	0.733333333	0.168618267	TAF5L
chr1	229752478	229753589	0	1	8	5.805580558	3.776616362	0.99255121	0.994736842	0.113411341	TAF5L
chr1	22976402	22976601	6	0	0	6.633165829	4.013933712	0.415589829	0.100307692	0	NA
chr1	22976451	22976601	4	0	0	4.946666667	3.074164747	0.26625239	0.100307692	0	NA
chr1	229830574	229831454	6	8	474	40.15795455	6.8088382	0.768720379	0.95617639	0	NA
chr1	230029487	230030233	4	0	0	3.844504021	2.775796016	0.669631512	0.589616811	0.242627346	NA
chr1	23004813	23005405	10	8	524	43.125	17.19093639	0.558187741	0.410706601	0	NA
chr1	23005002	23005342	0	16	1136	53.27058824	13.07907016	0.42202381	0.459674394	0	NA
chr1	23005009	23005565	5	12	840	46.96402878	13.75866506	0.419751667	0.410110617	0	NA
chr1	23005036	23005464	0	12	384	49.8411215	14.056561	0.448461618	0.321528611	0	NA
chr1	23009265	23009877	12	0	0	11.35130719	5.305914346	0.759141033	0.657291667	0	NA
chr1	230179011	230179447	0	1	19	8.341743119	5.270673641	1	0.603481625	0.025229358	NA
chr1	230240792	230241732	6	50	1623.03	52.80851064	9.393497746	0.945447634	0.987997369	0	GALNT2
chr1	230241130	230241746	4	0	0	50.62987013	12.90610512	0.340525808	0.976025473	0.021103896	GALNT2
chr1	230379251	230379621	0	10	392	13.55135135	5.330565693	0.992211838	1	0	GALNT2
chr1	23038197	23038572	2	3	114.99	13.56	5.556593681	0.993879112	0.937984496	0	EPHB2
chr1	230412370	230413491	1	8	428	14.82961641	5.556654659	0.807285546	0.884656085	0	GALNT2
chr1	230428581	230428797	0	2	60	4.925925926	1.703502404	0.630617978	0.953642384	0	NA
chr1	230462637	230463057	0	3	120	3.385714286	3.413389004	0.487455197	0.868534483	0.107142857	PGBD5
chr1	230468285	230468435	4	0	0	27.4	2.771281292	0.307072028	0.385289958	0	PGBD5
chr1	230471441	230471633	4	0	0	21.50520833	7.378175443	0.442654287	0.47377715	0	PGBD5
chr1	23049688	23050398	0	4	156	21.3056338	5.199766715	0.742306266	0.60625	0	EPHB2
chr1	230774467	230775126	0	1	34	0.981790592	1.297705157	0.289340102	0.383333333	0.514415781	NA
chr1	230815561	230818147	8	0	0	9.146558391	5.957618244	0.433385993	0.576099211	0.060324826	COG2
chr1	230831630	230832578	56	85	3599.6	223.5833333	40.63689185	0.988791071	0.987974764	0	NA
chr1	230909041	230909371	4	0	0	5.018181818	2.962334721	0.769539078	0.795168067	0.015151515	RP11-99J16__A.2,CAPN9
chr1	230970976	230971023	3	0	0	6.574468085	0.494423406	0.543057996	0.234624146	0	NA
chr1	23121162	23122237	0	8	242	22.81116279	6.587844059	0.8037019	1	0	EPHB2
chr1	231313741	231315086	0	17	998	36.35241636	8.121427651	0.895833333	0.741759313	0	TRIM67
chr1	231336181	231336529	0	14	508	17.10057471	4.114552211	0.832322357	0.918307087	0	TRIM67
chr1	231338139	231338511	6	0	0	1.674731183	1.447692336	0.857971014	1	0.22311828	TRIM67
chr1	23162694	23163404	2	7	267	14.44929577	4.160456815	0.992405063	1	0	RP11-69E9.1,EPHB2
chr1	23174962	23177538	0	7	304	20.97631988	6.949785385	0.920740966	0.945593382	0	EPHB2
chr1	231756714	231757071	0	2	38	7	2.93343519	0.418803419	0.269321954	0	TSNAX-DISC1
chr1	23226741	23227534	0	12	654	15.4148802	5.075284972	0.755629691	0.778534031	0	EPHB2
chr1	232316865	232317735	2	16	802.82	34.33563218	7.391824888	1	0.999350438	0	RP5-865N13.2
chr1	232476044	232476419	8	7	350	10.75733333	4.910103144	0.805410122	0.459806157	0	NA
chr1	232476209	232476522	0	6	258	13.49840256	4.4291545	0.439308855	0.616880247	0	NA
chr1	232840660	232842252	0	1	52	5.805276382	4.352960328	0.593947037	0.216245884	0.081658291	NA
chr1	232892319	232895365	0	2	94	22.85325016	12.20210904	0.487179487	0.329233837	0.001313198	NA
chr1	232893032	232893952	0	3	75	18.17173913	7.462723685	0.426262223	0.403707995	0	NA
chr1	232893250	232893689	0	1	43	15.98861048	3.138758751	0.332900152	0.281277728	0	NA
chr1	232893425	232896340	6	4	120	27.10600343	9.445306038	0.385575296	0.31090122	0	NA
chr1	232894412	232894919	0	6	215.64	33.74753452	10.45396449	0.308200945	0.317047925	0	NA
chr1	232895253	232895895	0	4	84	21.41277259	4.648319843	0.266594124	0.33686862	0	NA
chr1	232895635	232895921	0	10	470	22.79020979	3.587766991	0.340616767	0.323389652	0	NA
chr1	233078658	233080870	0	9	347	6.057866184	3.250719292	0.987570621	0.97569757	0.004520796	NA
chr1	233375894	233377096	13	62	2818	257.5798669	43.09239032	0.985593026	0.976354976	0	PCNXL2
chr1	233628337	233628776	3	0	0	0.435079727	0.784095568	0.983739837	1	0.749430524	NA
chr1	233689190	233689332	0	1	63	1.929577465	0.368626826	0.989583333	1	0.035211268	NA
chr1	233815765	233815915	8	0	0	9.673333333	0.594381097	0.882998172	0.732342007	0	NA
chr1	2338545	2338864	4	16	732	14.05329154	4.687773079	0.992275698	0.943021767	0	PEX10
chr1	233924514	233925878	1	10	323.92	10.75146628	3.931110134	1	1	0	NA
chr1	234105572	234107053	0	1	25	0.301147873	0.633142729	1	1	0.773126266	SLC35F3
chr1	234118479	234118832	0	1	35	1.195467422	1.529236092	0.972222222	0.66255144	0.57223796	SLC35F3
chr1	234212353	234213456	4	2	23.97	6.509519492	4.655653914	0.913043478	0.754912099	0.012692656	SLC35F3
chr1	234354452	234355256	4	1	41	3.514925373	2.396312698	0.259291271	0.173509286	0.037313433	SLC35F3
chr1	234354655	234354805	4	0	0	7.566666667	1.353596034	0.56527977	0.605560382	0	SLC35F3
chr1	234388221	234388255	0	1	30	3.941176471	0.33791545	0.87012987	0.650485437	0	SLC35F3
chr1	234452073	234453127	8	48	2281.84	47.63282732	8.836320176	0.957018133	0.935490973	0	SLC35F3
chr1	234504593	234504774	4	0	0	2.773480663	2.392105694	0.616033755	0.33492823	0.403314917	NA
chr1	234767114	234767247	0	3	219.96	6.060150376	1.554810138	0.42119032	0.714285714	0	LINC00184
chr1	234790950	234791275	3	15	485.99	18.35076923	4.459048642	0.898449612	0.891805378	0	RP4-781K5.4
chr1	234915548	234915794	0	6	221.84	31.01626016	7.297937942	0.659827807	0.86333534	0	NA
chr1	234918535	234918686	4	0	0	5.960264901	1.390034516	0.32554062	0.398837209	0	NA
chr1	234971774	234972292	0	5	86	6.1003861	4.120478081	0.615176152	0.328467153	0	NA
chr1	235190500	235190903	0	1	23	8.875930521	5.546061694	0.78989575	0.485511912	0.11662531	NA
chr1	235254233	235254531	0	24	873	43.08053691	9.966734454	0.92152679	0.897321429	0	NA
chr1	235262782	235263492	8	3	144	4.01971831	2.929626218	0.859036145	0.792887029	0.042253521	NA
chr1	235505028	235505405	0	1	64	1.575596817	1.053093826	0.575221239	0.439929329	0.25729443	GGPS1
chr1	235542770	235543359	0	1	64	6.853989813	3.667283688	0.798994975	0.597315436	0	TBCE
chr1	235563035	235563255	5	170	6170.32	696.45	89.06209402	0.990543636	0.995738063	0	TBCE
chr1	235619956	235620201	0	1	61	2.204081633	1.562044603	0.484330484	1	0.146938776	B3GALNT2
chr1	235688244	235689653	4	3	57.85	68.49680625	18.65019661	0.964188649	0.995980137	0	NA
chr1	235698302	235698609	2	10	269.99	7.983713355	3.099289909	1	0.781083953	0	NA
chr1	236162022	236163270	4	0	0	9.971153846	4.505424218	0.997613365	0.415267576	0	NID1
chr1	236162022	236163439	3	2	100.57	10.3549753	4.595143905	0.997613365	1	0	NID1
chr1	236194665	236195024	0	1	66.97	4.935933148	1.690153742	0.520609319	0.49389002	0	NID1
chr1	23620172	23621282	4	0	0	0.578378378	1.59748707	0.977272727	1	0.879279279	NA
chr1	23624943	23625379	8	0	0	11.06880734	3.843240157	0.996527778	0.429895713	0	NA
chr1	23624975	23625379	6	0	0	11.57425743	3.455793055	0.884789157	0.429895713	0	NA
chr1	236288030	236288306	2	12	501.81	18.98550725	5.257824407	0.976679104	0.527736132	0	NA
chr1	236348925	236349162	0	1	44	10.46413502	2.719631046	0.991680532	1	0	GPR137B
chr1	236546174	236546673	0	2	68	4.79759519	3.538099847	0.990131579	0.688935282	0.008016032	EDARADD
chr1	236567200	236567531	0	4	128	26.7673716	5.576463165	0.970653789	0.79318569	0	EDARADD
chr1	236905770	236906057	0	3	99	4.519163763	2.661929692	0.793939394	0.51835536	0	ACTN2
chr1	237069736	237070429	64	0	0	153.7662338	24.92835708	0.992494155	0.403932292	0	NA
chr1	237069736	237070587	28	51	2170.94	152.0317274	23.97702934	0.992494155	0.992316217	0	NA
chr1	237156841	237157607	4	0	0	1.009138381	1.683484525	0.975903614	0.511869436	0.660574413	NA
chr1	237206072	237207378	0	1	24	0.343032159	0.597545767	NA	1	0.722817764	RYR2
chr1	23738345	23739532	1	13	648.86	12.50210615	5.646773667	0.882437276	0.867313916	0	RP4-654C18.1,TCEA3
chr1	23748406	23750345	0	2	104	6.754512635	3.394406406	0.75804878	0.995179063	0	TCEA3
chr1	237911624	237912024	8	116	5144.84	182.62	17.1430919	0.992903083	0.999333259	0	RYR2
chr1	237917408	237917562	0	1	42	1.928571429	0.303810067	0.989528796	1	0.012987013	RYR2
chr1	237970700	237971226	0	1	51	9.104562738	6.075452235	0.99339934	0.914893617	0.032319392	RYR2
chr1	238051520	238051676	0	1	79	4.487179487	1.09478472	0.48458693	0.811290323	0	ZP4,RP11-193H5.1
chr1	23855057	23855196	0	20	938	38.07913669	4.848888841	0.9921875	0.964347611	0	E2F2
chr1	23860649	23860915	0	1	38	4.037593985	2.165713743	0.474497682	1	0.003759398	NA
chr1	23882493	23882977	8	0	0	5.826446281	3.554016901	0.886118038	0.352026652	0	NA
chr1	23882493	23883134	2	8	377.94	6.163806552	3.64231508	0.886118038	0.877956481	0	NA
chr1	239063616	239064404	0	1	29	7.868020305	3.651067939	0.988986784	0.838831291	0.001269036	NA
chr1	239320564	239320883	17	75	2654.31	264.5203762	25.52444385	0.995432891	0.999927751	0	NA
chr1	23958525	23958755	0	2	66	4.256521739	2.886147739	0.237582781	0.531986532	0.069565217	MDS2
chr1	2399842	2400359	4	4	112	1.098646035	1.173505925	0.967741935	1	0.348162476	PLCH2
chr1	240229982	240230188	0	2	79	21.38349515	9.732016994	0.889333333	0.973399015	0	FMN2
chr1	240275927	240276223	0	2	140	3.35472973	0.881018641	0.394345238	0.568965517	0.016891892	FMN2
chr1	240313189	240314293	0	9	402	26.13768116	8.453360561	0.773658831	0.923276501	0	FMN2
chr1	240340009	240340171	0	1	54	2.49382716	0.600893507	0.32183908	0.746575342	0	FMN2
chr1	240703809	240704331	70	361	15852.41	652.6091954	74.1460229	0.999364722	0.999874193	0	GREM2
chr1	24094101	24094836	0	9	275	11.33197279	4.454302917	1	0.972477064	0	RP5-886K2.3
chr1	240955818	240956707	2	17	657.99	43.97300337	12.6026651	1	0.999214917	0	RGS7
chr1	241091946	241096925	3	0	0	0.201847761	0.846782244	0.75	0.775179856	0.944366339	RGS7
chr1	241106393	241108072	0	3	139.82	2.564026206	2.327921411	0.989104116	1	0.2096486	RGS7
chr1	241389313	241389464	4	0	0	5.410596026	0.578551779	0.919732441	0.517527675	0	RGS7
chr1	241682528	241682969	0	1	32	3.9138322	5.027977423	0.282608696	0.23787138	0.319727891	FH
chr1	2417925	2418227	4	0	0	1.410596026	1.163868425	0.995867769	0.268292683	0.274834437	PLCH2
chr1	241830809	241831042	0	2	60	2.291845494	1.914653799	0.119068162	1	0.360515021	OPN3,WDR64
chr1	241888818	241889639	0	1	56	2.725943971	1.347771831	0.993421053	0.990196078	0.051157125	WDR64
chr1	242060530	242061812	6	0	0	1.79875195	2.232241062	0.984536082	0.740963855	0.475039002	NA
chr1	242078739	242079395	8	0	0	24.0320122	20.6697437	0.99009901	0.2958001	0	NA
chr1	242079075	242080117	0	10	558	46.57677543	10.2412529	0.821751216	0.953497776	0	RP11-323D18.5
chr1	242112064	242113823	2	4	81	4.117111995	3.610662226	0.786116323	0.910769231	0.13416714	NA
chr1	242133201	242133799	2	22	1096	40.48160535	5.939113823	0.965102041	0.993932828	0	NA
chr1	242163813	242164649	5	3	60	30.18421053	6.139879795	0.999734325	0.972588014	0	NA
chr1	242163814	242164425	4	0	0	30.18166939	5.729419113	0.989726027	0.275190934	0	NA
chr1	242163814	242164649	3	39	1678.89	30.1748503	6.137591236	0.989726027	0.972588014	0	NA
chr1	242190011	242190161	4	0	0	3.986666667	0.162754075	0.836820084	0.808943089	0	NA
chr1	242640467	242641796	0	1	74	2.431903687	2.302889748	0.989100817	0.804915515	0.26109857	PLD5
chr1	243036514	243037852	21	13	868.92	119.5440957	23.84162208	0.991449195	0.959735186	0	NA
chr1	243036555	243037852	12	0	0	121.0192753	22.64244753	0.765538462	0.959735186	0	NA
chr1	243137639	243138323	0	6	75.99	30.27046784	9.475805097	0.988839286	0.982284806	0	RP11-331N16.1
chr1	243677808	243679617	16	98	3716	96.47097844	21.42448817	0.992553601	0.951394122	0	AKT3
chr1	244023169	244023345	0	1	29	1.204545455	1.212239578	0.472222222	1	0.471590909	NA
chr1	244033101	244033229	2	12	481	39.65625	5.065874647	0.999492772	1	0	NA
chr1	244114382	244115420	4	3	154	31.39210019	7.26271493	0.995421245	1	0	RP11-278H7.1
chr1	244162024	244162272	0	1	66	5.75	4.795200894	0.899497487	0.546341463	0.153225806	RP11-278H7.1
chr1	244238284	244238865	18	111	4643.93	188.5800344	13.96168401	0.981171548	0.977055253	0	RP11-278H7.4
chr1	244247448	244247819	4	0	0	4.145552561	2.436326696	0.714285714	0.400684932	0	RP11-278H7.4
chr1	244347057	244347873	4	13	624	39.62867647	8.966337439	0.902625821	0.789464855	0	NA
chr1	244502902	244503580	0	2	35.96	0.42920354	0.577480248	1	1	0.615044248	NA
chr1	24457422	24457572	4	0	0	11.79333333	3.250223924	0.492942051	0.5379574	0	IL22RA1
chr1	24461835	24462731	114	237	9628.12	701.6741071	120.8375572	0.992949234	0.996091395	0	IL22RA1
chr1	24468567	24468903	0	2	86	11.9702381	6.730726978	0.676842105	0.971528472	0	IL22RA1
chr1	244689691	244689989	0	6	264.58	47.71812081	15.16313108	0.996125396	0.996230792	0	C1orf101
chr1	244804713	244805711	0	2	30	6.226452906	5.653028844	0.121703854	0.413693694	0.016032064	NA
chr1	244830106	244831301	1	1	55	9.020083682	4.80546394	0.996134021	1	0	DESI2
chr1	244886991	244889118	0	2	104	7.947813822	4.682249857	0.809345794	1	0	NA
chr1	244892268	244892547	0	1	32	0.788530466	0.97738459	0.96875	1	0.605734767	NA
chr1	245019428	245019876	0	1	62	2.270089286	3.87192251	0.097544791	0.438457475	0.654017857	HNRNPU
chr1	245019821	245020071	1	1	41	6.608	5.592703818	0.830097087	0.410896708	0.4	HNRNPU
chr1	245019827	245020077	1	1	47	6.584	5.585243415	0.805812417	0.459704881	0.4	HNRNPU
chr1	245019874	245020125	1	1	54	5.653386454	5.034876222	0.451465798	0.824063564	0.398406375	HNRNPU
chr1	245019884	245020135	1	1	44	5.362549801	4.788768387	0.364820847	0.885126965	0.398406375	HNRNPU
chr1	245019899	245020060	0	1	29	4.02484472	5.263197326	0.240390879	0.316685585	0.621118012	HNRNPU
chr1	24507042	24507836	0	3	92.98	7.507556675	3.128735482	0.843037975	1	0	IFNLR1
chr1	245267882	245270716	3	0	0	2.090331687	2.56316637	0.564583333	0.30115425	0.321806634	EFCAB2
chr1	245367690	245368672	0	8	122.98	35.43788187	5.355176303	0.938668867	0.970804989	0	KIF26B
chr1	245545806	245547390	1	1	35	11.79419192	5.944763981	0.994011976	0.99308915	0	KIF26B
chr1	245685583	245685680	0	2	110	8.907216495	1.899986295	0.808231993	0.735945486	0	KIF26B
chr1	245742448	245746071	0	2	48	9.518354954	4.672153382	0.215035557	0.302985895	0	KIF26B
chr1	245747303	245748456	0	1	71	14.09106678	5.229962214	0.392794376	0.607973422	0	KIF26B
chr1	245780926	245782124	6	0	0	2.88230384	2.582593079	0.991176471	0.160444797	0.211185309	KIF26B
chr1	245780926	245782254	1	2	114	3.290662651	2.854372599	0.991176471	0.691786622	0.190512048	KIF26B
chr1	24580349	24581333	0	1	17.95	3.508130081	1.452477194	0.483622351	0.648550725	0.06097561	NA
chr1	245975402	245976104	7	0	0	50.72222222	12.44445398	0.921255061	0.591643098	0	SMYD3
chr1	245975402	245976179	4	12	546.97	51.58687259	12.27171917	0.921255061	0.988330632	0	SMYD3
chr1	24601450	24601825	3	0	0	6.848	4.376402175	0.669838249	1	0	NA
chr1	24611209	24611891	0	2	118.63	30.6026393	6.565406904	0.96993362	1	0	NA
chr1	24611304	24611901	4	0	0	31.02345059	7.636383826	0.58498632	1	0.016750419	NA
chr1	246880453	246880603	4	0	0	5.18	1.172291204	0.522563177	0.217745803	0	NA
chr1	247141512	247143003	6	0	0	2.81824279	2.199284042	0.986607143	0.442718447	0.112005366	ZNF695,ZNF670
chr1	247158779	247159153	6	0	0	1.78342246	1.028286071	0.99009901	0.93728223	0.200534759	ZNF695,ZNF670
chr1	247162175	247163808	1	2	42	39.41886099	15.56790823	0.95772422	0.994438827	0.00061237	ZNF695,ZNF670
chr1	24752987	24753410	0	2	150	2.631205674	1.473539735	0.993135011	0.988326848	0.066193853	NIPAL3
chr1	247531962	247533113	3	0	0	5.501303215	3.089983825	0.549490539	0.304429783	0.007819288	NA
chr1	24791725	24792775	0	4	128	5.78	2.79662722	0.826899128	0.755203997	0	NIPAL3
chr1	24796893	24797554	0	10	398	24.53706505	7.62672484	0.995231283	0.905063291	0	NIPAL3
chr1	248345153	248345227	4	0	0	7.878378378	0.365864497	0.469026549	0.494067797	0	NA
chr1	248574757	248575218	3	0	0	1.750542299	0.957120098	0.427015251	0.456211813	0.071583514	NA
chr1	248581877	248582202	22	130	4920.71	461.8338462	55.92932429	0.997146594	0.999798106	0	NA
chr1	248906207	248907525	3	0	0	4.213201821	7.151147827	0.993174061	1	0.571320182	NA
chr1	248906473	248906757	0	4	82.98	16.56690141	5.966965655	0.912243151	0.996120272	0	NA
chr1	24899830	156048927	3	0	0	2.939263943	704.5606552	0.99009901	0.493758669	0.759457093	NA
chr1	24908038	24908844	9	0	0	7.827543424	3.094265194	0.746902655	0.431856422	0	NCMAP
chr1	249114759	249115079	0	15	705	19.734375	4.216197144	0.698534098	1	0	SH3BP5L
chr1	249143593	249144342	0	5	219	2.806408545	2.680326694	0.339215686	1	0.229639519	ZNF672,ZNF692
chr1	249149588	249149832	0	1	69	7.118852459	2.592196106	0.342035566	0.896907216	0	ZNF692
chr1	24948993	24949188	0	2	82	4.692307692	1.80247474	0.431891026	0.731060606	0	NA
chr1	25037519	25038081	3	0	0	11.43950178	6.837780105	0.996124031	0.643471462	0	NA
chr1	25037519	25038134	1	2	114	11.46829268	6.595530848	0.996124031	0.658374793	0	NA
chr1	25055450	25056259	2	2	50	19.54264524	7.095915253	0.922243467	0.852827266	0	NA
chr1	25075816	25077657	0	1	23	6.015209125	3.613570156	0.726987448	0.837606838	0.038565997	CLIC4
chr1	25215871	25216438	4	12	205.93	34.99294533	14.8664823	0.741262849	0.81459854	0	NA
chr1	25216069	25216357	0	10	524	43.40972222	15.25041584	0.439444995	0.614183764	0	NA
chr1	25247852	25248159	0	6	214	15.51140065	2.266244362	0.698846647	0.806467913	0	RUNX3
chr1	25292322	25292546	0	3	77.72	7.375	3.379626459	0.968440036	0.653312789	0	NA
chr1	25299356	25300916	0	1	48	8.088461538	3.966509826	0.383915023	0.288443018	0.000641026	NA
chr1	2530326	2530476	4	0	0	6.746666667	1.144183357	0.440072639	0.211686144	0	MMEL1
chr1	25346375	25346551	0	4	196	9.971590909	3.225306499	0.418109847	0.516272849	0	NA
chr1	25357985	25359158	8	9	384.97	33.84143223	7.698966749	0.991751031	0.891102258	0	NA
chr1	25357996	25359020	3	0	0	35.17675781	7.175193733	0.914285714	0.471274962	0	NA
chr1	25359998	25360651	6	18	707	35.97396631	4.447852938	0.687911697	0.809360731	0	NA
chr1	25362396	25362811	9	0	0	17.4313253	5.686973653	0.277166965	0.335035414	0	NA
chr1	25425798	25428021	6	0	0	66.23526766	15.31298825	0.92217846	0.410975684	0.000899685	RP4-799D16.1
chr1	25425798	25428177	10	54	2114	65.93358554	15.10787199	0.92217846	0.954481464	0.000840689	RP4-799D16.1
chr1	25428520	25429226	0	9	320	6.09490085	3.305211278	0.583263598	0.836206897	0.049575071	RP4-799D16.1
chr1	2548166	2549331	0	4	80	11.8944206	4.183147647	0.264032073	0.382030861	0	MMEL1
chr1	25522966	25523489	0	7	388	19.70554493	6.961881177	0.992577598	0.929187472	0	NA
chr1	2557165	2557248	4	0	0	3.879518072	0.64747127	0.955489614	0.571936057	0.024096386	MMEL1
chr1	25796156	25796363	0	8	224.97	47.88405797	8.673135098	0.992779783	1	0	TMEM57
chr1	2583561	2618880	0	1	26	10.3175911	13.46774802	0.918573944	0.562631211	0.053653841	TTC34
chr1	2583666	2617202	9	0	0	10.34801407	13.69618342	0.834318007	0.524065276	0.054031489	TTC34
chr1	2585929	2617202	6	0	0	8.597544207	8.381207674	0.448434238	0.524065276	0.057461708	TTC34
chr1	26007309	26008687	0	3	128	8.050798258	3.667853934	0.842652796	1	0.01161103	MAN1C1
chr1	26027438	26028048	4	46	2560	84.43770492	12.19608462	0.942832014	0.924420813	0	MAN1C1
chr1	26038260	26039155	0	18	823.92	19.80670391	6.404394422	0.976658886	1	0	MAN1C1
chr1	26090833	26092259	0	3	86	6.338008415	3.445333444	0.576032683	0.993333333	0.042776999	MAN1C1
chr1	26108434	26108930	0	2	69.98	3.850806452	3.139549895	0.471088435	1	0.219758065	MAN1C1
chr1	26127772	26128082	2	78	4079.41	342.3064516	31.49192867	0.987852093	0.994364644	0	SEPN1
chr1	26369608	26369894	0	1	28	3.339160839	1.481944242	0.686390533	0.871227364	0.066433566	SLC30A2
chr1	26400953	26402170	0	2	32	5.337715694	3.277396863	0.277173913	0.406890894	0.038619556	NA
chr1	26476768	26477195	0	2	90	16.88992974	5.758575053	0.608042636	0.838662791	0	NA
chr1	26514955	26515171	0	1	66	1.694444444	1.13821118	0.803418803	0.934306569	0.208333333	CNKSR1
chr1	26548620	26549821	14	0	0	30.02914238	11.09837849	0.919694073	0.353033401	0	RP11-231P20.2
chr1	26548620	26550232	0	18	784	32.26861042	13.00159113	0.919694073	0.918664384	0	RP11-231P20.2
chr1	26548638	26549458	0	4	172	27.2597561	9.545888653	0.826669373	0.277302068	0	RP11-231P20.2
chr1	26575524	26576095	0	3	89	2.978984238	1.76745625	1	0.996070727	0.15061296	CEP85
chr1	26575525	26576114	4	0	0	2.889643463	1.812907328	0.994350282	1	0.176570458	CEP85
chr1	26633722	26634035	0	1	27	2.536741214	1.674682246	0.892857143	0.592	0.252396166	UBXN11
chr1	26686503	26686769	0	1	8	0.609022556	0.629292316	0.032138114	NA	0.469924812	NA
chr1	26687185	26687483	0	2	40	3.959731544	0.903974777	0.987152034	1	0	NA
chr1	26700802	26701256	0	1	45	2.618942731	0.830419846	0.989071038	0.851132686	0	ZNF683
chr1	26751521	26751910	0	1	34	1.298200514	1.317675702	0.987804878	0.332283465	0.424164524	LIN28A
chr1	26881682	26882098	0	1	31	0.490384615	0.860402324	0.96875	1	0.754807692	RPS6KA1
chr1	26968512	26968893	0	29	1040.58	21.67191601	6.885640561	0.771186441	0.968239965	0	snoU13
chr1	27206744	27207267	0	2	116	6.133843212	3.472544864	0.314647378	0.523774146	0.017208413	GPN2
chr1	27306521	27307053	0	1	8.99	39.60150376	11.91176196	0.922544583	0.887677869	0	RP11-344H11.4
chr1	27362044	27362496	0	2	40	3.269911504	1.723773642	0.318446602	0.507042254	0.039823009	NA
chr1	27370543	27371607	0	2	131.98	7.62406015	3.303225819	0.823271131	0.568143101	0	NA
chr1	27400329	27400749	0	2	140	4.566666667	1.822565783	0.994285714	1	0	NA
chr1	27406199	27406661	3	0	0	22.32034632	4.533804902	0.399940529	0.310119522	0	NA
chr1	27430681	27430945	8	6	287	44.33712121	9.174032071	0.8762466	0.895403065	0	SLC9A1
chr1	27544796	27545156	0	8	71.68	42.86666667	12.06252231	0.890621252	0.894809689	0	NA
chr1	2757494	2757659	3	0	0	11.26060606	3.411028406	0.290132548	0.277100271	0	NA
chr1	2758785	46408670	3	0	0	1.992066829	31.56710643	0.426844519	0	0.566644952	NA
chr1	27598381	27598839	0	4	255.94	25.32969432	8.276764994	0.995548961	0.926169406	0	WDTC1
chr1	27640822	27642227	6	6	230	11.97508897	4.504337815	0.492834027	0.921899736	0	NA
chr1	27660486	27660731	0	1	58.91	1.930612245	1.585418773	0.356741573	0.307152875	0.342857143	TMEM222
chr1	27800888	27801192	0	5	206.6	17.75328947	3.298971486	0.964546989	0.994159637	0	WASF2
chr1	27870436	27871061	4	0	0	1.416	1.807468949	0.679401993	1	0.4368	AHDC1
chr1	27899795	27900466	4	0	0	10.39791356	3.608806309	0.992580379	0.789407314	0	AHDC1
chr1	27899795	27900498	0	7	355	10.3883357	3.535430173	0.992580379	0.974597798	0	AHDC1
chr1	27900737	27901763	0	6	253	23	4.351289831	0.955353615	0.928301887	0	AHDC1
chr1	27936164	27938312	0	2	40	9.096368715	4.769405703	0.45614707	0.236355536	0.007914339	NA
chr1	27948001	27948255	0	1	35	6.992125984	3.265173092	0.349056604	0.342267294	0	FGR
chr1	28017019	28017133	0	1	40.84	2.228070175	0.635707752	0.99122807	0.80141844	0	NA
chr1	2806855	2808224	3	0	0	2.717311907	2.588337008	0.989130435	0.266828873	0.235938641	NA
chr1	2813092	2813517	4	0	0	12.48941176	4.888450339	0.364758965	0.392249527	0	NA
chr1	28191885	28192259	41	38	793.58	1461.740642	480.4442125	0.998421417	0.995433014	0	NA
chr1	28272875	28273546	2	8	406	63.62146051	18.86519165	0.605420992	0.905938673	0	SMPDL3B,RP11-460I13.2
chr1	28276203	28277771	84	232	10499.94	535.1690051	64.56014941	0.980536913	0.99026968	0	SMPDL3B,RP11-460I13.2
chr1	28302108	28302622	0	1	13.99	9.322957198	5.816986581	0.805345212	0.790748899	0	EYA3
chr1	28467011	28467753	5	0	0	8.226415094	2.918008557	0.840807175	0.804901961	0	NA
chr1	28467011	28467907	1	2	72	7.030133929	3.792642428	0.840807175	0.973684211	0.078125	NA
chr1	2846884	2847507	0	2	102	4.475120385	2.635528451	0.933216169	0.639823009	0.032102729	NA
chr1	28472370	28473006	42	192	8970.61	347.2437107	41.68512594	0.928549646	0.995354893	0	NA
chr1	28490875	28491278	0	4	96	1.369727047	0.929140415	1	0.558659218	0.315136476	PTAFR
chr1	28622454	28623095	0	11	287	13.44929797	4.164443914	0.992429977	0.922178988	0	NA
chr1	28711936	28712263	194	242	10310.87	2462.238532	330.9453302	0.999621003	0.998678283	0	PHACTR4
chr1	2881039	2881269	3	0	0	11.80869565	6.196626926	0.246575342	0.342573857	0	NA
chr1	2881039	2881365	0	3	108	13.99386503	6.264122138	0.246575342	0.432057309	0	NA
chr1	2881387	2881656	0	4	140	12.03345725	2.296513346	0.264839242	0.424652241	0	NA
chr1	2881486	2882033	0	1	23.99	9.433272395	2.480016823	0.287444677	0.554265522	0	NA
chr1	2882592	2883278	8	0	0	12.79591837	4.803641198	0.72826087	1	0	NA
chr1	28890497	28891526	0	1	48	5.06122449	3.382218244	0.86442953	0.602368866	0.064139942	TRNAU1AP
chr1	28900842	28901608	0	2	102	7.75848564	2.712585464	0.994541485	0.802197802	0	TRNAU1AP
chr1	28972654	28973773	0	2	93	14.6023235	5.862136267	0.736864229	0.583591331	0	RP11-442N24__B.1
chr1	29109484	29109844	12	17	720.96	8.05	5.588455362	1	0.932	0.105555556	NA
chr1	2931197	2931672	3	14	535	18.89684211	4.581414459	0.706593027	1	0	NA
chr1	2940894	2942345	4	0	0	4.283942109	2.836337007	0.455252918	0.226947941	0.052377671	NA
chr1	2942751	2943100	4	4	112	24.71919771	18.00083422	0.522093023	0.669047619	0	NA
chr1	2963470	2963715	0	2	114	9.069387755	4.333928984	0.546777547	0.419277108	0	NA
chr1	29648407	29648779	0	10	530	24.0188172	4.80335576	0.991660048	0.897499119	0	PTPRU
chr1	29675591	29676458	2	34	1640	33.34371396	9.693549695	0.882919185	0.999499123	0	RP3-437I16.1
chr1	29754745	29755019	0	1	41	1.379562044	1.668214601	0.975609756	0.187657431	0.51459854	NA
chr1	30037683	30037911	9	0	0	16.85526316	3.282211281	0.288594705	0.28958867	0	NA
chr1	30037683	30038535	4	0	0	20.82981221	4.638621645	0.288594705	0.331258253	0	NA
chr1	30043307	30044217	0	2	50	3.196703297	2.417834402	0.260096931	0.701821668	0.210989011	NA
chr1	30125387	30126089	2	25	1150.87	35.84615385	5.492468894	0.981181239	0.886992348	0	NA
chr1	30292788	30294151	0	16	928	11.70212766	5.982921636	0.729700469	0.724725944	0	NA
chr1	30320010	30320403	1	1	17	8.216284987	2.206061379	0.707928803	0.336339722	0	NA
chr1	30478464	30479096	3	0	0	18.00791139	6.70902477	0.650455927	0.574042187	0	NA
chr1	30478464	30479224	0	5	325	17.47763158	6.36598896	0.650455927	0.766447368	0	NA
chr1	30497236	30498229	0	1	33	5.249748238	3.079029947	0.606361829	0.384180791	0.13796576	RP11-111I12.1
chr1	30512396	30512954	27	46	2240	51.13261649	12.04577488	0.96285387	0.963636364	0	NA
chr1	30552330	30554076	3	0	0	5.904925544	3.814890464	0.245803109	0.51888437	0.017182131	NA
chr1	30663034	30663426	0	3	101	4.094387755	1.695964337	0.791433892	0.376478318	0.017857143	NA
chr1	30700875	30701056	0	2	146	4.359116022	1.389895379	0.912854031	0.955555556	0	NA
chr1	30783976	30784821	0	2	82	12.5147929	5.847880827	0.991283677	0.918650794	0.040236686	NA
chr1	30796988	30797615	10	52	3034	70.09569378	9.931203413	0.955510871	1	0	NA
chr1	3092612	3092861	0	2	85.72	11.14457831	4.119107782	0.881045752	0.544748521	0	PRDM16
chr1	3092733	3093538	2	1	20	9.513043478	4.732484941	0.617746005	0.428649535	0	PRDM16
chr1	30959318	30961157	0	1	39	7.092985318	5.932422573	0.734225621	0.232994022	0.076128331	NA
chr1	30961123	30961449	0	4	196	28.87423313	10.14312357	0.458056478	0.311350148	0	NA
chr1	30961167	30961677	0	3	38.88	38.10980392	17.74889397	0.398459107	0.435165677	0	NA
chr1	30961186	30961847	4	4	196	41.28290469	17.86468286	0.395726157	0.623808755	0	NA
chr1	30961249	30961919	0	2	64	40.92686567	17.97416954	0.427688711	0.499138674	0	NA
chr1	31015769	31016119	0	4	183	6.425714286	3.064808813	0.69703543	1	0	NA
chr1	31027641	31028309	0	9	238	4.833832335	2.220129531	0.695652174	0.843160377	0.004491018	NA
chr1	31063365	31064157	4	0	0	1.210858586	2.073091984	0.49127907	0.666666667	0.434343434	NA
chr1	31086231	31086643	0	24	987	28.63834951	11.67387695	0.444335699	0.686995805	0	NA
chr1	31098047	31099412	2	1	24	2.772161172	1.741150755	0.301125704	0.474964235	0.138461538	NA
chr1	31107373	31108171	4	0	0	18.02631579	6.633480751	0.236345994	0.344860527	0	NA
chr1	31132400	31133013	0	1	21	6.539967374	3.17007593	0.428456592	0.482578397	0.008156607	NA
chr1	3115006	3115790	0	4	156	4.619897959	2.869333278	0.992346939	0.603041825	0.128826531	PRDM16
chr1	31188179	31189675	0	9	250	21.34491979	6.892025413	0.767886179	0.918572736	0	MATN1
chr1	31188428	31188578	4	0	0	35.06666667	6.77118076	0.432318565	0.475080188	0	MATN1
chr1	31193525	31194811	3	0	0	3.024105754	1.982083969	0.650552486	0.758454106	0.155520995	MATN1,MATN1-AS1
chr1	31218524	31222423	18	194	7690.56	121.3541934	20.39036742	0.941034153	0.9910594	0	LAPTM5
chr1	31255707	31255890	4	108	5110.69	280.147541	25.27066772	0.98669577	0.986456547	0	NA
chr1	3133423	3133901	0	1	67	10.60878661	7.259367501	0.769545641	0.836099585	0	PRDM16
chr1	31364228	31364698	2	5	166	24.36170213	9.940943771	0.991452991	0.944534021	0	SDC3
chr1	3144545	3147022	9	12	514	28.44812273	15.61758612	0.708270677	0.862666667	0	PRDM16
chr1	3144644	3146022	5	12	341.99	39.51233672	11.97082479	0.694270123	0.502135231	0	PRDM16
chr1	3144653	3145741	4	0	0	42.62683824	11.28631786	0.666795666	0.376818395	0	PRDM16
chr1	3144653	3146023	4	0	0	39.48175182	12.00559613	0.666795666	0.504369538	0	PRDM16
chr1	3162053	3162405	0	1	67	9.730113636	5.183935192	0.995839112	1	0	PRDM16
chr1	3182640	3183434	4	0	0	34.34760705	6.400769441	0.934234234	0.692238267	0	PRDM16
chr1	3182640	3183482	2	8	408	33.71021378	6.759992354	0.934234234	0.891382114	0	PRDM16
chr1	32014174	32014594	4	4	238	11.48809524	4.598379755	0.991561181	0.727578475	0	NA
chr1	32025128	32025398	0	2	90	4.97037037	2.423467796	0.525316456	0.832764505	0	NA
chr1	32048783	32049127	0	1	59	2.502906977	3.176950551	0.702014846	0.426751592	0.36627907	TINAGL1
chr1	32123963	32124322	0	2	80	5.562674095	2.699602691	0.53304442	0.555956679	0	COL16A1,RP11-73M7.6
chr1	32127934	32128216	3	0	0	2.14893617	2.326035711	0.995762712	0.255639098	0.478723404	COL16A1
chr1	32158074	32158248	0	1	57	3.166666667	1.633286417	0.407558733	1	0	COL16A1
chr1	32192126	32192391	0	2	115	4.716981132	1.625009242	0.358490566	0.736752137	0	NA
chr1	32224847	32225155	0	2	54	2.662337662	1.677663725	0.943820225	0.984615385	0.11038961	BAI2
chr1	3237833	3238373	0	2	64	15.7537037	5.627683326	0.327001357	0.281288419	0	PRDM16
chr1	32607190	32607681	6	13	329.79	58.34826884	17.51248877	0.52647421	1	0	KPNA6
chr1	32917954	32919191	0	20	666	5.984640259	3.012867603	0.891521197	0.597132971	0.007275667	NA
chr1	3332256	3332972	2	8	512	13.19134078	5.086237636	0.988453815	0.989302089	0	PRDM16
chr1	3332437	3332929	4	0	0	11.3902439	3.553045519	0.29127387	0.591162591	0	PRDM16
chr1	33337447	33337821	24	59	2349.27	248.2058824	31.29867961	0.980697942	1	0	FNDC5
chr1	33362571	33362721	4	0	0	4.306666667	0.75671806	0.785964912	1	0	TMEM54,HPCA
chr1	33369321	33369580	1	6	192	10.2972973	1.95914656	0.586813187	0.641060503	0	NA
chr1	33539341	33539755	0	2	72	11.99033816	3.37293911	0.986572438	0.628291949	0	AK2
chr1	33588083	33588356	1	3	223	23.05128205	6.406064563	0.859097127	0.8633185	0	NA
chr1	33620620	33621005	0	10	254.61	48.38181818	16.76443923	1	0.970659407	0	TRIM62
chr1	33625092	33625748	1	2	72	1.268292683	1.311755298	0.20855615	0.309782609	0.445121951	TRIM62
chr1	33720826	33720995	0	2	78	3.218934911	1.585622175	0.985294118	0.834042553	0.195266272	NA
chr1	33847323	33847991	4	0	0	3.55988024	1.701797566	0.595061728	0.489361702	0.005988024	PHC2
chr1	33865195	247439261	3	0	0	2.350889714	584.3230555	NA	0.740629685	0.755099489	NA
chr1	33903929	33906597	4	0	0	2.122188906	2.193264052	0.737785016	0.274484536	0.298350825	NA
chr1	33955249	156923852	7	0	0	3.011139892	727.5997128	0	0.169014085	0.771881754	NA
chr1	34029032	34029183	4	0	0	5.006622517	1.41653756	0.733509235	1	0	CSMD2
chr1	34039011	34039844	4	0	0	1.541416567	1.653989004	0.989361702	0.550932568	0.415366146	CSMD2
chr1	34160875	34161631	9	0	0	13.34126984	5.32240353	0.679185232	0.636222107	0	CSMD2
chr1	34172504	34173268	6	0	0	19.56806283	4.421132725	0.341049886	0.372125328	0	CSMD2
chr1	34190587	34191349	12	8	330.66	15.45406824	5.786092067	0.988795518	0.751111111	0	CSMD2
chr1	34190681	34191301	15	0	0	16.48870968	5.83273866	0.490990991	0.69587966	0	CSMD2
chr1	34334195	153883074	0	1	19	3.044736948	737.9296479	0.642857143	0.625	0.778766809	NA
chr1	34438336	34438589	0	2	116	9.739130435	2.865070141	0.890995261	0.623103279	0	CSMD2
chr1	34462489	34462877	0	2	62	4.365979381	1.844489514	0.633898305	0.397045245	0	CSMD2
chr1	34668489	34668891	12	0	0	8.57960199	4.429647049	0.413661028	0.515641855	0	C1orf94
chr1	34673329	34674698	4	39	1699	54.75383492	9.731307769	0.936928262	0.966217118	0	C1orf94
chr1	3478226	3478370	0	1	90	4.229166667	1.766661753	0.986702128	0.532656023	0	MEGF6
chr1	3478228	3478406	0	1	64	4.191011236	1.589123173	0.958115183	0.677224736	0	MEGF6
chr1	34870511	34870723	0	1	92	4.240566038	0.953472136	0.626865672	0.958024691	0	NA
chr1	34871235	34871889	0	2	52	27.64373089	5.274134753	1	0.942965779	0	NA
chr1	34871236	34871700	6	0	0	28.37715517	5.616132444	0.992504409	0.384354169	0	NA
chr1	34871236	34871889	0	2	102	27.66003063	5.261686009	0.992504409	0.942965779	0	NA
chr1	34871310	34871917	9	0	0	27.03624382	7.725863476	0.569326104	0.920255183	0.046128501	NA
chr1	35111927	35112556	32	60	2342.75	76.14785374	15.81848799	0.879782165	0.814192578	0	NA
chr1	35254845	35254995	4	0	0	7.966666667	1.318669363	0.41194332	0.273498233	0	SMIM12
chr1	35263708	35264670	3	13	616	58.08731809	10.40413446	0.972074649	0.929866036	0	SMIM12
chr1	35290052	35292024	18	0	0	56.03397566	12.8558225	0.98200731	0.316150856	0	SMIM12
chr1	35290052	35292386	8	74	3206	57.8251928	12.72981842	0.98200731	0.983536675	0	SMIM12
chr1	35438097	35439076	0	19	896	52.99284985	9.918614167	0.992436975	0.922270204	0	NA
chr1	35450520	35450736	0	2	52	4.62962963	2.740615613	0.945904173	0.453947368	0	RP11-244H3.1,ZMYM6NB,RP11-244H3.4,ZMYM6
chr1	35773028	35774142	12	284	13515.77	342.1113106	56.93082354	0.985606537	1	0	ZMYM4
chr1	35773028	40165630	39	0	0	2.934487805	80.21804382	0.985606537	0.162359551	0.56252581	NA
chr1	3584391	3584550	0	27	1283	104.2578616	11.98070453	0.986014634	0.971251255	0	RP5-1092A11.5,TP73
chr1	3596096	3596550	0	1	46	7.123348018	2.178738122	0.197714286	0.343149808	0	TP73
chr1	35961695	35963497	0	2	62	0.773029967	1.918160371	0.989847716	1	0.755826859	KIAA0319L
chr1	36054296	36055880	4	0	0	4.715909091	2.832013852	0.521186441	0.349887133	0.001262626	TFAP2E
chr1	36055997	36056148	4	0	0	2.754966887	0.45987167	0.325	1	0	TFAP2E
chr1	3609094	3610046	42	142	7313	236.4096639	28.45149623	0.98910108	0.992585913	0	TP73
chr1	36178364	36178773	4	11	379	15.7603912	3.718886686	0.717433571	0.942144638	0.002444988	NA
chr1	36262539	36263535	8	0	0	10.08534137	4.683962425	0.648009233	0.369460501	0.001004016	NA
chr1	36262539	36263889	0	1	47	10.22	4.769009525	0.648009233	0.408928571	0.000740741	NA
chr1	36492024	36493185	4	0	0	36.72782084	12.38758205	0.621879256	1	0.019810508	AGO3
chr1	36612247	36612581	0	3	87	6.538922156	2.35539514	0.644508671	0.226879574	0	TRAPPC3
chr1	36627580	36627730	6	0	0	10.59333333	2.389132804	0.651692308	0.755932203	0	MAP7D1
chr1	36735276	36736133	1	4	164.95	16.00816803	4.946734107	0.825855513	1	0	THRAP3
chr1	36742323	36742719	3	5	188	62.26767677	17.59703446	0.994211577	0.971004117	0	THRAP3
chr1	3676509	3676724	0	2	126	7.562790698	1.514123164	0.446521288	0.371766029	0	CCDC27
chr1	36781748	36782338	4	0	0	6.447457627	5.033425761	0.339204831	0.450386215	0.059322034	SH3D21
chr1	36832638	36833026	0	2	47.72	8.75257732	4.012945361	0.621393385	0.813014211	0	STK40
chr1	36840436	36841233	0	53	2006.99	47.80175659	7.615005126	0.902654867	0.949929049	0	STK40
chr1	36937633	38319641	4	0	0	3.261136694	107.5196598	0.666430092	0.255591054	0.47258916	NA
chr1	36937712	36937933	0	3	87	4.389140271	2.330725264	0.354944335	0.330508475	0	CSF3R
chr1	3695070	3695917	0	7	394	8.659976387	4.060939748	0.919298246	0.52750533	0.066115702	NA
chr1	36950891	36952564	6	0	0	31.59892409	7.364552101	0.995526497	1	0	NA
chr1	37034278	37034425	0	1	42	11.48979592	2.301633099	0.27974026	0.348518726	0	NA
chr1	37034307	37034338	0	1	62	11.09677419	1.784427959	0.088728398	0.095449501	0	NA
chr1	37056816	37057790	3	48	2319.97	93.43326489	19.64654727	0.962886313	0.879725086	0	NA
chr1	37073811	37079942	3	0	0	11.48687	6.27247475	0.237521515	0.420646692	0.003751427	NA
chr1	37074478	37079762	8	0	0	11.35768357	6.525411488	0.380689207	0.31817007	0.004352763	NA
chr1	37078173	37078503	0	1	46	7.748484848	3.006117118	0.396991224	0.208011943	0	NA
chr1	37109678	37112285	4	10	354	18.26121979	7.060783533	0.977876106	0.930830873	0	NA
chr1	37109758	37111894	6	0	0	18.39794007	7.595390596	0.46504195	0.436299292	0	NA
chr1	37167004	37167117	0	13	494	64.67256637	8.958550054	0.925771476	0.915294118	0	NA
chr1	37177784	37178594	0	6	216	6.103703704	3.573442662	0.762037683	0.830564784	0.075308642	NA
chr1	37188497	37188895	0	1	9	3.236180905	1.804377003	0.346456693	0.733333333	0	NA
chr1	37190529	37191332	0	1	21	3.466998755	2.070932514	0.37963844	0.71399177	0.00498132	NA
chr1	37278793	37278943	6	0	0	7.106666667	1.228259835	0.847001224	0.501308901	0.006666667	GRIK3
chr1	37349817	37350656	8	0	0	5.439809297	3.221410489	0.546285018	0.346563408	0	GRIK3
chr1	37349817	37350740	6	1	48	5.397616468	3.108558548	0.546285018	0.261870504	0	GRIK3
chr1	37349844	37350656	6	0	0	5.503694581	3.230281012	0.626794258	0.346563408	0	GRIK3
chr1	37385154	37385595	0	2	77	5.850340136	2.370511607	0.424148607	0.621538462	0	GRIK3
chr1	37407801	37408423	4	9	382	13.49196141	3.922779505	0.988653555	0.999256506	0	GRIK3
chr1	37422096	37422578	4	0	0	1.495850622	1.424803766	0.99009901	0.287206266	0.130705394	GRIK3
chr1	37447024	37448373	0	1	50	3.818383988	2.845216823	0.746051033	0.876980429	0.09562639	GRIK3
chr1	37469768	37470286	150	335	13794.79	918.8320463	126.0612432	1	0.997896317	0	GRIK3
chr1	37502323	37502667	0	1	38	3.936046512	2.412776688	0.619411123	0.606914213	0	NA
chr1	37528693	37529242	2	28	1445	43.52823315	8.14763729	0.921442959	0.857670221	0	NA
chr1	37541395	37541734	4	0	0	3.135693215	1.432614328	0.548736462	1	0	NA
chr1	37574693	37576224	0	1	8	29.97452645	12.29694663	0.362318841	0.333734525	0.017635532	NA
chr1	37574796	37576617	2	16	484	29.7907743	10.04611238	0.95704884	0.894439618	0	NA
chr1	37712802	37713247	0	9	281.96	14.0988764	2.906656227	0.98964497	1	0	NA
chr1	37765182	37765964	0	2	50	6.333759591	3.608367788	0.484615385	0.345279118	0.12915601	RP5-1180C18.1
chr1	37770494	37771303	6	0	0	21.40420272	11.39225474	0.467611336	0.682935917	0	RP5-1180C18.1
chr1	37770613	37771347	2	9	385	23.97547684	9.581399341	0.733920108	1	0	RP5-1180C18.1
chr1	3782457	3782938	0	1	30	1.713097713	1.623890944	0.649681529	0.530973451	0.411642412	DFFB
chr1	37831644	37831994	0	2	49	6.094285714	1.851554229	0.831824062	0.783393502	0	NA
chr1	37887920	37888206	0	2	88	2.276223776	0.940871345	0.384126984	0.530546624	0	NA
chr1	37922801	37923208	4	0	0	3.941031941	2.893093006	0.402247191	0.574814815	0.164619165	LINC01137
chr1	37953791	37954553	0	10	338	25.74671916	5.492552438	0.994645799	1	0	NA
chr1	38053875	248347522	3	0	0	2.351952373	588.8602917	NA	0.77043673	0.759158245	NA
chr1	38104327	38104679	0	1	40	13.36931818	3.542753743	0.220554985	0.437779196	0	NA
chr1	38214784	38215171	4	9	231.87	158.4082687	53.30846061	0.978993327	0.970441657	0	EPHA10
chr1	38243084	38243810	12	43	1374.55	67.7369146	11.32543583	0.992816327	0.936077482	0	ACTN4P2
chr1	38244795	38245175	4	6	190	8.136842105	2.53962503	0.830677291	0.711090401	0	ACTN4P2
chr1	38405174	38405564	18	6	166.72	26.78461538	5.067216829	0.915038233	0.856139177	0	INPP5B
chr1	38410636	38411252	8	40	1904	68.875	12.22020462	0.986472578	0.936538878	0	INPP5B
chr1	38603366	38604692	0	1	37	16.80618401	4.754864881	0.798199905	0.726190476	0	NA
chr1	38641184	38641859	4	12	704	13.22518519	5.31716603	1	1	0	NA
chr1	38661677	38662003	5	44	2050	124.101227	11.3261275	0.911442864	0.923980041	0	NA
chr1	38691084	38693481	3	41	1831	108.5577806	23.0825842	0.858725136	0.999790729	0	NA
chr1	39032917	39033323	4	0	0	6.650246305	1.656703784	0.331562638	0.794264339	0	NA
chr1	39069984	39070333	18	8	257.6	56.26074499	7.508786106	1	0.969166533	0	NA
chr1	39127926	39130975	4	0	0	1.040669072	1.623555395	0.986842105	0.793650794	0.653000984	NA
chr1	39212501	39215593	10	140	5015.42	124.9427555	23.61997578	0.993709008	0.991128917	0	NA
chr1	39276298	39278367	0	2	101.99	7.489125181	3.353003409	0.990654206	0.786026201	0.034316095	NA
chr1	39326510	39327048	0	6	275	28.83085502	9.214059869	0.991775701	0.907415345	0	RP5-864K19.4
chr1	39379561	39380157	0	7	150.98	98.55536913	17.94291717	0.948857583	0.926496479	0	RP5-864K19.4,RHBDL2
chr1	39549441	39550222	346	892	41186.26	3890.444302	516.3389154	0.99997529	0.99991362	0	MACF1
chr1	39571455	39571871	4	57	2559.63	37.25721154	3.945993089	0.992380952	0.933781686	0	MACF1
chr1	39630735	39630885	4	0	0	6.526666667	1.552188419	0.415782493	0.391079509	0	MACF1
chr1	39770272	39770574	0	3	207	8.102649007	2.94531724	0.992164545	0.990673575	0	HSPE1P8,MACF1
chr1	39992749	39994940	16	27	1296	67.99726152	15.02066101	0.993197279	0.9932	0	RP11-69E11.4
chr1	40164239	40166125	0	11	337.56	15.07794274	6.149668383	0.733421751	0.908833522	0	PPIE
chr1	40164402	40166154	6	0	0	15.07077626	6.532375629	0.391626317	0.871713147	0	PPIE
chr1	40248302	40249017	6	10	484	10.64335664	5.827119614	0.850224215	0.653631285	0.001398601	BMP8B
chr1	4025211	4025889	4	0	0	7.294985251	3.881922962	0.79933665	0.416107383	0.014749263	NA
chr1	40373524	40373748	0	2	68	2.714285714	2.46195542	0.229007634	0.591943958	0.397321429	NA
chr1	40379936	40381731	0	1	19.99	3.371587744	8.520829827	0.50671785	0.182038835	0.245125348	NA
chr1	40539338	40539429	0	1	63	3.615384615	1.136499646	0.658	0.631477927	0	PPT1
chr1	40827053	40827184	7	20	872	68.90076336	7.214124147	0.99957265	0.983928828	0	SMAP2
chr1	40852276	40852621	4	0	0	1.434782609	0.739726955	0.99009901	1	0	SMAP2
chr1	40855816	40857243	0	26	1046.92	33.55921514	9.144474068	0.993841241	1	0.000700771	SMAP2
chr1	40979465	40979764	0	3	48	38	17.98308384	0.951972556	0.97878417	0	EXO5
chr1	41088800	41089049	0	4	122	8.224899598	1.732520997	0.990455992	0.953846154	0	RIMS3
chr1	4124280	4124799	0	1	25	4.543352601	2.749242168	0.411092985	0.357070193	0	NA
chr1	4124985	4125511	4	0	0	7.838403042	4.576195694	0.431279621	0.495134293	0.005703422	NA
chr1	4125085	4126392	0	2	78	5.776587605	3.388937806	0.375374091	0.315308454	0.009946442	NA
chr1	41615004	41616935	1	2	106	17.57586743	7.573552179	0.99339934	1	0	SCMH1
chr1	4177101	4178511	4	54	2785	89.01985816	20.25289479	0.980107047	0.945925768	0.008510638	NA
chr1	41837716	41837882	0	7	320	23.59036145	3.09502572	0.931799839	0.929463926	0	FOXO6
chr1	41871999	41873341	0	1	24	5.119225037	4.777534049	0.992740472	0.978947368	0.061102832	NA
chr1	41889961	41890397	27	30	1230	47.69495413	21.28856074	0.836050446	0.241902896	0	NA
chr1	41892793	41893192	0	14	615.98	29.36842105	4.188192648	0.732696341	0.993396919	0	NA
chr1	4191085	4191552	0	2	46	5.661670236	1.940520194	0.990675991	1	0	NA
chr1	41918109	41918504	0	4	288	6.772151899	4.043902637	0.808457711	0.793674699	0	NA
chr1	41954544	41954959	0	4	160	9.53253012	2.20257836	0.777335984	0.46331452	0	NA
chr1	41966581	41967193	2	8	350	10.03921569	5.37530343	0.81147541	0.838074398	0.001633987	NA
chr1	42025982	42027094	0	1	29	2.53147482	1.910049714	0.366559486	0.916083916	0.178956835	HIVEP3
chr1	4204403	4204610	0	2	50	14.24154589	9.241244114	0.609942639	0.485178727	0	NA
chr1	4204558	4204693	2	4	204	22.01481481	6.968697402	0.613724539	0.577054795	0	NA
chr1	4204561	4204764	2	4	100	15.13300493	10.90654634	0.600863516	0.248203162	0.083743842	NA
chr1	4211226	4211798	0	3	141	11.92307692	6.032634933	0.595502499	0.688827964	0	NA
chr1	42170459	42170609	4	0	0	12.37333333	2.415358267	0.477354421	0.622988506	0	HIVEP3
chr1	42257677	42258487	0	14	594.91	9.740740741	6.043827129	0.799208704	0.930186824	0	HIVEP3
chr1	42275538	42275848	0	1	30	3.15483871	3.046186268	0.384765625	0.503565062	0.096774194	HIVEP3
chr1	42277067	42277493	0	1	16	3.701877934	1.523785207	0.481800766	0.20641804	0	HIVEP3
chr1	42323660	42323811	6	0	0	8.708609272	1.810892005	0.771628995	0.729241877	0	HIVEP3
chr1	42385120	172773605	36	0	0	3.052239651	741.5721997	1	0.809225996	0.778924067	NA
chr1	42467934	42468431	24	28	1135.94	35.43863179	8.290788842	0.992291997	1	0	HIVEP3
chr1	42621407	42624523	4	0	0	4.422336329	4.065265269	0.543349488	0.523076923	0.195442875	GUCA2B
chr1	42925049	42925385	10	0	0	16.86011905	4.365866519	0.624398074	0.286493423	0	PPCS
chr1	42925235	42925385	4	0	0	19.22666667	3.294736543	0.387888707	0.286493423	0	PPCS
chr1	4295505	4296266	9	3	45.86	120.2904074	23.73758255	0.999524828	0.999505391	0	NA
chr1	43057156	43057306	4	0	0	3.986666667	0.162754075	0.735294118	0.884444444	0	CCDC30
chr1	43246877	43247191	1	1	39	19.90764331	7.952951152	0.928075052	0.628538417	0	C1orf50
chr1	43246884	43247188	4	0	0	20.1875	7.900764557	0.907053395	0.628442945	0	C1orf50
chr1	43500708	43501063	6	27	1240.89	102.9014085	8.569114092	0.998560184	0.999805637	0	NA
chr1	43521868	43522326	0	1	50	3.410480349	2.57245643	0.474137931	0.804289544	0.1069869	NA
chr1	4363059	89869818	34	0	0	1.462166225	66.6423203	0.985229504	0.274822695	0.66899343	NA
chr1	43648309	43651376	0	2	114	0.730355396	1.730827145	0.694566814	0.71043771	0.783175742	EBNA1BP2,WDR65
chr1	4368992	4369332	0	6	294	16.27352941	4.825655019	0.955837871	1	0	NA
chr1	43782979	43783262	0	1	29	2.897526502	1.781360369	0.994318182	0.614931238	0	TIE1
chr1	43783045	43783331	0	1	34	3.041958042	1.717349258	0.699186992	1	0	TIE1
chr1	43786940	43787138	0	1	77	1.98989899	1.72325127	0.211340206	0.838709677	0.373737374	TIE1
chr1	4395772	4395981	0	1	68	9.339712919	2.45814765	0.541697417	0.550485437	0	NA
chr1	44000940	44001605	6	3	120.99	18.65864662	4.361401579	0.57172319	0.699267782	0	PTPRF
chr1	44000964	44001467	3	0	0	20.03180915	3.665835784	0.542765273	0.482517483	0	PTPRF
chr1	44000964	44001620	21	0	0	18.19512195	4.932320051	0.542765273	0.656505171	0	PTPRF
chr1	44070646	201404796	4	0	0	2.624604385	675.0934206	0.329758713	0.602420857	0.78496526	NA
chr1	44136899	44137313	0	10	642	8.239130435	3.103421085	0.993435449	0.759297521	0	KDM4A
chr1	4429091	4429643	6	2	68	9.692028986	4.312025006	0.531982942	0.390904311	0	NA
chr1	4429128	4429640	6	4	236	10.06054688	4.164377168	0.545679012	0.383782356	0	NA
chr1	4429181	4429639	1	1	35	10.58515284	4.055073656	0.586944597	0.381216931	0	NA
chr1	44298442	44299334	0	1	56	16.07959641	4.171941921	0.789942378	1	0	ST3GAL3
chr1	44340718	44342772	0	2	36	12.51411879	4.990599271	0.574992106	0.395102339	0	ST3GAL3
chr1	44491369	44492959	2	2	101.92	4.540880503	2.688531755	0.992771084	0.409883721	0.018238994	SLC6A9
chr1	44622715	44623148	6	0	0	14.9630485	4.418470777	0.999428898	0.830385852	0.036951501	NA
chr1	44622717	44623132	0	5	291	15.57590361	3.300003299	0.99102636	0.875785066	0	NA
chr1	45077245	45082613	0	1	59	16.02328614	6.510625404	0.648245614	0.879242305	0	RNF220
chr1	45093713	45093930	23	1131	48188.83	3117.147465	203.7183979	0.989373612	0.994047103	0	RNF220
chr1	4523986	4524180	0	3	155	5.335051546	0.905941583	0.909710392	0.82742681	0	NA
chr1	45242107	45242869	0	1	68.98	4.791338583	5.407516742	0.733333333	0.407949791	0	RPS8,SNORD46
chr1	4536959	4538172	0	3	158	26.65787304	7.748149119	0.648669396	0.746414073	0	NA
chr1	45485949	45486357	0	6	225.96	3.644607843	2.151987304	0.649315068	1	0	ZSWIM5
chr1	45487628	45487885	5	2	52	75.27626459	30.66965859	0.99772409	0.982473089	0	ZSWIM5
chr1	4560430	4563155	4	0	0	2.313761468	2.168560504	0.411428571	1	0.250642202	NA
chr1	45734831	45735648	26	140	6944.34	464.2007344	62.02154519	0.992594227	0.999813594	0	ZSWIM5
chr1	4575340	4576957	6	4	168	7.251082251	3.120152206	0.996941896	0.244677012	0.00742115	NA
chr1	45959586	45960514	0	2	70	1.590517241	2.019409202	0.72698908	0.527272727	0.47737069	CCDC163P
chr1	45981122	45981273	4	0	0	4.125827815	0.386949964	0.547712418	0.140203295	0	PRDX1
chr1	45981364	45984642	1	1	32	2.917022575	3.463019581	0.616920842	0.466876972	0.178767541	PRDX1
chr1	46016513	46016751	0	1	36	2.134453782	1.624002576	0.176229508	0.332089552	0.214285714	AKR1A1
chr1	46034356	46036456	0	4	234	17.74095238	6.319700042	0.770860077	0.868061874	0	AKR1A1
chr1	46334903	46335030	0	2	142	4.818897638	1.449503433	0.780952381	0.775384615	0	MAST2
chr1	46386755	149033263	91	0	0	3.193658181	796.0459504	0	0.225713887	0.808557063	NA
chr1	4639608	4640854	0	1	19.9	2.795345104	2.353715856	0.720547945	0.389105058	0.231942215	RP1-37J18.2
chr1	46732774	46733297	0	1	8	11.3250478	8.214935551	0.496828753	0.564444444	0.04206501	RAD54L,LRRC41
chr1	46927041	46927520	0	3	123	16.89979123	5.94743677	0.804283604	0.677447552	0	LINC00505
chr1	46971769	46972117	0	4	110	25.3362069	5.753475659	0.754722639	0.903942254	0	NA
chr1	47058402	47059213	2	3	186	15.46362515	5.7825023	0.504512635	0.748255234	0	MKNK1
chr1	4707348	4708626	3	0	0	3.600156495	1.96938222	0.407114625	0.374634146	0.087636933	NA
chr1	47079224	47079570	24	70	2632	61.3265896	13.40866075	0.98918375	0.974765558	0	MOB3C,MKNK1
chr1	47100159	47100309	4	0	0	8.42	0.881438219	0.650199203	0.392130258	0	ATPAF1
chr1	47175689	47178151	3	0	0	0.46303818	0.964886459	0.744416873	1	0.764419171	EFCAB14
chr1	47315042	47315206	0	1	20.96	2.146341463	0.864220376	0.319496855	0.294706724	0	CYP4Z2P
chr1	4734631	4735029	4	0	0	1.844221106	1.580615703	0.183304647	0.33868974	0.248743719	AJAP1
chr1	47487633	47489059	5	11	479	9.650070126	5.307803736	0.987993139	0.386661808	0	CYP4X1
chr1	4757380	4758166	2	12	744	21.92111959	4.495560351	0.424532405	0.581505072	0	AJAP1
chr1	47716297	47717415	2	12	437	91.86314848	21.53605085	0.893865112	0.887284179	0	STIL
chr1	47790871	47790964	0	2	91.99	53.65591398	11.06140692	0.939736347	0.90023453	0	NA
chr1	47869457	47869806	0	1	43	8.23495702	2.734022889	0.437982196	0.513243084	0	RP11-511I2.2
chr1	47920453	47921245	4	0	0	50.34848485	16.69443967	0.99572284	0.8091706	0	NA
chr1	4794050	4794408	0	5	236	4.37150838	1.560322794	0.901498929	1	0	AJAP1
chr1	47960862	47961590	0	1	46	1.061813187	1.127953027	0.49689441	0.141566265	0.431318681	NA
chr1	48000700	48001009	0	1	36	4.200647249	2.669230081	0.555066079	0.858099063	0.03236246	NA
chr1	48090968	48091180	0	1	32	2.547169811	1.438238411	0.401084011	0.287958115	0.028301887	NA
chr1	48116850	48117680	4	0	0	4.545783133	2.968054866	0.564779874	0.29890848	0.030120482	NA
chr1	48215617	48216382	0	11	549	15.59477124	4.886740642	0.827538884	0.635185185	0	NA
chr1	48230506	48231291	0	4	68	4.643312102	2.695626887	0.055198973	0.871401152	0.096815287	RP11-543D5.2,TRABD2B
chr1	48305482	48306054	55	124	5649.71	232.5769231	58.63308357	0.982115449	0.616423287	0	TRABD2B
chr1	48305638	48307008	40	28	1240	145.820438	81.49730114	0.521512942	0.98935805	0	TRABD2B
chr1	48356120	48356275	1	84	4016	355.8193548	24.87347881	0.971923686	0.979804899	0	TRABD2B
chr1	48367738	48368476	0	1	22	10.9498645	3.493537391	0.678440926	0.689329131	0	TRABD2B
chr1	48370054	48373227	4	0	0	2.465490072	2.407145522	0.325581395	0.666666667	0.280491648	TRABD2B
chr1	48397026	48403130	6	0	0	6.386304063	4.437550786	0.187578815	0.722700199	0.071100917	TRABD2B
chr1	48460115	48461041	8	0	0	28.79913607	8.048894811	0.856717898	0.677273807	0	TRABD2B
chr1	48460115	48461109	6	8	270	28.19617706	8.111195623	0.856717898	1	0	TRABD2B
chr1	48542128	48544733	0	4	188	8.382341651	3.890990021	0.596941562	0.722669735	0	RP11-193P11.3
chr1	4861864	4863757	0	2	86	4.697305864	3.520039699	0.613941019	0.995192308	0.062334918	NA
chr1	49122425	247163678	8	0	0	2.380789552	606.674417	0.106382979	0.480366226	0.76859643	NA
chr1	49150212	49152331	4	0	0	3.587069372	2.95440303	0.53701016	0.377622378	0.098159509	AGBL4
chr1	49176156	49178770	0	2	18	1.520657995	1.660373994	0.40302267	0.496199783	0.372609028	AGBL4
chr1	49380639	49380847	4	0	0	3.8125	1.601813125	0.516932271	0.850649351	0	AGBL4
chr1	49762640	49763129	4	0	0	1.112474438	1.792288586	0.917431193	0.813953488	0.721881391	AGBL4
chr1	49821669	49823618	3	0	0	2.432529502	3.139674586	0.453955901	0.613938919	0.384299641	AGBL4
chr1	50583358	50583462	0	1	33	1.480769231	0.876847163	0.986486486	1	0.259615385	ELAVL4
chr1	50637879	50638281	12	0	0	2.820895522	3.07659455	0.287625418	0.534090909	0.452736318	ELAVL4
chr1	50637882	50638565	4	2	150	2.939970717	2.803610619	0.273037543	0.601423488	0.37920937	ELAVL4
chr1	50852576	50853940	0	13	670	33.08577713	10.68857216	0.99244713	0.971761384	0	NA
chr1	50893306	50894362	2	9	365	11.94602273	7.260828075	0.941149635	0.868537074	0	NA
chr1	50938888	50939270	4	0	0	1.060209424	0.876713257	0.993865031	1	0.217277487	FAF1
chr1	51560243	51560477	0	12	599.9	29.87179487	5.204433451	0.992111195	0.832888025	0	NA
chr1	51758785	51759465	4	8	472	29.22794118	9.866585702	0.982597623	0.850324101	0	TTC39A
chr1	51990434	51990954	124	267	10773.06	739.2269231	39.94821704	0.999878904	0.998771467	0	RP11-191G24.1
chr1	52121086	52121237	3	0	0	6.556291391	0.850677654	0.777108434	0.808235294	0	OSBPL9
chr1	52462841	52463392	0	1	24	2.684210526	1.49957806	0.220634921	0.115983027	0.050816697	NA
chr1	52463963	52464819	3	0	0	4.747663551	2.371830233	0.784848485	0.401582591	0.005841121	NA
chr1	52463964	52464879	0	1	66	4.657923497	2.345541068	0.778947368	0.413095238	0.005464481	NA
chr1	52700911	52701036	0	1	56	6.288	2.802330459	0.988472622	1	0	ZFYVE9
chr1	52787570	52787721	6	0	0	7.033112583	0.520025707	0.835487662	0.969273743	0	ZFYVE9
chr1	53028180	53028355	4	0	0	2.725714286	2.367438985	0.170825336	0.419975933	0.148571429	NA
chr1	53068959	53069714	0	2	78	4.127152318	3.290321625	0.988888889	1	0.113907285	GPX7
chr1	53210698	53211613	2	8	302	10.29180328	4.264619795	0.757068063	1	0	ZYG11B
chr1	53244390	53245814	0	9	404	7.328651685	4.100920612	0.99272198	0.943548387	0.015449438	ZYG11B
chr1	53361512	53362102	0	7	315	10.42542373	7.095500919	0.666784828	0.820535714	0	ECHDC2
chr1	53521601	53521751	4	0	0	11.01333333	2.45489081	0.54256727	0.587145339	0	NA
chr1	53561493	53561674	18	0	0	16.12707182	3.820616759	0.362556897	0.325968163	0	SLC1A7
chr1	53561737	53563527	6	0	0	32.7575419	13.72097797	0.340614498	0.315661987	0	SLC1A7
chr1	53562620	53562800	0	8	200	31.02777778	6.546780851	0.333455433	0.415973378	0	SLC1A7
chr1	53565137	53566903	6	0	0	44.38844847	21.00840478	0.388698285	0.27925801	0	SLC1A7
chr1	53597752	53599759	4	0	0	4.526158445	3.500898645	0.325914149	0.201133144	0.137020429	SLC1A7
chr1	53667753	53667903	4	0	0	3.986666667	0.162754075	0.566572238	0.371268657	0	CPT2
chr1	53676437	53677463	0	1	66	3.26705653	2.140491124	0.612864078	0.994413408	0.117933723	RP5-1024G6.2,CPT2
chr1	53774911	53775345	2	12	646.92	28.640553	5.747755777	0.892713178	0.930439782	0	LRP8
chr1	53786283	53786881	0	1	64	12.590301	4.328219556	0.535943517	0.574164811	0	LRP8
chr1	53786283	53786936	9	0	0	12.08728943	4.498429963	0.535943517	0.505434783	0	LRP8
chr1	53786553	53787043	1	1	41	11.53469388	6.056858181	0.402128918	0.231463572	0	LRP8
chr1	53829160	53833609	4	0	0	4.818161385	3.716580086	0.521327014	0.39408867	0.158687345	RP11-117D22.2
chr1	53855229	53855600	8	21	801.99	45.16172507	6.52350023	0.995071781	0.962561157	0	NA
chr1	53913487	53914539	0	6	311	13.34980989	4.462056974	0.805025593	0.820302376	0	NA
chr1	53913520	53914335	6	0	0	12.92147239	4.362271912	0.692788815	0.239407861	0	NA
chr1	53956651	53956812	0	1	62	2.633540373	0.824240219	0.47834275	0.291517324	0	NA
chr1	53961246	53961845	4	0	0	4.519198664	2.155680935	0.364098222	0.657568238	0.013355593	NA
chr1	53961246	53963849	8	0	0	3.59200922	3.090684316	0.364098222	0.734309623	0.186707645	NA
chr1	53961522	53963849	3	0	0	3.512247529	3.213329093	0.259291271	0.734309623	0.205414697	NA
chr1	54039399	54040234	2	11	518	13.01556886	5.892733535	0.994236311	1	0	GLIS1
chr1	54059724	54059833	0	29	1399.96	123.5137615	12.36346696	0.991204649	0.985690436	0	GLIS1
chr1	54065450	54066185	3	23	1219	24.23673469	7.697230544	0.941964286	0.831521739	0	GLIS1
chr1	54065450	54066212	14	0	0	23.58005249	8.300271696	0.941964286	0.829416224	0	GLIS1
chr1	54065451	54066185	1	3	81	24.23160763	7.701217808	0.933675214	0.831521739	0	GLIS1
chr1	54104864	54105022	0	4	159.96	10.91772152	1.345245683	0.914217633	0.967509025	0	GLIS1
chr1	54128090	54132083	0	36	1463.95	25.29376409	10.77500719	0.935313715	0.751624884	0	GLIS1
chr1	54128591	54129355	4	0	0	21.7578534	8.378497385	0.216188393	0.389547813	0	GLIS1
chr1	54509109	54511423	4	0	0	1.09593777	1.92588493	0.703370787	0.648711944	0.649956785	TMEM59
chr1	54561267	54562437	0	3	116	5.504273504	2.918622587	0.81533101	0.753273604	0.023931624	TCEANC2
chr1	5474665	5475120	0	7	192	7.804395604	3.518738288	0.945306726	0.399310345	0	NA
chr1	54808356	54811293	1	4	228.96	3.31154239	4.488093381	0.985	0.934859155	0.332652366	SSBP3
chr1	54831554	54832592	3	0	0	5.850674374	5.502832913	0.438151494	0.297370807	0.230250482	SSBP3
chr1	54857626	54857994	0	1	21	3.127717391	1.782308349	0.47027027	0.961813842	0.182065217	SSBP3
chr1	54862894	54864183	3	0	0	17.00853375	6.659448867	0.821550463	0.516129032	0	SSBP3
chr1	54862894	54864336	4	7	278	17.11650485	6.35869708	0.821550463	0.882406982	0	SSBP3
chr1	54890054	54890205	4	0	0	3.960264901	0.279090166	0.995	1	0	NA
chr1	5490520	5492321	1	2	130	6.027762354	3.90479509	0.991935484	0.720445063	0.016657413	NA
chr1	54922233	54923062	12	77	4014	125.3100121	20.15678375	0.915492958	1	0	NA
chr1	5502355	5502691	10	46	2004	111.2440476	24.18886428	0.930569685	0.9704	0	NA
chr1	55081516	55082538	2	4	88	25.71624266	9.263891054	0.847130243	0.806106265	0	FAM151A,ACOT11
chr1	55191450	55191851	4	0	0	3.907730673	1.10945386	0.893478261	0.640429338	0	TTC4,MROH7-TTC4
chr1	55307549	55308298	0	6	136	31.58878505	6.984949087	0.728395062	0.883775351	0	C1orf177
chr1	55451582	55453843	4	0	0	3.541353383	2.955020575	0.473837209	0.377248984	0.167182663	TMEM61,RP11-12C17.2
chr1	55451680	55453837	4	0	0	3.390356977	2.75463275	0.340454859	0.34514817	0.175243394	TMEM61,RP11-12C17.2
chr1	55468569	55468729	1	6	295.98	145.9	22.24724702	0.673185652	0.653264813	0	BSND
chr1	55567189	55568175	0	3	180	21.89046653	5.10241664	0.990540541	0.994793753	0	USP24
chr1	5566355	5567530	0	3	123.84	13.95659574	5.630221369	0.9757109	1	0	NA
chr1	55764074	55765976	2	14	555	30.35173502	10.86485399	0.813394216	0.933719095	0	NA
chr1	55885215	55887551	6	0	0	1.976455479	2.043585966	0.251775848	0.293103448	0.360445205	NA
chr1	56426951	56427101	6	0	0	5.98	0.244131112	0.995024876	0.991694352	0	NA
chr1	56717378	56717528	4	0	0	3.986666667	0.162754075	0.995024876	1	0	RP11-504A18.1
chr1	56886111	56886399	0	1	18	2.086805556	2.316029485	0.377358491	0.36084021	0.236111111	NA
chr1	56889855	56890203	0	3	44.98	11.87931034	4.590385703	0.735356387	0.479977753	0	NA
chr1	56934776	56934926	4	0	0	3.986666667	0.162754075	0.836820084	0.686206897	0	NA
chr1	57196838	57197159	0	1	51	0.741433022	0.965993332	0.980392157	1	0.629283489	C1orf168
chr1	57298862	57300150	6	181	7972	215.3400621	45.67937012	0.960569365	0.980872998	0	NA
chr1	5736771	5737396	3	0	0	13.0672	3.672857765	0.36672399	0.406064831	0	NA
chr1	57466149	57467055	0	1	45	3.695364238	2.203228749	0.989051095	0.991830065	0.089403974	DAB1
chr1	57521212	57522649	3	0	0	1.695894224	1.813140349	0.986486486	0.576470588	0.370911621	DAB1
chr1	57740287	57740696	0	10	516	21.54523227	5.714780135	0.989881956	0.980736735	0	DAB1
chr1	5780374	5780974	30	0	0	135.5533333	19.47692196	0.976	0.414015275	0	NA
chr1	5780374	5781130	10	68	2431.65	128.8373016	22.06307061	0.976	0.922998612	0	NA
chr1	5796615	5796875	6	0	0	10.23846154	3.432433194	0.48440367	0.426103647	0	NA
chr1	5796615	5797180	2	1	35	10.3079646	3.112183924	0.48440367	0.277883196	0	NA
chr1	5796912	5797888	4	0	0	17.26536885	8.047137605	0.291827542	0.378230902	0	NA
chr1	5796912	5798050	6	0	0	16.37258348	7.811151092	0.291827542	0.407448378	0	NA
chr1	5797268	5798162	0	1	56	18.049217	7.84653092	0.521855486	0.515966387	0	NA
chr1	5797334	5797488	0	4	180	27.50649351	6.165727175	0.540869565	0.367545467	0	NA
chr1	58499930	58500111	0	5	202	21.97790055	3.224484714	0.880563798	0.944470588	0	DAB1
chr1	58535164	58536638	2	2	42	6.402306649	3.38068905	0.648008611	0.423155738	0.020352782	RP11-393I23.4,DAB1
chr1	5863672	5864663	2	1	33	22.78203835	6.776593559	0.490638212	0.384057971	0	NA
chr1	5864456	5869086	14	0	0	8.692656587	6.32222673	0.197424193	0.325301205	0.006911447	NA
chr1	5868875	5869287	3	0	0	17.29368932	3.947920551	0.302309548	0.486030089	0	NA
chr1	5868875	5869300	0	1	57	17.11294118	4.021290055	0.302309548	0.459397511	0	NA
chr1	5869130	5869857	1	1	29	11.19532325	5.392473243	0.390157846	0.470194647	0	NA
chr1	5869154	5869247	0	4	406	20.35483871	5.542882991	0.357844991	0.499077248	0	NA
chr1	58811244	58812152	0	2	17.84	3.081497797	2.582124497	0	0.400722022	0.25	DAB1
chr1	59081972	59084026	0	1	19	0.335443038	0.580383543	0.925531915	1	0.721518987	NA
chr1	5916364	5917344	0	1	27	1.503061224	1.706228331	1	1	0.326530612	NA
chr1	5923723	5924098	0	2	96	7.984	2.298929606	0.990279465	0.750485437	0	NPHP4
chr1	59239095	59239315	0	1	34	2.027272727	1.534210433	0.488235294	0.526315789	0	NA
chr1	59300016	59300364	0	1	52	1.201149425	0.931442368	0.580952381	1	0.353448276	LINC01135
chr1	5940358	5941942	4	0	0	8.128156566	4.329323919	0.429302623	0.300719424	0	NPHP4
chr1	59499504	59500209	4	6	208	15.1177305	3.592590556	1	0.8624052	0	RP4-794H19.4
chr1	59603212	154334350	6	0	0	3.420115612	828.7713004	1	0.927162367	0.818769094	NA
chr1	59612485	59613161	0	3	108	12.1908284	4.358963956	1	1	0	RP11-470E16.1
chr1	59788419	59789253	4	0	0	1.683453237	1.700765681	0.632731959	0.156133829	0.284172662	FGGY
chr1	59843204	59843908	2	16	733.36	7.034090909	4.50870084	0.914473684	0.688279302	0.066761364	FGGY
chr1	59843281	59843720	0	6	288	6.200455581	5.281238532	0.601745521	0.155428571	0.107061503	FGGY
chr1	59843306	59843745	2	2	98	6.088838269	5.197584709	0.572324579	0.219822813	0.107061503	FGGY
chr1	59843370	59843810	0	3	108	5.075	4.081701127	0.257884972	0.377578001	0.106818182	FGGY
chr1	60089503	60090153	0	2	116	1.983076923	1.205636663	0.604166667	1	0.164615385	FGGY
chr1	6018444	6018720	0	3	76	3.532608696	2.239877813	0.358662614	0.454391892	0	NPHP4
chr1	60401364	60401753	0	30	1404.81	139.9485861	17.1085279	0.993260158	0.998786997	0	NA
chr1	6055357	6056103	0	2	42	1.497319035	1.342487107	0.25308642	0.643274854	0.337801609	KCNAB2
chr1	60584954	60585370	4	6	288.57	18.12740385	4.288918972	0.991980259	0.938136257	0	RP11-575B7.3
chr1	6090788	6093385	0	2	53.96	17.19638044	11.26660578	0.383039667	0.359339263	0	KCNAB2
chr1	6100548	6100984	0	1	22	6.068807339	2.825155585	0.995268139	0.989853439	0	AL035406.1,KCNAB2
chr1	6170734	6174298	0	2	41.99	2.62037037	3.393289125	1	0.346121057	0.402076319	CHD5
chr1	6200004	6200359	6	92	4703.88	308.9070423	28.77263628	0.961467514	0.962051423	0	CHD5
chr1	62003994	62006338	8	27	909	59.01962457	17.33221735	0.989687924	0.943698571	0	NA
chr1	62004181	62004323	8	0	0	61.82394366	9.739059803	0.476755606	0.338056783	0	NA
chr1	6205445	6205743	0	1	69	0.865771812	1.087807462	0.987654321	0.25	0.489932886	CHD5
chr1	6205926	6206335	0	6	210	15.31295844	3.45206126	0.820936639	1	0	CHD5
chr1	62156815	62157149	0	1	41	0.491017964	0.860777141	0.975609756	1	0.754491018	TM2D1
chr1	62335287	62335903	4	0	0	0.821428571	1.230271023	0.996845426	1	0.590909091	INADL
chr1	6234847	6235530	0	2	128	13.32942899	6.371017658	0.460711332	0.366313123	0	CHD5
chr1	6234847	6236083	12	0	0	14.39644013	5.900314315	0.460711332	0.650468123	0	CHD5
chr1	6235034	6236084	0	1	43	14.90095238	6.195981728	0.256393862	0.651861821	0	CHD5
chr1	6235084	6236119	0	2	70	15.02512077	6.152439276	0.318722392	0.704937537	0	CHD5
chr1	6235528	6236125	0	1	44	15.20938023	5.204499321	0.349266374	0.717528373	0	CHD5
chr1	62575388	62576732	0	4	124	7.811755952	3.522607075	1	0.729101194	0	INADL
chr1	62590515	62590908	41	46	2074.13	382.1552163	38.72567879	0.993081242	0.997255073	0	INADL
chr1	63141184	63142240	0	1	25.95	2.442234848	2.135219705	0.92519084	0.381673307	0.268939394	DOCK7
chr1	6329335	6329877	1	9	271	20.49815498	5.182196701	0.698949825	1	0	ACOT7
chr1	63355240	63356089	4	28	1420.25	77.8869258	13.37883042	0.980588305	0.993130779	0	NA
chr1	63429999	63430412	0	1	43	1.196125908	0.980578721	0.977272727	1	0.401937046	NA
chr1	63932564	63932654	0	1	37.98	3.466666667	0.933333333	0.658227848	0.797953964	0	ITGB3BP
chr1	6396459	6398301	10	99	4222.64	72.10260586	13.12666116	0.990921228	0.983702133	0	ACOT7
chr1	6401638	6402248	24	0	0	74.57377049	19.69826406	0.872425515	0.504419564	0	ACOT7
chr1	64065835	68119994	0	2	50	1.030744724	19.27962715	0.273684211	0.477178423	0.773166025	NA
chr1	64093024	64093512	1	2	92	13.0102459	4.924210174	0.870229008	1	0	PGM1
chr1	64109646	64110724	2	10	386	14.19944341	5.217008688	0.919066148	1	0.000927644	PGM1
chr1	64151777	64152528	3	0	0	1.143808256	1.248417751	0.262411348	1	0.454061252	NA
chr1	64494006	64494077	0	1	98.92	3.366197183	0.80909333	0.55971897	0.451795841	0	ROR1
chr1	6449835	246974926	0	1	9	2.308341282	550.6581136	0.626182965	0.407129456	0.733078899	NA
chr1	64651075	64652597	20	75	3684.51	73.87844941	13.16474289	0.960408524	1	0	NA
chr1	64814952	64815018	0	1	32.98	12.24242424	2.697139933	0.27520436	0.283309958	0	NA
chr1	64910922	64912977	0	1	8	7.678345499	4.43654292	0.734312417	0.994555354	0.024817518	NA
chr1	65092044	65093123	0	4	199	10.17886932	4.021545106	0.991321119	1	0	CACHD1
chr1	65301116	65301825	4	0	0	11.04090268	10.89595711	0.491734626	0.389656938	0	JAK1
chr1	65330586	65332611	4	0	0	4.56	8.436339971	0.354022989	0.351892849	0.362962963	JAK1
chr1	65332613	65332763	4	0	0	29.82666667	5.423094647	0.436410326	0.420606251	0	JAK1
chr1	65519614	65520333	6	91	4532.86	125.5549374	39.5844475	0.932717873	0.949017199	0	NA
chr1	65544206	65544673	0	3	186.99	9.241970021	3.135640732	0.634128706	0.606311433	0	NA
chr1	65567955	65568731	4	0	0	1.770618557	2.852736546	0.99137931	1	0.652061856	NA
chr1	65728255	65728560	0	2	36	1.954098361	0.410347222	0.374517375	0.506329114	0.013114754	DNAJC6
chr1	65747341	65748023	0	6	304	50.01319648	8.714339249	0.919053549	0.991967871	0	RP5-1044H5.1,DNAJC6
chr1	66112365	66116223	12	0	0	0.894245723	1.818262595	0.989130435	0.297029703	0.655261794	NA
chr1	66115921	66116314	10	0	0	4.900763359	1.58003589	0.792045455	0.365572316	0	NA
chr1	66153672	66154907	171	627	25909.45	1084.601619	100.0276642	0.999679039	0.999910126	0	NA
chr1	6696680	6696963	0	4	122	8.749116608	2.550678756	0.671282799	0.709167545	0	DNAJC11
chr1	67205063	67205354	0	3	84	5.457044674	3.236504127	0.644030668	0.899879373	0	SGIP1
chr1	67671394	67673332	0	2	38	1.335913313	2.019553593	0.964285714	1	0.545923633	C1orf141,IL23R
chr1	67891731	67891881	4	0	0	7.646666667	2.600350404	0.584062196	0.588586596	0	SERBP1
chr1	67957024	67957763	4	0	0	9.806495264	4.448978357	0.872053872	0.998269896	0	NA
chr1	67994453	67995894	2	16	579.94	25.22761971	8.967105463	1	0.934917733	0	RP4-763G1.2
chr1	67999797	68001455	0	1	12.95	1.665862485	1.895154099	0.674373796	0.664107486	0.328106152	NA
chr1	68192530	68195075	0	6	279.95	36.49901768	10.61633555	0.964275588	1	0	GNG12
chr1	6848309	6848575	0	4	35.98	13.08646617	2.941159353	0.984932593	0.98961039	0	CAMTA1
chr1	68869416	68871134	6	0	0	7.890570431	4.22348796	0.992374728	0.430811349	0.007566938	NA
chr1	69155661	69157389	4	0	0	3.03125	13.65841368	0.982857143	0.987012987	0.730324074	NA
chr1	6940688	6942268	0	6	437	23.56962025	5.285359632	0.895757576	0.999136069	0	CAMTA1
chr1	69835378	69837035	4	0	0	1.097163549	1.698690729	0.888888889	0.846153846	0.631864816	NA
chr1	6989750	6990241	0	9	206.87	18.54786151	4.863435472	0.962842545	0.873099109	0	CAMTA1
chr1	69965467	69965803	0	1	36	1.366071429	0.816447762	0.994897959	1	0.12797619	NA
chr1	7014579	7014901	0	1	51	14.14906832	4.836726962	0.865550482	0.990615224	0	CAMTA1
chr1	7017477	7017907	0	1	13	17.46744186	8.871832115	0.99326032	0.403693931	0	CAMTA1
chr1	7017477	7019381	0	7	340	5.714285714	9.714100344	0.99326032	0.915608663	0.539915966	CAMTA1
chr1	70819410	70820462	0	24	790.87	28.63593156	6.90632334	0.991604478	1	0	ANKRD13C
chr1	70842857	70842946	0	2	48.96	5.303370787	1.502092132	0.7375	0.897338403	0	HHLA3
chr1	70874931	70876992	6	32	1349.85	76.57399321	18.26844367	1	0.981450509	0	CTH
chr1	70902678	70903419	0	1	26	1.028340081	1.610695049	0.145985401	0.635983264	0.558704453	CTH
chr1	7108361	7109335	15	116	5087	114.7258727	18.78812505	0.980016722	0.994303733	0	CAMTA1
chr1	7135318	55082165	3	0	0	1.864412794	30.14076769	0.305642633	0.479228679	0.583100282	NA
chr1	71484246	71484781	0	2	34	5.38317757	3.357916744	0.991341991	0.992555831	0.080373832	PTGER3
chr1	71496755	71497068	0	1	74	1.584664537	0.649419475	0.990196078	1	0.012779553	PTGER3
chr1	7167172	7174036	4	8	332	40.46620047	11.09299375	0.968276348	0.957138545	0	CAMTA1
chr1	71801208	71802530	5	8	423.88	34.17776097	7.077121423	1	0.992110454	0	ZRANB2-AS2
chr1	71805876	71806794	0	2	125.95	1.769063181	1.609151861	0.991803279	0.716949153	0.339869281	ZRANB2-AS2
chr1	71927357	71927507	4	0	0	4.753333333	0.515579501	0.554231228	0.513931889	0	ZRANB2-AS2,NEGR1
chr1	7206793	7208296	2	1	65	15.15768463	7.676840804	0.43071267	0.33937397	0	CAMTA1
chr1	7206819	7208084	3	3	147	16	7.8846426	0.387885524	0.266539924	0	CAMTA1
chr1	7206838	7208150	0	1	22	15.69817073	7.876450486	0.365205479	0.26783692	0	CAMTA1
chr1	724469	49637587	46	0	0	1.978651596	30.94892075	0.876583291	NA	0.569416102	NA
chr1	724623	224200023	588	0	0	2.353487323	566.6297235	0.155427244	0.439468145	0.732810623	NA
chr1	724788	13681019	18	0	0	1.932792183	21.84709704	0.113431222	0.434579439	0.580831802	NA
chr1	726874	10844271	9	0	0	1.933738787	22.86830857	0.924376306	0.234693878	0.577692266	NA
chr1	729225	54538006	3	0	0	1.864549468	28.59314023	0.005797101	0.229090909	0.58320851	NA
chr1	73114572	73114881	3	0	0	18.37864078	5.099875952	0.995429616	1	0	NA
chr1	73452207	73452768	1	4	83	26.16042781	4.791845699	0.845156369	0.710413695	0	NA
chr1	73452208	73452602	12	0	0	25.43654822	4.351589273	0.839211225	0.379054917	0	NA
chr1	73452208	73452768	0	3	133	26.17142857	4.789039357	0.839211225	0.710413695	0	NA
chr1	7361735	98561360	3	0	0	1.373639113	64.52360725	0.476190476	NA	0.684215478	NA
chr1	74072802	74074126	0	26	1407	63.64274924	13.7377251	0.994309443	0.9998446	0	NA
chr1	74092088	74092785	42	181	8960.49	317.8694405	31.50143171	0.992663144	0.999798786	0	NA
chr1	7422328	7422949	4	0	0	10.00644122	5.64345548	0.403594159	0.497189432	0	CAMTA1
chr1	74419604	74419874	4	0	0	3.951851852	1.089298235	0.74122807	0.279970216	0	NA
chr1	74564899	74565074	3	0	0	11.19428571	2.656952374	0.543962979	0.688547486	0	LRRIQ3
chr1	74950969	74951031	0	1	31	2.322580645	0.735597048	0.6	0.666666667	0	FPGT-TNNI3K,TNNI3K,LRRC53
chr1	7497673	7497987	0	7	346	16.58280255	2.190270272	0.991823899	0.930126582	0	CAMTA1
chr1	75208498	75209246	1	1	41	15.49197861	6.000551654	0.874595469	0.993915929	0	TYW3
chr1	7528985	7530775	0	1	67	2.76424581	2.443153898	0.312762133	0.99047619	0.276536313	CAMTA1
chr1	75299256	75301647	0	3	180	12.59556671	5.623035946	0.991987179	0.994289793	0.00167294	NA
chr1	7536755	7537112	0	1	43	1.949579832	1.383265771	0.211469534	0.909090909	0.25210084	CAMTA1
chr1	7552601	7553359	0	4	256	41.50263852	10.43673583	0.286520757	0.424817898	0	CAMTA1
chr1	75663121	75664095	0	1	41	5.165297741	2.273945603	0.99137931	0.995268139	0.001026694	NA
chr1	75730526	75733827	5	0	0	0.215086337	0.951296362	0.394021739	0.393333333	0.940321115	SLC44A5
chr1	7628475	7629096	8	18	504	47.94363929	9.515901377	0.418617262	0.470105995	0	CAMTA1
chr1	7640492	7640642	4	0	0	5.166666667	0.422952585	0.746268657	0.782414307	0	CAMTA1
chr1	7646625	7647886	0	1	65	2.933386201	1.8233668	0.413752914	0.990384615	0.103092784	CAMTA1
chr1	7647688	7647807	0	1	33	3.663865546	1.567942027	0.281487102	0.565765766	0	CAMTA1
chr1	7652621	7653323	16	74	2471	110.2407407	11.00946982	0.996813877	1	0	CAMTA1
chr1	76585705	76587173	0	1	73.99	6.065395095	4.050408032	0.99556213	0.99756691	0.073569482	ST6GALNAC3
chr1	76646593	76646781	0	1	66	5.154255319	1.349796273	0.988439306	0.696891192	0	ST6GALNAC3
chr1	7685657	7686170	0	3	120	8.366471735	1.557915908	0.783705141	0.800675676	0	CAMTA1
chr1	7692315	7693395	3	0	0	1.199074074	1.942745069	0.543315508	0.769230769	0.682407407	CAMTA1
chr1	7704978	7705285	0	2	41	6.713355049	3.609061724	0.998	1	0	CAMTA1
chr1	77089789	77090483	3	0	0	7.461095101	3.669810156	0.993039443	0.571626617	0	ST6GALNAC3
chr1	77089789	77090510	4	4	134	7.72815534	3.852826195	0.993039443	0.710694924	0	ST6GALNAC3
chr1	7714588	7715272	4	4	148	49.56140351	14.67226872	0.413824644	0.416654535	0	CAMTA1
chr1	7715756	7716403	0	1	48	11.45904173	4.118541894	0.272611667	0.39041769	0	CAMTA1
chr1	7722488	7723219	12	141	7105	163.0273598	14.52388254	0.99140557	1	0	CAMTA1
chr1	77280410	77281386	0	2	60	5.255122951	2.929057782	0.681434599	1	0.039959016	NA
chr1	7736741	7737244	2	16	549.97	34.84294235	8.302265906	0.990743802	1	0	CAMTA1
chr1	7791166	7793030	6	76	3270.85	43.43937768	8.864658022	0.908485046	0.958425387	0	CAMTA1
chr1	78032779	78033244	4	0	0	0.911827957	1.67805888	0.984615385	1	0.772043011	ZZZ3
chr1	78432378	78432630	0	1	66	5.297619048	3.805112774	0.382139148	0.615926709	0	FUBP1
chr1	78432387	78432639	0	1	49	5.396825397	3.866993757	0.33744856	0.668103448	0	FUBP1
chr1	78432568	78432780	0	1	53	5.764150943	3.899811042	0.563451777	0.93125	0	FUBP1
chr1	78432573	78432786	0	1	65	5.600938967	3.863322059	0.545977011	0.990066225	0	FUBP1
chr1	78806424	78806604	0	1	64	17.15	5.160184105	0.991887906	0.939338235	0	RP11-183M13.1,PTGFR
chr1	79339606	79343087	0	2	34	1.293881069	1.740601195	0.418338109	0.941176471	0.562194772	NA
chr1	79445075	79446220	12	0	0	9.503930131	5.010925384	0.672484002	0.86935867	0	ELTD1
chr1	80336437	80336732	0	1	61	1.074576271	0.467083711	0.372340426	1	0.044067797	NA
chr1	81804657	81806459	6	0	0	2.593229745	1.64880433	0.936363636	0.932432432	0.082130966	LPHN2
chr1	82154847	82155534	10	45	2232	88.11935953	16.21607252	0.917152554	0.982350982	0	LPHN2
chr1	82203783	82205842	0	1	15.96	1.139873725	1.295510304	0.659574468	1	0.483729966	LPHN2
chr1	825879	9985878	3	0	0	1.873140161	8.007029202	0.509734513	NA	0.575338491	NA
chr1	8311664	8312373	0	1	54	4.568406206	2.174973793	0.997474747	1	0.005641749	NA
chr1	8322332	8322826	4	0	0	1.408906883	1.464423454	0.449122807	1	0.431174089	NA
chr1	83363232	83363444	0	2	92	10.42924528	2.84168655	0.993841416	0.974358974	0	NA
chr1	83577029	83577291	0	1	32	4.030534351	2.045060821	0.455729167	0.539509537	0	RP4-601K24.1
chr1	8372999	8373191	0	1	55	5.317708333	1.282128341	0.51193634	0.609296482	0	NA
chr1	8403789	8404684	0	1	23	4.753072626	5.291336764	0.34004884	0.269204032	0.281564246	SLC45A1
chr1	8404633	8404944	0	4	198.4	25.36655949	11.54777748	0.649161196	0.578461975	0	NA
chr1	8416267	8417165	0	1	29	3.672605791	3.019931212	0.996460177	0.997621879	0.239420935	RERE
chr1	8424218	8424856	1	1	52	1.457680251	1.776879272	0.446428571	0.642857143	0.431034483	RERE
chr1	84499419	84500387	3	0	0	3.647727273	1.758942618	0.990494297	1	0	NA
chr1	84715932	84716114	6	0	0	5.483516484	1.420900793	0.55133736	0.69183359	0	NA
chr1	84787349	84787943	0	9	372.9	16.08585859	5.750219028	1	0.924673328	0	SAMD13
chr1	85099889	85100506	2	3	38.99	2.325769854	2.746301553	0.849354376	1	0.429497569	C1orf180
chr1	85261901	85262557	4	0	0	2.769817073	1.759227579	0.487179487	0.907246377	0	NA
chr1	852794	852949	6	0	0	3.322580645	1.755858338	0.954545455	1	0	RP11-54O7.3
chr1	85409334	85410376	6	13	620.92	31.02015355	8.041075976	0.995850622	0.941497273	0	MCOLN2
chr1	85492180	85494890	6	0	0	10.23136531	4.793135234	0.580877931	1	0	MCOLN3,WDR63
chr1	85589277	85590301	12	65	3682.04	205.1083984	19.08310791	0.988008452	0.988205128	0	WDR63
chr1	85642624	85642837	0	1	35	1.408450704	1.691548709	0.971428571	1	0.549295775	SYDE2
chr1	85882069	85882496	4	0	0	0.695550351	0.460173945	0.99009901	1	0.304449649	RP11-131L23.1,DDAH1
chr1	86075222	86075712	4	0	0	1.008163265	1.11572009	0.605263158	0.638888889	0.526530612	NA
chr1	86419508	86419659	0	1	54	2.013245033	0.114322361	0.990196078	1	0	COL24A1
chr1	8653720	8654218	20	27	1399.98	17.19678715	7.338449501	0.96665359	0.988791033	0	RERE
chr1	86861712	86862550	0	4	116	5.174224344	3.881687508	0.989448052	0.991896272	0	ODF2L
chr1	86930958	86932094	0	3	27	4.252640845	2.766832619	1	0.615737705	0.036971831	NA
chr1	87087313	87087463	8	0	0	9.933333333	0.53748385	0.937089202	1	0	RP4-651E10.4
chr1	87188252	87190039	0	1	45	0.515948517	1.34366125	0.924170616	0.673758865	0.860100727	SH3GLB1
chr1	87226623	87227176	12	119	5483	212.9222423	16.98577516	0.976660594	0.999637812	0	NA
chr1	87260175	87260864	1	21	1061	46.5820029	8.977606137	0.991253007	0.994399642	0	NA
chr1	87721948	87722405	6	3	132	14.41575492	5.162354594	0.995872033	0.704604692	0	NA
chr1	87946547	87946796	0	4	217.9	13.34939759	3.708560817	0.989683631	0.998643148	0	NA
chr1	8804843	8804993	6	0	0	5.98	0.244131112	0.995024876	0.830319889	0	RERE
chr1	88186966	88187264	4	5	134	89.07718121	15.61719333	0.95130655	0.994324763	0	NA
chr1	88199559	88199795	0	1	34	1.118644068	1.450712809	0.97260274	1	0.580508475	NA
chr1	88453758	88454809	12	41	1675	56.46812559	6.986032157	0.968831621	0.991466957	0	NA
chr1	88726635	88726950	0	2	60	1.679365079	2.30707392	0.971428571	0.5984	0.514285714	NA
chr1	89035908	89036123	0	1	36.98	1.953488372	1.028737957	0.313636364	0.494117647	0.144186047	RP11-76N22.2
chr1	89178405	89179321	6	0	0	2.310043668	2.303393073	0.981481481	0.977382876	0.300218341	PKN2
chr1	89470718	89471816	16	0	0	44.54918033	7.530499265	0.993807339	1	0	NA
chr1	89470722	89471717	4	0	0	44.78090452	7.748706307	0.968448729	0.493793268	0	NA
chr1	8947814	8948398	4	12	474	28.07876712	7.317456225	0.98860228	0.946661238	0	NA
chr1	89587331	89587699	0	21	933	28.83695652	4.449052596	0.993319973	1	0	GBP2
chr1	89913528	89914160	6	0	0	1.069620253	2.036431132	0.49270073	1	0.707278481	NA
chr1	89989699	89990127	0	3	141	10.72897196	5.513060268	0.995545657	1	0	NA
chr1	90097782	90098072	0	2	34	13.74137931	3.617773867	1	0.971036585	0	RP5-1007M22.2,RP11-413E1.4
chr1	90372786	199215265	3	0	0	3.360026521	809.7432864	1	0.535714286	0.795887596	NA
chr1	90391717	90392078	15	67	2835.64	81.43213296	9.603869727	0.999527522	0.981321061	0	LRRC8D,RP11-302M6.4
chr1	9048023	9048477	0	2	99	13.05947137	3.596190555	0.993220339	0.948006932	0	NA
chr1	90494423	90494645	0	2	101	5.648648649	1.083443365	0.822510823	0.915739269	0	ZNF326
chr1	90647892	90648973	4	0	0	2.274745606	1.987798245	0.986486486	0.972151899	0.22386679	NA
chr1	90737389	90737549	0	1	72	1.60625	0.488580533	0.992753623	1	0	NA
chr1	90769145	90769866	4	0	0	5.683772538	2.624408034	0.994633274	0.803797468	0	NA
chr1	91300411	91301440	9	50	1681.97	64.94169096	16.57079818	1	1	0	RP4-665J23.1
chr1	9153463	9153862	8	0	0	8.721804511	2.778416771	0.504430811	0.325512104	0	NA
chr1	91823658	91823858	2	23	441.68	73.065	24.20518075	0.992346939	0.966483516	0	HFM1
chr1	9190476	9192390	4	0	0	2.909613375	2.311590341	0.977443609	0.553231939	0.157784744	NA
chr1	9194820	9195328	0	1	36	7.277559055	2.882155311	0.571631206	0.716535433	0	NA
chr1	92031996	92033833	4	0	0	26.41208492	6.811924434	0.997441365	0.391343904	0	NA
chr1	92032165	92033966	3	0	0	26.90227651	6.856780311	0.391111111	0.367272727	0	NA
chr1	92115415	92116469	2	4	186	36.99240987	7.43625276	0.940086473	0.890126582	0	NA
chr1	92145110	92146733	3	7	188	14.51756007	7.441670882	0.999200639	1	0	TGFBR3
chr1	92196218	92196553	0	1	30	2.074626866	1.40269924	0.513586957	0.556737589	0.217910448	TGFBR3
chr1	92291666	240227888	3	0	0	2.882212201	700.3102025	0.371040724	0.911764706	0.76673485	NA
chr1	92313456	92313747	0	1	69	3.137457045	2.020939966	0.790419162	1	0.054982818	TGFBR3
chr1	92538873	92548443	3	0	0	12.62319749	6.36575256	0.498899163	0.330855661	0.012121212	SETSIP,BTBD8
chr1	9268439	9268786	0	2	112	23.61095101	8.06323681	0.995313023	1	0	NA
chr1	92748734	92748884	4	0	0	3.986666667	0.162754075	0.995024876	0.726277372	0	GLMN
chr1	9285329	9285458	0	2	99	3.596899225	0.802316219	0.988636364	1	0	NA
chr1	92883158	92884366	1	17	540.9	56.13162252	13.06555276	1	0.998738436	0	NA
chr1	92901306	92902211	20	14	344.41	155.3436464	28.22514309	0.997157255	0.999303298	0	NA
chr1	92941835	92942045	0	2	52.99	32.53333333	3.8890975	0.971492633	0.922015915	0	GFI1
chr1	92950301	92950989	1	1	57	4.414244186	2.565122851	0.996168582	0.992555831	0	GFI1
chr1	93287891	93288373	3	0	0	2.908713693	1.795558953	0.992736077	1	0.186721992	NA
chr1	93327817	93327983	0	2	62	3.969879518	1.398901026	0.710431655	1	0	FAM69A
chr1	93357214	93357627	0	2	49.75	14.6125908	5.986670935	0.677386422	1	0	FAM69A
chr1	9343027	9344619	2	19	869.46	43.16143216	10.86016394	0.993091537	0.935969445	0	NA
chr1	93664563	93665106	4	0	0	4.681399632	3.362637891	0.990939977	0.493772894	0.239410681	CCDC18
chr1	93664563	93665227	0	4	170.64	4.71686747	3.153877677	0.990939977	0.719887955	0.195783133	CCDC18
chr1	94025019	94025049	0	2	86	9.266666667	1.181336343	0.157062147	0.126709207	0	NA
chr1	94039727	94040503	0	1	69	2.62628866	2.408004187	0.708010336	0.68115942	0.280927835	BCAR3
chr1	94152395	94152476	3	0	0	10.67901235	2.743464335	0.604472397	0.392824705	0	BCAR3
chr1	94221495	94225948	6	0	0	3.557152481	4.220582652	0.616161616	0.433970276	0.218728947	BCAR3,RP11-488P3.1
chr1	94303573	94303947	1	3	47.99	9.409090909	5.5582499	0.511876485	0.816647919	0	BCAR3
chr1	9432672	9433117	56	67	3060.94	222.2921348	17.28752375	0.999347571	0.988538169	0	NA
chr1	9441765	9442651	4	0	0	3.564334086	1.938627472	0.988636364	0.884297521	0.025959368	NA
chr1	94587090	94587658	22	0	0	147.3028169	25.84017492	0.992365088	0.465153222	0	NA
chr1	94587090	94587795	8	147	6520.38	144.941844	24.17696623	0.992365088	0.99984917	0	NA
chr1	9465621	9465772	3	0	0	8.245033113	2.013092535	0.50472973	0.759677419	0	NA
chr1	94739658	205312922	9	38	1700	3.363152724	803.3842912	0.955088587	1	0.787032162	NA
chr1	94739685	94740508	10	0	0	117.2879708	23.48761342	0.825797773	0.397238018	0	ARHGAP29
chr1	95067095	95067232	0	1	17.93	3.664233577	1.747897057	0.869918699	1	0	NA
chr1	95462701	95462970	0	15	793	72.34944238	7.369976373	0.990910403	0.998666311	0	ALG14
chr1	9546590	9549421	0	1	18	0.870363829	1.355995039	1	0.452914798	0.609325327	NA
chr1	95551388	95552007	12	60	2481	56.83844911	12.74795083	0.940043447	1	0	NA
chr1	95915083	95915286	4	0	0	11.77339901	3.214481054	0.884541373	0.997971602	0	NA
chr1	96206252	96206510	0	1	36	1.492248062	1.158862875	0.217821782	0.536105033	0.341085271	RP11-286B14.1
chr1	96241192	96241790	0	4	162	11.57692308	5.633743526	0.998196031	0.737309645	0	RP11-286B14.1
chr1	96275661	96275822	0	1	44	2.173913043	0.874520045	0.989473684	0.6	0	NA
chr1	96336298	162658694	18	0	0	5.07510267	1037.314244	NA	0.475958072	0.800740763	NA
chr1	9633932	9634157	0	1	34	2.044444444	2.289643888	0.255172414	0.666666667	0.346666667	SLC25A33
chr1	96444543	186300739	3	0	0	3.973165245	891.1916828	0.638274336	0.94813278	0.784430692	NA
chr1	9721437	9722519	4	49	2374	37.9297597	9.959746234	0.98586796	0.879310345	0	RP11-558F24.2,PIK3CD
chr1	97618595	97619213	0	4	120	1.161812298	1.309548435	1	1	0.48381877	DPYD,DPYD-AS1
chr1	97845020	97845319	0	1	23	7.454849498	1.750432788	0.991482112	0.938606848	0	DPYD
chr1	9790972	9791155	0	8	408	10.30601093	2.025605742	0.955465587	1	0	CLSTN1
chr1	9825399	9825795	8	0	0	2.434343434	2.466591384	0.934911243	0.468970935	0.25	CLSTN1
chr1	9825711	9825890	0	4	256	6.592178771	1.203414719	0.760595647	0.879403794	0	CLSTN1
chr1	9861478	9862200	1	7	295.95	18.85872576	3.805810914	0.985411141	0.925178147	0	CLSTN1
chr1	98804112	98804235	0	1	41	2.390243902	0.792589113	0.450909091	1	0	NA
chr1	98807495	98808196	4	0	0	7.420827389	2.349873557	0.989784336	0.577846631	0	NA
chr1	98807495	98808272	1	2	103	7.388674389	2.282105514	0.989784336	0.795961743	0	NA
chr1	98982904	98984130	4	0	0	1.661500816	1.444041263	0.99375	0.638132296	0.3091354	NA
chr1	99438636	156845589	4	0	0	5.160962192	1061.874513	NA	0.566028592	0.812832951	NA
chr1	99763120	99763559	0	1	48	0.792710706	0.701668487	0.979591837	0.755102041	0.316628702	LPPR4
chr1	9978766	9979712	0	4	87.96	4.050739958	3.428762263	0.60617284	0.347826087	0.152219873	NA
chr10	100029475	100029782	0	1	31	6.270358306	1.628892492	0.620320856	1	0	NA
chr10	100030492	100030857	0	1	42	0.843835616	1.476852104	0.23495702	0.565	0.728767123	NA
chr10	10027707	199978454	108	0	0	30.9260283	4488.239204	1	NA	0.725411706	NA
chr10	100356757	100357415	4	0	0	1.811550152	1.99110187	0.99009901	1	0.547112462	HPSE2
chr10	10085578	46408354	72	0	0	103.9332995	8342.282369	0.196113074	NA	0.761406727	NA
chr10	101154723	101156173	0	1	53	2.971034483	3.123082413	0.662162162	0.436074637	0.386896552	NA
chr10	101336556	101337402	4	0	0	22.84042553	7.866457613	0.938679245	0.622233033	0	NA
chr10	101336556	101337468	0	14	752	22.64473684	7.649740187	0.938679245	0.901581722	0	NA
chr10	101350909	101351742	3	0	0	1.266506603	2.123677622	0.826829268	0.096534653	0.605042017	NA
chr10	101646940	101647195	0	1	34	12.02745098	5.501090032	0.989690722	0.989042676	0	DNMBP
chr10	101682930	101685708	3	0	0	2.269258459	2.971462218	0.457564576	0.407407407	0.460763139	DNMBP
chr10	101740905	101741196	0	3	138	6.381443299	3.330923421	0.952488688	0.686526123	0	DNMBP
chr10	101775942	101777241	0	1	18	5.3926097	3.81316639	0.959641256	1	0.040030793	NA
chr10	101844936	101845878	6	175	6376.62	159.5424628	18.49122709	0.978525961	0.990581149	0	NA
chr10	101951351	101952734	0	3	100	11.2263196	5.473538657	0.99466951	0.998957247	0	CHUK
chr10	102334171	102334257	0	1	63	2.976744186	0.999729547	0.984615385	0.984615385	0	NA
chr10	102479993	102481830	0	22	1395	14.70876429	5.320290598	0.569692058	0.633051246	0	NA
chr10	102814455	102814741	0	3	123	7.93006993	3.381666634	0.494215938	0.346875	0.020979021	NA
chr10	102824138	102824710	0	9	246	9.444055944	4.752476313	0.753424658	0.641650099	0	KAZALD1
chr10	102846979	102847011	0	2	68	7.5	1.322875656	0.233463035	0.279069767	0	NA
chr10	102846979	102847063	0	2	68	9.035714286	1.748784806	0.738326848	0.925609756	0	NA
chr10	102957519	102957875	2	42	1692.74	38.76404494	7.080631077	0.918762089	0.955114201	0	NA
chr10	102997700	102998879	1	1	44	5.276505513	2.365976533	0.377457405	0.293884035	0.011026293	LBX1-AS1
chr10	103034950	103036006	11	25	894.99	142.4905303	27.74317254	0.958202557	0.94374905	0	NA
chr10	103056298	103058245	2	27	1434	48.49820236	14.96317589	0.710569106	0.920803123	0	NA
chr10	103152120	103153418	0	2	82	8.713405239	3.406169824	0.9932341	0.994131455	0	BTRC
chr10	103331407	103331703	4	0	0	2.837837838	1.027027027	0.991803279	1	0	DPCD
[truncated: 20,110 more rows]
