# Supplementary material for: Deciphering the role of extrachromosomal circular DNA in adipose stem cells from old and young donors
Source: Stem Cell Res Ther. 2023 Nov 28;14:341. doi: 10.1186/s13287-023-03575-2 (PMC10683086; doi:10.1186/s13287-023-03575-2)
Supplement: Supplementary file 3 — Additional file 3: Data S2. eccDNAs detected in Y-ASC2. [file 13287_2023_3575_MOESM3_ESM.xls]

chr1	100107292	100107715	6	0	0	2.09929078	2.861594468	0.99009901	1	0.650118203	NA
chr1	10038758	10039129	0	6	197.98	11.78706199	3.467281767	0.990066225	1	0	NMNAT1
chr1	101030190	101030371	0	2	106	3.29281768	0.956168294	0.993421053	1	0	NA
chr1	10262253	10262560	3	0	0	30.40390879	6.349206857	0.995066744	0.52928602	0	NA
chr1	10315155	10315503	6	50	2055.55	765.75	159.0207394	0.99294264	0.999603797	0	KIF1B
chr1	103248999	103249381	0	6	151.98	2.19895288	2.589183896	0.98630137	1	0.353403141	RP5-936J12.1
chr1	10470789	10470939	4	0	0	3.873333333	1.733192302	0.96	0.407837446	0	PGD
chr1	106742101	106743064	0	1	63	0.593977155	1.101422222	0.990769231	0.987804878	0.727933541	NA
chr1	10721475	10722655	2	4	168	12.52457627	6.35585192	0.422916667	0.522099448	0	CASZ1
chr1	10721715	10722441	4	2	62	14.70385675	5.794379484	0.420202952	0.359528487	0	CASZ1
chr1	10721811	10722648	2	1	43	12.29390681	6.207647317	0.357272727	0.508350033	0	CASZ1
chr1	10722017	10722315	0	3	114	13.33221477	4.174913389	0.253570766	0.44806338	0	CASZ1
chr1	10722130	10722263	0	1	17.94	15.08270677	2.424948997	0.316865762	0.530460624	0	CASZ1
chr1	10777690	224202827	80	0	0	0.49311058	145.8757218	NA	0.244414989	0.964708862	NA
chr1	108186433	108186657	0	1	67	2.691964286	0.875626143	0.989547038	1	0	VAV3
chr1	108232225	108233205	0	55	1965.3	76.75306122	10.19144503	0.992093157	1	0	VAV3
chr1	10837649	10837780	0	2	50	16.57251908	4.644672783	0.67164723	0.485730432	0	CASZ1
chr1	10837666	10837754	0	2	124	19.45454545	2.126184648	0.585699624	0.461704423	0	CASZ1
chr1	108377354	108377769	0	1	41	0.660240964	0.940512518	0.975609756	1	0.669879518	VAV3
chr1	10844216	224200331	63	0	0	0.488609267	145.883573	NA	0.164206005	0.964742093	NA
chr1	10856049	57551285	18	0	0	0.310969988	87.47728179	NA	0.947368421	0.944872428	NA
chr1	109589371	109589956	0	1	30.88	2.312820513	2.957174051	0.985915493	0.880801688	0.304273504	RANP5
chr1	109944629	109952614	1	1	64	0.232811522	0.692042921	0.282329714	0.771513353	0.86812774	PSMA5
chr1	110062433	110062652	26	31	549.78	1720.30137	542.4338779	0.998781529	0.99991157	0	NA
chr1	110427369	110427891	22	161	7754	694.743295	64.30774313	0.986361343	0.999846232	0	RP11-195M16.1
chr1	110465634	110465747	0	22	843.94	116.4867257	12.59801575	0.992794778	0.999665468	0	CSF1
chr1	110565549	110566729	0	3	188	8.607627119	3.759657773	0.753199269	1	0	AHCYL1
chr1	11102109	11102537	8	0	0	1.841121495	1.562705135	0.746268657	0.892655367	0.348130841	MASP2
chr1	11181139	11182139	0	3	59.87	13.536	4.796947363	0.811898513	0.643988816	0	MTOR
chr1	11184974	11185545	0	1	62	1.092819615	1.395565005	0.386962552	1	0.534150613	MTOR
chr1	112379213	112379543	0	2	40	1.678787879	1.634802847	1	1	0.427272727	KCND3
chr1	113066827	113067354	0	1	56	1.652751423	1.773435388	0.98757764	0.684210526	0.263757116	WNT2B,ST7L
chr1	113245282	113245736	2	1	34	1.328193833	2.00665145	0.140206186	0.93625498	0.667400881	RHOC,RP11-426L16.10
chr1	113280019	113280418	0	3	79.86	9.739348371	6.822286241	0.994923858	1	0	NA
chr1	11361537	11362141	0	36	1356	26.42715232	5.933934667	0.993197279	0.836101883	0	NA
chr1	113749840	113750309	0	2	94	1.957356077	1.263854666	0.980769231	1	0.044776119	NA
chr1	113933823	113933971	0	1	76	2.736486486	1.117196579	0.714285714	0.995833333	0	MAGI3
chr1	115263246	115266618	1	5	254	0.976868327	3.77802677	0.782122905	0.976682212	0.919632266	CSDE1
chr1	115267865	115268871	0	1	39	0.81610338	2.135327	0.836972344	0.23699422	0.869781312	CSDE1
chr1	115276416	115276696	0	1	62	1.771428571	1.683291237	0.855018587	0.83125	0.464285714	CSDE1
chr1	115276431	115276706	0	1	52	1.709090909	1.669760214	0.68401487	0.89375	0.472727273	CSDE1
chr1	115292719	115300584	4	0	0	0.133884298	0.998028561	0.577464789	0.899521531	0.981055308	CSDE1
chr1	115551056	115551438	2	10	446.99	51.01832461	13.53750576	0.99036085	1	0	NA
chr1	115662523	115663066	3	10	324	8.539594843	4.887481417	0.9936407	1	0	NA
chr1	11675672	11675855	8	350	19601.22	2210.262295	169.1085823	0.992097054	0.999799322	0	NA
chr1	116932253	116932899	0	1	64	1.620743034	2.110742846	0.441712204	0.405529954	0.452012384	ATP1A1
chr1	116941621	116942104	0	1	62	1.67494824	2.644564281	0.4739819	0.570175439	0.6873706	ATP1A1OS,ATP1A1
chr1	116968644	116969389	0	6	210	11.59597315	5.840771752	0.992805755	0.993333333	0	RP4-655J12.4
chr1	117024095	117024265	0	1	62	1.741176471	0.437988482	0.9875	1	0	NA
chr1	11721522	11721868	0	2	116	3.161849711	2.096609165	1	0.823931624	0.086705202	FBXO44
chr1	1175505	1175906	0	1	40	1.506234414	1.130217923	0.977777778	0.786206897	0.244389027	NA
chr1	118328177	118328405	0	2	130.99	16.07017544	4.503837152	0.988610478	1	0	NA
chr1	11939088	11939457	0	1	53	0.81300813	0.743713602	0.981481481	1	0.387533875	RP5-934G17.6
chr1	119530979	119531292	0	4	242	13.69968051	3.325653011	0.944243302	0.992163009	0	TBX15
chr1	119913493	119913682	0	1	56	1.529100529	0.499152441	0.993055556	0.987730061	0	HAO2
chr1	1201271	1202177	12	29	1800.16	526.2395143	39.51347362	0.991638957	0.997077512	0	UBE2J2
chr1	1201292	33141365	33	0	0	0.283581506	9.110666681	0.853289034	NA	0.937679353	NA
chr1	12026051	12026468	0	2	92	1.549160671	1.500792921	0.980392157	1	0.405275779	PLOD1
chr1	120464983	120465320	0	1	63	10.0148368	6.663805824	0.39171496	0.486707566	0	NOTCH2
chr1	1208087	1208340	0	3	102	3.581027668	1.382540671	0.988372093	1	0	UBE2J2
chr1	12082439	12083424	0	1	9	0.478172589	0.89316679	0.666666667	1	0.658883249	MIIP
chr1	12145335	12145639	4	0	0	2.213815789	1.3944226	0.781609195	0.88028169	0	TNFRSF8
chr1	12147279	12147694	0	6	253.98	11.41445783	4.691626289	0.993666432	0.991169978	0	TNFRSF8
chr1	12210915	12211756	3	0	0	0.552913199	1.397252001	0.984375	0.455445545	0.848989298	NA
chr1	12257260	12257476	0	2	114	2.888888889	1.770819717	0.792332268	0.693726937	0.268518519	TNFRSF1B
chr1	12288571	207341325	15	0	0	0.522166947	152.5422053	NA	0.998602997	0.964467028	NA
chr1	1247831	1248071	0	1	50	2.208333333	2.009957849	0.548387097	0.891666667	0.370833333	CPSF3L
chr1	12650670	12651019	0	1	17	2.404011461	1.639444297	1	1	0.154727794	DHRS3
chr1	1301311	1302131	0	2	152	8.646341463	6.591331986	0.989583333	0.382152714	0.074390244	NA
chr1	1301468	1302205	0	2	104	10.85481682	6.046345813	0.493023256	0.40058838	0.016282225	NA
chr1	1301595	1302326	0	1	60	13.46511628	6.112473003	0.720372836	0.891156463	0.009575923	NA
chr1	1301637	1301781	0	1	36	10.98611111	3.376771369	0.57977285	0.3466966	0.020833333	NA
chr1	1301760	1302314	0	1	73	14.16606498	6.558088403	0.327829377	0.806161746	0.007220217	NA
chr1	1301854	1302748	3	2	124	10.08053691	7.793202549	0.367584098	0.494757863	0.167785235	NA
chr1	1302009	1302154	0	1	15.95	18.51724138	5.35898015	0.500130787	0.402996542	0	NA
chr1	1302039	1303100	0	1	34	7.889726673	7.84907698	0.523039216	0.26739427	0.213949105	NA
chr1	1302090	1302635	0	1	28	9.133944954	8.942140418	0.414869206	0.231082918	0.267889908	NA
chr1	13704314	224199853	122	0	0	0.489988926	146.8536209	NA	0.601766494	0.965136183	NA
chr1	13817117	13817942	0	2	63.93	1.494545455	1.479650022	0.984375	1	0.396363636	LRRC38
chr1	143133484	143133855	0	4	99.42	33.1509434	6.67366938	0.94184492	1	0	RP11-782C8.2,RP11-782C8.1
chr1	144615586	144616057	13	70	1245.93	2096.732484	675.8204109	0.994240717	0.987838321	0	RP11-640M9.2
chr1	1481600	1481931	0	1	68	1.942598187	0.916299806	0.993464052	1	0	SSU72
chr1	149161678	149162078	6	68	2814	100.9575	11.12612663	0.971045012	0.993638208	0	NA
chr1	150157606	150158037	8	0	0	1.382830626	0.923818549	0.99009901	0.99	0.308584687	NA
chr1	151004176	151008256	0	1	28	0.825	1.167267002	0.961748634	1	0.583578431	PRUNE
chr1	151020337	151021086	4	0	0	24.14018692	7.500269721	0.992658626	0.875266071	0	C1orf56
chr1	151020337	151021107	3	4	203	23.86103896	7.585712062	0.992658626	0.999449945	0	C1orf56
chr1	15140635	15141321	28	375	16709	436.5072886	59.04044993	0.989817641	0.999922499	0	KAZN
chr1	151511816	151512064	0	2	84	7.100806452	2.448238207	0.993963783	1	0	NA
chr1	151547776	151548114	0	1	41	0.544378698	0.890173707	0.976744186	1	0.727810651	TUFT1
chr1	152445368	152446449	0	22	784.9	48.82886216	11.7860726	0.994131247	0.962533892	0	NA
chr1	152484991	152485384	4	0	0	1.455470738	0.890250755	0.99009901	1	0.272264631	NA
chr1	1530297	133028781	4	0	0	0.603724755	184.6510369	0.961108628	NA	0.963005087	NA
chr1	15356631	15357147	0	54	2406	65.93604651	8.073894377	0.991790517	1	0	KAZN
chr1	153742749	153743210	0	1	38	0.386117137	0.789397131	0.550724638	1	0.806941432	INTS3
chr1	15436110	15437005	3	2	138	14.67374302	8.552351629	0.996389892	0.831921824	0.004469274	KAZN
chr1	15436268	15436715	3	6	246	19.8590604	6.824111878	0.735970069	0.371119339	0	KAZN
chr1	15436268	15436729	5	0	0	19.4143167	7.17670755	0.735970069	0.309418364	0	KAZN
chr1	15436662	15436734	0	2	54	10.38888889	3.565091379	0.173388966	0.220064725	0	KAZN
chr1	15464657	15464868	0	20	848	62.13270142	13.81123321	0.992935742	0.986568036	0	TMEM51-AS1
chr1	154775806	154776156	0	2	69	3.122857143	1.645528263	0.989200864	0.980620155	0.071428571	KCNN3
chr1	154827930	154828873	5	147	6674.72	192.3351007	21.56978632	0.992644124	0.999768986	0	KCNN3
chr1	155327169	155327492	0	1	33	0.609907121	0.919092797	0.125984252	1	0.535603715	ASH1L
chr1	155936046	155936235	0	1	52	4.222222222	1.694476971	0.99378882	0.792397661	0	ARHGEF2
chr1	155988061	155989851	0	3	126	0.552513966	1.861483113	0.990839695	0.403800475	0.917318436	SSR2
chr1	156008395	156009675	0	2	54	0.503125	0.90742919	0.652439024	1	0.76015625	UBQLN4
chr1	156039505	156039993	0	1	36	0.336065574	0.747790798	0.973684211	1	0.831967213	RAB25
chr1	156579640	156580026	0	1	35	0.787564767	0.824778681	0.975	1	0.468911917	NA
chr1	156713625	156714058	0	4	180	2.704387991	3.891176037	0.304307974	0.576760563	0.648960739	HDGF
chr1	156713626	156714037	0	1	44	2.396593674	3.750865344	0.296975252	0.459027778	0.683698297	HDGF
chr1	156950640	156954843	3	0	0	0.838448727	1.312407769	0.458333333	1	0.636450155	ARHGEF11
chr1	15697114	15697962	10	166	7466.81	157.9245283	21.71055222	0.999872164	0.999456441	0	FHAD1
chr1	15761598	15762192	0	3	147	6.562289562	3.62190197	0.993091537	0.817171717	0.003367003	NA
chr1	158057607	158057867	0	1	76	1.153846154	1.355680575	0.544802867	0.778947368	0.538461538	KIRREL
chr1	158068171	158068303	0	4	154	13.18939394	2.78015853	0.905769231	1	0	KIRREL
chr1	158068172	158068301	0	2	142	13.3255814	2.61232259	0.898983482	0.992673993	0	KIRREL
chr1	15806819	15807857	2	14	553.58	56.47109827	8.769068567	0.993758808	0.999416683	0	CELA2B
chr1	159818315	159818883	6	55	1454.48	238.0140845	42.15080002	0.991579778	0.999946016	0	C1orf204
chr1	159846678	159847023	0	4	138	5.623188406	2.206061802	0.993297587	0.997542998	0	CCDC19
chr1	160589673	160589991	0	1	33	0.459119497	0.841099448	0.603773585	1	0.770440252	SLAMF1
chr1	160969112	160969480	3	9	267.9	11.51902174	3.16479739	1	0.908082409	0	F11R,RP11-544M22.13
chr1	161180133	161180457	0	1	48	2.064814815	2.688360192	0.52124183	0.879396985	0.589506173	NDUFS2
chr1	161213650	161213972	0	12	201.82	294.6863354	101.399023	0.994729988	0.984046331	0	NA
chr1	161947956	161949577	2	27	1000.42	44.44540407	11.62323447	0.992896781	0.981423264	0	NA
chr1	16198141	16198301	0	2	111	1.725	0.446514277	1	1	0	SPEN
chr1	162141804	162142009	0	6	174	6.029268293	2.688570561	0.985365854	1	0	NOS1AP
chr1	162660800	162661016	0	7	194	61.53240741	7.858049997	0.989843297	0.934819035	0	DDR2
chr1	162660800	162661024	0	34	1486	61.07142857	8.083508659	0.989843297	1	0	DDR2
chr1	163210352	163210808	0	2	54	12.71929825	6.649441042	0.992740472	1	0	RGS5
chr1	163210544	163210754	0	2	138	19.41904762	1.853084699	0.631595477	0.768716018	0	RGS5
chr1	164532472	164761791	0	37	2300	0.137249857	2.260260928	0.930926856	0.78654507	0.955472508	RNU6-171P,RP11-477H21.2,RP11-506O24.1,PBX1
chr1	16460355	16461009	3	0	0	1.160550459	1.053712094	0.884892086	0.405109489	0.337920489	EPHA2
chr1	16496327	16496649	4	0	0	2.795031056	1.60402449	0.990950226	1	0	NA
chr1	165622948	165623497	0	1	54	3.448087432	1.500315991	0.990936556	0.453586498	0.041894353	MGST3
chr1	165688911	165689260	0	2	38.98	5.048710602	2.470555498	0.990358127	1	0	NA
chr1	167408505	167408885	0	4	260	3.007894737	1.127382058	0.991428571	1	0	CD247
chr1	16775126	16776015	0	8	420	25.1136108	4.621747062	0.99043659	1	0	NECAP2
chr1	167850058	167850231	0	51	2124.84	170.7109827	14.91896205	0.991972813	0.998685188	0	ADCY10
chr1	168510159	168510590	0	1	12.88	6.259860789	2.478162439	0.97955707	1	0	XCL2
chr1	170269054	170269624	0	1	34	1.642105263	1.568880187	0.990566038	1	0.224561404	NA
chr1	17044122	17044774	4	0	0	1.680981595	2.401956057	0.374021909	0.92	0.588957055	ESPNP
chr1	171802370	171802497	1	3	145	10.64566929	2.113054881	0.993653672	1	0.007874016	NA
chr1	17241671	17241924	4	0	0	9.636363636	2.248007862	0.993428258	1	0	CROCC
chr1	1744744	1744981	0	5	224	9.666666667	1.672142902	0.943459916	0.988997555	0	GNB1
chr1	175032431	175032723	0	3	162	7.191780822	3.354234838	0.985042735	0.983394834	0	NA
chr1	176392091	176392389	0	1	32	0.536912752	0.886312699	0.971428571	1	0.731543624	NA
chr1	17700306	17700826	5	2	59	2.453846154	2.425383518	0.989010989	1	0.298076923	PADI6
chr1	178672208	178672523	0	6	306	5.238095238	2.344289148	0.993650794	0.99086758	0	NA
chr1	178768051	178768281	0	1	7.98	1.269565217	0.443733942	0.98245614	1	0	RALGPS2
chr1	17894275	17895022	0	2	162	24.10575636	6.038768686	0.991295265	1	0	ARHGEF10L
chr1	179033177	179033532	0	1	53	1.309859155	1.312899697	0.686842105	0.873873874	0.416901408	FAM20B
chr1	179728570	179729898	3	24	717	29.04593373	8.826396185	0.973083475	1	0	FAM163A
chr1	179759628	179759821	0	1	60	11.77720207	5.070191098	0.997196917	1	0	FAM163A
chr1	179941957	179942348	0	1	29	0.953964194	1.304302692	0.336820084	1	0.611253197	CEP350
chr1	180153294	180153438	0	2	52	5.361111111	1.23384624	0.816949153	1	0	QSOX1
chr1	180222439	180223382	12	6	184	38.62672322	10.07693662	0.992644805	1	0	LHX4
chr1	18101690	18101879	0	2	93	1.492063492	0.520673634	0.99047619	1	0.010582011	ACTL8
chr1	18149322	18150536	0	9	285	8.889621087	3.853068401	0.99122807	1	0	ACTL8
chr1	181687304	181690411	0	1	18.85	0.440617959	1.017357251	0.32535461	1	0.764081107	CACNA1E
chr1	181767277	181767530	0	1	28	2.932806324	2.377311821	0.975	0.52605703	0.213438735	CACNA1E
chr1	181778394	181779526	4	0	0	3.787985866	2.662910515	0.573529412	0.672778561	0.117491166	NA
chr1	182609595	182610040	8	0	0	7.341573034	2.252629374	0.806569343	0.845730028	0	NA
chr1	184175401	184176529	0	4	136	5.579787234	3.801457721	0.993883792	1	0.090425532	NA
chr1	184321052	184321306	4	0	0	1.354330709	1.892910766	0.98	1	0.661417323	NA
chr1	184583907	184584225	26	616	29017.39	2635.77673	281.399664	0.991717724	0.999867827	0	C1orf21
chr1	185298961	185299408	2	1	20	4.845637584	3.094466807	0.986784141	0.995614035	0.044742729	GS1-279B7.1
chr1	186254330	186254519	0	1	44	1.301587302	0.953438566	0.97826087	1	0.349206349	NA
chr1	186304200	186304518	0	1	47.95	2.937106918	2.835501652	0.86038961	0.248291572	0.176100629	TPR
chr1	186304202	186304559	0	1	58	3.495798319	3.126306426	0.840322581	0.484046693	0.156862745	TPR
chr1	186304248	186304606	0	1	10.99	3.488826816	3.106784479	0.331343284	0.708566108	0.156424581	TPR
chr1	186317243	186317465	3	3	152.96	64.05855856	15.36994826	0.993624631	0.999363057	0	TPR
chr1	186332474	186337046	0	2	56	0.187226597	0.814852024	0.996108949	0.245614035	0.923447069	TPR
chr1	186501131	186501297	0	1	8	20.22289157	3.825054541	0.990990991	0.958241758	0	NA
chr1	186501131	186501302	0	7	296.94	20.1871345	3.774345298	0.990990991	1	0	NA
chr1	18652384	18652852	0	2	115	4.341880342	2.935670378	0.994490358	1	0.044871795	IGSF21
chr1	186699669	186700325	0	2	27.95	3.737804878	2.078087784	0.967213115	1	0	NA
chr1	18725576	18726312	0	1	48	5.339673913	2.925497338	0.992	0.96223565	0.080163043	NA
chr1	18731742	18732113	0	2	23	1.477088949	1.092186481	0.985714286	1	0.188679245	NA
chr1	187597356	187597550	0	1	29	1.567010309	0.495489272	0.9875	1	0	NA
chr1	18970017	18971095	0	1	28	4.360853432	2.237856949	0.983870968	0.996865204	0.028756957	PAX7
chr1	190003432	190003558	0	1	50	2.365079365	0.762235378	0.991935484	1	0	NA
chr1	191095611	191095824	1	2	70	11.7370892	2.854267043	1	0.871778351	0	NA
chr1	19128019	19129160	0	1	72	6.500438212	3.449300985	0.996062992	0.612449799	0.003505697	NA
chr1	19128066	19128275	0	1	28	2.248803828	1.235561978	0.710963455	0.166891892	0.019138756	NA
chr1	19128275	19129264	2	2	50	7.287158746	3.026416709	0.522552255	0.890710383	0	NA
chr1	19128413	19128825	0	2	81.84	10.08009709	2.015929762	0.531480431	0.50764147	0	NA
chr1	19280918	19281267	0	38	1546	53.68194842	5.393325036	0.990808186	0.999591086	0	IFFO2
chr1	19302305	19302603	0	20	723.94	26.41610738	7.096743436	0.995712755	0.999056159	0	NA
chr1	193349486	193349856	0	14	786	19.20810811	2.756307595	0.818655098	0.887892377	0	NA
chr1	19467883	19468153	0	1	26	1.733333333	1.737175229	0.89	0.084415584	0.448148148	UBR4
chr1	19467931	19468201	1	1	61	2.092592593	1.998782208	0.718614719	0.504329004	0.448148148	UBR4
chr1	19467980	19468251	0	1	39	2.232472325	2.08522676	0.383116883	0.920745921	0.446494465	UBR4
chr1	194905000	194905343	0	2	42	0.746355685	0.435096399	0.980392157	1	0.253644315	NA
chr1	195939443	195940794	6	0	0	0.759437454	0.999932334	0.986666667	0.162679426	0.539600296	NA
chr1	196645118	196646646	0	1	42	0.565445026	1.55051408	0.996763754	0.524283935	0.827225131	CFH
chr1	19699569	19699765	0	26	1069.92	101.6989796	11.81905237	0.992398815	1	0	CAPZB
chr1	19811051	19811250	0	6	210	8.522613065	1.875052081	0.990546218	1	0	CAPZB
chr1	199130813	199131030	0	4	84	6.447004608	1.287373193	0.990371389	1	0	RP11-382E9.1
chr1	199323050	199323292	4	0	0	6.289256198	2.42724895	0.990643275	1	0	RP11-382E9.1
chr1	201134430	201134905	4	0	0	1.848421053	1.652485411	0.783300199	1	0.204210526	TMEM9
chr1	201175357	201175576	0	1	18	4.735159817	2.947515996	0.972527473	0.619126134	0	IGFN1
chr1	201334346	201334799	4	0	0	2.922737307	3.481358685	0.905805038	1	0.498896247	TNNT2
chr1	201342236	201342653	8	14	588	20.29016787	6.47220393	0.976047904	1	0	TNNT2,LAD1
chr1	201376965	201377156	0	2	40	19.39267016	5.185334605	0.996692393	1	0	TNNI1
chr1	201377518	201378072	0	4	147	5	1.486400445	0.989825581	1	0	TNNI1
chr1	201876103	201876594	0	2	88	2.052953157	2.46136055	0.99378882	1	0.517311609	LMOD1
chr1	202295601	202295786	0	2	74	2.616216216	1.390608172	0.986842105	1	0.135135135	NA
chr1	2024118	2024321	0	2	126	2.955665025	0.999016722	0.991071429	1	0	PRKCZ
chr1	202623463	202624025	0	1	32	6.902135231	4.62924662	0.994371482	0.985074627	0.033807829	SYT2
chr1	203148844	203149212	8	0	0	12.25543478	2.985467123	0.992073976	0.94937833	0	CHI3L1
chr1	203339026	203339176	4	0	0	3.986666667	0.162754075	0.995024876	1	0	NA
chr1	204164259	204164722	0	1	42	10.07343413	10.26216849	0.719407638	0.159749413	0.043196544	KISS1
chr1	204164317	204164517	0	1	21.8	16.865	10.55446706	0.664417791	0.593023256	0	KISS1
chr1	204404922	204405629	0	2	100.82	1.84582744	0.988043937	0.989830508	1	0.107496464	RP11-739N20.2,PIK3C2B
chr1	204499695	204500281	0	1	9	10.10409556	8.02945199	1	0.613675214	0.160409556	MDM4
chr1	204552664	204552903	2	88	4302.75	344.2887029	31.13629637	0.992747273	0.996742856	0	NA
chr1	205475037	205475316	4	0	0	2.143369176	0.51592987	0.99009901	1	0	CDK18
chr1	205509866	205510066	0	1	60	1.435	0.495756997	0.784210526	0.992805755	0	NA
chr1	206328817	206329061	0	1	44	1.266393443	1.100827606	0.326347305	1	0.413934426	CTSE
chr1	207097265	207097880	4	0	0	12.81788618	5.39611472	0.379766537	0.677168753	0	NA
chr1	207097281	207097850	3	0	0	13.21089631	5.358614509	0.402985075	0.620830245	0	NA
chr1	207097428	207098739	0	1	21	6.497330282	6.93325159	0.52193437	0.341666667	0.14416476	NA
chr1	207109210	207109802	0	1	50	1.554054054	1.718475848	0.971153846	1	0.501689189	PIGR
chr1	20780590	20781037	0	3	111	11.71812081	4.249617228	0.422015059	0.370670391	0	NA
chr1	20780728	20781092	0	1	30	11.16208791	4.407609807	0.357872675	0.395556927	0.005494505	NA
chr1	208097054	208097242	0	2	107	17.59042553	4.544966099	0.994379152	1	0	NA
chr1	208931293	208931494	0	1	32	1.52238806	0.810838439	0.981132075	1	0.2039801	NA
chr1	2094557	2095385	4	4	188	12.09661836	4.503658005	0.99173028	1	0	PRKCZ
chr1	210098287	210098670	0	1	23	1.080939948	1.285072827	0.985663082	0.99009901	0.375979112	NA
chr1	210862330	210862759	0	2	66	1.412587413	0.910918013	0.972972973	1	0.293706294	KCNH1
chr1	211871409	211871941	0	1	7.99	8.056390977	3.714002227	0.994140625	0.963636364	0	NA
chr1	212368523	212369055	6	27	1234.89	72.87030075	19.33286047	0.992961189	0.999645516	0	NA
chr1	214394665	214395232	0	1	50	1.954144621	1.207565627	0.990049751	0.987179487	0.111111111	NA
chr1	215606072	215606247	0	1	47	1.714285714	0.451753951	0.993548387	1	0	NA
chr1	2164241	2164565	4	0	0	2.935185185	1.3189489	0.997214485	1	0	SKI
chr1	216978840	216979530	4	13	516	14.80434783	3.653187403	0.988958991	1	0	ESRRG
chr1	217032568	217032760	0	1	41	1.572916667	0.494654586	0.992063492	1	0	ESRRG
chr1	21768739	21769011	0	1	25	1.011029412	0.683220401	0.988372093	1	0.227941176	NBPF3
chr1	219926328	219927051	0	1	9.99	4.343015214	3.564643541	0.976442874	1	0.257261411	SLC30A10
chr1	220490080	220491135	1	8	426.95	21.68625592	5.43807454	0.939379917	0.992930086	0	RP11-302I18.1
chr1	22157549	22157787	0	1	35	1.462184874	1.643883064	0.339449541	0.699300699	0.508403361	HSPG2
chr1	22159850	22160050	3	4	162	2.075	2.137609646	0.135746606	0.525238745	0.395	HSPG2
chr1	22160000	22160323	0	1	13.99	2.068111455	2.676871209	0.709346991	0.165745856	0.616099071	HSPG2
chr1	22160053	22160403	1	1	55	1.991428571	2.427799877	0.440789474	1	0.568571429	HSPG2
chr1	22160072	22160400	0	1	36	1.820121951	2.382857474	0.321187584	0.991712707	0.606707317	HSPG2
chr1	22173915	22174260	2	1	71	1.942028986	2.329919187	0.779874214	0.628912072	0.556521739	HSPG2
chr1	22204692	22204986	0	1	55	1.367346939	1.41940695	0.981818182	0.408934708	0.384353741	HSPG2
chr1	22248490	121482653	90	0	0	0.418733567	172.0792689	NA	0.046247898	0.964331931	NA
chr1	22248643	22248922	0	1	55	5.096774194	0.908713488	0.993914807	1	0	HSPG2
chr1	22260058	121479062	18	0	0	0.415920271	172.0906221	NA	0.652531475	0.964369618	NA
chr1	223370240	223370794	4	3	174	1.597472924	2.607693582	0.975609756	1	0.723826715	NA
chr1	223443904	223444627	0	2	105	14.1549101	5.00022822	0.987987988	1	0	SUSD4
chr1	224201112	224201666	10	0	0	616.5252708	552.5945566	0.373183254	0.227774316	0	NA
chr1	22535039	22535230	0	3	135	20.96335079	6.004685542	0.990884922	0.6260454	0	NA
chr1	22535039	22535281	0	3	122	20.36363636	5.497557685	0.990884922	0.991563555	0	NA
chr1	225556762	225556962	0	1	23	1.515	0.818397825	0.885496183	1	0.21	DNAH14
chr1	225698429	225698646	0	1	69	1.331797235	0.551957551	0.989130435	1	0.041474654	ENAH
chr1	225718256	225742658	4	0	0	0.042127694	0.386153504	0.988344988	0.928571429	0.985452012	ENAH
chr1	226276076	226276572	3	0	0	1.493951613	1.627623103	0.67012987	0.612132353	0.524193548	RP11-396C23.2
chr1	226320389	226321123	0	1	11.98	3.840599455	2.965365501	0.977272727	1	0.136239782	NA
chr1	22651496	22652426	0	22	1080	17.04946237	6.139745777	0.990531299	1	0	NA
chr1	226821016	226821096	1	1	76	5.7625	1.67513992	0.987152034	0.772194305	0	ITPKB
chr1	226824611	226824752	0	1	25	2.283687943	0.549999886	0.991735537	1	0	ITPKB
chr1	227161058	227161437	0	18	910	31.88390501	7.797383334	0.99253192	0.999328408	0	ADCK3
chr1	227227879	227235711	0	2	97	0.114147089	0.575720948	0.675191816	1	0.951991828	CDC42BPA
chr1	227831611	227831835	0	1	63	2.598214286	0.490259068	0.988847584	1	0	ZNF678
chr1	228053134	228053648	0	10	507	37.93579767	9.246608519	0.995798319	0.936281859	0	NA
chr1	228536008	228536862	4	0	0	0.384074941	1.178467736	0.816666667	1	0.903981265	OBSCN
chr1	228537549	228537741	0	4	228	9.541666667	2.994497268	0.724576271	0.867762688	0	OBSCN
chr1	228720498	228720888	0	1	70.99	2.882051282	2.259211548	0.64790287	0.585324232	0.205128205	NA
chr1	228729359	228729509	8	0	0	7.086666667	0.855855647	0.406053684	0.346172135	0	NA
chr1	228731574	228733948	6	0	0	9.52274642	4.676307114	0.360797918	0.278044522	0.00968829	NA
chr1	228731666	228733212	0	2	18	10.8389392	4.756890275	0.504686373	0.389066589	0.013583441	NA
chr1	228917900	228918417	0	1	28	3.700193424	3.570925464	0.441676104	0.331041257	0.29787234	NA
chr1	228951334	228951516	0	1	18	1.598901099	0.490120978	1	1	0	NA
chr1	22904481	134262709	3	0	0	0.653593787	200.6095	0.565883555	NA	0.968544776	NA
chr1	229181580	229181818	4	0	0	2.554621849	1.921560461	0.989583333	1	0.361344538	NA
chr1	229291148	229291981	0	6	256	33.66506603	11.38676985	0.955761879	0.978345364	0	NA
chr1	229568136	229568406	1	1	42	3.237037037	2.660290732	0.375886525	0.583418628	0.337037037	ACTA1
chr1	229568147	229568399	0	1	31	3.198412698	2.721227085	0.280141844	0.600203459	0.361111111	ACTA1
chr1	22996726	22996904	0	2	81	2.528089888	1.195402124	0.616724739	0.42428035	0.04494382	NA
chr1	23004698	23006501	0	16	661	60.51636162	36.72149584	0.869925797	0.91959799	0	NA
chr1	230222478	230222711	0	4	136.91	7.339055794	1.056787976	0.990424077	1	0	GALNT2
chr1	230470867	230471564	6	0	0	3.367288379	2.246621623	0.875	0.812413793	0.022955524	PGBD5
chr1	23074997	23075211	8	0	0	3.719626168	1.698236537	0.99103139	0.79277865	0.018691589	EPHB2
chr1	230986802	230987188	0	6	248	8.409326425	3.159542838	0.993138937	1	0	C1orf198
chr1	231335741	231336080	0	1	36	2.041297935	0.836874768	0.875	0.991596639	0	TRIM67
chr1	232225452	232225762	30	81	1446.75	2155.187097	554.6145164	0.995961983	0.99041681	0	NA
chr1	232891813	232892420	0	1	8	7.210873147	3.896310137	0.413354531	0.204689332	0.016474465	NA
chr1	232892073	232893611	9	0	0	12.42717815	4.941421745	0.543949045	0.348681166	0	NA
chr1	232892480	232892704	0	1	51	15.93303571	5.165128411	0.37920718	0.417308203	0	NA
chr1	232892749	232893823	0	3	132	13.0009311	5.204120187	0.287323944	0.26143708	0	NA
chr1	232893915	232894531	0	4	124	24.2711039	5.256678753	0.308185784	0.331333333	0	NA
chr1	232894955	232896586	0	1	20	17.48007357	7.019334881	0.344811019	0.44228275	0	NA
chr1	232895134	232895323	0	2	66	12.38624339	4.43459478	0.191735899	0.344326318	0	NA
chr1	232895204	232895632	0	2	108	19.70327103	9.948854654	0.355445545	0.539546191	0	NA
chr1	232895841	232896864	2	4	184	15.47507331	5.80315032	0.460961538	0.607222222	0	NA
chr1	232896223	232897158	0	2	60	11.29090909	6.869670825	0.368740834	1	0.035294118	NA
chr1	233039899	233040275	0	2	90	12.16223404	3.156849916	0.996884735	1	0	NA
chr1	233532153	233532612	0	1	45	0.666666667	0.942809042	0.980769231	1	0.666666667	NA
chr1	23395071	23395598	0	1	45	0.445920304	0.812857691	0.549132948	0.976190476	0.724857685	KDM1A,RP1-184J9.2
chr1	234428685	234429328	0	5	272	3.161741835	1.521836315	0.990366089	1	0	SLC35F3
chr1	234583089	234583298	0	3	161.92	14.00478469	5.874686275	0.99755202	0.997464074	0	TARBP1
chr1	235066001	235066180	0	2	40	5.983240223	2.086066734	0.991847826	0.958071279	0	NA
chr1	235066001	235066185	0	4	180	5.929347826	2.08264245	0.991847826	1	0	NA
chr1	235115014	235116349	0	6	186	5.322846442	3.391977005	0.988919668	1	0.013483146	RP11-443B7.3
chr1	235132867	235133246	4	4	80	6.960422164	2.153971807	0.994464945	1	0	NA
chr1	235143037	235143153	0	24	1026	21.84482759	5.009651802	1	1	0	NA
chr1	235383616	235383708	0	2	142	4.217391304	1.177931929	0.953316953	0.593272171	0	ARID4B
chr1	236176559	236176743	0	1	36	1.375	1.325184565	0.972972973	0.655797101	0.461956522	NID1
chr1	236264615	236265022	0	1	35	3.154791155	3.199066263	0.976744186	0.627329193	0.312039312	NA
chr1	23718838	23719306	0	1	21	12.4957265	12.86858225	0.645679012	0.268463074	0	TCEA3
chr1	239539445	239539618	0	2	83	1.606936416	0.488430755	1	1	0	NA
chr1	239778419	239778758	0	1	34	0.607669617	0.919824369	0.972222222	1	0.696165192	CHRM3
chr1	24092175	24092814	0	1	25.97	5.665101721	2.932290619	0.992592593	0.994117647	0.015649452	RP5-886K2.3
chr1	24186476	24186897	0	1	45	0.933491686	1.205822934	0.977777778	1	0.503562945	FUCA1
chr1	242150522	242150923	4	15	643.32	279.0897756	33.85066103	0.993830431	0.992442563	0	NA
chr1	242163173	242163812	0	32	1767.92	57.61345853	12.22567684	0.992067689	0.999372352	0	NA
chr1	242296817	242296968	4	0	0	4.774834437	0.77350313	0.758369723	1	0	PLD5
chr1	24230232	24230479	0	1	39	1.238866397	0.937104859	0.974358974	1	0.348178138	CNR2
chr1	243657222	243657414	0	16	661.72	24.01041667	3.864892171	0.991809672	1	0	SDCCAG8,AKT3
chr1	24391368	24391778	0	2	104	2.102439024	0.871916254	0.988372093	1	0.070731707	MYOM3,RP11-293P20.2
chr1	244131434	244132994	0	1	36	3.971794872	4.416661271	0.87962963	0.972222222	0.133333333	RP11-278H7.1
chr1	244394468	244394859	0	1	29	3.805626598	1.879508303	0.994736842	1	0.05370844	NA
chr1	244886250	244886589	0	6	372	9.985250737	3.569341037	0.993473532	0.991967871	0	NA
chr1	244950619	244950697	2	15	695.68	91.61538462	15.14564401	0.989476599	0.989476599	0	NA
chr1	244950619	244950697	2	15	695.68	91.61538462	15.14564401	0.969738092	0.96724418	0	NA
chr1	244950778	244951514	0	1	29	1.994565217	1.893918421	0.019677025	0.996212121	0.20923913	NA
chr1	245019884	245020135	2	1	44	6.952191235	5.809535469	0.383561644	0.833333333	0.398406375	HNRNPU
chr1	245019889	245020140	2	1	39	6.928286853	5.790055069	0.345579078	0.871485944	0.398406375	HNRNPU
chr1	245019898	245020093	0	1	30	5.58974359	5.878766436	0.265877958	0.493303571	0.512820513	HNRNPU
chr1	245020898	245021332	0	1	20.95	2.633640553	3.83013423	0.989010989	0.16	0.631336406	HNRNPU
chr1	246944319	246946406	6	3	113	27.96693819	7.7166122	0.995116537	1	0.000479157	KIF28P,RP11-439E19.3
chr1	247027851	247028308	0	1	30	0.811816193	0.969802471	0.976744186	0.99009901	0.562363239	AHCTF1
chr1	24915908	24916112	0	1	81.99	2.068627451	1.285361046	0.996598639	0.992063492	0	NCMAP
chr1	25024597	25024886	1	1	74	16.93425606	5.886983726	0.993985785	0.997882851	0	NA
chr1	25026418	25026722	0	8	402	11.97368421	4.644531828	0.989449004	1	0	NA
chr1	25026553	25026619	0	2	80	18.24242424	3.210119445	0.446587537	0.431695948	0	NA
chr1	2518919	2518954	0	2	68	8	0	0.345252774	0.345252774	0	FAM213B
chr1	2518919	2519018	0	1	54	8.111111111	1.090722019	0.990135635	0.990135635	0	FAM213B
chr1	25362427	25362582	0	1	47	3.690322581	0.839106606	0.913385827	0.359767892	0	NA
chr1	2583414	2583685	0	1	25	3.114391144	5.505265468	NA	0.121835443	0.450184502	TTC34
chr1	26016452	26016682	0	1	25	4.208695652	2.433446839	1	1	0	MAN1C1
chr1	26109594	26109819	0	1	19.99	7.56	3.250599945	0.997821351	0.996282528	0	MAN1C1
chr1	26227048	79948113	6	0	0	0.571369387	228.967759	0.8059455	NA	0.96059583	NA
chr1	26607356	26607627	0	1	67	4.457564576	4.052816429	0.371633752	0.170774648	0.313653137	SH3BGRL3
chr1	26607413	26607688	0	1	9	5.429090909	4.729546306	0.062611807	0.177391304	0.309090909	SH3BGRL3
chr1	26608472	26608732	0	8	262	10.26153846	1.990569482	0.985714286	0.955517536	0	UBXN11
chr1	26646835	26646924	0	1	52	11.65168539	1.171775984	0.231369924	0.42223127	0	CD52
chr1	26746524	26746724	8	0	0	6.08	2.938298828	0.98974359	1	0.145	LIN28A
chr1	27336131	27336386	0	10	442	15.58431373	3.275540521	0.990451941	1	0	FAM46B
chr1	27690560	27690828	0	1	16	1.003731343	0.99812561	NA	0.930232558	0.496268657	MAP3K6
chr1	28049199	28049547	3	0	0	3.738505747	2.920992206	0.751196172	1	0.293103448	NA
chr1	2809354	2809552	0	1	36	3.04040404	1.03396063	0.986899563	1	0	NA
chr1	28107002	28107178	3	0	0	8.301136364	3.351593729	0.99465812	1	0	STX12
chr1	28686740	28687035	0	14	778	13.08474576	2.834940203	0.991672975	1	0	NA
chr1	28787275	142541197	24	0	0	0.692150588	198.7599116	NA	0.476606171	0.972259233	NA
chr1	29801354	29801599	0	1	42	1.191836735	0.808080804	0.976744186	1	0.248979592	NA
chr1	30096630	30097121	3	0	0	6.739307536	4.168212403	0.968814969	0.811267606	0.112016293	NA
chr1	30096630	30097138	1	4	170	6.765748031	4.103274095	0.968814969	0.99047619	0.108267717	NA
chr1	30567144	30567499	0	1	22.97	3.23943662	2.259657139	0.978647687	0.447513812	0.202816901	NA
chr1	30586896	30588103	3	47	2224.64	183.927092	31.11373135	1	0.999337053	0	NA
chr1	30675807	30676216	0	1	26	0.474327628	0.850687109	0.967741935	0.326829268	0.762836186	NA
chr1	30791322	30791852	3	30	1037.93	48.36415094	9.791478666	0.994162551	1	0	NA
chr1	30919046	30919518	0	1	47	1.703389831	1.891368987	0.975	1	0.358050847	NA
chr1	3095521	3095817	0	6	242	30.51689189	7.307418375	0.992347826	0.999599519	0	PRDM16
chr1	30961313	30961775	0	1	32	3.034632035	3.742075577	0.994818653	0.579220779	0.346320346	NA
chr1	31040336	31040550	0	1	31	1.411214953	0.492054078	0.992592593	1	0	NA
chr1	3108518	3108972	0	41	1419.97	68.19162996	10.26738648	0.989915361	1	0	PRDM16
chr1	31106906	31108140	4	0	0	11.70016207	5.55983075	0.780104712	0.876458476	0	NA
chr1	31107185	31107623	0	2	17.91	16.1826484	4.364496688	0.576998051	0.432534399	0	NA
chr1	31107376	31107523	0	4	88	14.6462585	4.650803048	0.284132841	0.332804757	0	NA
chr1	31113763	31114142	0	1	46	0.538258575	0.887014575	0.980392157	1	0.730870712	NA
chr1	31479894	31532315	6	0	0	0.04479121	0.289809968	0.74025974	0.1125	0.971690735	RP11-201O14.1,RP11-201O14.2,PUM1
chr1	31727239	31727616	4	1	13.93	22.47214854	5.520628679	0.993466721	0.963954686	0	NA
chr1	31727242	31727621	4	2	34	22.48812665	5.494227378	0.972	1	0	NA
chr1	31840240	31842261	4	0	0	0.398317665	1.37056681	0.99389002	0.495283019	0.909945571	FABP3
chr1	31878209	31878434	0	2	105	3.133333333	0.811035004	0.988888889	1	0	NA
chr1	32045771	156063888	3	0	0	0.73118767	191.2272752	0.982154078	NA	0.967516681	NA
chr1	32258849	32259181	3	9	434.97	14.44277108	3.679114225	1	1	0	SPOCD1
chr1	32267975	32268488	0	1	18	0.610136452	0.59893878	NA	0.403076923	0.450292398	SPOCD1
chr1	33077743	33078113	0	1	20.82	1.564864865	1.154243924	0.970588235	1	0.202702703	ZBTB8OS
chr1	33195477	33195836	0	1	61	0.857938719	0.955492661	0.983333333	1	0.537604457	NA
chr1	3323459	3323826	0	3	115	6.081743869	1.81542564	0.990853659	1	0	PRDM16
chr1	33724909	33725061	4	0	0	3.881578947	0.648218312	0.997468354	0.509186352	0.019736842	ZNF362
chr1	33725173	33725323	4	0	0	3.833333333	0.45338235	0.524934383	1	0	ZNF362
chr1	33794689	33794894	1	1	30	6.141463415	2.456348232	0.376190476	1	0	PHC2
chr1	33794693	33794891	0	1	61.97	6.196969697	2.452908171	0.370341615	0.990920882	0	PHC2
chr1	3408463	3408734	1	2	79	9.601476015	3.118188168	0.995726496	1	0	MEGF6
chr1	34183911	149033385	126	0	0	0.734833143	198.3543873	0.492307692	0.800577641	0.970405193	NA
chr1	34218960	34219250	0	1	39	1.034482759	0.989000144	0.975903614	1	0.472413793	CSMD2
chr1	34366926	34367200	0	1	81	1.098540146	0.354014599	0.361643836	1	0.018248175	CSMD2
chr1	3455374	3455520	0	1	30	2.835616438	2.302551882	0.988095238	1	0.308219178	MEGF6
chr1	34913217	34913578	0	10	350	10.63157895	3.007838329	0.991038088	0.783596838	0	NA
chr1	35065656	35066074	0	1	46	0.641148325	0.933394598	0.606741573	1	0.679425837	NA
chr1	3541805	3542080	0	1	32	1.149090909	1.381550213	0.36056338	1	0.541818182	TPRG1L
chr1	35652640	35652851	0	1	64	1.781990521	1.44729125	0.756493506	0.979452055	0.369668246	SFPQ
chr1	36026363	36026594	0	1	37	2.004329004	1.21140981	0.225108225	0.619354839	0.155844156	NCDN
chr1	36688196	36688555	0	32	1431.92	84.96100279	11.03646198	0.9914056	0.989919355	0	NA
chr1	36703241	36703579	11	23	1144.83	405.7248521	50.80207013	0.993873278	0.993456812	0	THRAP3
chr1	37008242	37008612	0	1	17.87	0.762162162	0.562499899	NA	1	0.305405405	NA
chr1	37731494	37731644	4	0	0	4.086666667	0.304119859	0.995024876	0.644305772	0	RP5-1180C18.1
chr1	38026756	38027114	0	1	49	5.717877095	1.6583171	0.993442623	0.773424191	0	DNALI1
chr1	38109301	38109502	0	2	44	9.616915423	3.926883037	0.990543735	0.946175637	0	NA
chr1	38109301	38109508	0	3	99	9.52173913	3.909391747	0.990543735	1	0	NA
chr1	38461445	38461819	2	4	136	8.705882353	3.474755044	1	1	0	NA
chr1	38522720	38524125	3	0	0	0.574377224	1.180348456	0.99009901	0.337620579	0.808540925	RP5-884C9.2
chr1	38522773	38524095	0	3	90	0.490166415	1.109160101	0.64	0.451807229	0.836611195	RP5-884C9.2
chr1	38700765	38701121	4	0	0	0.963483146	0.531389108	0.991869919	1	0.16011236	NA
chr1	38764813	38764989	0	10	328	14.01704545	3.110602163	0.981744422	0.935525467	0	NA
chr1	38810722	38810872	4	0	0	3.986666667	0.162754075	0.995024876	1	0	NA
chr1	39667789	39668172	0	12	307.71	58.97650131	10.82193746	0.991839656	1	0	MACF1
chr1	39696692	39696873	0	2	78	5.110497238	2.06495362	0.990361446	0.867292225	0	MACF1
chr1	40025852	40026229	0	2	80	9.517241379	3.976768722	0.990843689	0.994324631	0	NA
chr1	40145993	40146455	24	130	5622	312.7402597	32.01666338	0.994089066	0.99242721	0	HPCAL4
chr1	40158794	40159521	0	1	47	6.599724897	4.311227775	0.994211288	0.984703633	0.11829436	PPIE
chr1	4048353	4049354	0	1	14	9.869130869	5.674650164	0.994685562	0.754021796	0	NA
chr1	4081250	4081400	4	0	0	3.986666667	0.162754075	0.995024876	1	0	NA
chr1	41026028	41026363	4	0	0	2.743283582	1.401409086	0.870488323	1	0	NA
chr1	4108341	4109288	0	7	291	50.51847941	15.39409871	0.993158495	1	0	NA
chr1	41092782	41093029	4	0	0	25.5951417	11.38958864	0.999360205	0.588635921	0.008097166	RIMS3
chr1	41267466	41267658	0	1	39	1.75	1.71391365	0.976190476	1	0.4375	KCNQ4
chr1	41313143	41313514	1	1	32	4.590296496	2.934930016	0.991954023	0.671052632	0.045822102	NA
chr1	41313174	41313490	4	0	0	4.231012658	2.938254926	0.747317073	0.541139241	0.053797468	NA
chr1	4150082	4150457	0	3	112	5.088	2.423273819	1	1	0	NA
chr1	41520302	41520696	0	8	562	4.746192893	2.489887817	0.992101106	0.996545769	0.114213198	SCMH1
chr1	41854422	41854601	0	2	66	6.938547486	1.724493323	0.991105464	0.981512605	0	NA
chr1	41858173	41859262	0	41	1641.43	90.61524334	19.32734273	1	0.999890603	0	NA
chr1	41890090	41891321	0	1	62	27.60357433	15.43568571	0.536787565	0.317050346	0	NA
chr1	41890444	41891100	0	4	196	35.88262195	15.99142119	0.442867812	0.409633677	0	NA
chr1	41890810	41891382	0	2	136	18.87937063	6.790918011	0.226000625	0.422535211	0	NA
chr1	4200507	4200994	0	6	160	6.248459959	1.699701837	0.995033113	1	0	NA
chr1	42218563	42219506	0	4	256	3.164369035	1.858608357	0.990740741	1	0.091198303	HIVEP3
chr1	42384454	232895600	18	0	0	0.500302219	148.2837707	NA	0.502789085	0.968301188	NA
chr1	42851846	42852310	0	1	53	3.685344828	1.41882384	0.994818653	1	0	RIMKLA
chr1	4363144	19690131	15	0	0	0.304805308	10.70646227	0.970120438	NA	0.937376929	NA
chr1	43774747	43775152	0	1	55	0.70617284	0.9376021	0.989690722	0.926829268	0.62962963	TIE1
chr1	43852291	43852627	0	1	55	1.25297619	1.595657261	0.861788618	1	0.547619048	MED8,RP1-92O14.6
chr1	44998832	44999217	0	2	74	1.111688312	1.791899089	0.974358974	1	0.722077922	RNF220
chr1	45214678	45214975	0	2	96	1.602693603	0.797972695	1	1	0.198653199	KIF2C
chr1	45223599	45223805	0	1	45	2.04368932	1.667226632	0.88	0.969798658	0.373786408	KIF2C
chr1	45270115	45270405	0	1	59	0.986206897	0.999904871	0.983333333	1	0.506896552	PLK3
chr1	4527177	4527667	8	8	358	11.67142857	7.308382104	0.99103139	0.997647059	0.032653061	NA
chr1	45289531	45289961	0	2	78	11.23255814	2.659228856	0.981681932	0.995836803	0	PTCH2
chr1	4567306	4567684	0	31	1255	59.93386243	11.57324804	0.992644285	1	0	NA
chr1	46067930	46070648	0	1	42	0.227740986	0.989649957	0.981432361	0.627565982	0.945548197	NASP
chr1	46079810	46080038	0	1	48	1.403508772	1.496893264	0.68852459	0.444444444	0.473684211	NASP
chr1	46187825	46188209	0	2	136	6.174479167	1.582217174	0.948616601	1	0	IPP
chr1	46260521	46261254	0	16	754.94	25.83901774	4.299021763	0.992181683	1	0	MAST2
chr1	4691538	4691676	0	1	60	2.130434783	0.493818117	0.990909091	1	0	NA
chr1	47086389	47086817	0	14	636	17.38084112	5.184656302	0.994090333	1	0	NA
chr1	4741768	4741952	0	4	244	3.858695652	1.286058368	0.988304094	1	0	AJAP1
chr1	47618906	47619392	0	1	48	5.349794239	4.405041766	0.98912058	1	0.096707819	CYP4A22-AS1
chr1	48184064	48184245	0	2	88	4.386740331	1.24582879	0.991561181	1	0	NA
chr1	4836749	4837138	0	1	26	0.493573265	0.619382587	0.985507246	1	0.573264781	AJAP1
chr1	48569966	48570304	0	8	269.98	6.786982249	2.45832887	0.883668904	1	0	SKINTL
chr1	48575157	48575277	4	0	0	5.041666667	1.128389954	0.993987976	1	0	SKINTL
chr1	48846472	48846851	0	63	2351.7	72.8707124	13.44515537	0.991474582	1	0	SPATA6
chr1	49114767	142967755	3	0	0	0.768599823	210.298375	NA	0.999297736	0.978243122	NA
chr1	50765291	50765731	4	0	0	0.690909091	0.657065855	0.993288591	1	0.418181818	NA
chr1	52396526	106106775	0	2	38	0.486750136	219.1609563	1	1	0.976730531	NA
chr1	52520984	52521176	0	9	387	41.796875	5.7278005	0.989076013	1	0	TXNDC12
chr1	52601369	52601699	3	0	0	5.703030303	2.125528077	0.987967914	1	0	NA
chr1	52819247	52820308	0	1	28	0.348727615	1.103063501	0.831501832	0.442724458	0.901036758	RP11-155O18.6,CC2D1B
chr1	5314763	5314951	3	0	0	4.803191489	1.197777386	0.99474606	1	0	NA
chr1	53563889	53564321	4	0	0	17.3587963	5.979398771	0.348642173	0.317245619	0	SLC1A7
chr1	53563889	53564645	0	1	67	19.85185185	6.380713272	0.348642173	0.435851102	0	SLC1A7
chr1	53563981	53564819	0	1	76	20.18615752	5.434680405	0.544789762	0.352364721	0	SLC1A7
chr1	53564661	53566189	8	3	99	15.77879581	7.137818358	0.214318636	0.462732919	0	SLC1A7
chr1	53564729	53566121	0	1	65	16.11566092	7.309278989	0.304057615	0.514701987	0	SLC1A7
chr1	53564893	53565316	0	2	62	16.0070922	6.235902062	0.337749783	0.416868367	0	SLC1A7
chr1	53564913	53565903	0	3	69	15.74646465	8.268435944	0.333476211	0.162382897	0	SLC1A7
chr1	53564950	53566109	4	2	74	16.01207938	7.88571468	0.29070275	0.491935484	0	SLC1A7
chr1	53564969	53565978	0	1	48.98	15.58870168	8.30538956	0.282121628	0.250415628	0	SLC1A7
chr1	53564984	53565648	0	3	24	18.10090361	8.725243762	0.272833999	0.534961154	0	SLC1A7
chr1	53565453	53565777	0	1	30	20.65123457	9.479280444	0.523962804	0.378291586	0	SLC1A7
chr1	53565929	53566304	0	4	116	14.42133333	5.808827612	0.549275362	0.33277522	0	SLC1A7
chr1	53566042	53566412	4	2	92	11.93783784	5.06486847	0.403970652	0.56545545	0	SLC1A7
chr1	53743959	53744348	4	0	0	3.696658098	2.023134614	0.992	1	0.100257069	LRP8
chr1	53835079	53835467	12	75	3322.94	280.6082474	30.98554924	0.992585895	0.998773608	0	NA
chr1	53996444	53996816	5	96	4548.83	355.8333333	36.95324228	0.991650216	0.999893433	0	GLIS1
chr1	54056834	54057180	0	12	429	14.66763006	3.979273417	0.907392996	1	0	GLIS1
chr1	54118553	54118915	0	1	29	0.983425414	1.602743291	0.272727273	0.669683258	0.70441989	GLIS1
chr1	54344034	54344372	0	1	40	0.668639053	1.04185709	0.434782609	1	0.689349112	YIPF1
chr1	54464022	54464622	8	11	378.98	34.25	8.973711607	0.994135585	1	0	NA
chr1	5447296	5447797	0	1	28	6.191616766	2.449328716	0.205142538	0.632020117	0	NA
chr1	54501380	54501881	0	2	123.99	31.32135729	7.393861277	0.99214876	1	0	TMEM59
chr1	54506429	54507434	0	1	43	0.471641791	1.32576526	0.99009901	0.659090909	0.88159204	TMEM59
chr1	54506462	54507455	0	1	55	0.441087613	1.304112183	0.656765677	0.90530303	0.89224572	TMEM59
chr1	54732901	54733232	0	1	32	1.256797583	1.721704528	0.972222222	0.647058824	0.567975831	SSBP3
chr1	54860499	54860918	0	2	100.96	9.272076372	3.23280592	0.995996797	1	0	SSBP3
chr1	55261763	55262433	0	4	72	6.735820896	2.009767306	0.989071038	0.906040268	0	TTC22
chr1	55468592	55468710	0	1	60	17.34745763	2.495341825	0.643698679	0.527853881	0	BSND
chr1	55622697	55623000	0	1	27	0.673267327	0.945116797	0.966666667	1	0.663366337	USP24
chr1	57346983	57347464	2	2	41.83	6.045738046	2.142042161	1	1	0	C8A
chr1	57689040	57689396	6	38	1816	55.78370787	8.514750174	0.991573464	1	0	DAB1
chr1	5811259	5811476	1	1	63	2.35483871	1.037715986	0.996282528	0.995238095	0	NA
chr1	58262334	58262550	0	1	62	1.12037037	0.81328771	0.985611511	1	0.277777778	DAB1
chr1	5865838	5866074	0	1	31	2.889830508	1.776894541	0.990196078	1	0.055084746	NA
chr1	5868719	5869803	6	0	0	4.95295203	2.758515924	0.215880893	0.840764331	0.021217712	NA
chr1	5868750	5869721	0	3	91.68	5.285272915	2.711682663	0.364992541	0.643879173	0.023686921	NA
chr1	5869173	5869671	0	1	64	4.012048193	1.805795951	0.298812352	0.463659148	0.036144578	NA
chr1	58696262	58696801	4	0	0	1.016697588	1.741584441	0.989130435	1	0.745825603	DAB1
chr1	5922733	5923715	2	3	159	10.87576375	4.47337031	0.990641711	1	0	MIR4689,NPHP4
chr1	59500995	59501359	0	1	43	3.357142857	2.953658296	0.983974359	0.993178718	0.288461538	RP4-794H19.4
chr1	5967914	5968481	4	9	168.8	12.0335097	5.13595812	0.75984252	1	0	NPHP4
chr1	60274157	60275260	3	0	0	0.810516772	1.893683255	0.99009901	1	0.830462375	NA
chr1	60747094	60747310	1	3	102	9.481481481	4.086974525	0.99640611	0.994334278	0	NA
chr1	60749459	60749847	2	3	164	8.257731959	4.194444904	0.994572592	0.990049751	0	NA
chr1	60916271	60916759	4	0	0	0.868852459	1.649395417	0.986486486	1	0.782786885	NA
chr1	6127064	6127240	4	52	2356	346.4715909	41.03932828	0.99348091	1	0	KCNAB2
chr1	61398146	61398628	0	1	56	2.730290456	1.264695984	0.988372093	0.996884735	0.074688797	NFIA
chr1	6142018	6142402	0	54	2474	77.6640625	20.80362449	0.981692732	1	0	KCNAB2
chr1	61932593	61933924	0	2	30	58.82644628	17.34965274	0.995297806	0.986539656	0	NA
chr1	6235216	6236008	0	2	46	3.078282828	2.204548347	0.315334773	0.720050441	0.198232323	CHD5
chr1	6235427	6235717	0	6	396	3.462068966	2.209761072	0.782407407	0.363399827	0.113793103	CHD5
chr1	6235683	6236014	3	3	153	4.549848943	1.429012602	0.460638298	0.750649351	0	CHD5
chr1	65303692	65304203	4	0	0	9.454011742	9.474723741	0.468522699	0.456448346	0.174168297	JAK1
chr1	65309058	65309184	0	1	39	4.841269841	1.715534525	0.995614035	0.935018051	0	JAK1
chr1	65359791	65360274	4	0	0	2.896480331	2.963834465	0.752565564	1	0.262939959	JAK1
chr1	6537382	6537877	3	6	255	28.83838384	6.481530981	0.992287918	0.909964413	0	PLEKHG5
chr1	6659331	6659512	2	20	763.98	71.59116022	14.19239269	0.999682086	0.999262356	0	KLHL21
chr1	67756541	67756954	5	201	8286.75	252.0702179	29.06688303	0.991848974	1	0	NA
chr1	67772391	67773010	4	0	0	1.185783522	1.509065174	0.985611511	1	0.533117932	NA
chr1	70732782	70733180	4	0	0	0.751256281	0.432284954	0.99009901	1	0.248743719	ANKRD13C
chr1	724147	224202202	80	0	0	0.487214689	142.5778327	0.923870956	0.291970803	0.963281652	NA
chr1	724371	724745	0	2	94	74.52406417	53.38497264	0.056179775	0.365742628	0	RP11-206L10.9
chr1	725041	13801098	20	0	0	0.372653392	14.42780151	0.549802436	NA	0.93373117	NA
chr1	726295	10860497	7	0	0	0.352730486	12.31911857	0.489328376	0	0.932949629	NA
chr1	726838	13842704	20	0	0	0.346861503	14.06249128	0.650545952	NA	0.933867424	NA
chr1	73362452	73362663	0	1	56	1.431279621	0.495254994	0.992366412	1	0	RP4-660H19.1
chr1	7410661	7411393	0	2	36	7.009562842	2.61169424	1	1	0	CAMTA1
chr1	7441938	7442348	3	0	0	1.346341463	1.51320973	0.991404011	1	0.424390244	CAMTA1
chr1	74562494	74562651	0	2	131.86	16.07006369	2.915180233	0.993764172	0.557254623	0	LRRIQ3
chr1	7558219	7559802	6	1	38.84	27.75300063	12.87513343	0.583535109	0.304812834	0	CAMTA1
chr1	7558253	7559823	0	1	25	28.22738854	12.58620776	0.467569494	0.296703297	0	CAMTA1
chr1	7558395	7559553	6	0	0	28.75647668	11.08053913	0.496413199	0.252160178	0	CAMTA1
chr1	7566577	7567153	0	2	124	3.496527778	1.973783493	0.701492537	0.350069735	0.112847222	CAMTA1
chr1	76082182	76082456	0	3	72	2.401459854	1.246658916	0.980392157	1	0.105839416	NA
chr1	7628056	7629416	0	1	62	5.851470588	3.830412075	0.654135338	0.393670886	0.053676471	CAMTA1
chr1	7628899	7629032	0	1	16.95	9.105263158	2.301562588	0.493025751	0.403729604	0	CAMTA1
chr1	7704072	7704802	0	5	297	9.353424658	4.195368686	0.990825688	0.9886121	0	CAMTA1
chr1	7714813	7715487	4	2	72	11.06231454	5.756093764	0.437919827	0.642196846	0	CAMTA1
chr1	7714877	7715396	0	1	31	9.757225434	4.976517188	0.339228935	0.289900812	0	CAMTA1
chr1	7714923	7715391	0	2	174	8.803418803	4.215334879	0.259341998	0.269905533	0	CAMTA1
chr1	77180228	213404013	5	0	0	0.64284025	175.2220695	NA	0.795493934	0.968596644	NA
chr1	78432733	78433887	3	0	0	1.005199307	1.727534384	0.7	0.943548387	0.644714038	FUBP1
chr1	79786302	79786452	4	0	0	3.986666667	0.162754075	0.995024876	1	0	NA
chr1	80920806	80920822	0	2	16	15.9375	0.242061459	0.13987932	0.048167737	0	NA
chr1	80920809	80921057	0	3	80.94	25.1733871	7.848244193	0.966968567	1	0	NA
chr1	81151901	81152313	0	10	402	4.25	4.002199031	0.985695709	1	0.104368932	NA
chr1	8191378	8191737	35	39	1451	24.55988858	5.827239463	1	0.997860636	0	NA
chr1	8482771	8483878	0	1	24	0.803974706	2.158670362	0.991631799	1	0.739837398	RERE
chr1	84909136	84909459	0	8	270	4.801857585	2.422366679	0.984555985	0.994495413	0	NA
chr1	85258723	85258901	15	1021	46764.84	3799.016854	334.9039352	0.991719935	0.99997457	0	AC104169.1
chr1	8541101	8541313	2	42	1304.62	399.4575472	73.26762194	0.991934585	0.999286265	0	RERE
chr1	8555498	8555869	0	1	53	0.805929919	0.814337417	0.981132075	1	0.447439353	RERE
chr1	85960032	85960256	0	1	85	2.379464286	0.836514708	0.96369637	1	0	DDAH1
chr1	8706112	8706232	0	1	50	1.783333333	0.621601873	0.988636364	1	0.108333333	RERE
chr1	87181453	87185242	0	1	54	0.160200581	0.759171641	0.896774194	0.558295964	0.950382687	SH3GLB1
chr1	87208029	87208859	4	0	0	0.980722892	2.141301138	0.846921797	0.714285714	0.825301205	SH3GLB1
chr1	87469734	87470073	4	0	0	1.471976401	0.643744063	0.994252874	1	0.026548673	HS2ST1,RP5-1052I5.2
chr1	87620356	87620406	0	1	51	3.4	0.489897949	0.674603175	0.674603175	0	LINC01140,RP5-1052I5.2
chr1	88839219	88839398	0	1	17	1.581005587	0.614423557	0.984251969	1	0.067039106	NA
chr1	88923064	88923282	0	1	29	3.417431193	3.19044859	0.467953668	0.53875969	0.169724771	NA
chr1	89237190	89237410	0	1	60	1.136363636	0.990658851	0.983606557	1	0.431818182	PKN2
chr1	89273089	89273274	0	1	36	1.102702703	0.994712096	0.973684211	1	0.448648649	PKN2
chr1	8968601	8969163	0	39	1165.9	21.19039146	4.700387679	0.969189189	1	0	NA
chr1	90264279	90265038	2	7	295.98	11.6916996	4.499137336	0.971407073	0.998603352	0.025032938	RP11-302M6.4
chr1	90292211	90292687	0	2	108	1.884453782	1.622222875	0.981707317	1	0.285714286	LRRC8D,RP11-302M6.4
chr1	91449102	91449513	0	2	142	1.430656934	0.967568657	0.988679245	1	0.163017032	ZNF644
chr1	9319444	9319801	0	2	136	14.94677871	4.767416484	0.437020316	0.362571854	0	H6PD
chr1	9319536	9320642	3	1	25	14.85714286	4.897265408	0.495197085	0.603584827	0	H6PD
chr1	9319646	9320003	3	9	558	16.38935574	3.73224257	0.450428666	0.285817135	0	H6PD
chr1	9319676	9319840	0	2	88	15.88414634	4.192617481	0.385053832	0.297249725	0	H6PD
chr1	9319717	9319840	0	2	104	15.16260163	4.273902624	0.321751645	0.297249725	0	H6PD
chr1	94565200	94565419	22	56	2464	166.543379	16.8254995	0.999452288	0.999939832	0	ABCA4
chr1	95089169	95089681	0	3	113	2.1953125	1.875244125	0.985507246	1	0.044921875	RP11-86H7.7
chr1	95134314	95134657	0	6	90	5.927113703	3.460387178	0.98817734	0.935960591	0	LINC01057
chr1	95364974	95367273	0	1	48	0.692040017	2.676884143	0.776902887	0.456832087	0.925619835	CNN3
chr1	95365006	95367318	0	3	190	0.845588235	3.092565242	0.591141397	0.857239973	0.920415225	CNN3
chr1	95769496	95769664	0	1	67	1.785714286	0.608891041	0.546666667	1	0.101190476	NA
chr1	95773875	95774223	0	1	15	5.037356322	3.185146186	0.992277992	0.972696246	0	NA
chr1	95773881	95774231	0	1	21.89	5.02	3.184273858	0.948339483	1	0	NA
chr1	9582673	9583200	0	4	31.98	37.94117647	31.88080197	NA	0.328851111	0.379506641	NA
chr1	9582874	9583446	0	11	535	54.97027972	13.84646674	0.993205945	0.999558304	0	NA
chr1	96038045	96038246	0	1	33	1.223880597	0.97461658	0.96969697	1	0.388059701	RP11-286B14.1
chr1	97193471	97193848	0	2	94	1.602122016	0.798404082	0.98630137	1	0.198938992	PTBP2
chr1	9748594	9749315	36	0	0	195.6601942	32.25328307	0.991403652	0.650908788	0	PIK3CD
chr1	9748594	9749368	15	88	3922	193.0620155	32.67965695	0.991403652	0.999012768	0	PIK3CD
chr1	97764039	97764189	4	0	0	3.986666667	0.162754075	0.995024876	1	0	DPYD,DPYD-AS1
chr1	9794344	9794980	0	1	22	8.976415094	4.721262994	0.99185099	0.915165601	0	CLSTN1
chr1	9794443	9794593	4	0	0	12.49333333	0.640277718	0.594542843	0.606222654	0	CLSTN1
chr1	98510020	98510203	0	4	79.92	13.43715847	2.549003151	0.992947814	0.967579251	0	MIR137HG
chr1	98510020	98510208	0	6	254	13.31914894	2.614252124	0.992947814	1	0	MIR137HG
chr10	100290573	100290728	0	1	61	3.664516129	0.844545454	0.988636364	1	0.019354839	HPSE2
chr10	100431213	100431355	0	1	30	1.098591549	0.995127985	0.972972973	1	0.450704225	HPSE2
chr10	100711970	100712137	0	1	55	0.880239521	0.715963362	0.978723404	1	0.323353293	HPSE2
chr10	101226944	101227269	0	12	536	21.82769231	4.09665934	0.991831972	1	0	NA
chr10	101590139	101590570	0	1	49	1.587006961	2.103189071	0.992753623	0.836120401	0.584686775	ABCC2
chr10	101590148	101590570	0	1	40	1.59478673	2.122832617	0.913043478	0.836120401	0.597156398	ABCC2
chr10	102029673	102029961	0	1	40	0.777777778	1.108329852	0.976744186	0.648148148	0.645833333	NA
chr10	102164772	102165852	0	20	924.96	51.525	12.38799168	0.991119882	1	0	NA
chr10	102289213	102289622	0	1	51	1.948655257	2.507651743	0.584650113	0.807098765	0.591687042	SEC31B,NDUFB8,NDUFB8,HIF1AN
chr10	102551212	102551432	8	184	8772.95	755.4954545	73.03856377	0.992571576	0.999945747	0	PAX2
chr10	102581002	102581443	0	3	168	6.108843537	2.865375247	0.98603352	1	0	PAX2
chr10	102719185	102721668	0	1	60	0.233588401	0.623902573	0.994117647	0.616666667	0.836488119	FAM178A
chr10	102795394	102795859	0	1	28	0.576344086	0.905823198	0.96875	1	0.711827957	SFXN3
chr10	102964953	102965319	0	1	36	18.06830601	2.79992796	0.993349456	1	0	NA
chr10	102974903	102975170	2	6	270	12.84269663	5.746646395	0.994904459	1	0	NA
chr10	102974907	102975168	0	2	148	13.02681992	5.67943533	0.975552969	0.992248062	0	NA
chr10	103109847	103110213	0	5	92	22.8442623	5.564358415	0.997303128	0.818181818	0	NA
chr10	103610234	103610711	0	3	40.97	1.503144654	0.770587844	1	1	0.090146751	C10orf76
chr10	103675864	103676951	4	0	0	0.540938362	1.281791038	0.987730061	1	0.827966881	C10orf76
chr10	10368616	10369378	0	1	55	1.276902887	0.922575912	0.991735537	1	0.24015748	NA
chr10	103821614	103822556	3	0	0	1.184713376	1.703580553	0.8	1	0.611464968	NA
chr10	104241594	104241822	0	1	81	2.399122807	2.115813295	0.984375	0.671981777	0.421052632	ACTR1A
chr10	104477893	104478121	0	1	70	1.302631579	0.554560127	0.988888889	1	0.048245614	SFXN2
chr10	104850697	104851371	0	1	93	0.516320475	1.227963305	0.922155689	0.989795918	0.839762611	NT5C2
chr10	105420822	105452813	3	0	0	0.130286643	0.526232409	0.464912281	1	0.930230377	Y_RNA,SH3PXD2A
chr10	105474502	105474698	0	11	471.72	37.0255102	9.580185879	0.992999097	1	0	SH3PXD2A
chr10	105672259	105672470	0	1	36	1.431279621	0.880955843	0.975609756	1	0.265402844	OBFC1
chr10	10776089	119941256	8	0	0	10.67974636	1426.607506	NA	1	0.967259538	NA
chr10	10776620	39148258	155	0	0	2.010419843	109.567793	NA	0.040047969	0.967673773	NA
chr10	10792487	42661340	39	0	0	35.75424716	2638.1948	NA	0.040061553	0.96688108	NA
chr10	10799405	38799807	15	0	0	0.263166079	26.18822019	NA	0.054865886	0.971391411	NA
chr10	108094746	108095113	0	3	136	6.38147139	2.508076331	0.992628993	0.996254682	0	NA
chr10	10819355	49637589	10	0	0	29.56046038	2390.496257	NA	0.51635514	0.965684632	NA
chr10	10819552	38805783	19	0	0	0.298317912	27.18202099	NA	0.165861175	0.971163391	NA
chr10	10819853	38873038	42	0	0	0.468165807	30.23897288	NA	0.155250268	0.970617204	NA
chr10	10842939	39093601	126	0	0	0.957191021	50.32336544	0	0.77032615	0.969483476	NA
chr10	10844201	49634751	12	0	0	29.58149255	2391.348999	1	NA	0.965685895	NA
chr10	112170411	112171435	0	20	841	36.87597656	10.58361651	0.993307177	0.999733404	0	NA
chr10	112489285	112489665	4	4	292	4.728947368	1.480648488	0.99132948	1	0	RBM20
chr10	112544844	112545029	2	8	434	19.53513514	5.21951723	0.986286341	0.999489275	0	RBM20
chr10	112544849	112545030	0	2	128	19.41436464	5.45089716	0.934911243	1	0	RBM20
chr10	113799190	113799372	0	7	245	24.81868132	6.218112715	0.992232216	1	0	NA
chr10	11456202	11456741	3	0	0	9.391465677	2.492437818	0.993355482	1	0	NA
chr10	114829202	134263419	3	0	0	0.15800616	7.244424541	0.995841996	NA	0.960278461	NA
chr10	115021679	115022109	4	0	0	4.269767442	1.900249051	0.574712644	0.989010989	0	NA
chr10	115409864	115410271	0	1	35	0.921375921	1.506320859	0.578313253	0.974683544	0.722358722	NRAP
chr10	115585357	115585536	0	7	247.74	178.8882682	28.79825466	0.993941472	0.999625849	0	NA
chr10	115830268	115830469	0	1	58	3.970149254	2.928518971	0.553719008	1	0.144278607	NA
chr10	116003252	116004527	0	3	70	20.94666667	5.394141581	0.994665086	1	0	VWA2
chr10	11685098	11685457	2	2	74	2.540389972	1.075382092	0.992217899	1	0	NA
chr10	117980147	117980542	4	0	0	1.326582278	1.883217612	0.989690722	1	0.66835443	GFRA1
chr10	119295728	119296090	0	1	34	2.759668508	1.239420601	0.98951049	1	0	EMX2OS
chr10	119999849	120000771	0	1	16	6.762472885	3.744986752	0.994805195	1	0	NA
chr10	120610694	120611020	0	1	22	2.748466258	2.088071756	0.996240602	1	0.17791411	NA
chr10	120797789	120797874	0	1	48	9.588235294	1.829780557	0.650438947	0.561681599	0	EIF3A
chr10	120802209	120803638	1	1	74	0.796361092	2.2924315	0.580357143	0.835820896	0.790762771	EIF3A
chr10	120819162	120820338	0	1	67	0.505952381	1.340105569	0.874493927	0.871264368	0.868197279	SNORA19,EIF3A
chr10	121165967	121166315	34	374	17676	1566.201149	102.1313094	0.991317595	0.999903161	0	GRK5
chr10	121416803	121417161	0	1	45	0.625698324	0.927306991	0.979166667	1	0.687150838	BAG3
chr10	121417747	121417927	0	3	107	14.65	2.479863347	0.993738259	0.99928418	0	BAG3
chr10	121510998	121511085	0	1	61	7.712643678	1.582287345	0.953125	0.983870968	0	INPP5F
chr10	121511000	121511086	0	1	17.99	7.720930233	1.596880409	0.945868946	0.973607038	0	INPP5F
chr10	121652785	121652979	0	9	442	33.95360825	8.788635608	0.994251038	1	0	SEC23IP
chr10	122014415	122014616	0	1	51	2.945273632	0.713752643	0.989361702	1	0	NA
chr10	122218906	122219329	0	1	53	5.789598109	5.099083084	0.991163476	1	0.226950355	PPAPDC1A
chr10	122626244	122626682	0	1	30	0.650684932	0.955104999	0.392045455	1	0.680365297	WDR11
chr10	123083228	123083817	0	10	395.94	9.758913413	4.688563137	0.988850772	0.991742362	0	NA
chr10	1230957	1231382	4	56	2610	88.44705882	16.54448967	0.989047832	0.999909173	0	ADARB2
chr10	123224443	123225207	0	6	215	15.23036649	3.8684953	0.994565217	1	0.001308901	NA
chr10	123776842	123777005	0	1	22	1.582822086	0.540574007	0.985074627	1	0.024539877	TACC2
chr10	123862099	123862520	4	38	1782	120.7743468	11.25240148	0.991953006	0.999925161	0	TACC2
chr10	124244238	124244451	0	4	216	4.892018779	2.689325475	0.983298539	1	0.107981221	HTRA1
chr10	124321834	124322116	0	14	476	22.68439716	6.503929894	0.982413793	0.993020305	0	DMBT1
chr10	125357926	125358098	0	1	32	1.668604651	0.50641504	0.993055556	1	0.01744186	NA
chr10	12592524	12592732	1	1	24	2.884615385	0.896657171	0.994269341	0.54784689	0	CAMK1D
chr10	125991519	125991809	0	3	117	2.068965517	2.851872156	0.974358974	1	0.655172414	NA
chr10	126486909	126488229	3	0	0	0.638636364	1.567334532	0.97826087	0.554216867	0.784848485	NA
chr10	126509092	126509414	0	6	361	14.09006211	4.771937963	0.991362764	0.976470588	0	FAM175B
chr10	12657784	12658124	0	2	126	3.991176471	1.55957529	0.623188406	0.407458564	0	CAMK1D
chr10	126884834	126885238	0	14	646	13.4950495	2.042245718	0.991272727	1	0	NA
chr10	126902860	126903408	0	4	300	6.038321168	3.102328786	0.99109528	0.987804878	0	NA
chr10	127539078	127539422	0	2	134	1.779069767	1.928375402	0.984848485	1	0.526162791	BCCIP,DHX32
chr10	127577191	127577342	4	0	0	8.721854305	1.043167238	0.606924644	0.641537324	0	DHX32
chr10	127580422	127580509	6	0	0	3.022988506	1.028077231	0.736694678	0.814241486	0	DHX32
chr10	1278234	1278530	0	1	64	3.152027027	1.5001788	0.642512077	0.425968109	0.054054054	ADARB2
chr10	1278381	1278557	0	1	31	3.090909091	1.332601383	0.272413793	0.445838084	0.034090909	ADARB2
chr10	12820652	12820793	0	1	56.97	2.127659574	0.333710365	0.990909091	1	0	CAMK1D
chr10	12848470	12848705	0	4	132	9.289361702	1.736128493	0.989690722	1	0	CAMK1D
chr10	128580459	128580667	4	0	0	7.057692308	2.934630507	0.616438356	0.754285714	0.024038462	NA
chr10	128814947	128815687	6	3	207	25.51621622	10.99882091	0.814655172	0.452198853	0	RP11-223P11.2,RP11-223P11.3,DOCK1
chr10	128814990	128815645	10	5	160	27.56793893	9.961661371	0.772243018	0.453502176	0	RP11-223P11.2,RP11-223P11.3,DOCK1
chr10	129115515	129115771	0	1	27	2.91796875	1.345242403	0.978835979	1	0	DOCK1
chr10	129624596	129625164	0	76	3526	191.6232394	22.03316056	0.992406031	1	0	NA
chr10	129792912	129793157	0	6	264	4.775510204	2.076744962	0.985507246	1	0	PTPRE
chr10	129867835	129868226	0	6	272	5.189258312	2.470281099	0.995867769	1	0	PTPRE
chr10	130458690	130459290	4	2	82	2.363333333	1.261476208	0.980392157	0.988095238	0.121666667	NA
chr10	130492796	130493146	2	21	950.91	30.42571429	5.408345026	1	0.995480566	0	NA
chr10	130518791	130520429	0	1	23.94	1.298534799	1.85114829	0.628235294	0.619190405	0.534798535	NA
chr10	130667123	130667472	0	15	702	10.77363897	3.001011042	0.991678225	1	0	NA
chr10	131070021	131070758	28	161	6181.7	254.4029851	35.57885948	0.992561341	0.999844648	0	NA
chr10	131364328	131364510	0	8	338.81	38.04945055	6.739483034	0.993162901	1	0	MGMT
chr10	13141029	109045418	36	0	0	12.14579862	1522.038349	NA	1	0.966781937	NA
chr10	131641237	131641865	0	4	164	11.56528662	5.43934757	0.996532594	1	0	MIR4297,EBF3
chr10	132465777	132466164	0	1	30	1.204134367	1.622574425	0.971428571	1	0.607235142	NA
chr10	132500194	132500640	0	1	23	0.621076233	0.650908099	0.99009901	1	0.47309417	NA
chr10	132723472	132724240	0	2	46	13.28385417	4.458156119	0.81181486	0.400525436	0	NA
chr10	132723577	132724966	4	1	29	17.312455	8.034769409	0.494880546	0.644007156	0	NA
chr10	132723764	132724189	0	3	47.99	11.24941176	4.313470652	0.332423352	0.272060509	0	NA
chr10	132723940	132724375	0	1	30	12.10114943	5.184315299	0.225404402	0.360515021	0	NA
chr10	132723967	132724695	0	4	268	15.54258242	9.066200358	0.198732719	0.350766114	0	NA
chr10	132724087	132724917	0	1	42	19.67349398	8.629768936	0.409761236	0.546848739	0	NA
chr10	132724170	132724754	4	4	92	18.97089041	8.69680554	0.502909648	0.321252273	0	NA
chr10	132760927	132761107	0	2	40	9.866666667	2.673740617	0.945945946	0.979848866	0	MIR378C
chr10	132760927	132761111	0	1	61	9.782608696	2.70396684	0.945945946	1	0	MIR378C
chr10	132947544	132947622	0	1	64	2.730769231	0.471578825	0.550387597	0.707641196	0	TCERG1L
chr10	132974627	132974969	2	1	49.75	14.80701754	6.022682068	0.631205674	0.425801641	0	TCERG1L
chr10	133310517	133311142	6	1	64	21.6528	22.5906054	0.541103018	0.429757344	0	NA
chr10	133484123	133484353	0	6	268	13.15217391	5.079230476	0.989143546	1	0	NA
chr10	133520349	133520805	3	1	18	16.34429825	4.571302833	0.302955258	0.614536546	0	NA
chr10	133613153	133613940	0	2	100	18.59339263	4.836052351	0.992115637	1	0	AL450307.1
chr10	134030157	134031326	4	16	636.98	24.3609923	7.312039432	1	0.999442897	0	STK32C
chr10	134327767	134328017	0	2	70	8.172	4.258452301	0.846751412	0.261006289	0.044	RP11-432J24.5
chr10	134327788	134328269	0	4	104	7.862785863	4.297401397	0.765944272	0.910369069	0.022869023	RP11-432J24.5
chr10	134329481	134329667	1	8	176.94	140.8225806	11.25776797	0.97214426	0.958840348	0	RP11-432J24.5
chr10	134329481	134329672	1	29	1242	140.3769634	11.45417883	0.97214426	1	0	RP11-432J24.5
chr10	13448638	42807368	36	0	0	38.98588706	2748.688913	1	0.199445579	0.966530432	NA
chr10	13448655	39110526	14	0	0	1.326482586	63.43349461	1	0.009265156	0.969660084	NA
chr10	13450912	58973934	10	0	0	25.39417537	2208.759679	0.577777778	NA	0.968178299	NA
chr10	13453110	42811376	150	0	0	39.00150332	2748.711426	NA	0.367363699	0.966399991	NA
chr10	13453324	42815424	204	0	0	39.01579223	2748.534745	NA	0.896718762	0.966266956	NA
chr10	13457350	39091025	144	0	0	1.016178445	52.06169576	NA	0.395501488	0.970401669	NA
chr10	13458353	39092339	50	0	0	1.02162114	52.07117358	NA	0.485718294	0.970350768	NA
chr10	134591404	134591783	0	4	178	1.928759894	2.145792051	0.987864078	0.266397578	0.430079156	INPP5A
chr10	134800057	134800508	0	3	93	8.421286031	2.047092825	0.989711934	0.997865528	0	NA
chr10	134824402	134824638	8	0	0	28.3940678	5.911190083	0.672450677	0.391610487	0	NA
chr10	134824749	134824931	8	0	0	29.31868132	10.04974345	0.333383869	0.31045064	0	NA
chr10	134824749	134824973	9	0	0	29.54910714	9.504571227	0.333383869	0.309803922	0	NA
chr10	135150768	135152226	2	6	312	7.300411523	3.636276958	0.64160401	0.235360108	0.008230453	ZNF511
chr10	135151006	135152464	0	1	48	9.037722908	4.868850998	0.486238532	0.516429014	0	ZNF511
chr10	135151465	135152082	0	2	92	7.713128039	3.783917101	0.356290672	0.253037884	0	ZNF511
chr10	135151493	135153126	0	2	68	8.645437844	4.987044361	0.358306189	0.335803877	0.00061237	ZNF511
chr10	135151544	135152632	2	1	57	10.14889706	5.301210208	0.30697419	0.36196319	0	ZNF511
chr10	135152268	135152411	0	2	70	17.76223776	2.828323386	0.493194556	0.413290514	0	ZNF511
chr10	135152404	135153236	4	0	0	7.647836538	4.31898427	0.333870968	0.762128326	0.001201923	ZNF511
chr10	135409800	135409869	0	1	33	2.434782609	0.824941998	0.988235294	0.988235294	0	NA
chr10	13664714	39145418	34	0	0	2.205196882	115.5380883	NA	0.160665528	0.968314023	NA
chr10	13833274	39144847	18	0	0	2.216389041	115.9207638	NA	0.21550018	0.968521119	NA
chr10	13851016	39129742	63	0	0	1.935503791	104.8570873	NA	0.386614039	0.969096821	NA
chr10	14919848	14920224	0	1	33	0.553191489	0.894629619	0.972972973	1	0.723404255	RP11-398C13.6
chr10	15277861	15278200	0	1	39	4.123893805	1.272347678	0.991786448	1	0.017699115	FAM171A1
chr10	15348307	15349208	0	72	2825.94	55.5527192	7.830526355	0.993578912	0.998105762	0	FAM171A1
chr10	15783572	15783831	0	1	15	4.795366795	2.477820097	0.976923077	1	0	NA
chr10	16690051	16690453	0	1	62	1.609452736	0.943271643	0.99086758	1	0.191542289	RSU1
chr10	17275575	17275810	0	1	42	15.93191489	13.01372608	0.999598232	0.241241685	0.357446809	VIM,RP11-124N14.3
chr10	17275619	17275855	0	2	122	17.93220339	13.5410417	0.676703049	0.539689579	0.355932203	VIM,RP11-124N14.3
chr10	17308401	17308745	0	1	19	4.944767442	3.544546491	0.978609626	0.995628415	0	NA
chr10	17685593	17686422	0	15	542.86	23.93124246	6.033589215	0.974969721	0.912908243	0	RP11-390B4.5,STAM
chr10	18798973	18799792	0	9	426	20.8974359	5.358159322	0.993583868	0.999067599	0	CACNB2
chr10	18845133	18845958	9	0	0	6.254545455	3.26460271	0.362624487	0.341836735	0	NSUN6
chr10	18845498	18845958	3	0	0	6.406521739	2.944036136	0.237834882	0.341836735	0	NSUN6
chr10	18847685	18849778	0	2	45.98	10.57429527	8.739848308	0.301415797	0.245788668	0.003344482	NSUN6
chr10	18854118	18857090	4	0	0	6.324697174	7.36213959	0.269451697	0.322561692	0.071332436	NSUN6
chr10	18854118	18857446	4	0	0	6.536057692	7.12077458	0.269451697	0.487268922	0.063701923	NSUN6
chr10	18855654	18856106	1	2	80	4.435840708	3.80705545	0.21021611	0.45618108	0.095132743	NSUN6
chr10	20105419	20106444	0	1	30	3.296585366	2.489360394	0.99245283	0.990825688	0.168780488	PLXDC2
chr10	20156136	20156333	0	4	172	5.375634518	2.230616502	0.997619048	1	0	PLXDC2
chr10	21604285	21604441	2	9	392.93	32.96794872	6.862588911	0.956021478	1	0	NA
chr10	21757119	21757551	4	12	645.94	36.58333333	7.066974574	0.991312741	1	0	NA
chr10	21932450	21932894	4	0	0	0.668918919	0.470602166	0.99009901	1	0.331081081	MLLT10
chr10	21949251	21949495	0	1	19	2.241803279	1.510528089	1	1	0.168032787	MLLT10
chr10	22024407	39097035	10	0	0	1.619498357	69.06749909	0.284246575	0.197651724	0.968918201	NA
chr10	22109493	22109583	0	1	52	2.666666667	0.942809042	0.991735537	0.991735537	0	DNAJC1
chr10	22184724	22185116	0	1	43	1.31122449	1.560048577	0.991071429	1	0.535714286	DNAJC1
chr10	22259835	42407463	3	0	0	34.27852296	2207.301335	NA	0.367312666	0.968551633	NA
chr10	23872693	23873084	0	2	98	4.186700767	1.47907039	0.992	1	0	NA
chr10	24740160	24740369	0	1	34	0.803827751	0.980569451	0.970588235	1	0.598086124	KIAA1217
chr10	26938728	26938982	0	1	18.96	2.885826772	1.699570321	0.99086758	0.990291262	0.031496063	LINC00202-2
chr10	27360647	27361022	0	6	210	5.605333333	3.936018067	0.976588629	1	0.162666667	ANKRD26
chr10	27732219	42543528	39	0	0	52.26301544	2647.066271	NA	0.134610419	0.961713715	NA
chr10	27740199	42528894	4	0	0	46.9694468	2576.842812	NA	0.485580251	0.962637068	NA
chr10	28725405	28725819	0	14	517.87	23.38647343	8.634299125	0.991970803	1	0	RP11-351M16.1,RP11-351M16.3
chr10	28753021	28753226	0	1	41	0.965853659	0.999416844	0.97826087	1	0.517073171	RP11-351M16.3
chr10	2948006	2948251	0	1	38	4.759183673	1.515621832	0.997782705	0.997619048	0	NA
chr10	2955271	2955653	0	21	851.87	19.29842932	4.792003335	1	1	0	NA
chr10	29818876	38795453	8	0	0	0.588158159	45.88163977	0	0.233950534	0.970663651	NA
chr10	3062013	3062378	0	1	47	10.95890411	3.069239146	0.992154066	1	0	NA
chr10	30732695	30733084	0	3	141	4.586118252	2.303660348	0.986870897	1	0.066838046	MAP3K8
chr10	3102250	3102586	1	5	237	10.25595238	4.681520184	0.989875389	0.849377865	0	NA
chr10	31117233	31117447	0	1	21	3.411214953	2.466422249	0.454237288	0.793296089	0	ZNF438
chr10	3147305	3147651	0	1	82	0.994219653	1.391539713	0.979865772	0.9	0.658959538	PFKP
chr10	3182341	3182428	0	55	2408.86	248.8390805	26.77830378	0.989487637	0.989487637	0	PITRM1
chr10	31997071	31997377	0	1	49	2.37254902	1.415979547	0.990243902	1	0.147058824	NA
chr10	32256147	32256562	6	19	676	19.32048193	3.280602319	1	1	0	NA
chr10	32734902	32735178	0	14	606	25.55797101	4.92923564	0.991879821	1	0	CCDC7
chr10	3287676	3288202	6	0	0	4.410646388	2.606404944	0.989417989	1	0.036121673	RP11-298E9.6
chr10	33469209	33471676	0	3	182.99	0.289825699	1.270757863	0.466755319	1	0.944061613	NRP1
chr10	34663374	34663852	8	0	0	26.29288703	9.856819721	0.991168831	0.691326091	0	PARD3
chr10	34663374	34663901	0	7	371	26.88425047	9.679879882	0.991168831	0.951703101	0	PARD3
chr10	34979656	34980602	0	1	20	2.538054968	2.137239041	0.979020979	0.995215311	0.189217759	PARD3
chr10	35219766	35219951	7	27	1385.76	256.972973	36.68661033	0.994786279	0.999674785	0	NA
chr10	35235221	35235577	0	2	39.92	4.087078652	1.866545028	1	1	0	NA
chr10	35501482	35501746	0	9	291.96	15.36363636	2.629300884	0.989455185	1	0	CREM
chr10	36722046	36722315	0	1	8	1071.780669	3609.661625	0.999993062	0	0.695167286	MTND5P17
chr10	38145213	38145530	8	0	0	3.186119874	1.542273842	0.63368984	1	0.059936909	ZNF248
chr10	38779532	89879920	6	0	0	22.59628301	2084.695017	0.434543121	NA	0.964778584	NA
chr10	38791567	38792035	4	6	180	74.01282051	80.88585292	0.129948576	0.077814111	0	NA
chr10	38792263	38796722	9	0	0	116.017717	250.6555082	0.070752271	0.592750645	0	NA
chr10	38800658	38801428	0	2	58	64.77532468	54.81236152	0.288334238	0.212965221	0	NA
chr10	38805894	49649919	10	0	0	105.0473022	4521.749464	0.789395157	NA	0.951461565	NA
chr10	38808456	38809488	18	0	0	142.3062016	232.7354839	0.198010144	0.222298397	0	NA
chr10	38809453	38810982	0	2	100	88.45650752	91.46194839	0.240168271	0.060966193	0	NA
chr10	38809840	38810632	0	3	57	111.5580808	113.0868159	0.391662202	0.189348665	0	NA
chr10	38812183	38812632	0	2	68	44.43875278	35.60212469	0.237781955	0.387615853	0	NA
chr10	38873458	89879144	8	0	0	22.47085213	2086.583534	0.35998235	NA	0.965574328	NA
chr10	38881090	46419590	125	0	0	149.9963506	5422.536977	0.319001645	NA	0.947996153	NA
chr10	39076994	39090124	77	0	0	443.2619193	1060.641281	0.618757347	0.257629274	0	NA
chr10	39077063	89854277	40	0	0	22.43060502	2091.148943	0.523880326	NA	0.965857599	NA
chr10	39079371	49156593	252	0	0	111.7097272	4690.191439	0.468452318	NA	0.953900787	NA
chr10	39084976	39110279	111	0	0	391.1763032	1160.389542	0.57949195	0.740631118	0	NA
chr10	39085535	58850816	39	0	0	57.25868162	3351.304044	0.202651143	0	0.964889647	NA
chr10	39088219	39090356	0	1	13.93	137.620964	185.1150637	0.533767829	0.508073047	0	NA
chr10	39088231	39089924	0	3	147	147.6851742	203.7163421	0.569627222	0.347087379	0	NA
chr10	39088864	89852165	8	0	0	22.3241985	2091.355019	0.104262896	NA	0.966080713	NA
chr10	39092491	39092973	60	0	0	1040.431535	1725.942699	0.336464478	0.964930182	0	NA
chr10	39094027	49156524	64	0	0	111.3363089	4693.469638	0.519447699	NA	0.955289825	NA
chr10	39094658	39095393	0	3	84	211.8857143	296.1702682	0.369496721	0.334935537	0	NA
chr10	39097078	49149461	20	0	0	111.2780071	4695.726997	0.49464487	NA	0.955548351	NA
chr10	39098803	39099717	9	0	0	118.678337	91.1055453	0.279862339	0.389055125	0	NA
chr10	39099598	49151395	42	0	0	111.2460102	4695.862899	0.365519212	NA	0.955796461	NA
chr10	39102055	134263434	18	0	0	11.96554879	1527.689349	0.039237051	NA	0.965150158	NA
chr10	39103365	89850180	12	0	0	22.25491034	2091.632602	0.339384737	NA	0.966355445	NA
chr10	39118884	39122960	20	0	0	438.9337586	1561.68689	0.572212816	0.388865314	0	NA
chr10	39119163	39121635	0	2	25.94	641.1100324	1976.40811	0.225749827	0.73791122	0	NA
chr10	39120780	39121809	18	0	0	1005.86103	2960.890911	0.094658082	0.199887493	0	NA
chr10	39129826	39131338	9	0	0	198.7724868	253.6562266	0.270361991	0.411663994	0	NA
chr10	41757437	71355653	4	0	0	37.07232433	2737.03792	NA	0.999972283	0.968970055	NA
chr10	42355298	89867463	36	0	0	23.13502302	2160.368355	0.253248939	NA	0.965151599	NA
chr10	42371957	49115123	28	0	0	156.4459296	5725.440324	0.266725468	NA	0.944833629	NA
chr10	42525866	42525942	5	0	0	83.59210526	25.80655651	0.816266221	0.735726694	0	NA
chr10	42795366	46405006	3	0	0	1.101536441	37.39413443	0.473262032	1	0.957637327	NA
chr10	42796228	58874977	27	0	0	0.829080235	128.2745425	0.791828307	NA	0.970342033	NA
chr10	42799328	49151418	9	0	0	0.631027583	25.1574767	0.602753697	NA	0.962631512	NA
chr10	42803511	46407897	6	0	0	0.666535438	17.01819656	0.361957525	NA	0.959835323	NA
chr10	42804895	42805193	0	1	62	28.41275168	20.76783066	0.123251748	0.369166148	0.05704698	NA
chr10	42805525	49158003	12	0	0	0.440794285	14.34849696	0.084052703	NA	0.963605541	NA
chr10	42815466	58983247	8	0	0	0.644880581	126.7704534	0.033436673	NA	0.97166686	NA
chr10	42816983	61979304	8	0	0	0.550128035	116.5536999	0.266940541	NA	0.972493624	NA
chr10	42964960	42965035	0	1	39	2.64	0.932952303	0.98019802	0.98019802	0	CCNYL2
chr10	43160919	43161168	0	1	64	9.301204819	4.168349687	0.994668698	0.992015968	0	NA
chr10	43537104	43537296	0	12	665	59.984375	12.44591489	0.993898623	1	0	NA
chr10	43610760	43611201	0	2	16	33.00453515	4.940459766	0.318436915	0.323321957	0	RET
chr10	43819023	43819553	0	3	81	7.028301887	2.813235387	1	1	0.005660377	RP11-168L22.2
chr10	44164287	44165021	0	1	11.9	6.4373297	3.364467553	0.989821883	1	0	ZNF32-AS3
chr10	44244182	44244550	0	1	35	6.679347826	3.294496004	0.993909866	1	0	NA
chr10	44248780	44249169	0	14	630	24.01542416	3.356269296	0.993360996	1	0	NA
chr10	44851527	44852701	0	1	41	4.38330494	3.088075761	0.99408284	1	0.022146508	CXCL12
chr10	45735358	45735744	0	3	194.97	10.83419689	1.784641298	0.992623815	0.998322148	0	CUBNP2
chr10	47000156	47000558	2	45	1401.98	64.99253731	14.10999589	0.980230643	1	0	GPRIN2
chr10	47108736	47109100	0	2	118	3.076923077	1.404316495	0.988505747	1	0.076923077	LINC00842
chr10	47137532	47137888	0	4	128	3.662921348	2.534897202	0.726296959	1	0.092696629	LINC00842
chr10	47638824	47639432	1	1	49	6.273026316	3.748832632	0.716014235	0.589686099	0.018092105	ANTXRLP1
chr10	47638932	47639427	0	2	57.88	5.482828283	3.4464457	0.392643678	0.576659039	0.022222222	ANTXRLP1
chr10	48357891	48358086	0	10	434	50.56410256	7.819091926	0.972526486	0.999575642	0	RP11-463P17.3,ZNF488
chr10	48482229	48482565	5	0	0	4.30952381	2.767697128	0.921895006	1	0.041666667	NA
chr10	48608163	48608380	3	180	7603.88	1181.884793	126.7289666	0.99274689	0.99994403	0	NA
chr10	49842534	49843395	1	4	123.97	15.92334495	6.79524162	0.992161254	0.996215705	0	ARHGAP22
chr10	50124435	50124691	2045	8949	378502.73	31720.93359	2495.538054	0.999836807	0.999907299	0	RP11-523O18.7,LRRC18,WDFY4
chr10	50164884	50165217	9	0	0	5.312312312	1.321478287	0.992805755	0.31573552	0	WDFY4
chr10	50164884	50165429	1	1	44	5.76146789	1.699968065	0.992805755	1	0	WDFY4
chr10	50377402	50378703	0	7	339	10.20445811	5.54941564	0.992849847	1	0	C10orf128
chr10	51501737	134262464	5	0	0	0.152687796	28.77306451	0.606583072	NA	0.966557846	NA
chr10	51501982	51502817	1	1	26	7.162874251	3.078581426	0.5	0.419078947	0	NA
chr10	52094778	52095262	0	2	84	2.619834711	2.291761019	0.983333333	1	0.252066116	AC069547.1,SGMS1
chr10	52418900	52419128	0	8	377.16	11.57017544	1.880039652	0.992292871	1	0	RP11-564C4.6
chr10	52445872	81473109	40	0	0	0.092793744	9.691273894	0.999124343	0.344827586	0.97001306	NA
chr10	52447924	52448336	20	3	47.99	126.1626214	33.4873583	0.996172353	0.985702577	0	NA
chr10	5336676	5337758	0	1	48	8.73844732	4.112667033	0.970873786	0.991861648	0	NA
chr10	5371822	5372007	0	1	36	2.497297297	1.348169226	0.996655518	0.995555556	0	NA
chr10	54454518	54455079	0	1	48	3.55258467	2.372863051	0.988338192	1	0.165775401	RP11-556E13.1
chr10	54536769	54536946	2	5	190	17.49152542	2.346095793	0.929025424	0.851597052	0	NA
chr10	55207567	55207860	0	30	1482	23.6894198	10.41375062	0.989726027	1	0	NA
chr10	56138413	56138626	0	1	23	1.436619718	0.878524067	0.897959184	1	0.262910798	PCDH15
chr10	564036	564233	0	2	82	2.446700508	1.404652088	0.984189723	1	0	DIP2C
chr10	564464	38792513	1490	0	0	0.198023682	22.24688763	NA	0.51584507	0.970824747	NA
chr10	565828	38794013	4	0	0	0.20041697	22.25552158	NA	0.122936455	0.970785613	NA
chr10	567160	112194672	10	0	0	10.44749687	1410.786454	NA	0.788379205	0.967278622	NA
chr10	567401	38783194	28	0	0	0.160643507	20.43131067	NA	0.217632105	0.971059216	NA
chr10	569053	38780917	80	0	0	0.154372631	20.34130687	NA	0.47476492	0.971115829	NA
chr10	569285	72700094	4	0	0	16.05989595	1754.749293	0.102564103	0.418563923	0.96887068	NA
chr10	569357	39080633	30	0	0	0.618317165	40.02726558	0	0.458002528	0.969597606	NA
chr10	57034227	57034675	0	112	5143.99	76.11607143	9.963321606	0.992048224	1	0	RP11-168O22.1,PCDH15
chr10	57359660	79946847	3	0	0	0.095610047	10.93974929	0.879265092	NA	0.969168095	NA
chr10	58672729	58673278	4	0	0	1.43715847	1.732093907	0.986666667	0.844387755	0.387978142	NA
chr10	61564819	61564962	0	39	1832	148.4545455	14.04175953	0.992764586	0.999867497	0	CCDC6
chr10	6244314	6244612	0	6	336	22.83221477	9.781438856	0.998158379	1	0	PFKFB3,RP11-414H17.5
chr10	64952851	64953182	0	1	59	1.163141994	1.49034185	0.732899023	1	0.577039275	JMJD1C
chr10	6581336	6581557	0	4	284	32.64705882	5.596730861	0.993150685	1	0	PRKCQ
chr10	67208940	67209049	0	1	37	1.779816514	0.626008151	0.80733945	1	0.110091743	NA
chr10	71020172	71020774	0	14	472	28.06810631	6.981490436	0.991783726	1	0	HKDC1
chr10	71175581	71175928	0	9	342	12.57060519	3.622305288	0.991539763	1	0	TACR2
chr10	71264595	71264775	1	2	100	5	1.810463415	0.989455185	1	0	TSPAN15
chr10	713777	714083	0	2	44	8.738562092	2.394905382	0.326315789	0.430921053	0	DIP2C
chr10	713965	714132	0	1	50	9.754491018	2.330395525	0.392686804	0.497014925	0	DIP2C
chr10	71638164	71638508	0	1	42	2.511627907	1.141135563	0.991176471	0.777777778	0.01744186	COL13A1
chr10	71701672	71701849	4	0	0	3.446327684	3.158470016	0.521028037	1	0.406779661	COL13A1
chr10	71812127	71812527	0	24	1155	23.0475	5.255972198	0.991828396	0.936779154	0	NA
chr10	71880292	71880933	0	2	124	1.193447738	1.306417904	0.8046875	0.877966102	0.44149766	AIFM2
chr10	71963565	71963929	0	1	36	3.862637363	2.658767307	0.993288591	1	0.049450549	PPA1
chr10	72222453	72222701	0	2	75	5.814516129	2.387355588	0.997183099	1	0	NA
chr10	72361621	72362506	0	4	235	6.527683616	2.273048117	0.991428571	1	0	PRF1
chr10	724463	38781205	48	0	0	0.154578182	20.38275326	NA	0.146308963	0.97122276	NA
chr10	72481496	72481780	0	12	458	6.855633803	3.449372767	0.985436893	1	0	ADAMTS14
chr10	725048	38779498	22	0	0	0.148366617	20.32760854	NA	0.469041134	0.971265883	NA
chr10	7262826	7263109	0	6	242	14.29328622	3.386033069	0.992238806	0.988575269	0	SFMBT2
chr10	726916	39145964	69	0	0	1.496160524	94.12260146	NA	0.110195312	0.968052956	NA
chr10	73149859	73150083	0	1	29	13.81696429	6.164231333	0.994845361	1	0	NA
chr10	73169247	73169792	0	5	264	29.23119266	5.695784652	0.992445055	1	0	CDH23
chr10	7342040	7342429	4	0	0	1.532133676	1.896315145	0.99009901	1	0.593830334	SFMBT2
chr10	73559254	73560032	0	8	319	14.33419023	5.21998219	0.989376771	1	0	CDH23
chr10	73565439	73565660	0	12	498	16.85972851	2.737911798	0.921247357	1	0	CDH23
chr10	73577163	73578452	0	1	70	1.927851047	5.443146462	0.436352509	0.813322368	0.855702095	PSAP
chr10	73748645	73748932	4	0	0	22.83275261	8.220390244	0.775643113	1	0	CHST3
chr10	73823947	73826757	0	2	103.84	0.328469751	0.832571461	0.816	0.617283951	0.83594306	SPOCK2
chr10	74019031	74019237	0	1	37.85	1.611650485	0.487374773	0.992307692	1	0	NA
chr10	74095754	74096083	2	2	58	6.738601824	3.095991995	0.619433198	1	0	DNAJB12
chr10	75577981	75578338	0	24	1247.96	17.96078431	5.574414084	0.860105914	1	0	CAMK2G
chr10	76275703	76275896	0	2	82	5.398963731	1.308164463	0.991843393	1	0	ADK,RP11-46O21.2
chr10	76780535	76780974	0	1	34	0.592255125	0.913095897	0.5	1	0.703872437	RP11-77G23.2,KAT6B
chr10	77137649	77138442	1	8	445.86	17.38839849	7.725783731	0.938073394	1	0	RP11-399K21.11
chr10	77145524	77147762	0	1	19.99	3.132260947	2.587076111	0.991166078	0.993333333	0.163092046	RP11-399K21.11
chr10	77261864	77262339	0	1	56	1.12	1.399368279	0.982608696	1	0.56	NA
chr10	77840724	77841088	0	1	30	1.244505495	1.007170734	0.970588235	1	0.291208791	C10orf11
chr10	79230757	79231097	18	2	90	23.92058824	10.30546056	0.453533835	0.355737705	0	KCNMA1
chr10	79230909	79231315	6	4	276	25.54433498	8.603284682	0.542375456	0.513950073	0	KCNMA1
chr10	79231005	79231298	0	1	28	22.45392491	5.05823695	0.309403043	0.515981735	0	KCNMA1
chr10	79231030	79232158	10	0	0	13.42996454	7.213712513	0.293825222	0.765243902	0	KCNMA1
chr10	79402415	79402477	0	1	57	3.725806452	0.626545955	0.762376238	0.762376238	0	NA
chr10	79432200	79433075	0	1	35	4.372571429	2.952295323	0.984042553	1	0.068571429	NA
chr10	79873908	79874151	0	1	60	1.238683128	0.497551117	0.989247312	1	0.032921811	NA
chr10	79990031	79990423	0	1	31	1.382653061	0.827773694	0.713080169	1	0.142857143	NA
chr10	80088684	80088873	0	1	29	1.301587302	0.953438566	0.981481481	0.936416185	0.349206349	LINC00856,LINC00595
chr10	8029147	8029184	0	1	37.92	5	0	0.253772291	0.239018088	0	TAF3
chr10	8029147	8029252	0	2	48	7.323809524	2.356329826	0.993141289	1	0	TAF3
chr10	81086469	81086541	0	2	69.78	15.95833333	2.810879163	0.207027027	0.425555556	0	NA
chr10	81159608	81160439	0	1	42	4.162454874	3.413547828	0.990353698	0.987854251	0.14921781	ZCCHC24,RP11-342M3.5
chr10	81990407	81990557	4	0	0	12.96666667	4.740487551	0.575959933	0.350893266	0	NA
chr10	82220029	82220943	0	1	30	2.745076586	1.687773916	0.996161228	1	0.052516411	TSPAN14
chr10	82415393	82416172	6	0	0	16.07573813	8.745182532	0.422340899	0.228967338	0	NA
chr10	82415733	82416049	0	3	126	18.94936709	8.454867124	0.390629332	0.503528773	0	NA
chr10	82415754	82416108	0	2	92	16.56497175	8.403154783	0.341077811	0.337245426	0	NA
chr10	82416208	82418257	3	0	0	8.680819912	6.463595401	0.426648257	0.393637227	0.001464129	NA
chr10	82417759	82418303	0	1	67	12.09558824	9.675719062	0.365667255	0.498738011	0	NA
chr10	82417819	82418030	0	2	90	10.60189573	4.949297064	0.369430052	0.308378672	0	NA
chr10	82506471	82506524	0	1	52.92	3.924528302	0.381113394	0.962962963	0.962962963	0	NA
chr10	83631012	83631434	0	2	140	1.45971564	1.814119952	0.984375	1	0.582938389	NA
chr10	85933455	85934226	1	3	51	4.303501946	3.715739395	0.996336996	1	0.092088197	C10orf99
chr10	86463878	86464243	0	1	25	0.789041096	0.977494931	0.966666667	1	0.605479452	NA
chr10	8720626	66451419	3	0	0	20.03940564	1961.403085	0.997820295	NA	0.969757388	NA
chr10	87385861	87386266	0	1	33	0.479012346	0.853564212	0.971428571	1	0.760493827	GRID1
chr10	87981594	87982152	1	1	28	7.100358423	3.006081032	0.998587571	1	0.032258065	GRID1
chr10	88002988	88003250	0	6	260	16.75572519	6.158952527	0.996260284	0.955741627	0	GRID1
chr10	90427044	90427351	0	1	53.68	4.009771987	4.427840072	0.653998416	0.17988008	0.540716612	LIPF
chr10	90427123	90427431	0	1	37	5.477272727	6.074441054	0.260536398	0.893203883	0.538961039	LIPF
chr10	90427151	90427444	0	2	16	5.368600683	6.241496912	0.057924377	1	0.566552901	LIPF
chr10	90435342	90436032	0	5	311	3.624637681	6.633225674	0.966015293	0.9484375	0.576811594	LIPF
chr10	90703566	90707073	4	0	0	0.429426861	1.741104988	0.958283671	0.530042918	0.925007129	STAMBPL1,ACTA2
chr10	91587188	91587366	0	1	43	1.674157303	0.715404826	0.986111111	1	0.146067416	NA
chr10	91712099	91712533	3	43	1759.56	119.2488479	14.90531749	0.991135288	1	0	RP11-478K7.2
chr10	92675973	92677589	0	4	177	2.209158416	5.709733333	0.712990937	0.99773114	0.797648515	ANKRD1
chr10	92680004	92680804	2	2	94	5.53125	12.10553689	0.630973769	0.782178218	0.81125	ANKRD1
chr10	92680019	92680827	2	5	334	5.102722772	11.36764527	0.539572193	0.98649865	0.803217822	ANKRD1
chr10	92745206	92745604	0	8	336	8.819095477	3.447005428	0.988967691	1	0	NA
chr10	93719567	93719808	0	1	76	1.618257261	1.373851339	0.99408284	0.582677165	0.394190871	BTAF1
chr10	94109519	94110914	1	1	67	1.055913978	1.420191998	0.54558011	0.382312925	0.445878136	5-Mar
chr10	94512438	94513657	0	46	2321.64	41.25758819	10.38247709	1	1	0	NA
chr10	94869821	94869969	0	1	31	3.243243243	2.467687455	1	1	0.182432432	NA
chr10	95018847	95019139	0	2	60	1.219178082	1.841281383	0.970588235	1	0.695205479	NA
chr10	95079668	95082880	0	1	46	0.339352428	1.147864151	0.97519084	0.638888889	0.874844334	MYOF
chr10	95089511	95093022	4	0	0	0.088863572	0.478615493	0.67768595	0.755102041	0.96354315	MYOF
chr10	95155899	95157048	1	2	131	0.456048738	1.32625311	0.993710692	0.65615142	0.88772846	MYOF
chr10	95584266	95584638	0	1	17.99	12.88172043	4.072196476	0.791871371	0.999180999	0	NA
chr10	96148769	96149483	12	0	0	40.94397759	8.322269331	0.991117691	0.734772015	0	NA
chr10	96148769	96149524	4	2	139.64	40.73907285	8.248909007	0.991117691	1	0	NA
chr10	96795102	96795252	4	0	0	5.84	1.7514946	0.99704142	1	0	NA
chr10	97419572	97420508	0	3	99	12.84935897	5.638671384	0.989162562	0.988265971	0	NA
chr10	97897827	97898874	0	1	11	1.062082139	0.979720182	1	1	0.274116523	ZNF518A
chr10	979927	980300	0	1	27	1.501340483	1.220083645	1	1	0.262734584	RP11-363N22.2
chr10	98055928	98056126	0	4	228	2.767676768	1.229504974	0.988505747	1	0.070707071	RP11-35J23.1
chr10	98910411	98910769	0	3	127	9.089385475	4.072368968	0.987080103	1	0	ARHGAP19-SLIT1,SLIT1
chr10	99220452	99220729	0	1	53	0.916967509	0.996546841	0.982758621	1	0.541516245	MMS19
chr10	99334858	99335051	2	5	291.98	11.5388601	1.334978895	1	1	0	ANKRD2
chr10	99651828	99652244	4	2	38	5.329326923	4.616515662	0.996685998	0.972727273	0.03125	CRTAC1
chr10	99655403	99655579	0	1	49	1.875	0.66251072	0.682926829	1	0	CRTAC1
chr10	99657101	99657954	0	4	265	7.053927315	3.271160591	0.988950276	1	0	CRTAC1
chr10	99856963	99857171	0	1	92	1.216346154	0.829922445	0.97752809	0.336170213	0.259615385	NA
chr11	100179223	100179330	1	2	62	7.570093458	1.17697656	1	1	0	CNTN5
chr11	1016058	1016358	0	1	42	13.06666667	4.57626728	0.35463826	0.295213528	0	MUC6
chr11	102160465	102160658	4	0	0	3.129533679	1.109921479	0.995024876	1	0.031088083	NA
chr11	102252032	102252391	0	2	41	1.08356546	0.937449031	1	1	0.239554318	NA
chr11	102662172	102663378	3	0	0	1.386401327	3.201359706	0.540836013	0.46983185	0.668325041	MMP1,WTAPP1
chr11	102714090	102714298	0	12	405.72	11.42788462	3.298395785	0.98989899	1	0	MMP3
chr11	103270819	103271353	0	4	262	12.44756554	4.105817521	0.784763314	0.990973565	0.005617978	DYNC2H1
chr11	103895242	103895502	0	4	169	21.98076923	3.651608627	0.99111319	0.999166667	0	PDGFD
chr11	10409954	10410383	0	6	372	2.916083916	1.749444814	0.985185185	0.834123223	0.044289044	AMPD3
chr11	10529434	103279427	152	14289	368321.12	4.040122828	1035.695613	0.996051225	0.999757705	0.961421021	NA
chr11	10640646	10640851	0	10	394	5.209756098	1.241518519	0.992307692	0.930313589	0	MRVI1
chr11	10656110	10657257	0	2	33.96	0.672188317	0.809028612	0.961538462	1	0.544899738	MRVI1
chr11	107283291	107283465	0	6	80.82	92.24712644	10.91091765	0.985427247	0.962657233	0	CWF19L2
chr11	107283291	107283469	0	8	420	91.88764045	11.04580677	0.985427247	0.992351621	0	CWF19L2
chr11	108022768	108022962	0	1	44.91	1.391752577	0.920070605	0.979166667	1	0.304123711	NA
chr11	1080819	1080989	0	3	99	15.04117647	5.270735949	0.913598429	0.990500864	0	MUC2
chr11	108121674	108121810	0	1	8	19.36764706	2.021243151	0.354151625	0.683185841	0	ATM
chr11	10821849	10822081	0	1	46	6.642241379	4.991072217	0.156855298	0.472727273	0.344827586	RP11-685M7.5,EIF4G2
chr11	10823658	10823892	1	2	100	6.025641026	4.623354941	0.682666667	0.385229541	0.337606838	EIF4G2
chr11	10823680	10823912	1	1	71	5.806034483	4.505873347	0.536	0.541916168	0.340517241	EIF4G2
chr11	10823915	10824658	6	2	134	1.30820996	2.677964495	0.298221614	0.614678899	0.798115747	EIF4G2
chr11	10824757	10825081	0	1	54	1.935185185	2.666457682	0.31766055	0.421179302	0.564814815	EIF4G2
chr11	10825848	10826490	0	1	31	2.471962617	4.396613559	0.713722915	0.325732899	0.708722741	EIF4G2
chr11	10825876	10826518	1	1	59	2.470404984	4.393768189	0.584070796	0.616720955	0.708722741	EIF4G2
chr11	108432364	108432918	0	2	130	2.738267148	1.442676474	0.988344988	1	0.057761733	EXPH5
chr11	108849447	108849941	0	6	324	13.13360324	3.337670582	0.99050906	1	0	NA
chr11	1103822	1104000	0	2	80	4.303370787	2.416723078	0.948571429	1	0.146067416	MUC2
chr11	110460575	110460664	3	188	9422.41	1307.797753	136.2169601	0.991025816	0.99077274	0	ARHGAP20
chr11	111062049	111062288	3	0	0	3.912133891	2.486074027	0.708478513	0.8125	0.129707113	NA
chr11	11125368	11125414	0	1	48	20.34782609	1.980529039	0.765331153	0.765331153	0	NA
chr11	11125368	11125428	0	3	208	20.13333333	1.866071334	0.987735078	0.987735078	0	NA
chr11	11271293	11271513	9	29	1298.61	85.7	7.758338623	1	1	0	NA
chr11	113094817	113095012	0	1	56	18.16410256	4.494297651	0.994526546	1	0	NCAM1
chr11	11348837	11349264	0	4	258	1.391100703	1.453161121	0.986577181	1	0.444964871	GALNT18
chr11	1141412	1141598	0	1	41	3.327956989	0.895011935	0.708086785	0.738386308	0.021505376	NA
chr11	114143281	114143829	0	1	45.94	1.600364964	0.984811597	1	1	0.191605839	RP11-64D24.2,NNMT
chr11	11432505	11432892	0	4	112	2.658914729	3.583978397	0.973684211	1	0.364341085	GALNT18
chr11	11446811	11446971	0	1	33	1.625	0.78062475	0.985915493	1	0.1875	GALNT18
chr11	114478067	114480640	0	1	43	9.740380878	4.366541267	0.222258486	0.211501901	0	NA
chr11	114484592	114485173	2	2	75.9	14.19104991	5.678687616	0.396151138	0.344582185	0	NA
chr11	114485410	114485628	4	0	0	15.16055046	5.063532479	0.37797499	0.530193237	0	NA
chr11	114486850	114488925	0	2	90	13.57445783	5.746334453	0.300782706	0.321151079	0	NA
chr11	114486853	114489419	0	1	43.98	12.96765394	5.663061977	0.314821626	0.33972912	0	NA
chr11	114494175	114494325	4	0	0	7.293333333	2.362334062	0.48	0.661073826	0	NA
chr11	116564869	116565106	0	1	19.95	1.164556962	0.68307532	1	1	0.164556962	NA
chr11	116707801	116708090	4	0	0	1.439446367	1.919838437	0.993197279	0.269565217	0.640138408	APOA1,APOA1-AS
chr11	117160127	117160700	0	15	687	24.65968586	4.617789175	0.935547647	1	0	BACE1
chr11	117217178	117217356	0	1	21	4.741573034	1.652564163	0.986742424	0.971014493	0	CEP164
chr11	117217178	117217360	0	1	50	4.703296703	1.654129069	0.986742424	1	0	CEP164
chr11	117679771	117680194	6	48	1815	90.97399527	13.26834463	0.98789916	0.999879402	0	FXYD2,DSCAML1
chr11	117826304	117826490	0	1	52	1.575268817	0.760044695	0.984251969	1	0.166666667	NA
chr11	118350920	118352461	4	0	0	0.523036989	2.002015887	0.650887574	0.262054507	0.859182349	KMT2A
chr11	118788690	118788877	0	47	2153	190.1764706	18.56066459	0.992326981	1	0	BCL9L
chr11	118916300	118916543	4	2	138	3.333333333	3.678432302	0.995049505	0.953271028	0.50617284	HYOU1
chr11	118916313	118916547	4	2	108	3.427350427	3.748084957	0.925742574	1	0.525641026	HYOU1
chr11	118916328	118916544	2	2	78	3.37037037	3.893471726	0.772277228	0.971962617	0.569444444	HYOU1
chr11	118922851	118923089	0	1	33	3.088235294	2.598599379	0.446640316	0.623362445	0.138655462	HYOU1
chr11	118922856	118923128	0	1	54	3.433823529	2.590145936	0.399224806	0.784810127	0.121323529	HYOU1
chr11	118954494	118954792	2	1	51.98	5.439597315	2.142109567	0.990990991	0.997782705	0	NA
chr11	119183090	119183278	0	1	41	3.414893617	3.571189606	0.789046653	0.338688086	0.505319149	MCAM
chr11	119183093	119183340	0	1	46	4.230769231	3.4838239	0.750507099	0.673216132	0.384615385	MCAM
chr11	119183278	119183547	1	1	69	2.847583643	2.823659289	0.428447528	0.786127168	0.449814126	MCAM
chr11	119183289	119183559	1	1	70	2.759259259	2.772451684	0.38178634	0.893063584	0.448148148	MCAM
chr11	119183316	119183586	0	1	43	2.225925926	2.456449198	0.267295597	1	0.448148148	MCAM
chr11	119553008	119553693	0	20	861	26.4729927	7.846032087	1	0.998244587	0	PVRL1
chr11	119677471	119678085	6	0	0	6.674267101	3.404072437	0.993548387	0.647058824	0.034201954	NA
chr11	119866840	119867027	0	1	28	1.454545455	0.497929598	1	1	0	NA
chr11	119967097	119968507	0	1	19	12.65602837	5.862138026	0.994652406	1	0.025531915	NA
chr11	120419507	120420494	3	0	0	10.34650456	4.594553782	0.997637795	1	0	GRIK4
chr11	120476008	120476123	0	6	288	4.530434783	2.482361215	0.984018265	0.740213523	0	GRIK4
chr11	120564474	120564720	4	3	145	9.426829268	2.578982379	0.993498049	1	0	GRIK4
chr11	120675470	120675673	0	2	146	13.22660099	2.555373316	0.913618677	1	0	GRIK4
chr11	121116040	121116376	6	0	0	2.714285714	2.922903924	0.988571429	1	0.526785714	NA
chr11	121213948	121214262	0	1	62	5.079617834	1.49202717	0.994666667	0.995297806	0	NA
chr11	1220361	1220659	0	1	54	0.751677852	0.989244443	0.980392157	0.579439252	0.630872483	MUC5AC
chr11	1220920	1221128	0	1	49	1.259615385	1.143503324	0.985915493	0.460377358	0.432692308	MUC5AC
chr11	122155763	122161403	0	2	26	0.90070922	1.444014128	1	0.45045045	0.645744681	RP11-820L6.1
chr11	122659932	122665449	6	0	0	0.169294907	0.938558217	0.72	1	0.963929672	UBASH3B
chr11	123168016	123168414	0	1	37	3.027638191	2.140008911	0.935483871	1	0	NA
chr11	12410516	12411431	6	62	2783.92	95.88306011	19.63415357	0.992766565	1	0	PARVA
chr11	124348018	124348191	0	5	231.83	18.23121387	3.773003775	0.991062562	0.993875278	0	NA
chr11	124472082	124472265	0	1	39	2.846994536	1.855012184	0.983379501	1	0.087431694	OR8Q1P
chr11	125051983	125052341	0	7	403	12.56703911	6.556137272	0.992561105	1	0	PKNOX2
chr11	125194568	125195675	4	0	0	0.455284553	1.194135242	0.983333333	1	0.86269196	PKNOX2
chr11	12563751	12563966	0	1	58	2.986046512	1.529490171	0.984126984	1	0.16744186	NA
chr11	126317452	126317990	3	0	0	17.37174721	7.102234132	0.807187284	0.943593876	0	KIRREL3
chr11	126858254	126858646	8	93	3586.92	78.48469388	12.87042054	0.992297477	1	0	MIR3167,KIRREL3
chr11	126948743	126949134	0	2	114	1.549872123	1.394891569	0.983606557	1	0.381074169	RP11-168K9.2
chr11	127211509	127211920	0	1	40	0.727493917	0.812732196	0.975	1	0.503649635	NA
chr11	127431713	127432287	0	5	200.95	4.972125436	1.824892726	0.988212181	1	0	NA
chr11	1281580	1281926	0	1	78	0.965317919	1.550297207	0.977272727	0.533333333	0.667630058	MUC5B
chr11	128619725	128619952	1	2	81	11.92070485	3.07939914	0.994439296	1	0	FLI1
chr11	128763373	128764217	4	62	2884.86	116.521327	23.4601259	0.995343681	0.977623629	0	KCNJ5
chr11	128953007	128953157	4	0	0	3.986666667	0.162754075	0.995024876	1	0	ARHGAP32
chr11	129710899	129711848	0	1	17	0.430979979	0.662664727	NA	1	0.63540569	TMEM45B
chr11	129980472	129990664	0	1	65	0.135204082	0.815114816	0.667814114	0.457295374	0.955847724	APLP2
chr11	130005528	130010358	1	1	66	0.404554865	1.451885316	0.675287356	0.600725953	0.876397516	APLP2
chr11	130026436	130026703	0	1	33	1.38576779	1.166424669	0.991525424	1	0.370786517	NA
chr11	130095390	130095600	0	1	28	0.60952381	0.920613027	0.966666667	1	0.695238095	NA
chr11	130404254	130404440	0	2	71	3.52688172	1.492572275	0.993548387	1	0	NA
chr11	130518411	130518806	0	2	78	11.44050633	2.65260889	0.99339207	1	0	NA
chr11	130740864	130741269	4	0	0	0.738271605	0.439575525	0.99009901	1	0.261728395	NA
chr11	130907164	130907527	0	1	27	5.785123967	3.220646065	0.985472155	1	0	NA
chr11	13147964	103279094	8	0	0	0.299692404	59.71358421	NA	0.179678091	0.961537285	NA
chr11	131550284	131550691	10	0	0	42.31695332	33.10203543	0.742964997	0.78894081	0	NTM
chr11	131995624	131995684	0	4	236.99	75.36666667	4.070080534	0.50333927	0.570599369	0	NTM
chr11	132355969	132356311	0	1	70	0.877192982	0.989479905	0.986013986	1	0.558479532	OPCML
chr11	133801565	133801783	2	16	858	99.12385321	12.14545937	0.989623001	1	0	IGSF9B
chr11	133915041	133915219	0	1	26	5.449438202	2.512938367	0.996737357	0.994680851	0	RP11-713P17.3
chr11	133915059	133915215	0	1	50	5.897435897	2.353882464	0.947297297	0.972972973	0	RP11-713P17.3
chr11	134449435	134449757	0	1	56	5.770186335	1.975780205	0.996992481	1	0	NA
chr11	134608946	134610786	2	1	62	12.0875	7.397888671	0.570990807	0.813753582	0	RP11-469N6.1
chr11	134609674	134610116	9	0	0	13.57918552	7.844317842	0.321579149	0.334936861	0	RP11-469N6.1
chr11	134661687	134662441	0	6	322	19.49734748	8.228218146	0.994436718	1	0	NA
chr11	134714127	134714846	5	0	0	25.10013908	7.256936635	0.9875	0.665824916	0	NA
chr11	134714127	134714906	2	8	350	24.6944801	7.127779845	0.9875	0.999537037	0	NA
chr11	134714200	134714776	0	4	131	25.97743056	7.772224696	0.697566861	0.450441609	0	NA
chr11	1499443	1499632	0	6	343.92	8.71957672	2.594395227	0.462009804	0.630653266	0	MOB2
chr11	1512938	1513029	0	1	41	3.274725275	0.961522763	0.502529511	0.873900293	0	MOB2
chr11	15734333	15735267	0	1	19	2.031049251	1.696481928	0.987261146	0.994845361	0.178800857	RP11-396O20.2
chr11	17057800	17058159	0	1	16	2.832869081	1.034195481	0.986348123	0.761589404	0	OR7E14P
chr11	17333418	17333627	0	1	54	2.124401914	2.152961186	0.989361702	0.66	0.454545455	NUCB2
chr11	17333448	17333669	0	1	28	1.909502262	2.000214972	0.609929078	1	0.429864253	NUCB2
chr11	17590393	17590890	0	2	54	8.102615694	2.587606509	0.994725738	0.990185387	0	OTOG
chr11	17626661	17627051	12	62	2942	123.5769231	12.21193115	0.993047134	1	0	OTOG
chr11	1842628	1842738	0	1	26.99	3.2	0.961060021	0.99382716	0.835	0.009090909	NA
chr11	18518874	55016377	5	0	0	0.322352765	19.23509816	NA	0.462244898	0.962561466	NA
chr11	1905978	1906573	0	3	180	20.2	6.414689026	0.917021277	0.340389704	0	LSP1
chr11	1905986	1906693	0	2	74	22.19094767	6.91729502	0.924107143	0.421102791	0	LSP1
chr11	1906254	1906832	0	7	539	23.8650519	5.511779466	0.284042734	0.430740741	0	LSP1
chr11	1906286	1906955	0	2	130	23.46487294	5.14896546	0.316226287	0.44197063	0	LSP1
chr11	1906442	1906906	0	2	100	25.22413793	5.118570327	0.421377518	0.426293951	0	LSP1
chr11	1906448	1907097	0	4	184	21.76733436	7.56826839	0.423224568	0.231740307	0	LSP1
chr11	1970120	1970277	0	1	31	5.52866242	1.389498877	1	1	0	MRPL23
chr11	19956426	19956613	0	1	20	1.497326203	0.606333167	0.972477064	1	0.058823529	NAV2
chr11	2014956	2015315	0	4	182	6.805013928	3.131451991	0.987421384	1	0.030640669	NA
chr11	2016728	2016846	0	2	50	14.33898305	2.789873756	0.852037618	0.587533667	0	H19
chr11	2063365	2064140	3	10	300	27.06064516	15.45107365	0.310963714	0.392854636	0	NA
chr11	2063438	2063694	0	2	50	15.23046875	5.665618051	0.428865273	0.275274571	0	NA
chr11	2063462	2064528	18	2	30	34.87992495	13.71892294	0.48861353	0.418545486	0	NA
chr11	2063607	2064379	0	2	118	36.74093264	11.95437064	0.478172817	0.322124304	0	NA
chr11	2063679	2064194	0	2	52	36.82135922	12.17968746	0.44467425	0.350670888	0	NA
chr11	20643307	20643568	0	1	29	1.141762452	0.900733608	0.975609756	1	0.344827586	SLC6A5
chr11	20842868	20843056	4	0	0	4.095744681	2.941157497	0.558185404	1	0.276595745	NELL1
chr11	2085923	2086773	0	3	147	34.31058824	9.930227455	0.27817307	0.501685123	0	NA
chr11	2086681	2087223	0	1	59	14.43726937	9.615233067	0.385986785	0.256807867	0	NA
chr11	2086745	2087226	0	1	17	12.1975052	7.920110066	0.320575929	0.256051437	0	NA
chr11	20881966	20882193	6	0	0	3.594713656	2.940461812	0.988888889	1	0.400881057	NELL1
chr11	2152673	2152790	0	1	34	5.547008547	2.674653829	0.427289048	0.206634416	0	IGF2
chr11	21736654	21737074	0	2	93.76	1.057142857	1.763808495	0.981132075	1	0.735714286	NA
chr11	22018619	51581618	3	0	0	0.247301162	12.51686994	NA	0.099412341	0.961263436	NA
chr11	2207964	2208332	0	1	8	8.453804348	2.549091203	0.462447257	0.166800805	0	NA
chr11	2314875	2315091	0	1	41	8.847222222	2.02525528	0.99469496	0.774583964	0	NA
chr11	23225187	23225548	0	1	43	7.434903047	3.176576417	0.986590038	1	0	NA
chr11	23384458	23384870	2	6	213.76	17.41990291	5.794280071	0.951303492	1	0	NA
chr11	2399966	2400227	0	1	36	3.45210728	1.818014728	0.992982456	1	0.072796935	CD81
chr11	2450164	2450811	1	1	56	14.10973725	4.242496541	0.483533717	0.467596179	0	NA
chr11	2450273	2450519	0	3	140.97	14.67886179	2.462425007	0.445787416	0.361822716	0	NA
chr11	2450479	2450572	0	4	184	17.35483871	2.87983408	0.349275049	0.347320852	0	NA
chr11	2450492	2450709	0	4	55.92	14.37327189	4.920925401	0.385901007	0.274707758	0	NA
chr11	2450593	2450978	0	2	124	12.96103896	4.698276994	0.257652499	0.609230769	0	NA
chr11	2450648	2450976	0	2	106	12.6097561	4.937428227	0.269781794	0.601434426	0	NA
chr11	2567004	2567767	4	0	0	0.773263434	1.643037885	0.713318284	1	0.795543906	KCNQ1
chr11	25815370	25816008	0	6	172	7.380877743	2.116677584	1	1	0	NA
chr11	25862884	25863304	3	0	0	1.035714286	1.426337539	0.98630137	0.321585903	0.654761905	NA
chr11	2600273	2600501	0	1	40	1.311403509	0.722114193	0.984848485	1	0.153508772	KCNQ1
chr11	26296874	26297075	0	1	62	1.482587065	0.698929725	0.981981982	1	0.119402985	ANO3
chr11	2712867	2713077	0	2	125	6.114285714	1.111106576	0.991215227	1	0	KCNQ1OT1,KCNQ1
chr11	27135797	27135861	0	1	33	2.625	0.927024811	0.976744186	0.976744186	0	BBOX1,RP11-1L12.3
chr11	2762081	2762324	0	3	87	3.592592593	2.614195709	0.96875	1	0.300411523	KCNQ1
chr11	27911886	27912067	3	0	0	37.81767956	5.663190941	0.722741433	0.580726257	0	RP11-1033A18.1
chr11	29713756	29713799	0	1	59	9.209302326	0.977850979	0.575581395	0.575581395	0	NA
chr11	29713756	29713846	0	1	38	7.555555556	1.732763439	0.988372093	0.988372093	0	NA
chr11	29802606	29802989	3	12	320.97	5.396866841	3.095383677	1	1	0	CTD-3138F19.1
chr11	298419	298537	0	16	815	66.86440678	8.942296424	0.993667242	1	0	IFITM5
chr11	30261760	30262224	0	1	39	4.32112069	2.980234101	0.584040747	0.108618654	0.185344828	NA
chr11	3177031	3177404	8	4	228	7.849865952	3.248258966	0.997737557	0.992395437	0	OSBPL5
chr11	31847537	31848072	12	0	0	12.54392523	7.717284612	0.993312352	1	0	RCN1
chr11	32378123	32378547	0	2	56	4.33490566	2.221487792	0.988962472	0.985790409	0.063679245	NA
chr11	32610558	32611111	0	1	18	1.470162749	2.635739097	0.749593496	0.216833096	0.73960217	EIF3M
chr11	33098268	33098413	4	0	0	4.820689655	0.479496367	0.406462585	0.906764168	0	TCP11L1
chr11	33107259	33107507	0	1	68	1.048387097	0.998828658	0.984126984	1	0.475806452	TCP11L1,CSTF3
chr11	332679	333236	0	2	18	2.333931777	1.997255158	1	0.993377483	0.240574506	RP11-326C3.15
chr11	33392275	33392610	0	1	67.99	0.898507463	0.762065641	0.986111111	1	0.346268657	NA
chr11	33587101	33587400	4	4	164	9.785953177	4.195195932	0.995447648	1	0	KIAA1549L
chr11	33671574	33671758	0	6	86	9.755434783	2.269833557	0.989237668	0.993039443	0	KIAA1549L
chr11	34020558	34020880	0	2	50	11.9689441	4.533412684	0.952225841	0.999427262	0	NA
chr11	34228242	34228793	0	6	366	9.67876588	8.901369372	0.335034391	0.813370474	0.421052632	ABTB2
chr11	34383124	34383982	3	1	9	11.36363636	4.238318026	0.884166667	1	0	NA
chr11	351566	352101	0	1	52	8.312149533	4.655390008	0.992922144	1	0	NA
chr11	357393	358038	0	6	264	37.52248062	14.12825659	0.267024416	0.937937471	0	NA
chr11	36111036	36111963	0	5	265	0.911542611	1.716958531	0.987341772	1	0.721682848	LDLRAD3
chr11	37383827	37384205	0	2	18	7.171957672	2.549936586	0.989708405	0.71574904	0	NA
chr11	42087633	42088008	0	1	54.86	17.78933333	4.543818463	0.992492492	1	0	RP11-148I19.1
chr11	42894244	42894437	0	2	46	11.06217617	2.482324965	0.981941309	1	0	NA
chr11	44534042	44534441	0	1	41	0.486215539	0.857919301	0.97826087	1	0.756892231	NA
chr11	44539551	44539757	0	1	35	0.932038835	0.997687967	0.974358974	1	0.533980583	NA
chr11	44674538	44674871	2	1	56	9.069069069	2.60250019	0.996055227	0.998031496	0	NA
chr11	44911918	44912265	0	8	356	17.7204611	5.749798825	0.992727273	1	0	TSPAN18,TP53I11
chr11	45044175	45044437	0	1	34	1.744274809	1.132224744	0.984848485	1	0.187022901	NA
chr11	45095192	45095561	0	3	87	6.856368564	4.210384482	0.989766082	1	0	NA
chr11	45180035	45180419	0	4	168	7.25	4.307212943	0.993963783	1	0	PRDM11
chr11	45952398	45952954	0	1	43	1.996402878	1.482507601	0.99009901	0.996389892	0.276978417	PHF21A
chr11	46315782	46316294	14	0	0	3.931640625	2.548976289	0.989473684	1	0	CREB3L1
chr11	46375200	46375386	0	1	24	1.172043011	0.985089439	0.966666667	1	0.413978495	DGKZ
chr11	46563119	46563291	0	1	30	1.755813953	0.429603563	0.994791667	0.994047619	0	AMBRA1
chr11	46772987	46774235	0	1	50	0.471153846	1.177704722	0.627840909	0.695095949	0.807692308	CKAP5
chr11	46889845	46890841	0	9	317	27.59738956	7.600963874	0.992869875	0.950413223	0	LRP4-AS1,LRP4
chr11	47377692	47379853	4	0	0	5.259139287	4.040109065	0.527739251	0.396355353	0.108745951	SPI1
chr11	47377972	47379125	6	1	45	6.479618387	4.605491936	0.252164502	0.442405708	0.100607112	SPI1
chr11	47447460	47447849	0	1	42	0.933161954	1.296883957	0.791411043	1	0.64781491	PSMC3
chr11	47776155	47786909	0	1	61	0.099404873	0.529292251	0.775384615	1	0.961130742	FNBP4
chr11	48125281	48125581	4	0	0	3.186666667	1.202146229	0.757097792	1	0	PTPRJ
chr11	4819414	4820118	0	1	72	2.427556818	2.171060106	0.99122807	0.977375566	0.288352273	MMP26
chr11	48817858	48818071	5	0	0	104.4694836	60.85459664	0.873948768	0.944201121	0	NA
chr11	48840658	50720010	6	0	0	1.251749007	32.07282431	0.499393572	0.350553506	0.87417844	NA
chr11	48852131	48852470	4	2	54	9.333333333	8.80957734	0.444036697	0.592465753	0	NA
chr11	48883960	48884189	4	0	0	15.01310044	9.683407837	0.513913986	0.733253589	0	NA
chr11	48885110	48885284	0	1	9	4.224137931	4.964389639	0.12845159	0.051693405	0.534482759	NA
chr11	48932380	48963937	6	0	0	17.23766518	126.8810284	0.055997726	0.998281613	0.236968026	NA
chr11	50392963	50393170	0	2	88	2.410628019	0.674220317	0.503512881	0.423861852	0	NA
chr11	50650062	50650326	3	0	0	48.10227273	27.14873725	0.757043994	0.751661918	0	NA
chr11	50693245	50693677	4	0	0	1.402777778	1.22844062	0.263852243	0.16025641	0.0625	NA
chr11	50731894	50732750	0	2	18	7.47546729	8.188740618	0.603116031	0.412710007	0.019859813	NA
chr11	50749186	50752956	3	0	0	6.926790451	8.598682802	0.658079625	0.336139694	0.208222812	NA
chr11	50758195	90456869	6	0	0	0.392588428	33.3794074	0.952340176	NA	0.953521722	NA
chr11	50767216	50767454	0	1	67	6.159663866	2.699153908	0.492740472	0.26366322	0.004201681	NA
chr11	51370178	51370917	2	7	474.9	10.52368065	5.073523781	0.990888383	1	0.00947226	NA
chr11	5247957	5248236	1	1	71.93	12.82078853	17.43858033	0.064904254	0.866790009	0.455197133	HBB
chr11	5247990	5248269	1	1	38.98	12.74551971	17.35471509	0.032113201	0.975528365	0.455197133	HBB
chr11	5247996	5248259	0	1	32.98	13.01140684	17.83926606	0.027876631	0.953051643	0.482889734	HBB
chr11	54849957	54850297	0	1	46	1.258823529	1.679656416	0.563218391	1	0.564705882	NA
chr11	54883986	54884240	0	21	863.92	37.32677165	7.733727634	0.941357163	0.999536071	0	NA
chr11	54910195	54911228	0	1	24.87	2.883833495	2.042164451	0.628162816	0.198795181	0.078412391	NA
chr11	54958575	54958904	4	0	0	5.191489362	5.211903657	0.639296188	0.605200946	0	NA
chr11	54999211	55001083	3	0	0	2.599893162	3.798146758	0.286501377	0.052423157	0.459401709	NA
chr11	564463	103279333	5426	0	0	3.696128691	983.8718586	NA	0.916113618	0.959935295	NA
chr11	56751798	56752530	80	377	16137.79	901.5655738	90.71913551	0.999818031	0.999928803	0	NA
chr11	570057	129593323	3	0	0	3.135259008	891.8420059	NA	0.871268657	0.960297238	NA
chr11	57286160	57286551	0	1	73	9.992327366	3.232261045	0.772767462	0.512249443	0	NA
chr11	57296289	57297637	0	1	44	0.451038576	1.045609922	0.557407407	0.484210526	0.830860534	TIMM10
chr11	57489427	57489606	0	1	43	6.631284916	1.971394318	0.994854202	1	0	TMX2,TMX2-CTNND1
chr11	57528005	57528210	6	0	0	4.126829268	2.780333757	0.987012987	0.911214953	0.312195122	TMX2-CTNND1,RP11-691N7.6,CTNND1
chr11	59323295	59323656	0	1	39	2.775623269	1.244183681	0.989583333	1	0.013850416	NA
chr11	59526480	59526981	0	88	4046	160.237525	19.50304416	0.98834889	0.987792332	0	STX3
chr11	60572878	60574067	0	2	38	4.841883936	3.633582521	0.846715328	1	0.052144659	NA
chr11	60665318	60665603	0	1	30	2.259649123	1.998934773	0.99009901	0.388984509	0.122807018	PRPF19
chr11	60875449	60875634	0	2	131	3.210810811	1.020806195	0.674468085	0.989830508	0	CD5
chr11	61040064	61040454	1	2	140	26.64615385	10.80683179	0.378789226	0.594648449	0	VWCE
chr11	61089066	61089805	0	1	35	1.0135318	1.722989771	0.987234043	0.539823009	0.710419486	DDB1
chr11	61094280	61096897	0	1	60	0.494841421	1.774030421	0.914132379	0.370575221	0.890714559	DDB1
chr11	61264398	61265353	6	1	42	10.42094241	4.024893892	0.681751825	0.651423641	0	RP11-286N22.10
chr11	61264401	61265219	6	2	74	10.82762836	4.160105027	0.652554745	0.486847271	0	RP11-286N22.10
chr11	61264420	61265244	0	1	29	10.83373786	4.144862021	0.46740638	0.46919215	0	RP11-286N22.10
chr11	61264470	61265046	6	1	8	10.61631944	3.658657587	0.474609375	0.314233386	0	RP11-286N22.10
chr11	61264561	61264707	0	4	180	12.83561644	2.006931131	0.593148756	0.362244898	0	RP11-286N22.10
chr11	61264736	61264992	0	2	82	11.4609375	2.605290122	0.35200224	0.293766234	0	RP11-286N22.10
chr11	61264767	61265052	0	5	400	11.87368421	2.526666642	0.339470014	0.322385707	0	RP11-286N22.10
chr11	61264838	61265272	2	2	120	11.90552995	3.167783801	0.301044084	0.495661052	0	RP11-286N22.10
chr11	61264889	61265304	3	4	212	11.80963855	3.376017989	0.335198822	0.535844471	0	RP11-286N22.10
chr11	61265048	61265150	0	2	78	16.01960784	2.496980106	0.414130995	0.478688525	0	RP11-286N22.10
chr11	61265120	61265304	0	2	64	10.51086957	3.74309383	0.322152886	0.535844471	0	RP11-286N22.10
chr11	61273527	61274080	0	4	182	18.31103074	5.565409625	0.991590214	1	0	NA
chr11	61402477	61403392	4	26	1238	131.220765	24.76158239	0.992379256	0.990811944	0	RPLP0P2
chr11	62445265	62445508	0	1	40	4.349794239	3.778468069	0.832635983	0.521656051	0.374485597	UBXN1
chr11	62445482	62445850	0	3	117	3.244565217	4.122442926	0.545454545	0.377358491	0.589673913	UBXN1
chr11	62445520	62445885	0	1	70	2.871232877	3.831001137	0.413300186	0.587423313	0.594520548	UBXN1
chr11	62445524	62445877	0	3	201	2.798866856	3.847930737	0.392790553	0.54601227	0.614730878	UBXN1
chr11	62482788	62483044	0	1	64	2.74609375	3.092642538	0.629496403	0.817337461	0.46875	HNRNPUL2-BSCL2,HNRNPUL2
chr11	62489341	62489617	0	1	46	1.365942029	1.771390855	0.992156863	0.293838863	0.615942029	HNRNPUL2-BSCL2,HNRNPUL2
chr11	62489370	62489693	0	1	43	1.560371517	1.712793561	0.674509804	0.708624709	0.526315789	HNRNPUL2-BSCL2,HNRNPUL2
chr11	62566728	62567190	0	1	54	2.865800866	1.631454649	0.412017167	0.99009901	0.0995671	NXF1
chr11	63006092	63007225	0	4	190	11.87819947	5.424373057	0.988977956	1	0	RP11-959F10.6,SLC22A10
chr11	63753934	63755863	0	1	55	0.313115604	1.274399639	0.877717391	0.74535809	0.942457232	AP000721.4,OTUB1
chr11	63786219	63786440	0	1	9	3.769230769	2.567840413	0.974358974	1	0.171945701	MACROD1
chr11	64027268	64027636	0	2	68	1.961956522	1.611328266	0.976190476	1	0.33423913	PLCB3
chr11	64125389	64125654	0	1	29	1.022641509	0.506054479	1	1	0.116981132	NA
chr11	64273443	64274217	60	336	15643	1447.228682	130.4253948	0.991985945	0.999934221	0	NA
chr11	64335055	64335239	0	2	78	1.597826087	0.490336677	0.992125984	1	0	SLC22A11
chr11	64439737	64439921	1	116	5247	467.5054348	47.42476849	0.9925518	0.999957333	0	NRXN2
chr11	64657718	64657772	0	18	985.25	222.9074074	24.31145784	0.970334543	0.970334543	0	AP001187.1
chr11	64826270	64826963	0	2	60	4.877344877	2.429548238	0.987341772	1	0	NA
chr11	64844221	64844793	2	9	261	34.55769231	9.115910182	0.999502611	0.993752603	0	CDCA5
chr11	64953472	64953740	0	1	50	1.070895522	0.972865028	0.6796875	0.934579439	0.440298507	CAPN1
chr11	64992730	64993187	0	10	361.85	9.411378556	2.111063299	0.989942529	1	0	SLC22A20
chr11	65062893	65063285	0	1	39	7.12755102	1.880093387	0.994277539	0.79757085	0	POLA2
chr11	65107192	65108285	0	4	64	5.235132662	4.87375582	0.595065789	0.776833156	0.000914913	DPF2
chr11	65213717	65213827	0	2	90	5.090909091	0.879519027	0.992366412	1	0	NA
chr11	65396144	65396343	0	1	31	0.844221106	0.98779195	0.094637224	1	0.577889447	PCNXL3
chr11	65602376	65602604	0	1	60	2.298245614	0.777194963	0.995967742	1	0	CFL1,SNX32
chr11	6580021	6580871	0	1	58	1.571764706	1.111502615	0.99122807	0.992	0.221176471	DNHD1
chr11	65826403	65826708	0	2	75	3.137704918	3.431873929	0.554441261	0.334961619	0.17704918	SF3B2
chr11	65826461	65826765	0	2	108	4.358552632	4.510192318	0.292	0.734738372	0.177631579	SF3B2
chr11	65826766	65827039	0	2	84	2.52014652	3.259328227	0.242012237	0.710920771	0.567765568	SF3B2
chr11	66031941	66032124	0	1	50	1.387978142	0.921668575	0.646341463	1	0.306010929	KLC2
chr11	66332205	66332402	0	1	9	20.40609137	4.816170251	0.993926008	0.895380971	0	CTSF
chr11	66332205	66332408	0	2	55.86	20.33497537	4.761929109	0.993926008	0.935576529	0	CTSF
chr11	66332213	66332435	2	1	72	18.55855856	7.146075197	0.948427024	0.96122449	0	CTSF
chr11	6636108	6636435	0	1	34	1.685015291	1.607091105	0.465034965	0.251925193	0.308868502	TPP1
chr11	6636171	6636485	0	1	50.94	1.952229299	1.823662095	0.300986842	0.412290503	0.321656051	TPP1
chr11	66453169	66453585	4	10	460	28.70432692	5.000632703	0.99224533	0.999545867	0	SPTBN2
chr11	6656724	6656928	0	1	33	0.931372549	0.997642357	0.971428571	1	0.534313725	DCHS1
chr11	66638897	66639226	0	1	54	0.765957447	0.972226354	0.98245614	0.553359684	0.617021277	PC
chr11	66699717	66699903	0	1	41	1.634408602	0.66048119	0.985074627	1	0.102150538	PC
chr11	67175734	67176088	4	5	180	3.121468927	2.744165272	0.98687664	1	0.096045198	PPP1CA,TBC1D10C
chr11	67274931	67275163	0	1	37	1.215517241	0.976500035	0.886363636	0.985221675	0.392241379	CDK2AP2
chr11	67351933	67352182	0	1	27.96	4.638554217	4.720913855	0.991596639	0.267496112	0.457831325	GSTP1
chr11	67352156	67352649	0	1	41	2.888438134	4.887966782	0.451521585	0.325600663	0.657200811	GSTP1
chr11	67352206	67352713	2	1	37	4.145956607	6.422838812	0.378947368	0.686385385	0.639053254	GSTP1
chr11	67352212	67352696	2	1	31	3.842975207	6.394416811	0.351783518	0.620576132	0.669421488	GSTP1
chr11	67501028	67501576	4	4	71.7	57.22262774	9.59877952	0.991559698	0.99852071	0	NA
chr11	67731364	67731737	4	0	0	1.616621984	1.838067046	0.99009901	0.870689655	0.198391421	NA
chr11	67817224	67817501	0	1	29	0.779783394	0.975450996	0.96969697	1	0.610108303	TCIRG1
chr11	68087927	68088245	4	0	0	1.849056604	0.528301887	0.99009901	0.429864253	0.075471698	LRP5
chr11	68319732	68319937	0	1	45	7.204878049	4.165710856	0.991017964	0.990974729	0	PPP6R3
chr11	68386728	68387067	0	1	59	4.044247788	3.197683658	0.983606557	1	0.147492625	AP003096.1
chr11	68610922	68611281	0	10	260	27.64902507	8.145914635	0.992087043	0.993872549	0	CPT1A
chr11	69060909	69061122	0	1	38	1.455399061	0.890287423	0.98245614	1	0.272300469	NA
chr11	69588521	69588916	0	1	8	10.62531646	13.58056568	0	0.785663842	0.486075949	FGF4
chr11	69588761	69588859	0	4	277.66	31.97959184	6.027114908	0.915571136	0.697219132	0	FGF4
chr11	69640955	69641188	0	3	135	4.502145923	1.138949382	0.989071038	0.796477495	0	NA
chr11	69657419	69657813	0	1	92	2.703045685	1.868966669	0.980392157	1	0.177664975	NA
chr11	69658456	69658872	0	1	39.7	1.028846154	0.985049108	0.936170213	1	0.384615385	NA
chr11	69857367	69857618	0	15	589	77.54183267	11.87087077	0.993567866	1	0	RP11-626H12.1
chr11	69872204	69872443	0	1	34	2.924686192	2.054329393	0.934736842	0.752873563	0.050209205	NA
chr11	69881016	69881221	0	2	94	22.92682927	6.560748931	0.994111349	1	0	NA
chr11	69974452	69974861	0	2	54	8.80195599	2.392407732	0.994180407	0.992050874	0	ANO1
chr11	70030864	70031128	0	1	48	0.75	0.968245837	0.98	1	0.625	ANO1
chr11	70265872	70266563	0	2	118	0.904486252	1.826678041	0.822222222	0.412300683	0.780028944	CTTN
chr11	70530490	70531048	4	20	948	40.86021505	8.968393004	0.987701041	1	0	SHANK2
chr11	70622010	70622119	0	1	89	1.834862385	0.371304704	0.989130435	1	0	SHANK2
chr11	70862930	70863473	0	14	694	27.44014733	6.643209855	0.992571193	1	0	SHANK2
chr11	70947941	70948160	0	6	281.98	13.69406393	3.596359323	0.715627096	1	0	SHANK2
chr11	70985220	70985622	0	2	140	2.248756219	1.082566945	0.993103448	1	0.092039801	NA
chr11	71231479	71231964	4	0	0	1.162886598	0.986644797	0.99009901	1	0.418556701	NADSYN1
chr11	71253680	71254390	2	2	106	9.469014085	2.978518941	0.993990385	0.996309963	0	NA
chr11	71721930	71722266	0	46	1941.98	60.64583333	8.04356704	0.993165579	1	0	NUMA1
chr11	71730073	71730223	4	0	0	3.986666667	0.162754075	0.995024876	0.898419865	0	NUMA1,RP11-849H4.4
chr11	71789384	71789556	0	2	72	3.529069767	1.484130493	0.986531987	0.984042553	0	AP002490.1,NUMA1
chr11	71808931	71809452	0	1	30	1.285988484	2.081076292	0.156346749	0.930902111	0.708253359	LRTOMT,LAMTOR1
chr11	72321073	72321450	0	2	77	6.485411141	2.650343935	0.991769547	0.973840666	0	PDE2A
chr11	72356468	72357053	3	0	0	1.74017094	1.667438787	0.99009901	0.639013453	0.429059829	RP11-31L22.3,PDE2A
chr11	72356471	72357029	0	3	72	1.765232975	1.697692678	0.961538462	0.674089069	0.449820789	RP11-31L22.3,PDE2A
chr11	74358536	74358796	0	1	48	1.161538462	0.630065273	0.985074627	1	0.130769231	POLD3
chr11	75229502	75229688	0	1	81	1.284946237	0.950092948	0.98	1	0.349462366	GDPD5
chr11	75942202	75943300	4	55	2226	78.3989071	14.90178162	0.991488852	0.999855408	0	NA
chr11	76141650	76141859	0	2	74	12.09569378	4.351805501	0.995515695	0.90797546	0	NA
chr11	76388561	76388785	0	6	320	12.46428571	3.680131431	0.996357013	0.951053705	0	RP11-672A2.3
chr11	76409326	76409674	0	1	26	0.454022989	0.837800157	0.96875	1	0.772988506	RP11-672A2.3,GUCY2EP
chr11	77047258	77048448	2	1	75	0.504201681	1.036914861	0.632107023	0.644444444	0.748739496	PAK1
chr11	77846546	77847269	0	2	44	2.702627939	1.72807947	0.978768577	0.918918919	0.174273859	ALG8
chr11	78992618	78992954	0	10	543	21.98214286	5.225820982	1	1	0	TENM4
chr11	79136504	79136820	0	1	53	8.481012658	4.419063305	0.997854077	1	0	TENM4
chr11	80540561	80541283	0	2	111	1.319944598	0.857662866	0.981132075	0.996153846	0.117728532	NA
chr11	8178238	8178534	0	1	38	1.040540541	0.957744947	0.979591837	1	0.439189189	RIC3
chr11	82111894	133027239	5	0	0	0.959948892	374.0243038	0.999740903	NA	0.968536578	NA
chr11	82573404	82573586	2	70	3426	322.1593407	29.20996171	0.992008172	0.99996845	0	PRCP
chr11	836348	836822	1	1	55	1.078059072	1.640798287	0.845930233	0.820895522	0.685654008	CD151
chr11	8386583	8386767	8	33	1355.79	47.02717391	5.402728845	1	1	0	NA
chr11	84857703	84858107	0	27	1308	23.9480198	5.806259088	0.991719112	1	0	DLG2
chr11	85339683	85340275	0	1	48	1.547297297	1.263224421	0.63071298	0.825396825	0.260135135	TMEM126B
chr11	85692228	85692818	3	0	0	0.527118644	1.559588223	0.471590909	0.140589569	0.874576271	PICALM
chr11	86409557	86409904	0	2	52	1.224783862	0.469431132	0.980392157	1	0.014409222	NA
chr11	865780	866001	0	1	45	1.176470588	0.984305914	0.947368421	1	0.411764706	TSPAN4
chr11	8679812	8680285	0	2	62	0.634249471	1.461069983	0.96969697	1	0.841437632	TRIM66
chr11	87300082	87300431	0	1	24	4.343839542	2.338625006	0.992395437	1	0.085959885	NA
chr11	8898277	8898819	0	1	8.92	15.92250923	7.840516563	0.93068683	1	0	ST5
chr11	92157613	92157763	2	20	752.95	96.83333333	11.72030527	0.992427262	1	0	FAT3
chr11	92531246	92531464	4	0	0	6.004587156	2.755307982	0.375114784	0.934246575	0	FAT3
chr11	92904297	92904448	4	0	0	5.536423841	0.606529968	0.968365554	0.93236715	0	SLC36A4
chr11	93210803	93211000	35	1332	62114.88	7318.238579	653.3415544	0.993118794	0.999827697	0	NA
chr11	93524564	93524788	0	1	29	0.839285714	0.987000972	0.966666667	1	0.580357143	MED17
chr11	93599530	93599754	0	1	85.89	1.09375	0.96600995	0.991525424	0.901408451	0.424107143	NA
chr11	9494499	9495476	0	3	154	29.43602866	6.694094603	0.946869489	0.999683444	0	ZNF143
chr11	95107434	95107990	0	1	27	8.073741007	2.503945311	0.992110454	1	0	NA
chr11	96590099	96590347	0	1	47	0.959677419	0.999186714	0.980392157	1	0.52016129	NA
chr11	97623154	97623345	1	18	680.96	101.9633508	12.67366141	0.991980537	0.999576181	0	NA
chr12	100661079	100661290	0	2	127	5.18957346	0.76169262	0.988700565	1	0	SCYL2
chr12	100924653	100924983	2	23	1253	147.4181818	15.34712399	0.991579094	0.999193016	0	NR1H4
chr12	10358550	10359927	0	1	32	4.763979666	2.900215777	0.206164384	1	0.08496732	NA
chr12	103782913	103783244	7	0	0	75.57401813	19.87323395	0.999609528	0.999320036	0	C12orf42
chr12	104141318	104141716	0	1	77	1.150753769	0.917384821	0.990740741	1	0.35678392	RP11-341G23.4,STAB2
chr12	104195418	104195730	0	2	94	7.628205128	1.824751296	0.992050874	1	0	NT5DC3
chr12	10531502	10531685	0	2	114	3.890710383	2.294938845	0.976127321	1	0.054644809	RP11-277P12.20,KLRC4-KLRK1,KLRK1
chr12	105988345	105993467	4	0	0	1.730964467	2.562886109	0.660714286	0.202072539	0.487895353	NA
chr12	107088164	107088700	0	2	65	5.322761194	2.007059515	0.995238095	0.994334278	0	RFX4,RP11-144F15.1
chr12	107484765	107485042	0	3	108	4.620938628	3.060873708	0.981395349	1	0.028880866	CRY1
chr12	10839896	132073202	5	0	0	0.611599596	527.719575	NA	0.941029266	0.964707875	NA
chr12	108696991	108697422	0	1	61	4.751740139	1.731673141	0.995535714	0.478723404	0	CMKLR1
chr12	108977735	108978517	0	1	63	12.25831202	4.913812279	0.85	1	0	NA
chr12	108989048	108989524	0	1	55	4.792016807	2.026302706	0.365488316	0.639215686	0	TMEM119
chr12	109290275	109290331	0	1	49	3.089285714	0.968739714	0.602787456	0.602787456	0	DAO
chr12	109370819	109371076	0	1	52	1.968871595	1.999757741	1	0.627795527	0.171206226	SVOP
chr12	109664906	109665287	0	13	648.98	13.54330709	2.753444721	0.99375	0.918454936	0	ACACB
chr12	10977697	10978034	0	3	116	19.33234421	5.016523868	0.994447872	1	0	TAS2R10,PRR4
chr12	109935669	109936110	0	1	58	0.607709751	0.919841486	0.983333333	1	0.696145125	UBE3B
chr12	110099355	110100354	12	0	0	9.017017017	5.527500699	0.561349693	0.487704918	0	NA
chr12	110267384	110267590	0	5	181	27.33495146	4.640413623	0.9915223	0.991726619	0	TRPV4
chr12	110337730	110338485	0	1	63	4.850331126	2.098276624	0.994143485	0.989974937	0	TCHP
chr12	110782699	110783085	0	2	66	2.733160622	3.965366759	0.936651584	0.272413793	0.497409326	ATP2A2
chr12	110814835	110815570	4	0	0	1.02585034	1.725561663	0.988439306	1	0.663945578	ANAPC7
chr12	111114133	111114501	4	12	325.99	23.95108696	6.883565724	0.99234579	1	0	HVCN1
chr12	111114274	111114411	0	4	184	27.68613139	6.836731862	0.462759463	0.617150063	0	HVCN1
chr12	111132462	111133026	0	4	243.96	2.572695035	2.749603293	0.987933635	1	0.136524823	HVCN1
chr12	111168446	111169604	0	1	30	0.555267703	1.471068974	0.440625	0.298387097	0.869602763	PPP1CC
chr12	111345727	111345952	0	2	46	0.937777778	1.048022241	0.981132075	0.184738956	0.462222222	NA
chr12	111345794	111346161	0	2	54	1.51226158	1.009079791	0.396694215	1	0.198910082	NA
chr12	111348879	111350939	4	0	0	0.486407767	1.703311939	0.364102564	0.33366435	0.919902913	MYL2
chr12	111352000	111353572	3	1	54	1.127862595	3.49620838	0.998168498	0.743004418	0.803435115	MYL2
chr12	111478593	111478921	0	3	142	7.530487805	2.810962383	0.903440622	1	0	CUX2
chr12	111777415	111777753	0	56	2400	28.54733728	3.96125563	0.991336634	1	0	RNA5SP373,CUX2
chr12	111786758	111786926	0	1	50	9.333333333	2.520550456	0.995159729	0.925563173	0	CUX2
chr12	111786758	111786944	0	2	85	8.838709677	2.872900159	0.995159729	1	0	CUX2
chr12	111840678	111840983	0	1	12.98	6.016393443	2.475398979	0.863716814	0.862	0	RP3-473L9.4
chr12	111908448	111923106	0	1	29	0.100422977	0.567107774	0.572567783	0.680851064	0.946786738	ATXN2
chr12	112583389	112585920	0	1	44	0.114184117	0.545807913	0.993421053	0.532818533	0.951402608	TRAFD1
chr12	113337505	113337979	0	6	315.22	41.71940928	17.95679775	0.992898358	0.993026076	0	NA
chr12	113935879	113936045	0	1	45	2.114457831	1.486536569	0.615196078	0.595854922	0.210843373	NA
chr12	114240639	114240830	6	0	0	4.068062827	1.624606571	0.993071594	1	0	NA
chr12	114314816	114315137	0	10	424	6.573208723	2.227364224	0.989913545	1	0	RBM19
chr12	114379542	114380809	6	0	0	2.798737174	2.305012893	0.43148688	0.748784441	0.166535122	RBM19
chr12	114784502	114784695	1	2	112	22.56476684	4.39231572	0.993082577	0.995117621	0	NA
chr12	115261030	115261794	3	0	0	0.595549738	1.17568342	0.985714286	0.333781965	0.793193717	NA
chr12	115286833	115287190	4	2	50	2.99719888	1.68615818	0.986394558	1	0	NA
chr12	115738664	115738864	6	0	0	3.94	2.378318734	0.988235294	1	0.07	NA
chr12	116272406	116273040	0	1	15	0.433753943	0.819438203	NA	0.952380952	0.779179811	RP11-110L15.2
chr12	117399880	117400002	0	1	67	3.901639344	2.313218736	0.512437811	0.461187215	0	FBXW8
chr12	117505121	117505335	0	3	102	9.144859813	3.92958426	0.993939394	1	0	TESC
chr12	117871357	117872841	0	2	98	7.960242588	5.50916012	0.578501629	0.470284238	0.012803235	NOS1
chr12	118110188	118111019	0	2	96	1.718411552	1.447063628	1	1	0.246690734	KSR2
chr12	118482127	118483070	4	0	0	12.73806999	5.655570297	0.99491238	0.617449664	0	WSB2
chr12	118482127	118483127	1	4	130	12.582	5.528587161	0.99491238	1	0	WSB2
chr12	119013281	119014124	0	2	106	8.226571767	7.880763612	0.862790698	0.710872162	0	NA
chr12	119013352	119014251	0	2	68	7.729699666	7.861235133	0.836582569	0.481481481	0.032258065	NA
chr12	119013377	119014182	1	1	26	8.38757764	8.029996231	0.826349892	0.644787645	0	NA
chr12	119013504	119014092	0	2	118	7.681972789	2.926982412	0.259782966	0.717607973	0	NA
chr12	119013557	119014184	1	3	41.96	7.051036683	3.30297986	0.279311368	0.628458498	0.003189793	NA
chr12	119014002	119014756	4	0	0	1.783819629	2.772009249	0.324590164	0.669724771	0.543766578	NA
chr12	120556270	120556450	0	1	72	2.211111111	1.130333721	0.986666667	1	0	NA
chr12	120597766	120598033	0	1	62	1.029962547	0.947617354	0.99	0.862745098	0.434456929	GCN1L1
chr12	120695225	120695460	0	2	28.92	17.71489362	5.018221213	0.984482759	1	0	PXN
chr12	120783526	120783720	1	2	92.98	1.525773196	0.651608375	0.276923077	1	0.087628866	MSI1
chr12	121172767	121172880	0	4	191	10.08849558	2.396743817	1	1	0	ACADS
chr12	121344700	121345219	0	1	10.92	6.585741811	2.661339026	0.975	1	0.019267823	NA
chr12	121346160	121346341	0	1	70	1.679558011	0.466646462	0.986206897	1	0	NA
chr12	121732850	121733227	12	0	0	19.066313	7.107238843	0.855336368	0.477412731	0	CAMKK2
chr12	122150051	122150393	4	8	282	16.11988304	4.103231074	0.994047619	0.999460916	0	NA
chr12	122234056	122234381	0	8	300	10.86461538	2.610065179	0.991425509	1	0	RHOF,AC084018.1
chr12	122236795	122237323	0	1	39	9.196969697	2.868162208	0.992857143	0.998293515	0	RP11-347I19.8,RHOF,AC084018.1
chr12	123360983	123362534	0	12	417.94	49.67246937	11.08846132	1	0.998641612	0	VPS37B
chr12	123863178	123863373	0	1	46.97	1.343589744	0.939119848	0.98	0.554054054	0.328205128	NA
chr12	124449908	124450406	0	2	85	1.638554217	1.746447777	0.984126984	1	0.425702811	CCDC92
chr12	12450106	12450601	0	1	24	0.557575758	0.806675546	0.943396226	1	0.644444444	NA
chr12	124561986	124562239	0	2	84	1.802371542	1.990211796	0.979166667	1	0.549407115	FAM101A
chr12	124914928	124915266	6	0	0	30.30769231	5.398882199	0.823635273	0.377332973	0	NCOR2
chr12	124914928	124915403	0	8	636	31.04842105	6.099505815	0.823635273	0.803184547	0	NCOR2
chr12	124915629	124916141	0	4	164	13.83984375	4.641622828	0.591576885	0.408725603	0	NCOR2
chr12	125151975	125152627	0	1	63	2.01993865	1.764832322	0.992565056	0.998084291	0.145705521	NA
chr12	125396377	125396671	4	0	0	36.75170068	11.81012971	0.386840832	0.444402349	0	UBC
chr12	125409151	125409520	4	0	0	0.810298103	0.392065157	0.99009901	0.483091787	0.189701897	NA
chr12	125718932	125719446	0	2	29.9	4.906614786	3.558165244	1	1	0.019455253	TMEM132B
chr12	126676814	126676997	0	1	51	1.519125683	0.854697915	0.982758621	1	0.240437158	RP4-765H13.1
chr12	127713549	127713963	6	19	1010	11.4057971	2.963475766	1	1	0	NA
chr12	128053944	128054287	0	2	84	4.728862974	3.057173496	0.990338164	1	0.142857143	NA
chr12	128603887	128604571	0	2	39.64	5.283625731	2.692576053	0.466357309	0.351916376	0	RP13-653N12.2
chr12	12868667	12868855	4	0	0	3.095744681	1.207856805	0.989247312	1	0.058510638	CDKN1B
chr12	129174633	129175561	0	2	96	3.103448276	1.792606032	0.993208829	0.989847716	0.036637931	TMEM132C
chr12	129263623	129264640	0	1	55	2.226155359	2.346147759	0.99382716	0.989501312	0.352999017	NA
chr12	129294906	129295169	2	12	528	27.47148289	3.474806733	0.991666667	1	0	SLC15A4
chr12	129870903	129871553	0	1	38	18.50461538	6.12365981	0.632840028	0.201204301	0	TMEM132D
chr12	129871141	129873850	0	1	44	24.73680325	15.90655785	0.384488108	0.44244922	0	TMEM132D
chr12	129871331	129872803	8	0	0	34.86684783	14.65712984	0.373831776	0.513243084	0	TMEM132D
chr12	129871484	129873247	6	0	0	29.7538287	17.16635039	0.354328524	0.239467849	0	TMEM132D
chr12	129873613	129874062	0	1	28	10.62806236	3.335336359	0.33445441	0.763319672	0	TMEM132D
chr12	129873807	129873981	0	4	256	11.8045977	2.596810955	0.342890579	0.588172043	0	TMEM132D
chr12	13030525	13031309	0	1	20	5.848214286	3.162063372	0.656992084	0.989623865	0	NA
chr12	130440491	130440685	0	1	33	1.041237113	0.999149388	0.970588235	1	0.479381443	NA
chr12	131248791	131249091	0	1	8.99	7.973333333	3.038523033	0.894736842	0.248159057	0	NA
chr12	131249053	131250061	6	1	59	15.54563492	6.023095496	0.262645914	0.73468426	0	NA
chr12	131249125	131249715	16	6	264	17.29830508	5.673234558	0.393023256	0.423343439	0	NA
chr12	131249172	131249469	16	3	111	15.1952862	4.287902252	0.451354445	0.299141221	0	NA
chr12	131249426	131250003	2	15	435	18.27036395	5.793653257	0.45498155	0.590289325	0	NA
chr12	131249462	131249776	0	6	156	20.9044586	4.119680031	0.432288077	0.41153169	0	NA
chr12	131325938	200145021	4	0	0	0.452019571	7.797407516	0.990804598	NA	0.918721103	NA
chr12	131513761	131513816	0	1	55	2.872727273	0.99186776	0.699115044	0.975308642	0	GPR133
chr12	131688174	131688821	1	7	257.99	20.18547141	3.617692962	0.992370295	1	0	RP11-638F5.1
chr12	131736180	131736528	0	1	52	11.28735632	4.857528926	0.991588785	1	0	NA
chr12	131879899	131880753	0	1	46.88	8.536299766	6.295269283	0.809661836	0.295888202	0.081967213	NA
chr12	131892055	131893249	0	1	20	7.004187605	3.500775107	0.947109471	1	0.001675042	NA
chr12	132024070	132024373	0	1	59	1.00990099	0.999950984	0.225519288	1	0.495049505	NA
chr12	132075942	132076482	3	0	0	15.6	6.160447314	0.923770492	1	0	NA
chr12	132095803	132096126	0	56	2693.74	164.9473684	20.30739813	0.990315472	0.999835787	0	NA
chr12	132639071	132639265	0	2	42	2.87628866	0.992318247	1	0.88997555	0	NA
chr12	132640213	132641718	0	1	61	34.80465116	9.898708511	0.602015113	0.383557636	0	NA
chr12	132640213	132641762	12	0	0	34.46546159	9.958059312	0.602015113	0.349413886	0	NA
chr12	132641603	132641762	3	0	0	26.08176101	4.57497782	0.268724598	0.349413886	0	NA
chr12	132641617	132643023	3	0	0	16.65931721	7.971848269	0.260379597	0.525278492	0	NA
chr12	132683242	132683651	0	1	67	6.342298289	4.144716565	0.988958991	1	0	GALNT9
chr12	132814391	132814651	4	0	0	5.803846154	2.418674266	0.982843137	0.958815959	0	GALNT9
chr12	132873871	132874219	0	8	416	16.7816092	8.540202812	0.553975436	0.35872268	0	GALNT9
chr12	132874157	132874606	0	4	72	23.87082405	6.598323975	0.573019113	0.31539691	0	GALNT9
chr12	132874504	132874653	0	5	417.9	18.57718121	3.552447324	0.261165336	0.343020239	0	GALNT9
chr12	132874516	132875013	0	1	65	18.46478873	3.362006264	0.2658765	0.415563298	0	GALNT9
chr12	132956282	132957005	0	1	45	6.204702628	2.489175462	0.993562232	0.99523242	0	NA
chr12	133161994	133162240	0	8	226	38.37398374	6.585150052	0.990537241	0.998660415	0	NA
chr12	133212379	133212545	0	1	7.99	7.825301205	1.520806965	0.78465063	0.579865772	0	POLE
chr12	133214666	133215776	4	0	0	3.981081081	6.551432187	0.52	0.372959184	0.57027027	POLE
chr12	133342610	133343198	8	6	193.8	11.59863946	2.854546115	0.98677686	0.816091954	0	NA
chr12	133527007	133528021	0	2	78	35.69428008	11.75989352	0.317431743	0.289797579	0	ZNF605,CHFR
chr12	133527628	133528294	4	2	106	37.81381381	8.29422471	0.332381128	0.44860567	0	ZNF605,CHFR
chr12	14916773	14916965	0	1	40	4.901041667	2.34645099	0.991712707	1	0	RP11-174G6.5
chr12	15035144	15035981	0	1	70	1.289127838	2.78973007	0.428895613	1	0.821983274	MGP,C12orf60
chr12	15037147	26752190	3	0	0	0.055561384	2.756486072	0.970588235	NA	0.979750992	NA
chr12	16424808	16425031	0	1	31	1.313901345	0.464076816	0.992248062	0.24260355	0	SLC15A5
chr12	1769317	1769529	0	1	39	1.358490566	1.518369777	0.977011494	1	0.5	MIR3649
chr12	1889732	1890132	0	1	72	3.0675	1.504308396	0.871186441	0.418429003	0.085	ADIPOR2
chr12	1902556	1902764	0	1	60	1.831730769	1.335734055	0.980392157	0.359683794	0.173076923	CACNA2D4
chr12	1910357	1911049	0	1	67	10.79190751	6.154799185	0.85180299	0.858793325	0.014450867	CACNA2D4
chr12	1946805	1947182	0	2	74	2.588859416	2.86257902	0.983870968	1	0.384615385	CACNA2D4
chr12	19491277	19491460	0	1	57	3.846994536	1.125258554	0.994047619	0.990846682	0	PLEKHA5
chr12	2203122	2203370	0	1	20	2.387096774	1.787996164	1	0.603626943	0.052419355	CACNA1C
chr12	2234750	2234951	0	4	203	12.05472637	3.299629114	0.992920354	0.862416107	0	CACNA1C
chr12	22486444	22486622	0	1	51	1.696629213	0.45971399	0.993421053	1	0	ST8SIA1
chr12	24688772	24689139	3	0	0	4.329700272	2.64786494	0.989010989	0.927664975	0.130790191	RP11-444D3.1
chr12	27650906	27651056	4	0	0	3.986666667	0.162754075	0.995024876	1	0	RP13-200J3.2,SMCO2
chr12	30988182	30988587	0	30	1154.04	26.9382716	3.91308561	0.98867373	1	0	NA
chr12	3195596	3196316	0	1	62	1.008333333	1.277992132	0.984732824	0.988372093	0.55	TSPAN9
chr12	32879464	76443497	4	0	0	1.516578963	880.1775035	0.825802616	0.68627451	0.959519565	NA
chr12	3320759	141969847	8	0	0	0.581604063	508.5778442	0.989540278	NA	0.963153213	NA
chr12	3345033	3345224	0	2	64	7.780104712	1.267318557	0.992592593	1	0	TSPAN9
chr12	3395437	3395648	0	2	80	2.91943128	0.996749056	0.98630137	1	0	TSPAN9
chr12	34442243	34442363	0	3	101	15.19166667	3.472021105	0.967952522	0.839419979	0	NA
chr12	34527488	34527849	1	1	57	10.10803324	2.894634785	0.790996785	0.994635193	0	NA
chr12	34838936	34838992	13	0	0	218.4642857	83.26591746	0.735525762	0.664927442	0	NA
chr12	34840458	34841207	4	0	0	5.893190921	3.993896424	0.632262052	0.464211833	0.054739653	NA
chr12	34848572	34849223	8	0	0	22.50998464	26.32097413	0.31996896	0.126159857	0	NA
chr12	34848768	58553986	6	0	0	2.552642081	1191.634627	0.713835019	NA	0.94899469	NA
chr12	34852648	34854262	0	2	16	32.50805452	59.19391084	0.762204596	0.413091716	0	NA
chr12	3551609	3551947	7	0	0	6.461538462	2.775633623	0.997695853	0.95952024	0	PRMT8
chr12	3753926	3754237	4	22	1084	39.06109325	7.149717065	0.928335832	1	0	EFCAB4B
chr12	3754000	3754237	0	6	402	41.50632911	5.751991219	0.595430747	1	0	EFCAB4B
chr12	38014447	133003362	13	0	0	0.732236683	596.0500926	0.928663025	1	0.962698984	NA
chr12	38028887	38029696	4	0	0	26.27194067	45.34591908	0.593084177	0.547585227	0.037082818	NA
chr12	38034463	38036151	9	0	0	13.56042654	26.10264823	0.296514745	0.119028007	0.055094787	NA
chr12	38049681	38049959	6	0	0	48.96043165	35.94192782	0.665740097	0.864075437	0	NA
chr12	38092796	38093044	4	0	0	25.37903226	52.54753497	0.216893343	0.177319175	0.197580645	NA
chr12	38114434	38114826	4	0	0	15.08418367	7.117136179	0.314224599	0.50847009	0	NA
chr12	38166142	38168023	0	1	59	2.544922913	3.912958747	0.25	0.31884058	0.352472089	NA
chr12	38215438	38216128	0	2	34	3.45942029	1.807938921	0.264069264	1	0.055072464	NA
chr12	42896160	42896373	0	1	27	1.145539906	0.352644356	0.990990991	1	0	PRICKLE1
chr12	43876113	43876929	1	3	122	8.401960784	3.431785689	0.992424242	1	0	ADAMTS20
chr12	44698092	44698598	0	2	63.92	4.057312253	1.49527447	0.992970123	0.982800983	0	TMEM117
chr12	4513284	4513662	0	8	194	10.36243386	3.935776266	0.993013972	0.998538012	0	NA
chr12	45457568	50395037	4	1	23	0.371257622	31.36159911	1	1	0.950157662	NA
chr12	46408158	124914793	6	0	0	0.148843012	34.40889551	NA	0.268140317	0.964760431	NA
chr12	4671255	4671690	0	1	36	1.666666667	1.393471368	0.990415335	1	0.337931034	DYRK4
chr12	4695507	4695839	4	0	0	1.481927711	1.931735257	0.988235294	1	0.629518072	DYRK4
chr12	47623914	47624164	0	3	153.55	7.856	2.36373941	0.989130435	1	0	PCED1B
chr12	48114357	48114709	0	4	151	7.633522727	1.897759169	0.99031477	1	0	ENDOU,RP1-197B17.3
chr12	48372399	48372768	0	2	90	6.379403794	2.569828835	0.988662132	1	0	COL2A1
chr12	48527553	48528429	3	24	987	43.90182648	7.221508105	0.990273867	0.942238984	0	PFKM
chr12	48527577	48528273	6	0	0	43.38649425	7.554308454	0.804491678	0.353174954	0	PFKM
chr12	48752882	48753087	0	2	96	2.965853659	0.999416844	0.991525424	1	0	RP11-370I10.6
chr12	4881433	4882216	2	13	579	39.08045977	6.757421636	0.994520548	1	0	GALNT8
chr12	49333530	49333863	0	1	32	1.573573574	1.823641415	0.340909091	0.848648649	0.543543544	RP11-302B13.5,ARF3
chr12	49438621	49438993	0	6	362	8.97311828	2.712838445	0.564516129	1	0	KMT2D
chr12	49486034	49486453	0	4	179.9	21.13365155	4.950956493	0.992947103	0.99682971	0	DHH,RP11-386G11.8
chr12	50152007	50152225	0	1	49	3.963302752	3.833523317	0.994350282	0.668407311	0.47706422	TMBIM6
chr12	50152168	50152518	0	1	51	3	3.492849839	0.649107143	0.787804878	0.562857143	TMBIM6
chr12	50271293	50271404	0	1	48	5.531531532	1.759503512	0.643281807	0.286138614	0	FAIM2
chr12	50271985	50272300	8	4	204	66.2984127	34.57928315	0.299226997	0.395154553	0	FAIM2
chr12	50465371	50465775	0	1	37	0.54950495	0.892778926	0.976744186	1	0.725247525	ASIC1
chr12	50618009	50618160	8	0	0	11.11258278	1.502946538	0.820334262	0.736285525	0	RP3-405J10.4,LIMA1
chr12	51219409	51219559	0	1	8	2.08	0.337045991	0.96803653	1	0	NA
chr12	51592548	51593205	0	28	1252.87	64.33789954	10.67087433	1	0.999825693	0	POU6F1
chr12	52100367	52100540	0	1	34	3.398843931	0.917018822	0.890547264	1	0	SCN8A
chr12	52438786	52439226	0	3	156	15.35909091	6.002890144	0.992643195	0.819409283	0	NR4A1
chr12	52470371	52471086	0	4	196	11.2993007	2.699896307	0.987110634	0.706362153	0	C12orf44,RP11-1100L3.7
chr12	52629091	52631353	0	1	62	0.790893015	1.392174097	0.611374408	0.87628866	0.58178603	KRT7
chr12	52646055	52646480	0	1	60	20.13882353	7.357558644	0.881213686	1	0	KRT121P,KRT86
chr12	52714721	52715225	0	3	116.99	3.69047619	3.14204535	0.989966555	1	0.232142857	KRT83
chr12	5280792	5281409	12	46	2128	69.18638574	14.80721963	0.994149415	1	0	NA
chr12	53193810	53194549	0	1	49	3.408660352	1.539108829	0.988679245	0.996168582	0	NA
chr12	54119355	54119675	0	1	69	5.1375	1.618206955	0.991983968	1	0	CALCOCO1
chr12	54793481	54793733	0	1	62	4.138888889	2.93591532	0.676248109	0.99827883	0.23015873	ITGA5,RP11-753H16.3,RP11-753H16.5
chr12	54793667	54794724	0	2	120	0.804162725	2.034810976	0.434782609	0.831460674	0.846736045	ITGA5,RP11-753H16.3,RP11-753H16.5
chr12	54795182	54795403	0	3	105	2.868778281	2.939198778	0.946428571	0.430327869	0.475113122	ITGA5,RP11-753H16.3,RP11-753H16.5
chr12	54795227	54795452	0	4	144	2.928888889	2.894333331	0.560267857	0.778625954	0.466666667	ITGA5,RP11-753H16.3,RP11-753H16.5
chr12	54795834	54796069	0	2	88	1.689361702	1.435601148	0.744292237	0.411111111	0.357446809	ITGA5,RP11-753H16.3,RP11-753H16.5
chr12	54921251	54922481	0	4	184	7.983739837	3.911175857	0.987155963	1	0	NCKAP1L
chr12	54972462	54972779	0	2	52	2.744479495	2.259437159	0.957746479	0.787974684	0.189274448	PPP1R1A,PDE1B
chr12	54987060	54987274	0	2	66	5.420560748	1.582836583	0.993548387	1	0	NA
chr12	54987064	54987270	0	2	72	5.470873786	1.563114334	0.955102041	0.977812995	0	NA
chr12	5590798	5591256	0	4	88	10.11790393	4.939289323	0.449028299	0.824027073	0	NTF3
chr12	5590816	5591282	6	0	0	9.989270386	4.955801722	0.471504204	0.961497326	0	NTF3
chr12	56119301	56119635	0	1	38	3.928143713	4.372709135	0.372513562	0.441401972	0.54491018	CD63
chr12	56120005	56120581	0	1	41	1.859375	3.51376494	0.246207701	0.416827232	0.760416667	CD63
chr12	5623099	5623453	0	1	49	0.638418079	0.932340343	0.408	1	0.68079096	NTF3
chr12	56489040	56489529	0	1	68	11.18404908	8.893764685	0.901392111	0.433911883	0.055214724	ERBB3
chr12	56495523	56495574	0	1	8	16.11764706	3.178648491	0.161239702	0.201174743	0	RP11-603J24.9,ERBB3
chr12	56563432	56563634	0	1	48	4.202970297	1.178768903	0.426978818	0.557575758	0	RP11-977G19.5,SMARCC2
chr12	56704276	56704786	0	2	86	1.074509804	1.767444498	0.743648961	0.578796562	0.703921569	RP11-977G19.10,RP11-977G19.11,CNPY2
chr12	567614	34841707	12	0	0	0.150799993	18.37769624	NA	0.474369813	0.961345089	NA
chr12	56958414	56958773	0	12	486	11.39275766	4.121964121	0.986469865	1	0	RBMS2
chr12	57106452	57107186	0	1	25	4.321525886	4.194540355	0.128668172	0.093411176	0.209809264	NACA
chr12	57197522	57197872	0	6	218	3.277142857	2.053649812	0.989218329	0.973782772	0.074285714	NA
chr12	57280056	57280244	0	1	30	1.60106383	0.521249457	0.75	1	0.015957447	NA
chr12	57585364	57585854	2	1	39	15.11020408	9.164934169	0.996835443	0.738772712	0	LRP1
chr12	57598951	57599200	0	1	68	1.144578313	1.038989277	0.977443609	0.196950445	0.401606426	LRP1
chr12	57599182	57599402	0	1	63	3.172727273	2.379301238	0.677480916	0.485835694	0.318181818	LRP1
chr12	57599210	57599418	0	1	58	3.394230769	2.470667417	0.589958159	0.600566572	0.336538462	LRP1
chr12	57599213	57599434	0	1	55	3.316742081	2.408345271	0.566315789	0.657223796	0.316742081	LRP1
chr12	57625589	57626034	0	1	42	2.950561798	3.007448566	0.652542373	0.480113636	0.170786517	SHMT2
chr12	57981721	57981930	0	1	38	2.909090909	1.172395265	0.731629393	0.799544419	0	NA
chr12	58639736	58639977	0	4	132	9.352697095	3.92302531	0.994640123	1	0	NA
chr12	591847	592482	6	189	8259.29	136.2330709	20.8526705	0.991126109	1	0	B4GALNT3
chr12	59929932	59930326	56	0	0	564.106599	37.5665745	0.999865399	0.326435387	0	NA
chr12	59929933	59930662	6	185	9639.73	556.1248285	35.10579036	0.99281918	0.999713708	0	NA
chr12	60061472	60061827	0	4	120	3.61971831	2.875668678	0.988326848	0.918008785	0.301408451	SLC16A7
chr12	6038693	6040374	12	0	0	2.872099941	2.779364502	0.713450292	0.818548387	0.253420583	ANO2
chr12	6140673	6143896	3	0	0	0.297238598	1.120597418	0.685185185	0.632552404	0.920570897	VWF
chr12	6187839	6188166	0	2	32	7.957186544	4.868107725	1	1	0	VWF
chr12	63287193	63287583	0	5	198	5.325641026	1.304473162	0.990625	1	0	PPM1H
chr12	637471	637858	0	4	248	20.63049096	6.608302703	0.992825607	0.742696053	0	B4GALNT3
chr12	6464986	6471261	4	0	0	0.572908367	1.025211623	0.762162162	0.175908222	0.694820717	SCNN1A
chr12	6477883	6478301	0	1	68	0.717703349	0.859354653	0.98	1	0.550239234	SCNN1A
chr12	65677303	65677482	0	1	54	1.56424581	0.776797512	0.186289121	0.619402985	0.17877095	RP11-305O6.3,MSRB3
chr12	670918	671276	0	14	663	44.30446927	8.034460147	0.945381883	0.999244856	0	B4GALNT3
chr12	68090064	68090439	7	40	1545.82	163.2746667	16.56153852	0.992038435	0.999821439	0	NA
chr12	68593988	68594140	0	5	208	8.769736842	1.502061718	0.990301724	1	0	IFNG-AS1
chr12	690643	690806	4	0	0	5.791411043	2.308836022	0.992366412	1	0	NINJ2
chr12	69292165	69292406	0	1	48	3.087136929	1.17929954	0.983146067	1	0.049792531	CPM
chr12	69822459	69822842	0	6	240	5.626631854	2.565898249	0.98682284	1	0	NA
chr12	69983392	69985911	0	1	73	0.30210401	1.280615369	0.673956262	0.76036036	0.940055578	CCT2
chr12	7052076	7052726	0	1	42	4.976923077	3.633318857	0.821182944	0.982378855	0	C12orf57,U47924.31
chr12	72698566	72698827	0	1	65	1.14559387	0.456823251	0.988888889	1	0.042145594	TRHDE
chr12	72825907	72825986	0	1	46	2.556962025	0.896502846	0.990196078	0.990196078	0	TRHDE
chr12	7286944	7287129	0	6	296	14.4972973	3.695321109	0.99469697	0.98980204	0	CLSTN3
chr12	74708360	74708575	0	1	53.99	1.413953488	0.807402207	0.984962406	0.582491582	0.204651163	RP11-81H3.2
chr12	755269	755836	0	62	2373.57	53.04585538	6.627505052	0.990483163	1	0	NINJ2,RP11-218M22.1
chr12	76570031	76570290	0	7	344.89	17.54826255	3.766416688	0.989094875	1	0	NA
chr12	78617437	78617816	2	1	18	4.575197889	3.286097227	0.989690722	1	0.113456464	NA
chr12	82321200	82321243	0	1	7.98	2.139534884	0.794791046	0.20131291	0.102564103	0.046511628	NA
chr12	82853100	82853291	0	1	60	1.329842932	0.944035826	0.983050847	1	0.335078534	METTL25
chr12	82863432	82863668	0	1	35	1.292372881	0.653628306	0.986666667	1	0.110169492	METTL25
chr12	84284904	84285042	0	1	21	2	0.417028828	1	1	0	NA
chr12	85597782	85598159	0	4	225.96	14.43236074	4.229655691	0.994663821	1	0	LRRIQ1
chr12	86053801	86054119	0	4	88	7.669811321	3.995410177	0.969450102	1	0	NA
chr12	8834888	8835210	0	1	69	3.350931677	3.495935848	0.985507246	0.87150838	0.211180124	RIMKLB
chr12	89504265	89504654	0	8	375.88	11.94087404	3.181582646	0.990790483	0.998656817	0	RP11-13A1.3
chr12	9108456	9108509	0	2	84	3.660377358	0.750933915	0.412765957	0.135191638	0	KLRG1
chr12	9108521	9109116	0	2	112	6.174789916	3.067811157	0.761603376	1	0.040336134	KLRG1
chr12	91481566	91481963	0	1	32	0.498740554	0.86529704	0.972222222	1	0.750629723	NA
chr12	92870274	92870659	0	1	34	1.558441558	0.707905388	0.989795918	1	0.033766234	RP11-693J15.4,RP11-693J15.5
chr12	92935721	92935954	0	1	43	0.995708155	0.99999079	0.984375	1	0.502145923	NA
chr12	94214624	94215380	0	2	75	2.858465608	2.772659368	0.987951807	1	0.302910053	CRADD
chr12	9493236	9493375	0	1	32	2.143884892	0.350972976	0.990990991	1	0	NA
chr12	95365314	95388011	1	1	66	0.085914438	0.780158483	0.269944807	0.906291834	0.982200291	NDUFA12
chr12	95470115	95470253	1	5	144.59	13.44927536	3.210202178	1	1	0	NA
chr12	96400137	96402926	0	1	54	0.272140552	0.957026687	0.599713056	1	0.90856938	RP11-256L6.3,LTA4H
chr12	98606737	98606911	0	2	87	6.051724138	1.91565613	0.996055227	1	0	RP11-690J15.1
chr12	98982779	98983153	0	4	155	11.58823529	5.790132727	0.994761655	1	0	NA
chr12	98987501	98987885	0	1	17	1.09375	1.850270954	NA	1	0.645833333	SLC25A3
chr13	101590507	101590858	0	2	16	6.586894587	3.426517887	0.990963855	1	0	NALCN-AS1
chr13	102196668	102196945	0	4	157.58	5.079422383	3.505669831	0.984455959	1	0.02166065	ITGBL1
chr13	103224534	103225329	0	2	128	1.120754717	1.499017518	0.992647059	0.988461538	0.533333333	NA
chr13	103442921	103443032	0	3	144	7.810810811	1.467445617	0.992565056	1	0	KDELC1
chr13	103474147	103474487	0	1	51.95	0.717647059	0.959310594	0.179856115	1	0.641176471	BIVM,BIVM-ERCC5
chr13	106700112	106700293	0	1	31.99	2.685082873	1.182397891	0.994974874	1	0	NA
chr13	107609365	107609757	0	1	30	0.505102041	0.868951098	0.967741935	1	0.74744898	NA
chr13	109109882	109110199	4	0	0	1.85488959	1.949945337	0.98989899	1	0.514195584	NA
chr13	110850665	110851171	2	1	24	1.250988142	1.19710166	1	1	0.42687747	COL4A1
chr13	110850719	110850846	0	1	50	2.440944882	1.001208272	0.990196078	0.585812357	0.039370079	COL4A1
chr13	110866135	110866364	0	1	38	3.253275109	2.259680817	0.751207729	1	0.096069869	COL4A1
chr13	111102032	111102695	0	1	45	0.870286576	1.388839726	0.486547085	0.565517241	0.650075415	COL4A2
chr13	111182008	111182294	0	5	174	3.737762238	1.721249513	0.984304933	1	0.038461538	RAB20
chr13	111272011	111272161	4	0	0	4.973333333	1.739527394	0.424148607	1	0	CARKD
chr13	111805449	111805682	0	1	36	1.291845494	0.735823111	0.983870968	0.82832618	0.167381974	ARHGEF7
chr13	112132873	112133224	0	20	1082	18.64102564	7.304677741	0.992783897	1	0	NA
chr13	112169684	112170052	5	10	392.82	20.71467391	4.188182378	1	1	0	NA
chr13	112180324	112180829	6	10	563	8.411881188	2.969257904	0.968195266	0.954206603	0	NA
chr13	113012575	113012785	0	2	15.96	9.119047619	3.625323506	0.391677392	0.302796528	0	NA
chr13	113019909	113020211	4	0	0	4.774834437	1.967188418	0.724637681	0.961538462	0	NA
chr13	113203955	113204218	0	2	97	2.517110266	1.031210673	0.984615385	1	0	TUBGCP3
chr13	113492498	113493052	0	1	50	3.305054152	2.624325888	0.987037037	1	0.214801444	ATP11A
chr13	113800282	113800501	2	12	446	22.15525114	5.290087854	0.989200864	1	0	F10
chr13	114152738	114154308	0	1	35	0.329299363	0.814186409	0.992337165	0.351219512	0.854140127	TMCO3
chr13	114537246	114538387	0	2	126	2.646801052	2.876460239	0.993370166	1	0.415425066	GAS6-AS1,GAS6
chr13	114542098	114542248	4	0	0	3.986666667	0.162754075	0.995024876	1	0	GAS6-AS1,GAS6
chr13	114564315	114564500	0	1	33	6.562162162	2.871608585	0.926247289	1	0	GAS6
chr13	114899970	114900353	4	0	0	0.778067885	0.415545727	0.288184438	1	0.221932115	NA
chr13	114931980	114932486	0	3	160	7.314229249	2.488327513	0.98820059	0.990338164	0	NA
chr13	19940204	19940397	0	2	107.94	3.170984456	1.341558743	0.983606557	1	0.103626943	PARP4P2
chr13	20703989	20704219	0	1	42	6.482608696	2.487735512	0.36204576	0.654441728	0	NA
chr13	20966648	20966995	0	1	35	4.83573487	2.927380869	0.943502825	0.283816847	0.13832853	NA
chr13	20966800	20967568	0	1	38	10.98697917	5.838747836	0.351235231	0.305391367	0.018229167	NA
chr13	20966852	20967442	0	1	23	10.59830508	4.89132721	0.512539185	0.27215809	0	NA
chr13	20966901	20967900	0	2	102	14.0990991	5.626085854	0.571230021	0.482142857	0	NA
chr13	20967089	20967869	2	2	56	15.49230769	5.378608371	0.43502627	0.47227087	0	NA
chr13	20967270	20967921	0	1	27	16.92473118	4.550334946	0.429752066	0.483921816	0	NA
chr13	20967270	20968246	0	2	78	14.25102459	5.559799628	0.429752066	0.418565401	0	NA
chr13	20967271	20968409	0	6	304	13.28646749	5.739253088	0.427068524	0.545720985	0	NA
chr13	20967347	20967594	0	3	156	16.35222672	4.645469812	0.38403452	0.339814328	0	NA
chr13	21200246	21200589	0	1	46	0.886297376	0.621682092	0.444444444	0.993333333	0.256559767	IFT88
chr13	21308953	21309174	0	1	46	1.56561086	1.273287409	0.99137931	1	0.334841629	N6AMT2
chr13	21407973	21408181	0	3	163	6.581730769	1.377376577	0.997252747	1	0	XPO4
chr13	21607375	21607818	0	1	66	3.306997743	3.055634734	0.981818182	1	0.286681716	LATS2
chr13	21782525	21782709	0	1	58.97	1.597826087	0.684610054	0.984375	1	0.114130435	NA
chr13	22701609	22701744	0	1	34	2.355555556	0.682768511	0.635897436	0.292134831	0	NA
chr13	24132416	24132682	4	0	0	3.071428571	2.926186449	0.430541872	0.345957011	0.195488722	NA
chr13	24589717	24590457	0	3	135	2.268918919	1.714597555	0.99086758	1	0.052702703	RP11-309I15.1,RP11-307N16.6,SPATA13
chr13	25961947	25962158	0	1	36	2.843601896	0.607375141	0.988235294	1	0	ATP8A2
chr13	26592864	26594241	0	13	571	15.38126362	4.65535796	1	1	0	ATP8A2
chr13	27281575	27281684	2	7	136	167.8990826	11.62009092	0.991766904	0.971633238	0	NA
chr13	27281575	27281688	2	32	1369.01	166.3274336	14.07969886	0.991766904	0.99994049	0	NA
chr13	27522644	27522839	0	1	30	1.046153846	0.998934343	0.96969697	1	0.476923077	NA
chr13	27574707	27575191	0	2	46	1.144628099	1.312586898	0.980392157	1	0.520661157	NA
chr13	27748079	27748391	0	2	73.87	2.237179487	1.763636175	0.982954545	1	0.259615385	USP12-AS2
chr13	27998985	27999192	2	4	254	8.874396135	2.43835525	0.801051709	1	0	GTF3A
chr13	29242610	29246517	0	1	41	0.328128999	1.263305294	0.994038748	0.528688525	0.883030458	POMP
chr13	29565544	29565810	0	5	201	140.1804511	31.57824382	0.996021669	0.977263818	0	NA
chr13	30065449	30065948	4	1	32	5.156312625	5.335217364	0.317772318	0.371123273	0.134268537	MTUS2
chr13	31528811	31531052	0	4	156	12.68228469	6.433464312	0.990749306	0.993387215	0	TEX26
chr13	31530078	31530228	4	0	0	18.68666667	7.040015783	0.498266147	0.651102464	0	TEX26
chr13	31685862	31686065	0	1	28	0.896551724	0.994634835	0.96969697	1	0.551724138	WDR95P
chr13	32131773	32132165	0	2	112	3.466836735	1.803885317	0.960526316	0.988269795	0.114795918	NA
chr13	32137369	32137551	0	1	56	1.626373626	0.779522982	0.985074627	1	0.186813187	NA
chr13	32845349	32845911	0	1	41	5.478647687	2.344162042	0.99025974	0.992949471	0	FRY
chr13	33011679	33011939	0	1	57	4.3	1.936094403	0.994047619	1	0	N4BP2L2
chr13	34259702	34260074	4	0	0	1.419354839	1.913857674	0.989247312	1	0.64516129	NA
chr13	34381151	34381600	4	0	0	1.035634744	0.968811919	0.992805755	1	0.300668151	NA
chr13	36336036	36336126	0	1	55	19.95555556	4.419429604	0.349484335	0.276733436	0	NA
chr13	36336235	36337042	3	4	148	25.71995043	8.819595508	0.400603774	0.480319564	0	NA
chr13	36336348	36337004	3	2	121.94	25.74237805	9.518071859	0.275644783	0.454989885	0	NA
chr13	36336623	36337180	0	1	47	27.03949731	8.076066894	0.516857456	0.539182853	0	NA
chr13	37248815	37249002	1	61	2381.82	262.6737968	35.14942143	0.993267386	0.99916654	0	SERTM1
chr13	37272591	37273214	0	2	75.91	6.640449438	2.799753679	0.993220339	0.994100295	0	NA
chr13	40127554	40127795	0	1	38	1.078838174	0.996887427	0.975	1	0.460580913	LHFP
chr13	40482797	40483060	0	1	29	2.479087452	1.626345575	0.985294118	0.9375	0.239543726	NA
chr13	40556184	40556655	0	2	128	1.297239915	1.741455581	0.986425339	1	0.617834395	NA
chr13	40742812	40743149	0	1	13.93	11.75964392	3.611525877	0.996299722	0.867355728	0	NA
chr13	40742815	40743154	0	3	51	11.71976401	3.638688206	0.985865724	0.879562044	0	NA
chr13	41376769	41377331	5	7	348	18.82740214	4.03195819	1	0.935289042	0	SLC25A15
chr13	41448933	41449333	0	1	37	0.7475	0.856588437	0.972972973	1	0.525	TPTE2P5
chr13	42038529	42038722	0	1	54	4.414507772	1.561916218	0.992277992	1	0	RGCC
chr13	43066565	43066781	0	2	58	2.62962963	1.898306226	0.96969697	1	0.342592593	NA
chr13	43491680	43528159	3	0	0	0.060829518	0.358716186	0.987804878	1	0.966391623	ZDHHC4P1,EPSTI1
chr13	43610711	43611057	0	2	180	1.644508671	1.719721182	0.980263158	1	0.485549133	DNAJC15
chr13	46229092	46229274	0	1	25	15.5989011	3.958382245	0.988505747	0.965497412	0	NA
chr13	46229092	46229278	0	8	317	15.58602151	3.916551352	0.988505747	1	0	NA
chr13	46400783	46401518	0	3	107	17.33197279	8.645631089	0.996953542	1	0	SIAH3
chr13	46691765	95284902	0	2	36	0.162160657	59.29982219	1	1	0.98500066	NA
chr13	47345550	47351657	1	1	66	0.229245129	1.268004885	0.700795229	0.663760897	0.950876044	ESD
chr13	48298115	48298317	0	12	445	15.72277228	4.056821201	0.986553432	1	0	NA
chr13	48657505	48660472	4	0	0	0.114593866	0.552299506	0.983606557	0.346303502	0.953825413	MED4
chr13	48892191	48892471	0	4	120	6.682142857	3.882520681	0.895695364	1	0	PPP1R26P1,RB1
chr13	50037188	50038148	0	4	119.86	15.00416667	6.044279607	0.925978648	1	0	SETDB2
chr13	50700851	50701102	4	0	0	1.864541833	1.603525029	0.988679245	1	0.342629482	DLEU1
chr13	51607896	51608143	0	2	92	13.17004049	2.575859826	0.994156928	1	0	GUCY1B2
chr13	52360104	52360336	0	1	47	0.905172414	0.995493711	0.98	1	0.547413793	DHRS12
chr13	52479741	52480173	0	20	955	26.83564815	4.14866417	0.994354839	1	0	NA
chr13	55166940	55167275	0	1	59	0.895522388	0.991521195	0.983471074	1	0.549253731	NA
chr13	55269599	55270033	0	1	42	0.642857143	0.684998667	0.960784314	1	0.476958525	NA
chr13	55542377	55542527	4	0	0	4.386666667	0.671184691	0.968814969	0.6528	0.006666667	NA
chr13	57483625	57484187	0	4	178	22.48398577	4.042117207	0.978066249	0.999076212	0	NA
chr13	58707935	58708221	342	1016	43381.5	3428.370629	233.1882453	0.999941749	0.999940162	0	NA
chr13	59291307	59291472	0	1	9	3.024242424	0.704543825	1	1	0	NA
chr13	60016154	60016434	0	1	26	1.017857143	0.957882177	0.092050209	0.19348659	0.360714286	NA
chr13	61571457	61571736	0	1	33	1.093189964	0.722344503	0.975	1	0.218637993	NA
chr13	61719454	61719742	0	2	106	3.215277778	2.572998668	0.986842105	0.875389408	0.208333333	NA
chr13	66873597	66873754	0	1	35	1.006369427	0.999979715	0.971428571	1	0.496815287	NA
chr13	70933865	70934279	0	1	55	0.72705314	0.445473761	0.98245614	1	0.27294686	NA
chr13	70960998	70961504	0	2	58	2.333992095	1.834321091	1	1	0.258893281	NA
chr13	71227460	71227788	6	0	0	4.56402439	2.912680167	0.995215311	1	0	NA
chr13	72724765	72725248	0	9	429	12.92339545	3.751649915	0.993288591	1	0	NA
chr13	72803957	72804657	0	7	287	6.868571429	3.523778121	0.988821138	1	0	NA
chr13	73877159	73877193	0	1	39	3.588235294	0.492152957	0.453531599	0.453531599	0	NA
chr13	77652957	77655595	3	0	0	0.111827142	0.580845046	0.98816568	0.39628483	0.961334344	MYCBP2-AS2,MYCBP2-AS1,MYCBP2
chr13	78852110	78852639	0	2	42	1.281663516	0.959513243	1	1	0.359168242	RNF219-AS1
chr13	79945177	79946000	0	1	44	1.157958688	2.572276101	0.791574279	0.277580071	0.821385176	RBM26
chr13	79951566	79952987	1	1	63	0.430682618	1.165545191	0.996428571	0.780487805	0.862068966	RBM26
chr13	85096178	85096366	28	1	7.98	16630.25	21359.30831	0.999994881	1	0.414893617	MTND5P3
chr13	85587262	85587495	0	12	614	25.78969957	3.638548547	0.989966555	0.999228097	0	NA
chr13	86359499	86359833	0	1	40	3.823353293	1.768467861	0.996815287	1	0	NA
chr13	86956359	86956561	27	200	7951.57	835.5148515	101.27989	0.999917856	0.999889892	0	NA
chr13	92444276	92444469	0	1	48	1.191709845	0.981451647	0.979166667	1	0.404145078	GPC5
chr13	94789348	94789550	0	1	50	1.277227723	0.960804241	0.966666667	1	0.361386139	GPC6
chr13	94990872	94991046	4	0	0	3.586206897	2.282123049	0.985714286	0.407494145	0.247126437	GPC6
chr13	95297132	95297464	0	2	34	1.213855422	0.908156257	1	1	0.147590361	NA
chr13	97974253	97974464	1	1	63	3.72985782	1.358843068	0.993736952	0.989323843	0	MBNL2
chr13	97974257	97974465	0	1	67	3.730769231	1.370925917	0.967413442	0.996402878	0	MBNL2
chr13	97991357	97991535	0	6	268	26.16292135	10.93450247	0.993406593	0.784913592	0	MBNL2
chr13	98687850	98688788	0	2	101	3.744136461	2.704058537	0.995268139	1	0.037313433	NA
chr13	99023952	99024750	0	2	70	11.41854637	6.052838096	0.99070488	0.995934959	0	FARP1
chr13	99024114	99024592	0	2	56	10.70711297	6.010972501	0.431414509	0.394630872	0	FARP1
chr13	99090329	99090516	0	2	38	14.99465241	2.54478039	0.994945848	0.923919308	0	FARP1
chr13	99379464	99380252	0	1	40	3.423857868	1.726338027	0.992248062	1	0.035532995	SLC15A1
chr13	99452614	99457282	0	1	28	5.230077121	12.56007754	0.486646884	0.170777989	0.805698372	DOCK9
chr13	99454978	99455674	0	16	565	33.81178161	9.571895478	0.991730824	1	0	DOCK9
chr14	100418370	100418685	0	2	116	2.53015873	1.716829389	0.608163265	0.720554273	0.123809524	NA
chr14	100568209	100568597	4	0	0	2.324742268	1.406064254	0.995024876	1	0.067010309	EVL
chr14	100993093	100993274	0	1	63	4.29281768	1.140613054	0.946015424	0.799651568	0	WDR25
chr14	101100882	101101078	0	25	957.91	78.1377551	12.60411348	0.994109161	1	0	NA
chr14	101184700	101185288	3	0	0	5.668367347	2.40688201	0.990196078	0.735632184	0	NA
chr14	101830730	101831311	0	3	136	2.182444062	2.272586359	0.988888889	1	0.409638554	NA
chr14	102086999	102087177	0	3	140	11.95505618	3.489664072	0.989268293	1	0	NA
chr14	102437806	102438181	4	0	0	8.498666667	2.194386373	0.94598338	0.87345679	0	DYNC1H1
chr14	102670833	102670928	0	1	38	2.484210526	0.856715366	0.991596639	0.991596639	0	WDR20
chr14	102993884	102994010	0	2	83	5.865079365	1.565263681	0.988636364	1	0	NA
chr14	103547700	103548470	0	1	44	7.001298701	3.658649013	0.4010181	0.439128744	0	NA
chr14	103547733	103548561	0	1	47	7.411835749	3.648599097	0.476314082	0.570618264	0	NA
chr14	103547769	103548568	0	2	60	7.438047559	3.707834846	0.503579952	0.569139466	0	NA
chr14	103573016	103573211	0	4	146	9.030769231	4.755464002	0.983240223	1	0.061538462	EXOC3L4
chr14	103844210	103844903	0	4	231	4.326118326	2.286890066	0.993254637	1	0.086580087	NA
chr14	103975628	103975844	0	4	205.86	13.41666667	4.571702414	0.969135802	0.996455995	0	NA
chr14	103986292	103986519	0	1	59	3.074889868	2.84684451	0.315586915	0.260759494	0.330396476	CKB
chr14	103986557	103986862	0	2	110	2.340983607	2.513268204	0.584507042	0.65060241	0.504918033	CKB
chr14	103986593	103986878	0	1	59.94	2.140350877	2.489547246	0.427848101	0.819277108	0.540350877	CKB
chr14	104518027	104518506	0	1	39	1.288100209	0.616817496	0.993197279	0.256993007	0.087682672	TDRD9
chr14	104649192	104649372	0	1	45	6.661111111	3.157291189	0.748069498	1	0	NA
chr14	104664014	104664273	0	1	41	2.803088803	1.700508133	0.261521972	0.521167883	0.073359073	NA
chr14	104945598	104945838	0	11	387.88	14.73333333	6.682980041	0.990480508	0.939929329	0	TMEM179
chr14	105140536	105141026	0	1	67.98	2.112244898	1.759421595	0.361914257	0.762605042	0.214285714	NA
chr14	105521046	105521115	0	1	39	4.623188406	1.523739196	0.984567901	0.984567901	0	GPR132
chr14	105999174	105999745	0	1	72	5.141856392	2.452886941	0.994962217	0.992236025	0.101576182	NA
chr14	106042390	106043619	0	1	9	22.55899105	13.72130405	0.96460177	0.499020675	0	NA
chr14	106042734	106043581	0	1	62	27.37308146	13.3092411	0.427835052	0.376237624	0	NA
chr14	106151239	106151624	4	2	32	29.74025974	6.415894624	0.570571771	0.671788568	0	NA
chr14	106151242	106151673	12	4	264	28.00696056	8.077780116	0.575763547	0.698336532	0	NA
chr14	106208500	106209159	6	0	0	3.207890744	3.876413829	0.586069652	0.082173625	0.453717754	IGHG1
chr14	106328592	106329697	0	21	956	48.94117647	11.38996846	0.97889758	0.999816176	0	IGHJ6,IGHJ3P
chr14	106471180	106471556	0	1	46	1.281914894	1.185144103	0.989285714	0.627530364	0.396276596	IGHV1-3
chr14	107061781	107061837	0	7	448.64	51	6.224949799	0.970438328	0.970438328	0	NA
chr14	107218379	107218945	1	4	152.74	35.72438163	9.345829509	0.99143032	0.998985801	0	IGHV3-74
chr14	18517712	19008168	5	0	0	0.48300765	10.01007273	NA	0.915559623	0.984175951	NA
chr14	19009896	19010046	4	0	0	14.24666667	2.288920172	0.420750151	0.625	0	NA
chr14	19016789	19017958	3	0	0	98.0829769	324.308863	0.513791239	0.681108312	0.006843456	NA
chr14	19018322	19019342	0	1	32	62.29509804	221.8831705	0.449458484	0.285876026	0.051960784	NA
chr14	19045095	19045437	0	1	16	12.37719298	2.892995223	0.200337767	0.440422806	0	NA
chr14	19220877	19221235	4	0	0	13.05307263	4.889845715	0.636519748	0.743402355	0	NA
chr14	21123014	21123914	3	0	0	0.996666667	1.413030628	0.44709389	1	0.667777778	NA
chr14	21486920	21487828	6	0	0	0.817180617	1.956479122	0.584482759	0.515337423	0.843612335	NDRG2
chr14	21494869	21495576	0	19	789.99	34.8854314	6.677001413	1	1	0	NDRG2,TPPP2,AL161668.5
chr14	21637030	21637219	0	18	797.98	81.49206349	9.105855461	0.992725448	1	0	NA
chr14	22771933	22772251	0	1	49	1.512578616	1.21759853	0.933333333	0.79558011	0.238993711	TRAV39
chr14	23146506	23146757	0	3	154.87	10.55776892	3.48354833	0.989414255	1	0	NA
chr14	23323479	23323770	77	71	3260.15	1168.845361	245.8560054	0.99995525	0.999253094	0	NA
chr14	23393687	23393913	0	1	75.98	1.305309735	1.247889596	0.981481481	1	0.438053097	PRMT5-AS1,PRMT5
chr14	23447435	23448192	0	8	308	8.861294584	2.206162838	0.989714286	0.988929889	0	RP11-298I3.5,AJUBA
chr14	23696959	23697303	0	2	79	37.39534884	17.0425453	0.983270598	0.997375328	0	C14orf164
chr14	23696960	23697329	5	0	0	34.84823848	18.95576804	0.976436544	1	0.054200542	C14orf164
chr14	23863276	23893359	4	0	0	0.821859522	2.726861297	0.985801217	0.949384405	0.818335937	CTD-2201G16.1,MIR208B,MYH7,MYH6
chr14	23886119	23886412	6	0	0	5.14334471	5.597409055	0.644859813	0.553345389	0.310580205	MYH7
chr14	23891451	23892827	0	3	200	1.35755814	2.801588186	0.784946237	0.682993197	0.627906977	MYH7
chr14	23900142	23900683	4	0	0	0.706099815	1.268318542	0.425806452	0.592592593	0.733826248	MYH7
chr14	24218271	24218630	0	1	55	0.835654596	0.778011932	0.982142857	1	0.398328691	BRD7P1
chr14	24765734	24766032	1	1	61	1.969798658	1.30400543	0.807017544	0.573469388	0.258389262	DHRS1
chr14	24765752	24766050	0	1	43	2.070469799	1.343040893	0.768292683	0.635643564	0.258389262	DHRS1
chr14	24826732	24826882	4	0	0	3.986666667	0.162754075	0.995024876	1	0	NA
chr14	25043666	25043990	0	1	40	1.737654321	1.447326843	0.763636364	0.610567515	0.336419753	CTSG
chr14	25286877	25286999	0	1	35	1.950819672	0.309744978	0.989795918	1	0.024590164	STXBP6
chr14	26097963	26098460	4	0	0	16.32796781	5.485584043	0.9912759	0.41343785	0	NA
chr14	26097963	26098669	0	3	168	15.35694051	4.967037379	0.9912759	0.990212072	0	NA
chr14	28767057	28767428	0	1	26	3.991913747	2.702188262	0.982300885	1	0	NA
chr14	31405716	31416330	6	3	99	0.142641794	0.92185942	0.991584853	0.408839779	0.966647824	STRN3
chr14	31642580	31642803	0	1	52	1.130044843	0.991508113	0.981132075	1	0.434977578	HECTD1
chr14	33804476	33804869	0	1	31	3.040712468	0.736798315	0.993902439	0.993288591	0	NPAS3
chr14	34503328	34503738	0	1	59	0.746341463	0.631721443	0.984848485	1	0.358536585	EGLN3
chr14	35182065	35182292	0	1	26	3.127753304	2.34031433	0.408108108	0.273519164	0.339207048	CFL2
chr14	35182116	35182337	0	1	75	3.50678733	2.599373244	0.341232227	0.548941799	0.34841629	CFL2
chr14	35725302	35725661	0	1	40	13.10584958	5.980464417	0.986206897	1	0	KIAA0391,KIAA0391
chr14	35801193	35802337	0	1	21	0.243881119	0.429421842	NA	1	0.756118881	NA
chr14	35871163	35871644	0	1	44	4.103950104	5.907605038	0.525083612	0.18697479	0.432432432	NFKBIA
chr14	36451160	36451705	0	1	50	6.981651376	2.543499184	0.996407186	1	0	RP11-116N8.1
chr14	38646942	38647269	0	1	39.98	5.883792049	3.096601717	0.991935484	1	0	CTD-2058B24.2
chr14	39937318	39938452	0	3	93	15.32451499	6.610382679	0.996882307	1	0	NA
chr14	40478408	40478771	4	0	0	1.35261708	1.05348041	0.994475138	1	0.17630854	NA
chr14	41942290	41942519	0	3	149	11.99126638	3.274876265	0.991709845	1	0	NA
chr14	46447034	46447423	0	4	187	3.701799486	2.090133967	0.990131579	1	0.131105398	LINC00871
chr14	48134781	48134960	0	6	286	82.41340782	12.28375132	0.993873468	0.993776168	0	MDGA2,MDGA2
chr14	48414868	48415899	0	4	152	1.917555771	1.909187608	0.988938053	1	0.312318138	NA
chr14	49762958	49763830	0	5	233	3.214449541	3.358697107	0.987819732	1	0.235091743	NA
chr14	50465968	50467415	4	0	0	5.143745681	2.681181817	0.994126285	0.987551867	0.018659295	C14orf182
chr14	51243667	51259485	3	0	0	0.06088001	0.435958965	0.733739837	0.255707763	0.977177899	NIN
chr14	52300935	52301138	0	1	27	1.487684729	0.519184714	0.991596639	1	0.009852217	GNG2
chr14	53423473	53423665	0	2	76	2.958333333	1.353365147	0.99009901	1	0.104166667	NA
chr14	54451075	54451597	3	0	0	1.691570881	1.912523213	0.975	0.320541761	0.411877395	NA
chr14	54751819	54752135	0	19	840	26.0443038	4.090502951	0.991596639	1	0	NA
chr14	54894458	54897029	1	4	196	0.44185142	1.387847572	0.626491647	0.483713355	0.873201089	CNIH1
chr14	55662109	55662342	0	2	126	11.9527897	2.409281665	0.991181658	1	0	NA
chr14	56108408	56114783	0	1	77	0.146980392	0.848461526	0.994708995	0.626459144	0.96	KTN1
chr14	56137446	56138334	0	2	98	1.15990991	2.77644792	0.898373984	0.459899749	0.845720721	KTN1
chr14	56145077	56146345	0	1	63	0.463722397	1.314602299	0.962711864	0.680089485	0.88170347	KTN1
chr14	58337494	58338175	8	8	432	8.393538913	5.00345425	0.993494973	1	0	SLC35F4
chr14	58618116	58618331	0	8	416	19.48837209	4.148253166	0.993027888	1	0	C14orf37
chr14	58783554	58783796	0	27	1452.74	107.7809917	9.767840758	0.990221402	0.999904997	0	ARID4A
chr14	58948710	58948887	12	0	0	13.84745763	7.333416033	0.98828125	1	0	KIAA0586
chr14	59033917	59034285	0	1	26	0.975543478	1.152478298	0.982142857	0.99009901	0.350543478	NA
chr14	59656613	59656900	12	30	1032	38.12195122	4.481760056	1	0.998875141	0	DAAM1
chr14	59931665	59932117	0	1	66	0.612831858	0.873966615	0.990990991	1	0.650442478	L3HYPDH,GPR135
chr14	62005963	62006367	0	3	132	10.37871287	4.308941007	0.995238095	0.996143959	0	RP11-47I22.1,RP11-47I22.4,PRKCH
chr14	62233717	62234042	0	1	35	1.972307692	2.147449843	0.344497608	0.886409736	0.535384615	RP11-618G20.1,SNAPC1
chr14	64230186	64230581	0	3	156	7.121518987	2.616484785	0.967391304	1	0	NA
chr14	64388885	64389271	0	4	98	5.051813472	2.127395773	0.989304813	1	0	SYNE2
chr14	64898298	64898448	12	0	0	11.96	0.488262225	0.995024876	0.865844815	0	CTD-2555O16.2,MTHFD1
chr14	65194950	65195178	0	12	403.98	15.63596491	2.852196051	0.990593343	1	0	PLEKHG3
chr14	65492622	65493165	0	1	33	24.45672192	4.815324862	0.995749203	0.97360179	0	FNTB,CHURC1-FNTB,MAX
chr14	65745588	65746255	1	4	296	4.859070465	1.608053487	0.993939394	0.655290102	0	PTBP1P,CTD-2509G16.5
chr14	66284567	66285334	2	1	54	7.9726206	3.256209599	0.356464271	0.398058252	0	NA
chr14	66285183	66285339	0	1	31	5.583333333	2.821525168	0.256445672	0.409235669	0	NA
chr14	67819644	67826420	1	2	80	0.15850059	0.851050671	0.997416021	0.68974359	0.952626919	ATP6V1D
chr14	69074788	69074859	0	1	52	3.23943662	0.970911997	0.99137931	0.99137931	0	RAD51B
chr14	69118395	69118807	0	1	44	2.398058252	1.831969633	0.984126984	1	0.191747573	RAD51B
chr14	69250022	69250172	4	0	0	4.26	0.453578365	0.995024876	0.671253823	0	NA
chr14	69341690	69343903	0	1	45	0.523723452	1.364451613	0.213316893	0.574385511	0.779936737	ACTN1
chr14	70093564	70093795	0	1	36	8.887445887	2.048200132	0.991507431	1	0	KIAA0247
chr14	70237181	70237783	0	1	72	4.677740864	7.595623163	0.789644013	0.372681778	0.607973422	SRSF5
chr14	70297721	70297843	3	0	0	4.704918033	0.902533089	0.919776119	0.442748092	0	NA
chr14	70305967	70307018	4	3	188	15.78020932	6.745772779	0.99204244	0.99929627	0	NA
chr14	70306163	70306363	0	1	32	12.9	4.246174749	0.316274918	0.22262988	0	NA
chr14	70306235	70306433	0	2	31.94	16.03030303	5.047160509	0.359591952	0.273366128	0	NA
chr14	70343709	70344113	4	2	134	3.410891089	2.439258165	0.996138996	0.99009901	0.047029703	SMOC1
chr14	70493125	70493895	6	0	0	2.990909091	3.341384806	0.964401294	1	0.435064935	SMOC1
chr14	71684971	71685680	0	7	290	24.66572638	7.46177633	0.994095545	1	0	NA
chr14	72947622	72948342	4	0	0	3.338888889	2.382025023	0.992094862	1	0.159722222	RGS6
chr14	74033432	74033820	0	2	26	7.005154639	1.963579266	0.990163934	0.992633517	0	NA
chr14	74953053	74959957	1	1	62	0.138760139	0.852291216	0.834879406	0.684491979	0.973348783	NPC2
chr14	74976501	74976868	0	1	62	0.752043597	0.968771192	0.984375	1	0.623978202	LTBP2
chr14	75013977	75014342	0	12	510	6.630136986	2.138408378	0.987878788	1	0	LTBP2
chr14	75513793	75514058	0	1	7.96	3.060377358	1.131093914	0.181231672	0.216161616	0.00754717	MLH3
chr14	75859939	75860476	0	2	115	5.331471136	3.40691545	0.991658943	1	0	NA
chr14	76557289	76557670	3	42	2043	82.83989501	13.87337123	0.995700886	0.999855491	0	NA
chr14	76953936	76954279	0	20	635.84	90.42274052	10.68849994	0.995366879	0.986892178	0	ESRRB
chr14	76961148	76961325	0	2	38	3.175141243	0.984543318	0.98540146	0.896373057	0	ESRRB
chr14	77493767	77493990	0	1	64	2.659192825	2.739921323	0.966814159	0.993630573	0.31838565	IRF2BPL
chr14	78437172	78437292	0	4	204	12.83333333	1.724013405	0.992520568	1	0	NA
chr14	78826533	78826909	0	1	36	0.803191489	1.102989374	0.822580645	1	0.630319149	NRXN3
chr14	79874222	79874777	0	1	46	0.827027027	1.051292293	0.826612903	0.977099237	0.511711712	NRXN3
chr14	86114882	86115097	0	1	15.92	1.358139535	0.479453448	1	1	0	NA
chr14	88544276	88544472	0	2	74.99	2.102040816	1.232963875	0.982758621	1	0.12755102	LINC01146
chr14	88633215	88633516	0	1	31	2.704318937	3.625621443	0.99713056	1	0.322259136	NA
chr14	88936311	88938641	4	0	0	1.080686695	2.013775616	0.93255814	0.903225806	0.632188841	SPATA7,PTPN21
chr14	90732232	90733143	0	1	35	2.739846323	2.243503508	0.98540146	1	0.185510428	PSMC1
chr14	90886455	90886661	0	5	162	11.95145631	2.173890257	0.989351404	1	0	NA
chr14	90969853	90970228	0	15	646	35.18933333	6.380294107	0.961388889	0.987602281	0	NA
chr14	92505545	92505858	0	1	69	0.96485623	0.474975764	0.986111111	1	0.130990415	TRIP11
chr14	92606863	92607192	2	10	635.98	72.53191489	7.030527203	0.992727273	1	0	CPSF2
chr14	92908264	92908653	0	36	1619.98	32.57069409	7.842817341	0.99077207	0.999529301	0	SLC24A4
chr14	93557898	93558109	0	2	104	8.559241706	4.719632024	0.996190476	1	0	ITPK1
chr14	93664569	93664965	0	2	66.91	4.411616162	3.129327939	1	1	0.088383838	RP11-371E8.4
chr14	94281426	94281911	0	1	32	2.515463918	2.577113394	0.704517705	0.273239437	0.379381443	NA
chr14	94300769	94302028	4	73	2683	73.84749801	8.973118429	0.99156902	0.998529018	0	NA
chr14	94342692	94343007	0	19	785.88	27.71746032	5.745351183	0.992091736	1	0	NA
chr14	94484693	94485038	4	0	0	10.4	2.650020509	0.79609375	1	0	NA
chr14	95210025	95210819	0	1	45	7.633501259	2.983233767	0.991189427	0.994211288	0	NA
chr14	95279185	95280474	2	11	410	29.44297905	8.005625396	1	1	0	NA
chr14	95546685	95546864	0	2	74	11.84916201	5.15184372	0.996628456	0.995098039	0	NA
chr14	96274669	96274931	0	2	74	4.561068702	1.954172382	0.984756098	1	0	NA
chr14	96406806	96407522	0	1	58.88	2.181564246	1.506223889	0.995305164	0.993548387	0.081005587	NA
chr14	96450003	96450384	0	1	39	0.800524934	0.804906044	0.88	1	0.443569554	NA
chr14	96522197	96522659	18	7	217	5.922077922	1.953570826	0.992481203	1	0	C14orf132
chr14	97050693	97050871	1	1	31	21.76404494	7.700171415	0.996873372	1	0	NA
chr14	97185608	97186263	1	3	132	1.093129771	0.732369452	1	1	0.225954198	NA
chr14	97648324	97648363	0	1	45.96	4	1.086041979	0.301740812	0.137082601	0	NA
chr14	97648416	97648503	0	1	29	7.574712644	3.382280343	0.589445438	0.760092272	0	NA
chr14	98460230	98460734	0	2	50	1.686507937	1.025922208	1	1	0.138888889	NA
chr14	99266092	99266523	0	1	28	0.631090487	0.929465315	0.966666667	1	0.684454756	NA
chr14	99403940	99404081	2	49	2307	228.2553191	21.68713848	0.9923618	0.999743359	0	NA
chr14	99584070	99584554	27	6	432	19.84090909	20.22021072	0.992337165	0.990338164	0	NA
chr14	99584232	99584422	0	33	1557	44.32631579	6.732391622	0.867237297	0.900776531	0	NA
chr15	100090776	100091477	2	1	27	1.346647646	1.268944669	NA	1	0.417974322	MEF2A
chr15	100452887	100453311	0	2	56.95	2.341981132	2.244181542	0.991119005	1	0.363207547	NA
chr15	100519018	100519566	0	1	54	6.481751825	3.36111771	0.547857794	0.99249531	0	CTD-3076O17.2,ADAMTS17
chr15	100599535	100600084	0	4	175	22.32969035	3.937888917	0.991404011	1	0	ADAMTS17
chr15	100725937	100726309	0	4	208	1.483870968	1.632090178	0.416256158	1	0.448924731	ADAMTS17
chr15	100796044	100796804	0	1	25	10.17894737	4.372410987	0.99	1	0	ADAMTS17
chr15	101898154	101898296	0	1	80	5.767605634	2.650180682	0.995464853	0.987654321	0	PCSK6
chr15	102094743	102095569	0	4	160	3.387409201	1.490091997	0.992337165	0.787815126	0.072639225	NA
chr15	102250944	102252446	0	1	74	2.203728362	3.721644605	0.474107592	0.361614071	0.651797603	TARSL2
chr15	20015199	20015520	0	1	17.88	7.816199377	6.109630762	0.303580434	0.371650388	0	NA
chr15	20486586	20486968	0	2	79	8.007853403	1.787812463	0.992366412	0.997792494	0	NA
chr15	22904949	22907649	0	9	417	77.5	56.66782679	0.990234114	0.993171387	0.314444444	CYFIP1
chr15	22965324	22965567	0	1	67	2.222222222	1.812167381	0.990909091	0.721973094	0.345679012	CYFIP1
chr15	24904950	24905124	0	1	46	1.379310345	0.925269508	0.98	1	0.310344828	NA
chr15	25079207	25079765	0	4	117	18.73476703	4.037180588	0.992805755	0.97793765	0	SNRPN
chr15	25151449	25151812	0	4	186	3.14600551	2.997364181	0.994652406	1	0.129476584	SNRPN
chr15	25422111	25422474	0	2	98	1.661157025	0.702851951	0.465317919	1	0	SNHG14
chr15	26029377	26029924	3	3	72.99	21.76051188	6.651638203	0.995589415	0.993761141	0	ATP10A
chr15	26134306	26134769	0	2	84	0.915766739	1.680606508	0.977272727	1	0.771058315	NA
chr15	26450141	26450339	0	2	60	4.196969697	2.358434447	0.979452055	1	0.212121212	NA
chr15	27451740	27451826	0	1	32	3.220930233	0.617594034	0.978798587	0.978798587	0	GABRG3
chr15	28080225	28081560	0	2	105	18.74082397	5.755982076	0.991356383	0.998206278	0	OCA2
chr15	28367540	28367721	0	1	29	1.988950276	0.257247441	0.990196078	1	0.011049724	HERC2
chr15	29408029	29408454	21	62	2243.94	59.4	9.153591388	1	1	0	APBA2
chr15	30064306	30065521	0	1	63	0.730864198	1.995260349	0.689059501	0.880199667	0.87654321	TJP1
chr15	30260509	30260956	0	1	28	0.416107383	0.811830901	0.96875	1	0.791946309	TJP1
chr15	31559263	31559635	7	23	984	42.7016129	8.549646134	0.99880072	0.998487468	0	NA
chr15	31613540	31614261	1	1	11	1.450762829	1.565270658	0.442622951	0.98	0.400832178	NA
chr15	31790021	31790382	0	2	90	3.157894737	1.153100121	0.9875	1	0	OTUD7A
chr15	32350145	32350482	2	4	128	17.94065282	5.943056457	0.996126533	1	0	CHRNA7
chr15	32412897	32413086	0	11	599.98	25.05820106	4.131668756	0.993108451	0.899263851	0	CHRNA7
chr15	33199425	33200178	15	9	246	26.07436919	16.67667038	0.999182116	0.992865636	0	FMN1
chr15	33199447	33199825	0	26	1007.99	40.74603175	9.0783799	0.961530549	0.52166295	0	FMN1
chr15	33355340	33355667	0	1	39	0.831804281	0.98575362	0.978723404	1	0.584097859	FMN1
chr15	34382546	34388133	1	1	37	0.122964024	0.742786287	0.857692308	0.355140187	0.9643816	EMC7
chr15	34649045	34649462	0	21	697.86	17.22302158	3.792665834	0.99408284	0.916512059	0	NUTM1
chr15	35212580	35224637	3	0	0	0.089325703	0.429754672	0.982758621	1	0.950070498	AQR
chr15	38242462	38242548	0	1	8	1.76744186	0.563923519	1	1	0.069767442	TMCO5A
chr15	38275256	38275783	20	182	8260	401.8330171	53.6071398	0.993375696	0.9997855	0	NA
chr15	38512724	38513034	4	0	0	0.964516129	0.184999367	0.99009901	1	0.035483871	RP11-346D14.1
[truncated: 4,497 more rows]
