# Supplementary material for: Deciphering the role of extrachromosomal circular DNA in adipose stem cells from old and young donors
Source: Stem Cell Res Ther. 2023 Nov 28;14:341. doi: 10.1186/s13287-023-03575-2 (PMC10683086; doi:10.1186/s13287-023-03575-2)
Supplement: Supplementary file 4 — Additional file 4: Data S3. eccDNAs detected in Y-ASC3. [file 13287_2023_3575_MOESM4_ESM.xls]

chr1	10085580	142541344	36	0	0	0.577424558	164.2315057	0	0.158023185	0.972729832	NA		chr1	631
chr1	101119530	101120558	0	1	19	0.267509728	0.442660449	0.961538462	1	0.732490272	NA		chr2	634
chr1	101617868	101618342	8	6	407.96	13.08438819	6.678674493	0.995535714	1	0	NA		chr3	383
chr1	102447762	102448111	0	1	32	0.767908309	0.479375708	1	1	0.257879656	OLFM3
chr1	102935873	102937532	0	2	52	8.69801085	4.180359906	0.993393889	0.976109215	0	NA
chr1	10495018	10495350	4	0	0	3.222891566	1.664210461	0.419239905	1	0.063253012	APITD1,APITD1-CORT
chr1	104984805	104985191	0	1	67	0.784974093	0.491252101	0.985915493	1	0.251295337	NA
chr1	10533287	10533702	0	1	42	1.351807229	1.089529737	1	1	0.308433735	PEX14
chr1	107131984	107132715	2	2	44	3.476060192	1.411469073	0.989690722	0.992628993	0.054719562	NA
chr1	10721638	10722126	10	0	0	18.78688525	7.815473836	0.455782313	0.426387316	0	CASZ1
chr1	10721796	10722547	0	2	100	13.32356858	9.006608968	0.49630012	0.29865986	0	CASZ1
chr1	10721824	10722142	0	2	33.98	20.40566038	9.216588444	0.517700501	0.422683343	0	CASZ1
chr1	10785145	10785506	0	1	28	6.243767313	1.67807144	1	1	0	CASZ1
chr1	10799967	224203602	30	0	0	0.463793164	132.0836455	NA	0.650971378	0.970533145	NA
chr1	10801349	10801714	10	0	0	1.915068493	1.776842762	0.99	0.732965009	0.315068493	CASZ1
chr1	10801349	10802108	4	1	50	1.183135705	1.46435205	0.99	0.98	0.408432148	CASZ1
chr1	10812395	10812852	0	33	1562.85	49.14004376	6.744644881	0.992969396	1	0	CASZ1
chr1	10820026	224201002	23	0	0	0.457578524	132.0635293	NA	0.424974858	0.970549708	NA
chr1	10837735	10837854	0	3	180	18.51260504	2.354561267	0.510816658	0.279542755	0	CASZ1
chr1	10837748	10838402	0	3	156	21.80733945	8.490660886	0.495439145	0.348179706	0	CASZ1
chr1	10837757	10838052	2	4	83.97	22.39661017	6.274132153	0.476750128	0.332458942	0	CASZ1
chr1	10837896	10838537	0	2	134	20.33229329	9.747052159	0.430134086	0.515514426	0	CASZ1
chr1	10837936	10838408	0	2	37.97	22.98728814	9.467599042	0.42834891	0.348809988	0	CASZ1
chr1	10837980	10838319	0	4	180	26.43657817	7.552253845	0.441009643	0.455552317	0	CASZ1
chr1	10913235	10913447	0	1	41	1.5	0.5	0.496124031	0.994152047	0	NA
chr1	109405011	109405218	0	1	37	1.603864734	0.888783863	0.811320755	1	0.101449275	AKNAD1
chr1	109416553	109418111	3	0	0	0.575738126	1.181414401	0.99009901	1	0.808087291	AKNAD1,GPSM2
chr1	109700313	109700879	4	0	0	3.697879859	2.738076449	0.863636364	0.972746331	0.265017668	KIAA1324
chr1	110156107	110156995	0	1	10.89	1.947072072	1.608155029	1	1	0.207207207	NA
chr1	110156229	110157006	3	0	0	2.111969112	1.642916501	0.837638376	1	0.203346203	NA
chr1	110168533	110168919	0	7	294	3.686528497	3.821492922	0.854651163	1	0.339378238	AMPD2
chr1	110743590	110744222	0	4	112	5.844936709	3.153961693	0.989949749	0.992217899	0.011075949	SLC6A17
chr1	111020000	111020642	0	1	58	2.845794393	1.893476934	0.986842105	1	0.11682243	NA
chr1	111065338	111065863	10	0	0	17.48571429	4.031103561	0.994426382	0.623439388	0	NA
chr1	111065338	111065917	6	12	462	17.45423143	3.855224823	0.994426382	0.994430693	0	NA
chr1	111076148	111076944	2	2	89.96	13.09170854	4.894400615	0.994311718	1	0	NA
chr1	112501082	112501836	0	1	25.78	0.771883289	1.09178505	0.952380952	1	0.578249337	KCND3
chr1	112785292	112786170	3	0	0	7.920273349	3.74932327	0.99137931	0.399311532	0	RP5-965F6.2
chr1	112785292	112786430	0	12	544	7.956063269	3.632721237	0.99137931	1	0	RP5-965F6.2
chr1	112912229	112912495	0	20	795.97	33.65789474	9.821311112	0.993400621	1	0	NA
chr1	11360937	11361984	4	9	387	45.38108883	8.829757015	0.993109039	0.999594403	0	NA
chr1	113629657	113630454	0	3	113	3.933500627	1.856682979	0.989247312	1	0.026348808	LRIG2
chr1	114232194	114232644	0	5	116	3.56	2.836617704	1	1	0.144444444	NA
chr1	11508002	11508388	2	26	1108	73.69170984	6.917034891	0.991774216	0.999862637	0	NA
chr1	115276671	115277142	0	1	69	1.481953291	2.484600812	0.24874512	0.992125984	0.681528662	CSDE1
chr1	115731159	115732982	0	1	21	1.877674163	2.082726985	1	1	0.266044981	NA
chr1	115885882	115886352	0	1	54	13.60851064	2.165476685	0.796743403	0.988644966	0.00212766	RP4-663N10.1
chr1	116638260	116638306	0	1	48	3.934782609	0.246909059	0.663003663	0.663003663	0	NA
chr1	117657410	117658907	0	2	46	3.438209753	2.380130173	1	0.997229917	0.10487642	TRIM45
chr1	11861189	11861303	0	7	367	42.64912281	6.969837845	0.993278064	1	0	MTHFR
chr1	11886661	11887220	4	16	512.73	35.47584973	7.914279567	0.992063492	1	0	CLCN6
chr1	11886701	11887053	2	6	228	32.82954545	6.153291046	0.728506787	0.358887803	0	CLCN6
chr1	11916630	11917330	0	42	1846.93	44.28285714	7.046781868	0.992935278	0.999764262	0	NA
chr1	119474868	119475269	0	1	30	0.753117207	0.592047471	0.96969697	1	0.329177057	TBX15
chr1	119532209	119532797	8	30	1846	28.75	7.951837378	0.969110855	0.942435775	0	NA
chr1	119893684	119894554	3	11	444	18.94942529	5.201433789	0.996438746	0.995145631	0	RP5-834N19.1
chr1	120040497	120041018	9	0	0	3.880998081	1.182584665	0.990936556	1	0	NA
chr1	121349062	121349771	0	2	52	0.682651622	0.812105706	1	1	0.52045134	NA
chr1	12455583	12457965	0	5	155	5.950461797	3.93012833	0.989921613	1	0.047439127	VPS13D
chr1	12512425	12512794	0	1	55	3.737127371	1.533281508	0.997389034	1	0	VPS13D
chr1	12634084	12634609	6	10	374	18.82095238	3.80455104	0.991533396	1	0	DHRS3
chr1	1301362	1303036	5	1	16	12.71206691	6.229924328	0.423376623	0.686807654	0.009557945	NA
chr1	1301383	1302152	0	3	83.73	11.3680104	6.35070141	0.362464183	0.372050817	0.020806242	NA
chr1	1301512	1301882	0	3	66	10.21891892	2.979782129	0.527169505	0.262050833	0	NA
chr1	1301998	1302437	0	2	16	15.53986333	4.564159772	0.383537653	0.305073721	0	NA
chr1	134261352	169443408	4	0	0	0.676252747	67.77054312	NA	1	0.960017942	NA
chr1	14198289	14199059	0	3	167	10.31428571	5.131003656	0.985358712	1	0	NA
chr1	145116509	145116999	4	0	0	0.916326531	0.650854051	0.99009901	1	0.257142857	SEC22B
chr1	1456725	1457389	0	10	441.58	23.11295181	6.967278147	0.950269854	1	0	ATAD3A
chr1	1460827	1461188	0	10	625.96	17.6398892	4.036943523	0.989929947	1	0	ATAD3A
chr1	14819162	14819212	0	1	96	19.66	1.99609619	0.639973958	0.76796875	0	NA
chr1	148942381	148943029	0	8	191.64	12.45216049	3.413507341	0.991499696	0.991896272	0	RP11-14N7.2
chr1	14912045	14912786	0	1	37	1.012145749	1.163369558	0.989473684	0.982857143	0.492577598	NA
chr1	150124380	150125854	0	1	22	1.518317503	1.43374845	1	1	0.213704206	PLEKHO1
chr1	150955335	150955937	0	1	43	3.043189369	1.925901901	0.99009901	0.988023952	0.129568106	ANXA9
chr1	15148232	15148914	4	0	0	9.664222874	5.407731383	0.988652482	0.392491468	0	KAZN
chr1	15148232	15148994	0	8	350	10.5656168	5.956669783	0.988652482	0.919937206	0	KAZN
chr1	15148381	15148913	0	2	100	9.601503759	5.066015102	0.128596594	0.389266818	0	KAZN
chr1	151546793	151547487	3	0	0	4.57925072	3.683271086	0.991608392	0.834651899	0.087896254	TUFT1
chr1	151546793	151547513	8	0	0	4.704166667	3.684424329	0.991608392	1	0.084722222	TUFT1
chr1	151588643	151588923	0	1	26	0.578571429	0.906861599	0.970588235	0.820512821	0.710714286	SNX27
chr1	151655008	151655321	6	0	0	5.555910543	1.29791128	0.991391679	1	0	SNX27
chr1	151830811	151831492	0	4	168	5.233480176	1.820859978	0.99137931	1	0	NA
chr1	152024142	152025728	10	7	209	42.73518285	6.847592189	1	1	0	NA
chr1	15236450	15236867	6	16	816	75.81534772	14.10977702	0.99075179	0.992065824	0	KAZN
chr1	152725060	152725553	3	0	0	1.026369168	1.019741447	0.87704918	1	0.464503043	NA
chr1	152878801	152879250	0	2	78	3.162583519	1.912991223	0.990950226	0.991397849	0.062360802	NA
chr1	152937245	152937435	0	1	23	1.457894737	0.700237395	1	1	0.121052632	NA
chr1	153189487	153189924	0	2	73	6.517162471	2.062591115	0.993576017	0.99263623	0	NA
chr1	153264570	153265154	4	0	0	5.287671233	2.578783041	0.989031079	1	0	NA
chr1	153507272	153507788	0	1	43	5.775193798	9.409083777	0.208146487	0.77303989	0.717054264	BX470102.3,S100A6
chr1	153507276	153507801	0	2	57	6.051428571	9.557008042	0.183146067	0.851559564	0.704761905	BX470102.3,S100A6
chr1	153507726	153508462	0	1	38	3.125	7.206249175	0.677066047	0.900473934	0.797554348	S100A6
chr1	153507756	153508466	0	1	68	2.26056338	5.91926858	0.453454428	0.981042654	0.826760563	S100A6
chr1	153602682	153603104	0	2	128	10.9549763	2.859317748	0.991094148	0.881230769	0	S100A1,S100A13,RP1-178F15.5
chr1	154078848	154079043	0	2	82	2.994871795	1.735001473	0.980769231	1	0.251282051	NUP210L
chr1	154089785	154090134	39	10	430.94	47.27507163	8.092515401	0.992685475	0.957163171	0	NUP210L
chr1	154315265	154315626	0	1	21	1.567867036	0.533080884	0.989847716	1	0.019390582	ATP8B2
chr1	15436070	15437044	3	6	156	55.52874743	21.617847	0.701343046	0.534204082	0	KAZN
chr1	154396336	154397079	8	2	134	8.294751009	3.867671428	0.988439306	1	0	IL6R
chr1	154440890	154441756	0	2	98	4.45034642	1.845775683	0.995215311	1	0.001154734	IL6R
chr1	154599314	154599538	0	1	83	1.022321429	0.908512306	0.974358974	1	0.401785714	ADAR
chr1	154687137	154687903	0	4	160	3.838120104	2.858254249	0.146246597	0.506688963	0.151436031	KCNN3
chr1	154828724	154829222	0	4	191.98	1.104417671	1.640703567	0.97826087	1	0.66064257	KCNN3
chr1	154859224	154859741	0	2	96.94	1.783365571	1.228086011	0.993670886	1	0.179883946	NA
chr1	154926641	154927368	0	1	24	4.363136176	2.648643485	0.987197724	0.982930299	0.07565337	PBXIP1
chr1	155080301	155080933	2	4	188	11.35759494	3.494385991	0.988403211	1	0	NA
chr1	155080357	155080802	4	0	0	11.82696629	3.583255818	0.62962963	0.398264224	0	NA
chr1	155367159	155367502	11	8	413.93	43.40816327	7.021594584	0.993865031	1	0	ASH1L
chr1	155628509	155628864	0	1	32	3.763380282	2.440343975	0.995798319	1	0.014084507	RP11-29H23.5,MSTO1,MSTO2P
chr1	155954106	155954461	0	1	23	3.61971831	1.481968592	0.964912281	1	0	ARHGEF2
chr1	156293149	156294065	4	0	0	9.742358079	2.956599551	0.9941127	0.48357566	0	AL589685.1,CCT3
chr1	156293149	156294163	0	10	544	9.746548323	3.061477728	0.9941127	1	0	AL589685.1,CCT3
chr1	156383690	156384063	0	1	56	1.608579088	0.488068214	0.993150685	1	0	C1orf61
chr1	156464568	156465108	0	1	36	2.596296296	1.737384471	0.981308411	1	0.105555556	MEF2D
chr1	156723181	156724068	3	18	876.97	48.6065389	7.740410809	0.993009321	1	0	HDGF,PRCC
chr1	156771593	156771850	0	1	57	6.778210117	1.458048876	0.993112948	0.991058122	0	NA
chr1	156910616	156911541	0	3	66	1.864864865	1.400427776	1	1	0.24972973	ARHGEF11
chr1	156910663	156911566	3	0	0	1.906976744	1.387408192	0.9925	1	0.23255814	ARHGEF11
chr1	156978371	156978671	2	16	738.95	56.61666667	6.051147733	0.991316193	1	0	ARHGEF11
chr1	157323347	157324052	3	12	688	14.02695035	5.036672315	0.992769744	1	0	NA
chr1	157964775	157965141	0	1	71	1.423497268	1.127594668	0.992125984	1	0.202185792	KIRREL
chr1	158041975	158042448	0	10	682	7.530655391	4.59704048	0.989492119	0.985254692	0.088794926	KIRREL
chr1	158068171	158068303	0	4	178	20.59090909	3.193161598	0.99255121	0.999534234	0	KIRREL
chr1	158556919	158557513	2	3	105	8.946127946	1.486344177	0.990566038	1	0	NA
chr1	160163847	160164332	2	4	136	8.608247423	2.740143352	0.72853688	0.571315372	0	CASQ1
chr1	160624310	160625287	0	1	42	1.178096213	1.442522547	0.961538462	1	0.515864893	NA
chr1	162039041	162040662	0	7	221	7.716224553	4.265658695	0.990433315	1	0	NOS1AP
chr1	162136310	162136957	0	2	66	10.39258114	2.903998307	0.990045249	1	0	NOS1AP
chr1	162155408	162155792	6	0	0	2.9609375	2.596278417	0.989189189	1	0.3203125	NOS1AP
chr1	162749901	162750051	4	0	0	20.3	2.640075756	0.517752918	0.63639201	0	DDR2
chr1	16279795	16280838	0	1	82	3.978906999	2.283278654	0.990424077	0.99	0.044103547	ZBTB17
chr1	163718036	163718504	8	0	0	2.538461538	1.444343293	0.549593496	1	0.042735043	NA
chr1	164399534	164400777	2	7	222	4.838294449	3.009571375	1	1	0.065164924	NA
chr1	164607344	164608818	13	24	1198	83.83717775	11.47479459	1	0.989043405	0	RNU6-171P,PBX1
chr1	164734124	164734846	0	10	564	3.224376731	3.557530924	1	1	0.364265928	PBX1
chr1	164748768	164748974	0	3	97	5.582524272	2.133979699	0.447222222	1	0	PBX1
chr1	165030446	165032541	1	1	36	5.644391408	3.51091524	0.988467875	0.992125984	0.056801909	NA
chr1	16546593	16547488	2	4	140	7.444692737	4.332160142	0.992047714	0.986363636	0	ANO7P1
chr1	166032038	166032732	1	32	1697	67.41066282	6.925702983	0.992935518	0.999700957	0	FAM78B
chr1	166946728	166947097	0	2	35.95	2.279132791	1.173613837	0.975609756	1	0	NA
chr1	166958397	166959369	1	9	303	6.502057613	3.645420472	0.991517436	1	0.03600823	MAEL
chr1	167096517	167096930	0	1	69	8.382566586	3.165933406	0.994559304	0.922535211	0	DUSP27
chr1	167471138	167471517	0	4	146	2.013192612	1.531493517	0.985185185	1	0.158311346	CD247
chr1	168742997	168743817	0	1	51	10.17195122	3.842756074	0.993137867	1	0	RP1-10C16.1
chr1	16943057	16943934	10	0	0	55.71949829	13.64114929	0.989531583	0.663763419	0	RP5-1182A14.5
chr1	16943057	16943995	6	14	624	53.83688699	15.03223415	0.989531583	0.984576758	0	RP5-1182A14.5
chr1	16943320	16943884	0	12	660	55.22695035	13.61716626	0.334949453	0.525604012	0	NA
chr1	16970691	16971007	0	1	73	5.082278481	2.556860193	0.988431877	0.823129252	0	CROCCP2
chr1	170641640	170642281	4	0	0	1.890795632	2.372606173	0.664018161	1	0.416536661	PRRX1
chr1	171251363	171251860	0	2	28.94	2.951710262	1.352277345	1	1	0.038229376	FMO1
chr1	171789243	171789802	0	2	58	1.944543828	1.480511962	0.992974239	0.99009901	0.069767442	NA
chr1	172501260	172501466	0	9	477	16.60194175	3.212051958	0.99323909	0.997623292	0	NA
chr1	1736927	1738219	0	1	8	15.80727554	18.43549989	NA	0.558539945	0.552631579	GNB1
chr1	1737643	1738296	0	28	558.72	34.17764165	8.474210364	0.992873432	0.998785917	0	GNB1
chr1	17381492	17381987	4	0	0	6.656565657	3.100217054	0.748241913	1	0	NA
chr1	173875813	173876171	0	2	108	4.877094972	1.469040065	0.991258741	1	0	SERPINC1
chr1	174250142	174250630	6	0	0	15.41188525	4.196556713	0.991735537	0.432316199	0	RABGAP1L
chr1	174250142	174250910	8	10	630	14.62760417	3.814633077	0.991735537	1	0	RABGAP1L
chr1	17448400	27092996	4	0	0	0.200373556	6.504069612	NA	0.512493993	0.948356261	NA
chr1	17453844	17454136	0	1	7.99	0.75	0.869478666	NA	1	0.534246575	NA
chr1	17825544	17827815	0	1	20.88	0.28665786	0.631753946	1	0.828828829	0.792162043	NA
chr1	178883003	178884072	0	1	51	6.832553789	3.290577745	0.989208633	1	0.018709074	RALGPS2
chr1	179759863	179761569	1	4	205	11.23329426	3.748946619	0.990114068	1	0	FAM163A
chr1	179783926	179784209	0	2	108	2.120141343	1.152528629	0.983870968	1	0.137809187	FAM163A
chr1	179818219	179818601	0	4	84	1.821989529	1.330172693	1	1	0.269633508	TOR1AIP2
chr1	180155206	180155579	4	0	0	2.407506702	1.421831863	0.99009901	1	0.002680965	QSOX1
chr1	18064184	18064594	0	1	91.99	2.175609756	1.200971251	0.991452991	1	0	RP11-473A10.2
chr1	180850282	180850654	0	1	33	2.107526882	1.21560079	0.885154062	0.987447699	0.083333333	XPR1
chr1	181542596	181543143	0	1	25.97	4.795246801	1.801415065	0.989339019	0.977011494	0	CACNA1E
chr1	182194093	182194369	3	0	0	2.576086957	1.739775696	0.534979424	1	0.282608696	GS1-122H1.2
chr1	18277438	18278282	0	2	148	2.440758294	1.95325646	0.993006993	0.794376098	0.238151659	NA
chr1	183176520	183176898	0	8	216	2.907407407	2.198941099	0.991694352	1	0.076719577	LAMC2
chr1	183887214	183888238	3	0	0	0.65625	1.437160286	0.677083333	1	0.810546875	RGL1
chr1	183903317	183903604	0	2	118	2.104529617	0.670077513	0.989130435	1	0.031358885	COLGALT2
chr1	184426445	184426764	4	0	0	0.937304075	0.242415234	0.99009901	1	0.062695925	C1orf21
chr1	18470752	18471666	9	0	0	10.60175055	3.642239014	0.992351816	0.697038724	0	IGSF21
chr1	18470752	18471722	1	3	135	10.53814433	3.568922079	0.992351816	1	0	IGSF21
chr1	1849032	1849586	2	5	132	8.463898917	2.477253187	0.993015134	1	0	TMEM52
chr1	18549622	18550255	4	21	515	16.42180095	4.649207775	1	0.999315537	0	IGSF21
chr1	186506197	186506518	0	3	78.86	5.23364486	1.947501503	0.992272025	0.994594595	0	NA
chr1	187031296	187031671	3	0	0	2.813333333	1.876829478	0.989473684	0.289786223	0.146666667	NA
chr1	187459738	187460060	0	1	39	0.50310559	0.867811008	0.975	1	0.748447205	NA
chr1	188102017	188102368	0	1	11.99	0.820512821	0.383759732	1	1	0.179487179	NA
chr1	188172106	188173365	3	0	0	1.18903892	1.331183024	0.99197861	1	0.381254964	NA
chr1	1891776	1893288	0	12	434	15.32738095	4.453978843	0.991627907	1	0	C1orf222
chr1	19111476	19111847	0	8	494	6.204851752	2.007016847	0.990318119	1	0	NA
chr1	19128748	19129334	3	0	0	1.851535836	1.500900536	0.991596639	1	0.242320819	NA
chr1	19128780	19129188	3	4	64	1.585784314	1.556924404	0.795876289	0.18957346	0.269607843	NA
chr1	19184324	19185087	0	1	48	1.340760157	1.612289938	0.201704545	0.918215613	0.401048493	TAS1R2,RP13-279N23.2
chr1	19184556	19185109	0	1	34	1.558770344	1.809328832	0.223350254	1	0.428571429	TAS1R2,RP13-279N23.2
chr1	19199336	19199746	4	0	0	0.729268293	0.444337766	0.99009901	1	0.270731707	RP13-279N23.2,ALDH4A1
chr1	19292841	19294240	2	5	144.88	23.69478199	8.4467246	0.994120791	1	0	NA
chr1	19414274	19414626	5	2	84	6.25	4.235939308	0.981927711	1	0.079545455	UBR4
chr1	19555274	19556072	2	4	227.72	9.474937343	3.065900814	0.992916175	1	0	RP1-43E13.2,EMC1
chr1	19555458	19555899	4	0	0	10.0952381	3.518657753	0.440870695	0.400430108	0	RP1-43E13.2,EMC1
chr1	1957605	1957695	0	5	286	14.24444444	2.232642237	0.99072643	0.99072643	0	GABRD
chr1	19642407	19642772	0	1	66	4.197260274	1.294664774	0.995850622	1	0	PQLC2
chr1	196628443	196630005	0	2	139	3.841869398	2.494288192	0.994897959	1	0.000640205	CFH
chr1	19695907	19696294	0	2	94	7.397932817	2.749074708	0.992537313	1	0	CAPZB
chr1	197119965	197120387	4	0	0	1.090047393	0.91405326	0.33559322	0.537585421	0.291469194	NA
chr1	19797130	19798017	0	1	38	2.333709132	2.099879767	0.993485342	1	0.303269448	CAPZB
chr1	199568822	199569116	18	0	0	7.465986395	1.901628253	0.99822695	0.464608834	0	NA
chr1	200939604	200939816	0	2	88	2.830188679	1.690549191	0.976190476	1	0.235849057	KIF21B
chr1	201034756	201036646	0	3	161	9.96984127	4.392109384	0.989942529	0.98573975	0	CACNA1S
chr1	201127263	201127450	0	1	21	1.13368984	0.991023222	0.967741935	1	0.43315508	TMEM9
chr1	20125777	20126133	0	2	82	3.188202247	2.419716792	0.996289425	0.87366167	0.244382022	TMCO4
chr1	201468071	201469203	6	0	0	10.03268551	3.756712559	0.993006993	0.690805533	0	CSRP1
chr1	201468071	201469271	1	3	144	9.776666667	3.798041893	0.993006993	0.991816694	0	CSRP1
chr1	201684328	201684887	1	1	27	1.039355993	1.010795192	0.994652406	0.991452991	0.43470483	NAV1,IPO9-AS1
chr1	201841009	201841248	4	0	0	5.29707113	2.047457807	0.994413408	1	0	IPO9
chr1	202594161	202594233	0	3	174	22.59722222	7.009239383	0.41922185	0.56356079	0	SYT2
chr1	202595820	202596433	0	5	156.74	4.998368679	1.891424094	0.987951807	1	0	SYT2
chr1	203005910	203006280	0	1	31	0.437837838	0.827027027	0.967741935	1	0.781081081	PPFIA4
chr1	203331409	203332133	0	3	165	3.294198895	3.121909662	0.992503748	1	0.244475138	NA
chr1	203338452	203339769	0	1	64	3.770690964	3.050417733	0.99	0.639150943	0.0523918	NA
chr1	204118302	204119536	1	4	206	8.218800648	3.562014143	0.994500458	1	0	ETNK2
chr1	204164363	204164877	3	2	72	22.26459144	7.662381649	0.418877861	0.803864169	0	KISS1
chr1	204164519	204164634	0	6	186	27.32173913	7.115870598	0.34414616	0.39091471	0	KISS1
chr1	204203376	204203762	3	0	0	1.678756477	1.48931062	0.984615385	0.433333333	0.440414508	PLEKHA6
chr1	20424150	20424386	0	3	122	14.10169492	3.622878878	0.995363215	0.90228013	0	NA
chr1	204592305	204592661	2	14	500	20.17696629	5.105584936	1	1	0	LRRN2
chr1	204770842	204771968	0	2	18	6.881882771	5.41651399	0.9	1	0.063055062	NA
chr1	204826236	204826993	2	2	64	4.129458388	3.149157082	0.992714026	0.989218329	0.096433289	NFASC
chr1	205143094	205143277	0	4	207.66	33.7704918	4.871216147	0.99195926	0.992123503	0	DSTYK
chr1	205207418	205208589	0	5	240	6.948761742	3.59130339	0.992506245	1	0.001707942	TMCC2
chr1	205319464	205320031	0	1	25	1.682539683	1.264672018	0.985018727	0.987654321	0.208112875	KLHDC8A
chr1	20602678	20603459	0	1	17.84	6.089628681	3.076848828	0.994923858	0.992337165	0	NA
chr1	206192861	206193321	4	0	0	0.65	0.476969601	0.99009901	1	0.35	NA
chr1	2065143	2065830	6	55	2617.96	132.9475983	26.02048553	0.974861798	0.866263673	0	PRKCZ
chr1	206741350	206743835	2	12	462	32.34808853	7.638773892	0.988051209	1	0	RASSF5
chr1	206869626	206870687	3	0	0	5.413760603	2.744776394	0.617266187	0.507518797	0	MAPKAPK2
chr1	206869626	206870764	5	0	0	5.277680141	2.76054506	0.617266187	1	0.007029877	MAPKAPK2
chr1	206963639	206963794	0	1	67	1.75483871	0.655910453	0.987804878	1	0.122580645	NA
chr1	207097081	207097245	6	0	0	2.585365854	0.706264987	0.453093812	0.234250222	0	NA
chr1	207097581	207097933	3	0	0	13.13920455	4.482345095	0.360498562	0.481540084	0	NA
chr1	207143648	207144786	4	0	0	6.828646749	3.57810002	0.771966527	1	0.038664323	FCAMR
chr1	20779297	20779705	6	0	0	1.661764706	1.803675122	0.524246396	0.468401487	0.531862745	NA
chr1	20779834	20779984	4	0	0	2.08	0.271293199	0.611620795	0.623529412	0	NA
chr1	208187080	208189226	0	6	214	17.10018639	5.625690801	0.992907801	1	0	NA
chr1	208187145	208189225	0	1	101	17.05865385	5.680213813	0.612134689	0.99249531	0	NA
chr1	208287640	208288656	0	1	25.99	0.929133858	1.009257171	0.986666667	0.991631799	0.453740157	PLXNA2
chr1	208383755	208384473	0	2	31.98	3.657381616	2.799650763	1	1	0.08356546	PLXNA2
chr1	208529530	208529842	0	1	41	0.948717949	0.372015849	0.991304348	1	0.096153846	NA
chr1	208649987	208650795	0	2	57	5.016089109	1.629246486	1	1	0	NA
chr1	208887203	208888553	0	4	148	8.594074074	2.847422823	0.991116751	1	0	NA
chr1	209023838	209024208	0	1	32	5.027027027	3.126923075	0.994428969	1	0	NA
chr1	209799062	209799422	1	2	52	3.319444444	1.890226242	0.993311037	0.971326165	0.066666667	LAMB3
chr1	209848846	209849161	4	4	205	5.422222222	3.701069963	0.985890653	0.966304348	0.057142857	G0S2,RP1-28O10.1
chr1	20987447	20987796	0	1	38	0.830945559	0.985606715	0.974358974	1	0.584527221	DDOST
chr1	209899625	209900099	6	0	0	1.529535865	2.038700721	0.930894309	0.762114537	0.597046414	HSD11B1
chr1	210846148	210848595	0	24	1190	53.25786678	12.22116526	0.990590695	1	0	HHAT
chr1	211132609	211133296	3	0	0	13.30858806	5.074206161	0.586696562	0.918965517	0	KCNH1
chr1	211856547	211858266	6	0	0	1.315881326	1.644260637	0.973684211	0.670231729	0.494473531	RP11-122M14.1
chr1	212059076	212060014	0	6	240	8.874200426	4.589451571	0.989090909	1	0.017057569	NA
chr1	21293254	21294101	6	10	347	19.3837072	5.522551722	0.992039192	1	0	EIF4G3
chr1	213093114	213093881	1	7	334	16.00782269	3.600657818	1	1	0	NA
chr1	213136051	213136423	0	13	502.97	15.71505376	2.109754419	0.993615786	0.998644986	0	VASH2
chr1	213786938	213787671	1	7	171.98	7.738062756	3.480545826	1	1	0	NA
chr1	213883248	213892043	6	0	0	31.74599204	20.22415193	0.405679194	0.211209843	0.008527572	NA
chr1	214222129	214222889	0	1	9	2.360526316	1.616207301	0.991967871	0.993589744	0.080263158	NA
chr1	214240279	214240650	0	1	33	0.803234501	0.767668993	0.96969697	1	0.412398922	NA
chr1	21542652	21543074	0	1	49	0.682464455	0.94824637	0.298245614	1	0.658767773	NA
chr1	21555084	21555548	0	2	43.99	13.85344828	6.324561196	1	1	0	ECE1
chr1	216572682	216573111	2	2	46.94	6.722610723	2.133095126	1	1	0	USH2A
chr1	218010031	218010371	1	2	128	0.802941176	0.778000943	1	1	0.420588235	SPATA17
chr1	219170047	219170481	0	1	36	0.543778802	0.889866405	0.977777778	1	0.728110599	NA
chr1	219267979	219272186	0	1	22	0.11789874	0.463941584	0.985074627	0.98757764	0.930591871	RP11-135J2.4
chr1	220642689	220643044	0	5	273.96	12.24507042	3.019037657	0.990825688	1	0	NA
chr1	22155894	22156046	0	6	234	10.09210526	2.725018742	0.863905325	0.993197279	0	HSPG2
chr1	22172420	22173654	8	0	0	70.47568882	15.94626742	0.991653204	0.382677791	0	HSPG2
chr1	22172420	22173819	4	23	1140	73.25160829	17.13557414	0.991653204	0.997204902	0	HSPG2
chr1	222414686	222414897	3	0	0	1.014218009	0.999898919	0.985507246	0.481481481	0.492890995	RP11-400N13.1
chr1	222626288	222626411	0	1	53	2.113821138	0.463343312	0.990740741	1	0	RP11-358H9.1
chr1	223400254	223400804	1	4	101.97	10.58909091	6.886235882	0.630744849	0.82010582	0	SUSD4
chr1	223400448	223400599	3	0	0	18.88741722	5.407308087	0.70718232	0.493287772	0	SUSD4
chr1	223663063	223664415	15	4	142	13.20266272	5.389864915	0.994089835	1	0	NA
chr1	22367023	22367809	0	2	24	2.174300254	2.093586737	0.995575221	0.705696203	0.24173028	NA
chr1	223894601	223896041	0	1	8	5.317361111	5.434711352	NA	1	0.405555556	CAPN2
chr1	223895216	223896041	2	8	195.84	9.237575758	3.936070206	0.987473904	1	0	CAPN2
chr1	223935870	223936514	3	3	95.99	10.26242236	4.21374758	0.991803279	0.993150685	0	CAPN2
chr1	224371485	224372010	10	47	1919.9	165.1504762	17.71902998	0.991005565	1	0	DEGS1
chr1	224564443	224564893	3	0	0	5.626666667	2.362334062	0.772959184	0.539499037	0	CNIH4
chr1	226379305	226379849	0	2	36	0.387867647	0.487264133	1	1	0.612132353	NA
chr1	226662694	226663422	0	2	32	0.39010989	0.487774706	1	1	0.60989011	NA
chr1	226826863	226827887	6	3	80.98	5.008789063	3.221770564	0.992967651	1	0.149414063	ITPKB
chr1	226922864	226923611	0	1	25	3.204819277	2.329504216	NA	0.650704225	0.263721553	ITPKB
chr1	22750294	22751255	1	1	59	13.58272633	4.463946595	0.992926045	0.997438087	0	NA
chr1	228258801	228259010	0	1	38	1.043062201	0.999072393	0.4	1	0.4784689	NA
chr1	228507818	228507938	0	2	64	5.933333333	0.997775303	0.686857143	0.667759563	0	OBSCN
chr1	228732292	228735039	3	0	0	2.887877685	1.894896325	0.688282139	0.364	0.113214416	NA
chr1	228732358	228735249	4	0	0	2.896229678	1.851721357	0.473549488	0.321223709	0.107575233	NA
chr1	228736644	228736712	0	1	33	4.794117647	0.43921131	0.382629108	0.468390805	0	NA
chr1	228783603	228784177	0	9	356.82	17.19512195	3.854981469	1	0.998232435	0	RNA5SP18,DUSP5P1
chr1	228783608	228784169	0	2	147.86	17.23351159	3.87882638	0.958426966	0.945364238	0	RNA5SP18,DUSP5P1
chr1	229007094	229007826	3	0	0	7.554644809	3.129450756	0.455569462	0.73945077	0	NA
chr1	22905089	22905922	0	1	18.89	8.691476591	5.671870893	0.445364766	0.293169609	0.069627851	EPHA8
chr1	22905118	22905325	0	2	70	13.75845411	3.016798944	0.41864831	0.594006568	0	EPHA8
chr1	229056526	229057028	3	0	0	2.511952191	1.939024833	0.942804428	1	0.278884462	NA
chr1	229304931	229305618	4	0	0	11.23289665	4.526605248	0.993630573	0.62206823	0	NA
chr1	229304931	229305686	2	4	222	11.1602649	4.365064187	0.993630573	1	0	NA
chr1	23004677	23005561	0	2	82	11.90723982	5.209023851	0.819444444	0.390880503	0	NA
chr1	23004996	23005266	0	3	74.7	13.04074074	3.78229396	0.384368621	0.320380322	0	NA
chr1	23005179	23005237	0	1	49	15.62068966	2.728063518	0.225878833	0.189065109	0	NA
chr1	23005193	23005522	0	1	65	15.82674772	3.82406578	0.434965381	0.344859241	0	NA
chr1	23005243	23005462	0	5	240	16.83561644	3.557795603	0.440551273	0.373869347	0	NA
chr1	23005273	23005886	0	1	22	11.74714519	4.987718604	0.409630306	0.886153846	0	NA
chr1	23005292	23005494	0	2	18	15.3019802	4.360363328	0.393776584	0.350487541	0	NA
chr1	23005364	23005424	0	5	140	17.4	2.8	0.216059603	0.249224159	0	NA
chr1	23005462	23005656	0	4	96	12.5257732	2.043812808	0.272210066	0.454154728	0	NA
chr1	23005505	23005623	0	4	410.36	13.37288136	1.406983853	0.313975012	0.419230769	0	NA
chr1	230082422	230082658	0	2	132	2.483050847	1.28375146	0.986486486	1	0.11440678	NA
chr1	230272729	230273300	0	1	15	0.761821366	0.75282039	NA	1	0.430823117	GALNT2
chr1	230290118	230291389	1	6	293	30.83477577	11.73967909	0.992339122	1	0	GALNT2
chr1	230468990	230469554	0	7	302.99	13.49822695	3.070968564	0.935887988	1	0	PGBD5
chr1	23109159	23109907	0	4	162	2.776737968	1.255850076	1	1	0	EPHB2
chr1	23207170	23207883	15	62	2798.31	43.48948107	7.628853024	0.989168011	1	0	EPHB2
chr1	232462980	232463366	0	4	168	4.575129534	2.237412252	0.990196078	1	0	NA
chr1	232471153	232471693	7	21	979	48.11481481	8.397848212	1	1	0	NA
chr1	23263124	23263523	0	1	40	2.526315789	0.943881078	0.985	1	0.007518797	NA
chr1	232752166	232752397	0	39	1884	59.24242424	6.509541529	0.991077119	0.99965771	0	NA
chr1	23281524	23282286	4	20	772	22.61154856	5.672031393	0.991005084	1	0	LACTBL1
chr1	23281525	23282204	3	0	0	22.32989691	5.812497719	0.981790004	0.509949652	0	LACTBL1
chr1	232892149	232895425	16	0	0	11.99358974	5.322243088	0.615873016	0.284146341	0	NA
chr1	232892324	232892897	4	0	0	9.745200698	3.734841218	0.338872832	0.343963554	0	NA
chr1	232893395	232894341	0	6	166.92	13.90274841	4.754774262	0.423381024	0.314187643	0	NA
chr1	232893432	232894605	0	6	120	13.97527707	4.919668672	0.419313146	0.629053754	0	NA
chr1	232894140	232895039	4	4	196	12.02447164	5.746349775	0.359044162	0.31009245	0	NA
chr1	232894213	232894853	0	4	84	11.1953125	6.304337041	0.405320814	0.236232245	0	NA
chr1	232894213	232894991	0	4	132	12.0437018	6.11464109	0.405320814	0.325459826	0	NA
chr1	232894265	232894601	0	2	92	15.00297619	5.175203304	0.41025641	0.624442462	0	NA
chr1	232894456	232895038	3	2	88	10.47250859	5.477705539	0.247562911	0.310696422	0	NA
chr1	232894829	232895085	0	3	213	15.25	2.764168048	0.579193206	0.309484536	0	NA
chr1	232894896	232895187	0	2	46	17.20618557	3.018629935	0.49133627	0.487658938	0	NA
chr1	232894972	232895298	0	2	15.98	16.08282209	3.670794954	0.363701068	0.596433599	0	NA
chr1	232895186	232896148	0	1	51	8.925155925	5.066564323	0.287100103	0.716253444	0	NA
chr1	233122758	233123454	0	22	669.76	18.56896552	8.848882134	0.992242595	1	0	PCNXL2
chr1	233285171	233286988	1	1	30	2.95872317	2.344081675	0.990853659	1	0.1067694	PCNXL2
chr1	233502930	233503464	12	24	735	46.89513109	10.26029467	0.995162071	0.998842927	0	MLK4
chr1	233791249	233793264	0	9	486	10.25558313	3.924559983	0.993857494	1	0	KCNK1
chr1	234375489	234376026	0	1	24	2.748603352	2.132073702	NA	1	0.201117318	SLC35F3
chr1	23465740	23466992	4	2	70	1.713258786	1.922637113	0.98255814	1	0.420127796	RP5-979D14.1,LUZP1
chr1	234790900	234791254	6	23	1010.98	65.01694915	10.00111552	0.993158954	0.998451293	0	RP4-781K5.4
chr1	234964731	234966202	0	1	38	7.162474507	5.415701459	0.993589744	0.985815603	0.025832767	NA
chr1	235811806	235812317	12	0	0	7.671232877	1.780942341	0.964747356	0.563380282	0	GNG4
chr1	235811806	235812466	6	0	0	7.113636364	2.28648111	0.964747356	1	0.001515152	GNG4
chr1	236315239	236315746	0	2	128	9.256410256	3.723867967	0.992943548	0.81520693	0	GPR137B
chr1	237252136	237252329	4	0	0	2.652849741	1.890446301	0.873096447	0.763636364	0.336787565	RYR2
chr1	237469757	237469811	0	1	56	3.481481481	0.499656947	0.635135135	0.635135135	0	RYR2
chr1	238017643	238018699	22	10	193	325.2168561	21.42546409	0.999886663	0.999856914	0	NA
chr1	238017644	238018514	39	0	0	323.6436782	20.76368238	0.99115417	0.336098108	0	NA
chr1	238017644	238018699	13	89	4411.16	325.2303318	21.43114245	0.99115417	0.999856914	0	NA
chr1	23821551	23821856	0	2	60	11.58032787	1.832566924	0.989455185	1	0	NA
chr1	238310150	238310452	8	0	0	1.98013245	0.198344094	0.99009901	1	0.009933775	NA
chr1	238571507	238571687	8	6	370	23.85	5.664190636	0.99271491	1	0	NA
chr1	23913079	23914210	2	11	523.88	12.5464191	4.261802979	0.992784125	0.997327989	0	MDS2
chr1	24002569	24002932	0	1	34	8.347107438	3.523343822	0.989194499	0.988546256	0	RP11-223J15.2
chr1	24003572	24004609	0	1	17.99	6.31436837	4.322522469	0.994633274	0.997058824	0.022179364	RP11-223J15.2
chr1	24003728	24003921	2	4	182	13.34715026	2.997184285	0.562692703	0.525589226	0	RP11-223J15.2
chr1	241120340	241120728	4	2	95.24	8.12628866	2.662653052	0.989650712	0.99379845	0	RGS7
chr1	242241509	242242258	4	2	71	13.12016021	4.518347935	1	1	0	NA
chr1	24325515	24325887	4	0	0	0.803763441	0.397149559	0.99009901	1	0.196236559	NA
chr1	24398450	24398643	1	9	399	33.1761658	4.945302037	0.992964503	1	0	MYOM3,RP11-293P20.4,RP11-293P20.2
chr1	2440173	2440382	0	1	41	0.889952153	0.993926291	0.975609756	1	0.555023923	PANK4
chr1	24424716	24425106	9	0	0	4.912820513	1.986516018	0.99009901	0.419326241	0	MYOM3
chr1	244391410	244391759	0	2	107	4.452722063	2.17597583	0.989333333	1	0	NA
chr1	244417295	244417831	4	4	205.96	11.66231343	3.458139525	0.988197425	1	0	NA
chr1	245095890	245096232	4	0	0	10.26608187	5.974797594	0.637305699	0.601493992	0	NA
chr1	245095890	245096391	0	1	49	9.457085828	5.52915108	0.637305699	1	0	NA
chr1	245398086	245398448	2	12	351.94	15.60220994	7.150458439	1	1	0	KIF26B
chr1	24572421	24573533	4	0	0	4.683453237	2.083373617	0.988687783	0.991935484	0.008093525	NA
chr1	245867583	245867931	4	15	711	86.46264368	9.714681739	0.990001266	0.997967697	0	KIF26B
chr1	245997397	245997632	0	1	43	2.259574468	0.758402457	0.988888889	1	0	SMYD3
chr1	24669819	24670272	4	0	0	1.165562914	1.100454232	0.99009901	1	0.313465784	GRHL3
chr1	24691113	24691932	3	22	809.92	23.4017094	6.194924624	0.98844732	0.999248685	0	STPG1
chr1	246974983	246975327	0	4	116	2.819767442	2.475945662	1	1	0.293604651	KIF28P
chr1	246989122	246989375	0	2	96	4.90513834	2.238473612	0.239647577	0.895861148	0.059288538	KIF28P
chr1	247090506	247091028	0	1	9	0.457854406	0.498220583	0.960784314	1	0.542145594	AHCTF1
chr1	247464897	247465640	3	2	44	3.904441454	2.521566558	0.992366412	1	0.02153432	ZNF496
chr1	247464919	247465596	3	0	0	3.762186115	2.58409862	0.858147714	0.696428571	0.023633678	ZNF496
chr1	24915190	24916166	0	7	258	9.803278689	3.042093607	0.986128625	1	0	NCMAP
chr1	249217674	249218016	4	0	0	0.865497076	0.341191863	0.99009901	1	0.134502924	NA
chr1	2539931	2540375	1	1	35	5.421171171	2.903182857	0.606	0.379746835	0	MMEL1
chr1	2539987	2540351	0	2	70	6.005494505	2.849710324	0.4669967	0.469444444	0	MMEL1
chr1	25582953	25584127	0	1	99.94	0.418228279	0.942851665	0.996539792	1	0.825383305	C1orf63
chr1	25840082	25840686	3	4	128	4.706953642	1.556406752	0.986767486	0.688953488	0	NA
chr1	2622671	2623150	3	0	0	4.903966597	4.946389515	0.613529103	0.719607843	0.286012526	TTC34
chr1	26755842	26756222	3	0	0	1.602631579	1.496484801	0.99009901	1	0.465789474	LIN28A
chr1	26887978	26888128	4	0	0	3.986666667	0.162754075	0.995024876	1	0	RPS6KA1
chr1	27136731	27137148	0	1	64	0.717026379	0.450443727	0.181034483	1	0.282973621	NA
chr1	2737400	2737975	0	1	7.95	2.674782609	1.46030631	0.988919668	1	0.12	NA
chr1	27739626	27740347	4	4	87.97	3.058252427	1.614580496	0.994350282	1	0.045769764	WASF2
chr1	2780120	2780484	4	4	98	3.236263736	1.433202553	0.995423341	0.990049751	0	NA
chr1	27822119	27822227	0	1	52	11.62037037	2.911400301	0.994200497	1	0	NA
chr1	28472882	162118015	3	0	0	0.654199252	166.8091979	NA	0.803278689	0.971378344	NA
chr1	2859336	2860268	0	6	312	5.841201717	2.748487265	0.989195678	0.987935657	0.001072961	NA
chr1	28809488	28809728	0	2	110	2.5	0.866025404	0.992	1	0	PHACTR4
chr1	2927755	2928123	0	2	134	6.163043478	4.025130767	0.992015968	1	0	NA
chr1	29427651	29429807	1	17	780.89	16.18135436	6.591798273	0.991666667	0.997916667	0	EPB41
chr1	29484310	29484510	0	1	61	2.435	1.402060983	0.98489426	0.987730061	0	SRSF4
chr1	29510844	29511160	4	0	0	1.518987342	0.658166988	0.627062706	1	0	NA
chr1	29723587	29724353	6	0	0	3.157963446	1.769293653	0.98973306	0.261606485	0.010443864	NA
chr1	29724397	29725321	1	1	52	11.54761905	6.711341499	0.602553191	1	0	NA
chr1	30202889	30203482	6	0	0	3.333895447	1.346965049	0.989247312	0.331902718	0	NA
chr1	30261590	30263432	2	7	258	15.78393051	6.287882127	0.991428571	1	0	NA
chr1	30413336	30414297	1	5	154	6.683662851	2.859497476	0.951657459	1	0	NA
chr1	30542488	30542909	10	18	828	40.85985748	6.257106476	0.992776306	0.99973705	0	NA
chr1	30608131	30608922	0	2	78	3.99494311	2.243118363	0.98820059	0.985714286	0	NA
chr1	30732328	30733255	3	2	58	19.62783172	6.289886914	0.997384481	1	0	NA
chr1	30780346	30780743	0	1	30	0.886649874	0.723654392	0.971428571	0.552238806	0.264483627	NA
chr1	31271710	31272041	0	1	55	0.906344411	0.373182106	0.983606557	1	0.120845921	NA
chr1	3142361	3142667	0	2	87	8.81372549	2.519455248	0.995495495	1	0	PRDM16
chr1	31955414	31955748	16	0	0	5.317365269	1.847768748	0.98265896	1	0	NA
chr1	32181141	32181363	0	1	70	2.121621622	1.134464624	0.995762712	1	0	NA
chr1	32560867	32561572	3	7	318.98	26.72765957	8.471538552	0.990233315	1	0	TMEM39B
chr1	32662368	32663285	0	3	123	6.852780807	2.415220143	0.987927565	0.993865031	0	TXLNA
chr1	32676562	32678115	0	1	47.9	7.960721185	5.630875925	0.994074074	1	0.01931745	DCDC2B
chr1	33161058	33161818	2	4	140	7.690789474	3.781940383	0.982638889	1	0	SYNC
chr1	33161390	33161785	8	0	0	9.901265823	2.576991361	0.430111987	0.830731306	0	SYNC
chr1	33244986	33245309	5	0	0	4.498452012	1.880936815	0.974683544	0.697466468	0	YARS
chr1	3342856	3343341	4	4	143.72	5.711340206	1.899314922	0.990875912	0.988986784	0	PRDM16
chr1	33448914	33450102	0	3	135	3.268518519	2.801115487	0.990808824	1	0.310606061	NA
chr1	33514838	33515549	6	0	0	2.182841069	1.734173223	0.978494624	0.911764706	0.270042194	AK2
chr1	33779677	33779827	4	0	0	5.06	0.519358579	0.94	0.888307155	0	A3GALT2,RP11-415J8.3
chr1	33797383	33797580	0	2	120	2.639593909	1.455623033	0.985559567	1	0.055837563	PHC2
chr1	33838640	33840478	1	1	68	8.219260065	3.950085617	0.987430168	0.994680851	0	PHC2
chr1	33838785	33840479	6	0	0	8.279220779	4.092274561	0.614546732	1	0	PHC2
chr1	33838820	33840479	4	0	0	8.11814346	3.95764525	0.493104505	1	0	PHC2
chr1	34046329	34046814	0	1	46	3.315463918	1.924735366	0.992857143	1	0.078350515	CSMD2
chr1	34487766	34488090	0	5	252	7.981481481	2.279734179	0.808695652	0.916756757	0	CSMD2
chr1	35043998	35045041	0	1	44	0.648130393	0.92885142	0.994974874	0.68907563	0.625119847	NA
chr1	35067635	35068545	2	7	372	11.06813187	3.10790835	0.993736952	1	0	NA
chr1	35171535	35172687	6	0	0	9.055555556	3.007866487	0.921968788	0.85451505	0	NA
chr1	35175319	35177072	0	1	29	0.154592128	0.361515424	NA	1	0.845407872	NA
chr1	35195424	35195609	0	1	51	1.583783784	0.492930297	0.532467532	1	0	SMIM12
chr1	35438736	35439058	0	38	1668	67.8447205	14.82823352	0.991022707	1	0	NA
chr1	35581324	35581651	0	2	46	0.847094801	0.359896095	1	1	0.152905199	ZMYM1
chr1	36815707	36815965	4	0	0	10.20930233	4.447234867	0.953007519	0.972789116	0	STK40
chr1	3685238	3685759	6	45	2052	78.58733205	17.19038009	0.991832207	1	0	CCDC27
chr1	36988271	36988642	0	2	110	4.579514825	1.776155569	0.991477273	0.994863014	0	NA
chr1	37891849	37892422	0	6	380	23.83246073	7.695323508	0.990958409	0.991388045	0	NA
chr1	38177109	38177457	0	1	17.98	0.810344828	0.392028172	1	1	0.189655172	NA
chr1	38368556	38369249	0	2	29.98	6.466089466	3.364454955	1	1	0	INPP5B
chr1	38796148	38796932	6	21	913	36.23469388	7.450415713	0.990834097	0.952943455	0	NA
chr1	38796197	38796926	12	0	0	36.57887517	7.573663366	0.672428331	0.916864608	0	NA
chr1	39048691	39051570	0	1	7.99	0.101424106	0.301889477	1	1	0.898575894	NA
chr1	39126055	39126825	0	12	423	25.87272727	5.213061427	0.991957105	1	0	NA
chr1	39370858	39371299	0	1	32	0.678004535	0.46724125	0.96875	1	0.321995465	RP5-864K19.4,RHBDL2
chr1	40066511	40066877	0	1	52	0.825136612	0.93037501	0.984251969	1	0.535519126	NA
chr1	40204634	40204973	4	0	0	1.766961652	0.528229554	0.688995215	1	0	PPIE
chr1	40258304	40258409	0	1	69	2.742857143	0.966373401	0.992857143	1	0	NA
chr1	40362569	40362925	0	6	342	10.64606742	2.773978451	0.99113082	0.567567568	0	MYCL
chr1	40366252	40366669	4	0	0	2.666666667	1.782318342	0.994708995	0.543157895	0.019184652	MYCL
chr1	4054045	4054353	1	1	30	3.87987013	2.207245444	0.992647059	0.991769547	0	NA
chr1	40890286	40890743	0	6	264	13.9452954	5.873508449	0.995217853	1	0	NA
chr1	4110520	4110671	0	1	47	18.49006623	5.364671718	0.998317443	0.916558018	0	NA
chr1	41230757	41232238	3	0	0	6.835246455	3.197293772	0.418193717	1	0	NFYC
chr1	41334591	41335672	2	12	431	51.70027752	11.29942693	0.984541578	0.981416477	0	RP5-1066H13.4
chr1	41480941	41481560	0	8	410	7.432956381	5.043905404	0.991680532	0.962121212	0	SLFNL1
chr1	41889944	41891492	0	2	88	76.16020672	37.67297975	0.759705299	0.483816014	0	NA
chr1	41889944	41891566	0	1	45	74.19482121	37.90009286	0.759705299	0.699147381	0	NA
chr1	41926019	41926168	6	0	0	15.4966443	2.23943953	0.990980156	0.427982327	0	NA
chr1	41926019	41926977	0	12	671.76	11.10229645	3.178078447	0.990980156	1	0	NA
chr1	42177731	42177861	0	3	139	5.507692308	1.710807969	0.988929889	1	0	HIVEP3
chr1	42638612	42638947	3	0	0	1.743283582	1.662512384	0.985	1	0.417910448	NA
chr1	4270898	93267026	3	0	0	0.372310861	153.9897968	0.440789474	0.975	0.964335729	NA
chr1	4295198	4297010	3	0	0	4.99392936	2.923314709	0.56266387	0.53748232	0.015452539	NA
chr1	43220274	43220440	0	1	57	1.734939759	1.136304911	0.381642512	1	0.271084337	LEPRE1
chr1	43453219	43453401	5	7	410	36.67032967	4.264741583	0.998341625	1	0	NA
chr1	43742951	43744220	0	5	188.91	8.677698976	3.550289268	0.992987377	0.999188312	0	NA
chr1	43767024	43768438	0	1	32	8.944837341	3.106512905	0.992337165	0.994026284	0	TIE1
chr1	44020894	44021663	0	1	15	3.413524057	2.246366623	0.990636704	0.992523364	0.063719116	PTPRF
chr1	44430528	44430917	0	2	82	1.753213368	0.731776869	0.628930818	0.989847716	0.023136247	IPO13
chr1	44687608	44688286	4	0	0	21.58259587	6.468767103	0.991386382	0.358437423	0	ERI3
chr1	44687608	44688541	9	13	499	22.71489818	6.101162446	0.991386382	0.994936709	0	ERI3
chr1	44971161	44972698	1	6	255	13.91086532	5.440683187	1	1	0	RNF220
chr1	45109455	45110018	0	3	67	2.028419183	1.231286417	0.99009901	0.987804878	0.092362345	TMEM53,RNF220
chr1	45160328	45160973	0	1	36	4.810852713	2.27726343	0.854700855	0.990752972	0	C1orf228
chr1	45504940	45505227	4	0	0	17.93379791	3.48303112	0.91661481	0.718195837	0	ZSWIM5
chr1	4620377	4620901	32	62	2936.75	222.7538168	16.17823215	0.992324512	0.999955189	0	NA
chr1	46591474	46592183	3	6	221.91	10.09167842	4.834794101	0.993055556	1	0	PIK3R3
chr1	46735422	46736578	2	2	16	5.074394464	5.413171339	1	0.829562594	0.126297578	RAD54L,LRRC41
chr1	46735506	46736504	4	0	0	5.150300601	5.409063768	0.983606557	0.627158556	0.063126253	RAD54L,LRRC41
chr1	46735506	46736539	2	1	65	5.424007744	5.520207059	0.983606557	0.755399297	0.060987415	RAD54L,LRRC41
chr1	46735585	46736530	4	0	0	5.718518519	5.604337504	0.497512438	0.728114868	0.051851852	RAD54L,LRRC41
chr1	46984350	46985092	0	3	83	4.106469003	1.851854519	0.989949749	1	0.067385445	NA
chr1	46995974	46996355	0	2	126	3.091863517	1.190276415	0.993333333	1	0	NA
chr1	47319985	47320074	0	1	8	1.775280899	0.555924354	1	1	0.06741573	CYP4Z2P
chr1	47760401	47760836	0	1	49	0.687356322	0.558076458	0.979591837	1	0.36091954	STIL
chr1	48294451	48295006	3	2	86	6.479279279	2.471645224	0.987951807	1	0	TRABD2B
chr1	48305425	48307091	8	21	918	48.8637455	9.336707759	0.991755725	1	0	TRABD2B
chr1	48305426	48306773	6	0	0	48.26354863	9.667425932	0.983433735	0.327631579	0	TRABD2B
chr1	48305608	48307086	4	0	0	50.4188092	8.49722382	0.353217608	0.965222697	0	TRABD2B
chr1	48306802	190934097	4	0	0	0.57447985	156.685513	0.335258545	NA	0.975201205	NA
chr1	48406072	48406672	0	2	64	1.016666667	0.946778162	0.985915493	1	0.346666667	TRABD2B
chr1	48752929	48753230	0	38	1566	72.06976744	8.532045297	0.992944829	1	0	NA
chr1	48757928	48758651	0	2	102	3.810511757	1.776222276	0.988151659	0.989189189	0.002766252	NA
chr1	4907737	4908509	0	4	115.99	5.727979275	2.698319293	1	1	0	NA
chr1	4907738	4908532	4	0	0	5.560453401	2.828337674	0.987012987	1	0.028967254	NA
chr1	49357810	49359153	14	0	0	6.262844378	4.224720352	0.996981891	0.395956192	0.032762472	AGBL4
chr1	49357810	49359278	6	1	109.98	6.217983651	4.054822307	0.996981891	1	0.029972752	AGBL4
chr1	49486197	49487115	0	1	19.92	1.08496732	1.448977007	1	1	0.360566449	AGBL4
chr1	50567386	50567595	3	0	0	3.09569378	0.896794196	0.993006993	0.789215686	0	ELAVL4
chr1	5068410	5068701	8	0	0	8.776632302	2.83357454	0.551401869	0.44211446	0	NA
chr1	50730672	50735634	0	1	37	0.80713422	1.11188184	0.991304348	0.452933151	0.532245062	NA
chr1	50777255	202593729	4	0	0	0.542628437	151.8701861	NA	0.376314586	0.975579482	NA
chr1	51590551	121479074	40	0	0	0.381762253	167.4594169	NA	0.351846208	0.976987137	NA
chr1	52825753	52826263	0	1	43	1.656862745	1.315779781	0.67405765	0.986111111	0.119607843	CC2D1B
chr1	53172626	53173018	0	8	538	14.86479592	4.05442382	0.990253411	1	0	NA
chr1	53562569	53563278	4	0	0	13.33427362	4.633199803	0.295957821	0.270288175	0	SLC1A7
chr1	53563074	53564654	8	0	0	18.25253165	5.556057242	0.438806731	0.474226804	0	SLC1A7
chr1	53563102	53564136	0	2	128	17.87524178	5.380934373	0.425991922	0.286346301	0	SLC1A7
chr1	53563388	53565142	0	1	37	17.31812999	5.951652582	0.416450357	0.317409588	0	SLC1A7
chr1	53563795	53565139	10	2	80	16.60044643	5.847799223	0.187793427	0.322999158	0	SLC1A7
chr1	53563903	53566273	0	1	41	15.89240506	6.165425692	0.376092606	0.375787579	0	SLC1A7
chr1	53563940	53565482	0	1	64	17.97535668	5.788258137	0.449402024	0.410593307	0	SLC1A7
chr1	53564163	53564512	0	10	250	19.64469914	6.534445363	0.379189595	0.251232539	0	SLC1A7
chr1	53564510	53565247	0	2	80	15.44504749	4.492119502	0.378763867	0.237054085	0	SLC1A7
chr1	53564850	53564937	0	4	255.48	17.37931034	5.565165424	0.377433849	0.310919186	0	SLC1A7
chr1	53564889	53564977	0	4	324	16.43181818	6.24644527	0.377545692	0.294321189	0	SLC1A7
chr1	53565038	53566105	0	2	48	15.8950328	6.038632553	0.395520855	0.417721519	0	SLC1A7
chr1	53565182	53565544	0	6	318	21.11049724	4.936497324	0.344374755	0.466386555	0	SLC1A7
chr1	53565213	53565889	0	4	47.98	17.74112426	5.733181829	0.394168467	0.468980344	0	SLC1A7
chr1	53565291	53565977	0	2	104	16.05685131	6.41367694	0.427300201	0.266975309	0	SLC1A7
chr1	53565672	53566746	6	1	42.78	8.592178771	4.859226312	0.335438755	0.401579244	0.031657356	SLC1A7
chr1	53566054	53566497	0	3	123	8.0496614	3.35045142	0.401146132	0.409913454	0	SLC1A7
chr1	53839674	53842217	2	11	453.82	14.1439245	7.060140607	0.99217119	1	0	NA
chr1	5403487	5403729	0	2	76.99	1.851239669	0.915081688	0.988326848	1	0	NA
chr1	54039959	54040759	8	14	606.97	20.1575	6.343712931	1	1	0.00125	GLIS1
chr1	54083727	54084301	0	3	144	10.49303136	3.723330748	0.995309568	0.994810971	0	GLIS1
chr1	54149775	54150530	0	4	218	4.553642384	2.927055226	0.991957105	0.97907489	0.038410596	GLIS1
chr1	5447236	5447587	0	2	100	11.7008547	4.908156402	0.433518006	0.274400685	0	NA
chr1	54603625	54603987	3	12	654	19.4281768	9.141102699	0.927525058	0.982439024	0	CDCP2
chr1	54652158	54652935	1	1	68	1.081081081	0.671052394	0.99408284	1	0.160875161	RP11-446E24.4,CYB5RL,MRPL37
chr1	54690477	54692268	0	2	77	5.965940815	4.130812058	0.995192308	0.992974239	0	MRPL37,SSBP3
chr1	54752917	54753813	0	2	104	3.952008929	3.013906826	0.987283237	1	0.188616071	RP5-997D24.3,SSBP3
chr1	54806459	54807537	0	2	48	5.005565863	3.042977042	0.993377483	0.992736077	0.017625232	SSBP3
chr1	55011961	55012341	1	16	669	45.12105263	6.168346955	0.992131008	1	0	ACOT11
chr1	55072263	55073003	8	7	378	37.81891892	8.687342076	1	1	0	ACOT11
chr1	55229611	55230546	3	1	27	4.974331551	2.323418088	0.989648033	1	0.036363636	PARS2
chr1	55319213	55320807	3	0	0	0.272898369	0.862682785	0.525547445	0.496598639	0.909033877	DHCR24
chr1	55336504	55338407	3	17	706	18.37887546	7.288652227	0.991855204	0.959122632	0	DHCR24
chr1	55802736	55803037	14	0	0	4.239202658	1.70866213	0.887477314	1	0	NA
chr1	56600092	56600463	0	4	228	5.242587601	1.664734194	0.99137931	0.997389034	0	NA
chr1	57071436	100302074	3	0	0	0.442331085	209.1961004	NA	0.788440567	0.981912134	NA
chr1	57389211	57389788	6	0	0	28.06585789	7.76267314	0.992970123	0.506270837	0	NA
chr1	57389211	57389932	2	6	340	26.7739251	7.544794551	0.992970123	1	0	NA
chr1	57606055	57606443	4	0	0	1.172680412	1.001841619	0.99009901	1	0.229381443	DAB1
chr1	57627680	57628448	1	3	139	1.958333333	1.538002402	0.9875	1	0.024739583	DAB1
chr1	57845395	57846715	0	9	192	9.696969697	5.047260574	0.99432279	1	0	DAB1
chr1	57845662	57846025	6	0	0	5.628099174	2.318207598	0.207588207	0.23853211	0	DAB1
chr1	5859854	5860423	0	4	92.99	12.41652021	5.604461678	0.988454707	1	0	NA
chr1	59348120	59349020	18	0	0	197.0422222	23.56104119	0.991947173	0.505578261	0	LINC01135,RP4-794H19.1
chr1	59348120	59349105	12	79	3798	198.2101523	23.10724277	0.991947173	0.999760937	0	LINC01135,RP4-794H19.1
chr1	59512377	59513433	2	6	261	10.70170455	3.293565371	1	0.999052133	0	NA
chr1	6144035	6144712	6	0	0	11.64844904	5.762447944	0.993614304	0.696165192	0	KCNAB2
chr1	6144243	6144712	3	0	0	13.07249467	6.3423199	0.537878788	0.696165192	0	KCNAB2
chr1	62338330	62339032	0	1	61	1.819088319	2.588057224	0.985212569	0.995943205	0.48005698	INADL
chr1	6276513	6277630	3	0	0	1.429722471	1.721872878	0.993644068	1	0.479856759	RNF207
chr1	63430459	63430906	4	4	188	4.091722595	2.224150228	0.992619926	0.99137931	0	NA
chr1	63483932	63484377	8	4	180	5.537078652	1.469264283	0.989795918	1	0	NA
chr1	6409845	6410225	0	1	40	3.913157895	0.973509942	0.988130564	1	0.005263158	ACOT7
chr1	64460283	64461259	0	3	118	5.199795082	4.39914764	1	1	0	ROR1
chr1	6485399	80209578	6	0	0	0.435379809	169.1843962	0.99222395	NA	0.961365239	NA
chr1	65310325	203423875	0	1	13	0.585015323	159.2194949	0.869328494	1	0.975859856	NA
chr1	65571219	65572035	18	0	0	18.6752451	6.215585639	0.989729225	0.899576133	0	NA
chr1	65571219	65572056	2	5	233	18.57467145	6.174346959	0.989729225	1	0	NA
chr1	66087357	66087445	0	4	205	11.27272727	2.015436298	0.99001996	0.99001996	0	LEPR
chr1	6659565	6660153	4	0	0	2.926870748	1.520749593	0.611940299	1	0.030612245	KLHL21
chr1	66798616	66799187	0	1	14.98	0.499124343	0.499999233	1	0.447488584	0.500875657	PDE4B
chr1	67275847	67276861	0	2	64	3.140039448	3.168215296	0.987551867	1	0.130177515	NA
chr1	6741795	6741997	0	1	42	0.930693069	0.997595384	0.976190476	1	0.534653465	DNAJC11
chr1	68170292	68170427	0	1	48	1.511111111	0.859514649	0.985294118	1	0.244444444	GNG12
chr1	724142	25267791	66	0	0	0.303793173	11.97215917	0.960014426	NA	0.944085413	NA
chr1	724839	725192	20	0	0	316.8186969	259.7210445	0.418055642	0.655416725	0.019830028	RP11-206L10.9
chr1	725305	13806672	20	0	0	0.328681246	11.7244953	0.301560408	NA	0.941843234	NA
chr1	7311099	7311870	25	50	2349.86	222.8028534	23.73114744	0.990959448	0.999815072	0	CAMTA1
chr1	7391931	7392313	2	3	199	7.646596859	2.003459427	0.986761711	1	0	CAMTA1
chr1	74377533	74378050	0	1	13.92	11.30560928	2.958028034	0.990687679	0.97993311	0	NA
chr1	7511685	7512585	0	2	59	6.248888889	2.316186734	0.990084986	1	0	CAMTA1
chr1	7534919	7535514	12	8	366	30.13109244	8.12380823	1	1	0	CAMTA1
chr1	7558360	7559723	8	8	589	37.06896552	10.11567423	0.622678672	0.351097489	0	CAMTA1
chr1	7558433	7559301	0	14	741.58	37.91935484	10.55795695	0.456451918	0.293979442	0	CAMTA1
chr1	7558526	7560099	0	4	204	37.84424666	8.701040136	0.43181525	0.43571742	0	CAMTA1
chr1	75917467	75918737	3	0	0	4.12519685	4.430841596	0.329260652	0.361416361	0.224409449	SLC44A5
chr1	7618404	7619683	4	4	155	14.39249414	4.436236452	1	1	0	CAMTA1
chr1	7628443	7628990	4	0	0	4.667276051	2.404841339	0.45437018	0.479543292	0.038391225	CAMTA1
chr1	7714667	7715130	4	0	0	10.62203024	5.892275445	0.617729643	0.322388831	0.025917927	CAMTA1
chr1	7714667	7715171	0	3	98.79	11.11309524	5.898371037	0.617729643	0.362262184	0.023809524	CAMTA1
chr1	7715010	7715260	0	1	38	13.36	2.192350337	0.555365541	0.389637616	0	CAMTA1
chr1	77625183	77625389	4	0	0	17.08737864	2.361120337	0.4486618	0.475550122	0	PIGK
chr1	7795587	7796827	0	8	253.87	2.775	2.328336143	1	1	0.114516129	CAMTA1
chr1	78323865	78324303	3	0	0	3.308219178	2.952976368	0.875	1	0.363013699	FAM73A
chr1	79003151	79003483	0	1	60	0.903614458	0.295119246	0.9875	1	0.096385542	PTGFR
chr1	79777325	79777690	0	1	33	0.819178082	0.384870565	0.981132075	1	0.180821918	NA
chr1	81582542	81582999	0	1	42	0.649890591	0.54145944	0.976190476	1	0.382932166	NA
chr1	82373995	82374340	0	1	61	0.857971014	0.787659493	0.983870968	0.994652406	0.391304348	LPHN2
chr1	8243789	8243972	0	1	51.79	1.540983607	0.827936479	0.983193277	1	0.218579235	NA
chr1	83450547	83451722	0	1	70	2.609361702	1.106920982	0.99086758	1	0.002553191	RP11-170N11.1,RP4-601K24.1
chr1	8354189	8355397	0	4	296	9.414735099	4.861255264	0.99217119	0.995500562	0	NA
chr1	84465655	84466300	0	2	46	0.855813953	1.178351692	1	1	0.623255814	NA
chr1	86130253	86132016	2	2	104	6.642654566	3.360616754	0.971644612	1	0	ZNHIT6
chr1	86276602	86276816	0	1	33	0.747663551	0.967639559	0.972222222	1	0.626168224	COL24A1
chr1	86872325	86872880	2	5	268	9.378378378	3.767222443	0.995784148	1	0	NA
chr1	86872366	86872735	0	1	69	11.54742547	2.365870732	0.81369704	0.647586981	0	NA
chr1	87087313	87087463	4	0	0	3.986666667	0.162754075	0.995024876	1	0	RP4-651E10.4
chr1	87991321	87991963	6	0	0	8.741433022	2.965817167	0.990204809	0.931707317	0	NA
chr1	87991321	87991977	8	0	0	8.640243902	3.012954136	0.990204809	1	0	NA
chr1	88063445	88063898	8	0	0	1.3200883	0.947387714	0.99009901	1	0.33995585	NA
chr1	88759743	88760086	4	0	0	0.871720117	0.334401189	0.99009901	1	0.128279883	NA
chr1	89641972	89642077	0	4	292	2.819047619	0.983491859	0.993055556	0.831395349	0	NA
chr1	89995342	89995568	0	1	54	1.185840708	0.982579885	0.981481481	1	0.407079646	LRRC8B
chr1	90260221	90260786	0	3	160	9.069026549	2.755624326	0.993630573	0.988909427	0	RP11-302M6.4
chr1	92313299	92313622	0	2	87.62	1.721362229	1.445525391	0.988372093	1	0.340557276	TGFBR3
chr1	9319000	9319361	4	0	0	1.418282548	1.055048981	0.192678227	0.290227048	0.174515235	H6PD
chr1	9319560	9319680	0	1	57	11.35	1.194780315	0.616918103	0.458	0	H6PD
chr1	9391411	9391861	0	2	118	14.06	4.773859375	0.993150685	0.994796184	0	SPSB1
chr1	94089979	94090831	0	2	123	3.484741784	1.994358723	0.992287918	0.444025157	0.005868545	BCAR3
chr1	9410801	9411502	3	17	465.69	12.532097	3.710364059	0.994444444	0.999305556	0	SPSB1
chr1	94564019	94564726	3	17	654.87	41.24186704	5.946203992	0.993343354	1	0	ABCA4
chr1	9461501	9462227	1	2	42	4.826446281	2.307650538	0.996409336	0.723568282	0	NA
chr1	9461519	9462238	4	0	0	4.877607789	2.267024753	0.969253294	0.720731707	0	NA
chr1	95046530	95047824	9	0	0	5.829984544	3.916694009	0.984126984	0.588702148	0	NA
chr1	95046530	95047900	2	4	169	6.149635036	4.057643487	0.984126984	1	0	NA
chr1	95279006	95280010	0	1	16	0.62749004	1.13907476	1	1	0.688247012	LINC01057
chr1	9537764	9538117	0	1	8.98	6.090651558	5.677623478	0.336585366	0.657563025	0.099150142	NA
chr1	96219585	96220527	4	0	0	15.8895966	6.965376767	0.994887526	0.885034688	0	RP11-286B14.2,RP11-286B14.1
chr1	96219585	96220557	1	4	173.44	15.51851852	7.16578136	0.994887526	1	0	RP11-286B14.2,RP11-286B14.1
chr1	9904556	9904863	8	0	0	3.895765472	0.896363437	0.542281879	0.44228275	0	NA
chr1	99302533	99304129	3	1	72.99	1.750626566	1.610731044	0.995867769	1	0.290100251	NA
chr1	99738055	99738717	3	0	0	2.506042296	1.859683496	0.992840095	0.986206897	0.252265861	LPPR4
chr10	100069702	100070625	0	12	367.96	10.05633803	3.042684854	0.993299832	1	0	NA
chr10	100069702	100070654	6	0	0	9.75	3.458715091	0.993299832	1	0.030462185	NA
chr10	100102607	100105599	0	2	39.96	0.267379679	0.585045435	0.917431193	0.676470588	0.805815508	NA
chr10	100163333	100164407	0	20	870.92	10.8566108	5.756375954	0.989830508	1	0	PYROXD2
chr10	101295374	101295768	0	16	636	19.07360406	3.575461165	0.990720524	1	0	NKX2-3
chr10	101849458	101850036	0	1	62	2.264705882	2.671294283	0.99188092	0.982248521	0.299307958	NA
chr10	102152013	102152254	0	4	168	13.1120332	2.916525461	0.99343832	1	0	NA
chr10	102404413	102405150	0	8	375	12.61058345	5.240904436	0.799253731	1	0	NA
chr10	102637634	102638379	0	2	70.99	15.75704698	4.325827772	0.996815287	0.997685185	0	NA
chr10	102644292	102644466	0	5	133.88	16.06896552	3.9181074	0.991219008	1	0	NA
chr10	103009946	103010708	0	1	43	0.509186352	1.174105845	0.976744186	0.69035533	0.807086614	LBX1-AS1
chr10	103034162	103035295	3	0	0	3.943512798	2.419832885	0.978436658	0.234721471	0.105030891	NA
chr10	103613082	103613434	0	2	114	5.897727273	1.687452173	0.990237099	1	0	C10orf76
chr10	103631544	103631724	0	2	15.9	3.211111111	1.541964436	0.985221675	1	0.177777778	C10orf76
chr10	104155688	104156091	0	1	50	0.655086849	0.938634603	0.99009901	1	0.672456576	NFKB2
chr10	104180441	104180794	15	0	0	14.8101983	2.629255372	0.631932773	0.829875519	0	FBXL15,PSD
chr10	104210992	104211378	0	1	29	3.033678756	1.493129495	1	1	0	C10orf95,RP11-18I14.10
chr10	104236445	104236650	2	22	872	35.05853659	5.114922006	1	1	0	TMEM180
chr10	10446372	10446522	4	0	0	5.286666667	0.646391694	0.663855422	0.931698774	0	NA
chr10	105053057	105053467	1	3	144	7.190243902	3.496046888	0.797297297	1	0	NA
chr10	105371055	105372212	4	0	0	1.471045808	1.688918592	0.989690722	0.443298969	0.523768366	SH3PXD2A
chr10	105394150	105394990	3	0	0	0.489285714	1.183167445	0.984615385	0.310638298	0.846428571	SH3PXD2A
chr10	105494995	105495319	0	1	64	2.675925926	0.887102758	0.989583333	0.994565217	0	SH3PXD2A
chr10	105497495	105498247	0	4	116	5.744680851	3.115032769	0.987919463	0.993190661	0.095744681	SH3PXD2A
chr10	105632806	105633341	0	2	82	11.36448598	3.034975322	0.992172211	0.991902834	0	NA
chr10	105817347	105818389	24	0	0	134.8147793	15.99487839	0.991016446	0.523168629	0	COL17A1
chr10	105817347	105818515	5	17	534.81	131.1609589	19.50113581	0.991016446	0.990353361	0	COL17A1
chr10	106087300	106088316	0	2	102	3.883858268	2.148130316	0.990291262	0.99872449	0.008858268	ITPRIP
chr10	106301054	106302034	1	15	583	19.25204082	5.02734826	0.986544343	1	0	NA
chr10	106357546	106358775	14	0	0	66.47274207	18.04808551	0.991182645	0.353987281	0	NA
chr10	106357546	106359341	4	36	1468	70.82618384	20.36513172	0.991182645	0.999786028	0	NA
chr10	106849490	106850164	0	2	48	0.409495549	0.491740729	NA	1	0.590504451	SORCS3
chr10	107418999	107419390	4	0	0	0.764705882	0.424182503	0.99009901	1	0.235294118	NA
chr10	10774813	39127401	92	0	0	1.331198619	63.84945548	NA	0.275917768	0.972844842	NA
chr10	10780638	39150999	40	0	0	1.672328738	72.47350542	NA	0.190323135	0.97203007	NA
chr10	10792593	38811101	160	0	0	0.312691989	20.44591826	NA	0.657320781	0.975470999	NA
chr10	10801307	39151896	30	0	0	1.682272492	72.56474498	NA	0.329233808	0.97198284	NA
chr10	10819579	38799289	24	0	0	0.244019255	18.57641295	NA	0.288854026	0.975882488	NA
chr10	10819611	38871027	114	0	0	0.398590716	21.57707783	NA	0.437032866	0.975169061	NA
chr10	10822386	38786399	5	0	0	0.194294932	17.73771528	NA	0.458735178	0.976329899	NA
chr10	10836596	39115719	51	0	0	1.142401835	53.49458642	NA	0.484778782	0.973211157	NA
chr10	10844211	39123848	70	0	0	1.224654404	55.14821958	1	0.269404159	0.972924193	NA
chr10	108966264	108966882	0	2	100	0.444983819	0.62139504	0.99009901	1	0.624595469	NA
chr10	109118799	109119222	0	2	134	1.692671395	1.279079975	0.988372093	1	0.293144208	NA
chr10	109425529	109426523	3	0	0	5.23943662	3.71480995	0.77972028	0.290183028	0.102615694	NA
chr10	109526368	109527348	0	2	29	3.357142857	2.320934013	1	1	0.101020408	RP11-215N21.1
chr10	10985851	10986605	6	0	0	5.854111406	3.033402082	0.811188811	0.88427673	0.018567639	LINC00710
chr10	110265916	110266068	0	1	47.62	1.888157895	0.372568293	0.989189189	1	0.019736842	NA
chr10	111870581	111870740	0	1	23	1.742138365	0.437457441	1	1	0	ADD3
chr10	111907811	111908030	4	0	0	2.082191781	1.998310414	0.988235294	1	0.479452055	NA
chr10	111977158	111977538	0	6	228	7.589473684	3.996695311	0.986013986	1	0.018421053	MXI1
chr10	113394366	113394742	5	7	297.94	35.97606383	8.459349696	0.99825784	1	0	NA
chr10	114391510	114392299	0	2	44	0.35234474	0.477700664	NA	1	0.64765526	VTI1A
chr10	114561727	114562322	4	0	0	8.892436975	3.599513498	0.991963261	0.578971963	0	VTI1A
chr10	114561727	114562413	0	10	450	9.002915452	3.462416742	0.991963261	0.984	0	VTI1A
chr10	114579787	114580320	6	15	624.97	29.38086304	6.583520959	0.991977537	1	0	NA
chr10	114753341	114753836	3	16	727.78	79.25252525	12.63995863	0.988674824	0.989789879	0	TCF7L2
chr10	114828019	114828322	0	1	16.98	1.438943894	0.95201794	1	0.601123596	0.174917492	TCF7L2
chr10	115281991	115282682	0	2	42	4.657018813	3.235501661	1	1	0.081041968	NA
chr10	115306994	115307574	0	3	128	8.910344828	3.341313476	0.98934551	1	0	NA
chr10	116514923	116515033	2	11	554	65.03636364	10.13268992	0.992888889	1	0	NA
chr10	11772441	11773228	0	5	177	8.730622618	3.036184155	1	1	0	NA
chr10	11785040	11785939	2	2	70	17.93993326	3.916360879	0.989161438	1	0	ECHDC3
chr10	11785394	11785937	2	2	103	18.79373849	4.45002922	0.442216981	0.985134362	0	ECHDC3
chr10	118012511	118013079	0	4	197.98	4.220070423	3.082061683	0.987179487	1	0.068661972	GFRA1
chr10	118421895	118422469	12	10	367.68	31.75087108	5.222134372	0.991792428	0.999403163	0	NA
chr10	11855503	11855864	0	2	98	3.313019391	1.320652916	0.985074627	1	0.022160665	NA
chr10	118569279	118570410	1	1	35	2.549955791	1.61007205	0.716748768	0.991150442	0.045977011	NA
chr10	118575348	118575924	3	2	46	2.789930556	1.757711974	0.993071594	0.975	0.145833333	NA
chr10	118575405	118575828	3	0	0	3.231678487	1.665457369	0.723868955	0.815217391	0.04964539	NA
chr10	11868941	11869330	0	2	87.56	2.822622108	3.042442246	0.97826087	1	0.42159383	PROSER2
chr10	11910666	11911503	2	4	79	10.59020311	2.843265254	0.994479495	1	0	PROSER2,PROSER2-AS1
chr10	119173125	119173384	0	1	64	7.397683398	2.967025089	0.783520599	0.786600496	0	NA
chr10	119562810	119563940	1	1	38	3.487610619	2.315076892	0.975609756	1	0.167256637	NA
chr10	119565524	119566266	3	0	0	13.17385445	4.774789587	0.99275034	0.591884058	0	NA
chr10	119565524	119566317	2	12	419	13.21437579	4.689011613	0.99275034	1	0	NA
chr10	119613657	119614321	4	0	0	2.638554217	2.144358321	0.991452991	1	0.194277108	NA
chr10	119633673	119635271	2	2	44	6.389862328	4.748236994	0.964848485	1	0.221526909	NA
chr10	119634251	119634731	0	2	48	2.620833333	4.138485952	0.162188569	0.760663507	0.670833333	NA
chr10	120900530	120900717	0	1	37	1.122994652	0.992407333	0.973684211	1	0.438502674	SFXN4
chr10	121030854	121031951	3	0	0	4.262534184	3.506003466	0.990566038	0.381661442	0.164083865	GRK5
chr10	121274931	121275303	0	1	38	0.803763441	0.578918929	0.973684211	1	0.284946237	RGS10
chr10	121308109	121308286	0	2	110	3.412429379	0.910989576	0.994047619	1	0	NA
chr10	121651795	121652202	0	1	42	4.103194103	1.845151591	0.988571429	1	0.041769042	MCMBP
chr10	122795829	122796207	0	8	276	7.354497354	2.205391035	0.986263736	1	0	NA
chr10	12284455	12284817	4	14	349.78	37.88950276	8.996558598	0.994784423	1	0	CDC123
chr10	123246773	123246795	0	2	16	4	0	0.061068702	0.043435341	0	FGFR2
chr10	123468237	123469004	0	4	205	5.451108214	4.54069195	0.988338192	1	0.04041721	NA
chr10	12363338	12364822	4	41	1724.15	95.96630728	15.40207558	0.990447835	0.999811906	0	NA
chr10	123896197	123897403	4	8	64	15.69237148	6.466194129	1	1	0	TACC2
chr10	123896237	123897411	4	0	0	15.78279387	6.566759281	0.827751196	1	0.00681431	TACC2
chr10	124500078	124500955	0	1	9	0.321550741	0.467071581	1	1	0.678449259	NA
chr10	12452751	12453474	4	23	1230	45.03319502	8.89536558	0.993069307	1	0	CAMK1D
chr10	125204733	125205507	1	3	173	11.12790698	4.674182377	0.989622642	1	0	RP11-282I1.1
chr10	125683706	125684120	5	9	302	46.43719807	7.596698232	0.992417678	0.997723133	0	RP11-285A18.2,CPXM2
chr10	125730519	125730697	0	1	77	3.471910112	1.709786028	0.995780591	0.336842105	0	NA
chr10	125818645	125819405	0	1	43	2.884210526	1.886869632	0.991561181	0.995918367	0.047368421	CHST15
chr10	126179751	126180465	0	20	351.13	12.16106443	4.71312572	0.982142857	1	0	LHPP
chr10	126179772	126180476	3	0	0	12.21164773	4.784483753	0.925770308	1	0.015625	LHPP
chr10	126481688	126482571	0	4	88	11.43374858	3.860957446	0.992165242	0.989189189	0	NA
chr10	126534755	126535104	9	21	752.92	11.40974212	5.165570081	1	1	0	NA
chr10	127182394	127182912	0	1	43	1.137065637	1.40412268	0.988142292	0.986710963	0.55019305	NA
chr10	127472113	127472312	0	2	62	4.120603015	1.877003824	0.99270073	1	0	NA
chr10	127549939	127550353	12	4	241.76	18.00241546	5.44560222	0.995549905	1	0	DHX32
chr10	127941611	127942621	4	20	857.86	30.26039604	8.617074682	0.989663398	1	0	ADAM12
chr10	128313921	128314861	4	54	2594	52.30319149	11.71626395	0.991399904	0.999263216	0	C10orf90
chr10	128350767	128351072	0	1	63	0.983606557	0.956287276	0.982608696	1	0.46557377	C10orf90
chr10	128397469	128397849	0	1	37	1.715789474	0.806723821	0.415413534	1	0	NA
chr10	128797624	128798026	0	1	34	0.753731343	0.430836866	0.973684211	1	0.246268657	DOCK1
chr10	128814889	128815944	6	2	62	37.46824645	15.79911469	0.605263158	0.596428571	0	RP11-223P11.2,RP11-223P11.3,DOCK1
chr10	128815158	128815775	4	3	99	41.85899514	5.740008948	0.289877612	0.707563345	0	RP11-223P11.2,RP11-223P11.3,DOCK1
chr10	129440808	129440992	0	1	44	1.445652174	0.8952062	0.98	1	0.277173913	NA
chr10	129708135	129708470	5	75	2918.62	247.6925373	42.80351957	0.992720612	0.99992087	0	PTPRE
chr10	129740028	129740402	0	3	192	6.823529412	2.378801737	0.993150685	1	0.002673797	PTPRE
chr10	129793161	129793722	0	6	141.88	9.035650624	3.366312874	0.993965517	1	0	PTPRE
chr10	130010425	130011709	6	5	190	14.32320872	3.884515588	0.994893617	1	0	NA
chr10	130091223	130091586	0	6	224	3.344352617	1.418061303	0.98961039	1	0.044077135	NA
chr10	130269713	130270084	0	1	34	4.374663073	2.051179289	0.654135338	0.219105383	0	NA
chr10	130601503	130601896	0	1	20	1.544529262	1.205870646	NA	1	0.27735369	NA
chr10	130683507	130683951	2	1	17	10.68243243	4.461603702	0.332119004	0.445771465	0	NA
chr10	130683717	130684337	1	1	41	10.08870968	4.753626963	0.49982906	0.825882353	0	NA
chr10	130683775	130683998	0	2	109.66	13.97757848	3.226076413	0.355160586	0.591240876	0	NA
chr10	130683902	130684298	0	2	92	9.02020202	5.096007148	0.395910781	0.653007847	0	NA
chr10	130765679	130767223	0	6	156	4.533031088	2.467970393	1	1	0.055051813	NA
chr10	130823413	130824948	1	2	61	5.411726384	3.400688657	1	1	0.050814332	NA
chr10	130823437	130824956	4	0	0	5.420671494	3.428013675	0.891851852	1	0.056616195	NA
chr10	13121048	13121352	3	0	0	3.161184211	1.356153099	0.902366864	0.673400673	0	CCDC3
chr10	131397502	131399132	4	0	0	34.12883436	9.066318196	0.992217899	0.787348587	0	MGMT
chr10	131397502	131399172	6	8	423.6	33.78443114	9.228061708	0.992217899	1	0	MGMT
chr10	131433225	131433623	0	1	59	1.472361809	1.189565163	0.990196078	1	0.243718593	MGMT
chr10	131594501	131595226	8	19	963.93	56.35310345	9.029729099	0.990997893	0.98582861	0	NA
chr10	132164824	132165205	0	1	34	4.824146982	3.339581224	0.99103139	1	0	NA
chr10	132196203	132197250	1	2	98	5.044890162	2.663361759	0.994011976	0.992647059	0	NA
chr10	132475719	132476483	2	8	471	13.84685864	5.009295347	0.995367306	1	0	NA
chr10	132475944	132476440	4	0	0	11.87701613	3.055764642	0.260304085	0.753566796	0	NA
chr10	132659047	132659485	19	14	513	75.5890411	13.59509274	0.993187083	1	0	NA
chr10	132723692	132723738	0	2	142	19.30434783	1.158514139	0.256499133	0.15658614	0	NA
chr10	132723794	132723906	0	4	108	23.5	2.255944528	0.490680628	0.24051539	0	NA
chr10	132723966	132724992	2	2	62	44.49122807	9.723788732	0.445497102	0.456579237	0	NA
chr10	132724107	132725102	0	5	186	43.64623116	10.7019687	0.441712272	0.544360632	0	NA
chr10	132894197	132894341	0	1	39.92	1.291666667	0.956520024	0.98	1	0.354166667	TCERG1L
chr10	132966644	132967624	3	75	3571.73	80.07857143	20.29378486	0.992116615	1	0	TCERG1L
chr10	133310701	133310992	0	2	150	2.879725086	2.755058065	0.501901141	0.857142857	0.240549828	NA
chr10	133519930	133520159	0	4	99.84	34.84716157	5.750128404	0.568538097	0.274330991	0	NA
chr10	133540071	133540339	4	41	1679	46.01119403	6.608160496	0.998515691	0.981132075	0	NA
chr10	133984653	133986005	18	0	0	2.366863905	2.354341876	0.99009901	0.566176471	0.24556213	JAKMIP3
chr10	133985350	133986157	2	2	45.98	3.811648079	2.286041504	0.283333333	1	0.035935564	JAKMIP3
chr10	134094902	134095268	0	15	651	11.48360656	2.762651791	0.991762768	1	0	STK32C
chr10	134096164	134096307	0	1	60	2.097902098	0.297182229	0.990740741	1	0	STK32C
chr10	134327926	134328140	0	1	42	4.621495327	4.520121743	0.380627558	0.268057785	0.051401869	RP11-432J24.5
chr10	13446523	39112641	108	0	0	1.223929112	56.02930947	NA	0.046396164	0.973822687	NA
chr10	13449352	42802617	15	0	0	58.63387644	4444.357433	NA	0.325232342	0.970497865	NA
chr10	134495526	134495573	0	1	55	3.914893617	0.347010775	0.968421053	0.968421053	0	INPP5A
chr10	13453423	39104829	55	0	0	1.070305893	51.95587047	NA	0.060303549	0.974115025	NA
chr10	13454852	42794401	15	0	0	58.60576323	4445.387273	NA	0.188169083	0.970776749	NA
chr10	13455350	39089822	15	0	0	0.955672814	50.26046751	NA	0.238818355	0.974695012	NA
chr10	134824900	134825138	6	0	0	38.72268908	5.865329509	0.474061065	0.537051688	0	NA
chr10	134824900	134825218	5	0	0	37.93396226	5.995179722	0.474061065	0.787167449	0	NA
chr10	134944394	134944708	0	9	436	29.06369427	5.621480106	0.989187519	0.977900552	0	GPR123
chr10	135041768	135042241	4	0	0	1.266384778	0.657427104	0.99009901	1	0.084566596	NA
chr10	135136245	135136800	6	0	0	3.81981982	1.710582843	0.664864865	0.754385965	0	ZNF511
chr10	135151034	135151274	0	1	43	4.558333333	3.145885761	0.698870765	0.138106651	0	ZNF511
chr10	135151257	135151705	8	0	0	11.37053571	4.29349879	0.639351852	0.236997319	0.002232143	ZNF511
chr10	135151257	135151896	0	1	25	10.07355243	4.612282547	0.639351852	0.418674699	0.001564945	ZNF511
chr10	135151267	135151552	0	4	96	13.71578947	2.065573237	0.632246377	0.52442053	0	ZNF511
chr10	135151291	135151902	6	4	116	9.937806874	4.660949072	0.591452991	0.416055244	0.001636661	ZNF511
chr10	135151480	135151857	6	3	177	7.806366048	4.259134269	0.296783626	0.414285714	0.00265252	ZNF511
chr10	135151515	135151701	0	1	13.89	7.924731183	3.965541249	0.284128186	0.253076512	0.005376344	ZNF511
chr10	135151553	135151706	0	3	147	7.045751634	4.144986529	0.256637168	0.233494364	0.006535948	ZNF511
chr10	135151989	135152261	0	3	117	6.731617647	1.990240977	0.315062581	0.248643315	0	ZNF511
chr10	135152911	135153149	0	1	32	5.163865546	2.299624781	0.197902098	0.533229085	0.021008403	ZNF511
chr10	135195647	135196009	0	13	616	41.0718232	5.241708158	0.992287918	0.949051209	0	PAOX
chr10	135358044	135358795	0	1	21	0.914780293	1.306822178	NA	1	0.492676431	CYP2E1,SPRN
chr10	13652168	39149793	80	0	0	1.825636231	76.33277063	0	0.272525818	0.972368211	NA
chr10	13677455	39148055	18	0	0	1.802692438	76.11228218	NA	0.316985794	0.972407128	NA
chr10	13720994	38874038	44	0	0	0.456347431	23.60226767	NA	0.055046735	0.975701947	NA
chr10	13817893	38880660	16	0	0	0.567288959	25.84506062	NA	0.285010423	0.975475772	NA
chr10	13833318	61751018	43	0	0	35.99429927	3478.598039	0.153333333	NA	0.973199486	NA
chr10	13842655	38812329	8	0	0	0.339661143	21.66731705	NA	0.223595651	0.976133889	NA
chr10	14017230	14017707	4	0	0	4.932914046	2.554993979	0.454480797	0.788461538	0.096436059	FRMD4A
chr10	14134036	14134630	3	0	0	2.363636364	2.304823863	0.753977968	0.857142857	0.388888889	FRMD4A
chr10	14134036	14134651	0	2	18	2.282926829	2.305444504	0.753977968	0.720364742	0.409756098	FRMD4A
chr10	14886219	14886306	0	1	28	2.114942529	0.465481764	0.989247312	0.989247312	0	HSPA14
chr10	15027729	15028099	0	3	119.98	9.591891892	3.783811776	0.933701657	1	0	MEIG1
chr10	15052600	15052998	0	6	227.99	18.16080402	3.160572329	0.9922049	1	0	NA
chr10	15056092	15057345	0	27	1382.09	20.11013567	6.12693615	0.991321499	0.999460626	0	DCLRE1CP1
chr10	15246166	15246877	13	39	1625.99	192.9142053	37.11645426	1	1	0	NA
chr10	16851796	42666969	45	0	0	66.56602673	4739.073914	NA	0.855078706	0.970382922	NA
chr10	16854631	38887516	9	0	0	0.83626865	48.65496492	NA	0.20036778	0.97525172	NA
chr10	16864791	16865280	0	9	438	12.92638037	2.570618035	0.98999166	1	0	NA
chr10	18682847	18683031	0	1	34	2.945652174	2.210961479	0.99204244	1	0	CACNB2
chr10	18845633	18845823	0	3	147	13.82631579	3.027304186	0.50530504	0.452120191	0	NSUN6
chr10	18846153	18846372	6	0	0	11.84474886	4.329321006	0.449923547	0.394887218	0	NSUN6
chr10	18846613	18848083	0	4	79.96	7.765986395	4.096082359	0.328092677	0.258931123	0.003401361	NSUN6
chr10	18847823	18848717	0	1	59	10.90268456	10.84343189	0.586335826	0.297271872	0.005592841	NSUN6
chr10	18858097	18858821	0	1	13.88	6.461325967	2.404506912	0.377715487	0.35301353	0	NSUN6
chr10	18972795	18974286	2	15	543	26.17370892	6.167786404	0.993502978	1	0	NA
chr10	19065117	19065511	0	1	55	0.624365482	0.926767883	0.983050847	1	0.687817259	NA
chr10	20763512	20763847	0	2	31.8	1.743283582	1.281233533	1	1	0.27761194	NA
chr10	2158958	2159511	0	10	456	14.06509946	5.0655123	0.992332968	1	0	NA
chr10	2182023	2182583	0	4	104	3.864285714	2.744372721	0.99068323	0.977777778	0.146428571	NA
chr10	24338408	24338853	0	2	134	1.330337079	1.118225369	0.985294118	1	0.379775281	KIAA1217
chr10	2448194	2448545	8	0	0	6.757834758	2.720826062	0.938730853	0.846543002	0	NA
chr10	25072838	25073622	0	2	48	6.830357143	3.918564772	0.994807892	0.982116244	0	NA
chr10	25094460	25094849	0	1	57	1.413881748	0.769544048	0.988095238	1	0.149100257	NA
chr10	25330875	25330919	0	1	21	16.22727273	3.253415243	0.937007874	0.937007874	0	NA
chr10	25330875	25330921	0	2	89	16.04347826	3.296615667	0.968503937	0.968503937	0	NA
chr10	25330875	25330922	0	2	58	15.95744681	3.31314241	0.984251969	0.984251969	0	NA
chr10	25452199	25452301	0	1	44.99	2.588235294	0.492152957	0.764705882	1	0	GPR158-AS1
chr10	27318372	27318492	0	1	47	2.483333333	0.795647884	0.992307692	1	0	ANKRD26
chr10	28793750	28794083	4	0	0	3.6996997	2.43964378	0.96	1	0.021021021	NA
chr10	29134353	29134765	0	2	43.98	0.674757282	0.468465466	1	1	0.325242718	NA
chr10	29478525	29479508	4	8	272	5.148524924	3.060315239	0.989515072	1	0.021363174	NA
chr10	2948255	2951039	0	7	276	36.43247126	26.23209094	0.992801772	1	0	NA
chr10	29712153	134259866	12	0	0	16.58335329	2355.122219	0.981974826	NA	0.970533684	NA
chr10	29932657	29933428	8	19	723	35.47081712	6.2467728	0.904582844	1	0	SVIL
chr10	29991858	29992642	1	6	234	14.80484694	4.517418327	0.820861678	1	0	SVIL
chr10	30290532	30291860	8	0	0	64.91792169	10.96702524	0.990947908	0.561989607	0	NA
chr10	30290532	30291940	5	16	691	65.41974432	11.12522124	0.990947908	1	0	NA
chr10	30331039	30332100	6	17	706	29.83600377	5.948052268	0.98592788	0.999210422	0	KIAA1462
chr10	30655082	30655494	3	0	0	4.470873786	1.430128724	0.992146597	0.418469218	0	RN7SL241P,MTPAP,GOLGA2P6
chr10	30730953	30732656	0	1	26	9.530827951	4.647285087	0.986407767	0.979328165	0	MAP3K8
chr10	30731302	30732659	6	0	0	10.97862933	3.968035535	0.544234289	1	0	MAP3K8
chr10	3152919	3153289	0	1	20	2.016216216	1.557807453	0.986666667	1	0.075675676	PFKP
chr10	31934430	31934663	1	19	931	78.36480687	10.71839929	0.992168589	1	0	NA
chr10	3256388	3257061	0	16	558	25.72065379	5.789713032	0.990605918	1	0	NA
chr10	33880333	33881074	0	3	184	31.15249663	12.50164728	0.993543338	1	0	RP11-476F14.1
chr10	33888032	39076862	22	0	0	3.420637215	100.742021	NA	0.282328141	0.966418056	NA
chr10	33898875	42807083	24	0	0	193.0665797	8065.946642	NA	0.364147408	0.954164407	NA
chr10	34019874	34020998	2	1	39	7.355871886	2.6206902	0.993523316	0.97979798	0	NA
chr10	34402321	34402988	0	2	40	0.84107946	0.745958047	1	1	0.370314843	PARD3
chr10	35060786	35061495	2	9	198	7.275035261	2.454485007	1	1	0	PARD3
chr10	35892650	35892988	0	1	35	0.579881657	0.907469326	0.972222222	1	0.710059172	NA
chr10	36655393	36655670	0	1	34	3.220216606	0.945379772	0.989501312	0.988571429	0	NA
chr10	36722046	36722315	0	1	8	564.6356877	1894.709129	0.999986832	0	0.817843866	MTND5P17
chr10	36723902	36724323	0	8	63.68	244.0831354	978.4660253	0.997795817	NA	0.893111639	MTND4P18
chr10	37088039	37088732	2	13	574.6	34.31746032	7.372989855	0.990875516	1	0	NA
chr10	37594054	37594422	5	0	0	3.163043478	3.118239379	0.990578735	1	0.429347826	ATP8A2P1,ANKRD30A
chr10	38030516	38031743	8	16	448	17.87693562	6.821893974	1	1	0	NA
chr10	3821544	3822326	0	1	34	2.286445013	1.659598262	0.364157119	0.973684211	0.213554987	KLF6
chr10	383292	383408	0	1	55	2.405172414	0.601412823	0.996031746	0.996015936	0	DIP2C
chr10	38432625	38432978	0	1	39	0.852691218	0.669742548	0.975609756	1	0.30878187	RP11-508N22.12
chr10	38440363	38440600	3	0	0	16.15611814	4.788005244	0.994871795	1	0	NA
chr10	3844777	3844966	0	1	29	0.941798942	0.998304882	0.972972973	0.182444062	0.529100529	NA
chr10	38775804	38776048	0	2	142	180.6393443	258.2722406	0.05815435	0.913419211	0	NA
chr10	38776168	49151443	5	0	0	165.9094587	7474.254647	0.047348812	NA	0.95051283	NA
chr10	38778764	38787202	28	0	0	160.035909	434.4434919	0.186950825	0.148757827	0	NA
chr10	38779346	38781609	4	0	0	138.9253204	177.6297623	0.117483339	0.814821397	0	NA
chr10	38780648	90379816	22	0	0	33.41304654	3352.207097	0.654398016	NA	0.971035211	NA
chr10	38781001	49641766	3	0	0	158.3757743	7305.340566	0.153965502	NA	0.951959277	NA
chr10	38782704	38783345	3	4	236	128.349454	337.8838424	0.742754066	0.299805024	0	NA
chr10	38787055	38788183	0	3	51	59.77216312	58.10100985	0.337926509	0.406461869	0	NA
chr10	38787112	38787758	0	1	41	38.52321981	19.16989189	0.217226947	0.156169695	0	NA
chr10	38790563	89875608	45	0	0	33.7181959	3369.026319	0.927282209	NA	0.971111878	NA
chr10	38795100	72653313	4	0	0	50.78395248	4138.159543	0.490678851	NA	0.972061668	NA
chr10	38796299	38796827	0	3	116.76	123.4280303	151.6469139	0.147476028	0.383997736	0	NA
chr10	38806102	72653163	15	0	0	50.75515685	4138.83695	0.120165611	NA	0.972377513	NA
chr10	38807566	38808522	24	0	0	89.20606695	65.87844141	0.455131067	0.299457621	0	NA
chr10	38810643	49644471	16	0	0	158.3847208	7314.39263	0.462751111	NA	0.95457589	NA
chr10	388744	389292	0	1	27	0.833941606	0.897978962	0	1	0.419708029	DIP2C
chr10	38887563	46427478	30	0	0	226.0928619	8766.539958	0.542035858	NA	0.952046807	NA
chr10	38888114	61754464	78	0	0	74.5998078	5035.119888	0.094736305	NA	0.971028651	NA
chr10	39080186	39080630	36	0	0	174.2545045	118.6185521	0.553014218	0.466426554	0	NA
chr10	39087609	39088540	85	0	0	302.2094522	288.6702618	0.651884761	0.199657273	0	NA
chr10	39088263	89872104	140	0	0	33.54643443	3378.84254	0.678801034	NA	0.972201827	NA
chr10	39090716	39092701	0	2	16	100.2866499	63.9997477	0.382988284	0.058929781	0	NA
chr10	39096039	49151473	24	0	0	168.8314408	7591.748981	0.298899355	NA	0.957513619	NA
chr10	39104650	39109417	14	0	0	498.1808265	1056.231823	0.336892256	0.246578952	0	NA
chr10	39104853	49104568	100	0	0	169.6525325	7612.859565	0.821668057	NA	0.958158308	NA
chr10	39106702	39107766	2	3	24	936.0639098	1877.803993	0.101991484	0.38967218	0	NA
chr10	39110876	39113257	4	1	25	488.2692146	1253.403673	0.100032673	0.115225304	0	NA
chr10	39112229	39112962	0	1	22.78	945.9058663	2052.167537	0.807329302	0.521617527	0	NA
chr10	39144818	39146611	10	4	115.83	173.3128834	223.6816037	0.088689437	0.533860139	0	NA
chr10	411421	412807	0	1	45	4.265512266	2.804383742	0.99	1	0.047619048	DIP2C
chr10	42366242	58864309	12	0	0	99.80658267	5925.130564	0.772202379	NA	0.968399146	NA
chr10	42409136	42409395	23	0	0	1306.482625	1040.078243	0.974936656	0.97137893	0	NA
chr10	42494181	42494643	0	2	54	2.344155844	2.056706494	0.633663366	1	0.03030303	NA
chr10	42794429	49151469	9	0	0	0.702295723	23.6055344	0.523892005	NA	0.964654776	NA
chr10	42803082	42808508	0	2	136	106.0103207	141.5162179	0.160842645	0.023453118	0.000184298	NA
chr10	42804233	49110473	18	0	0	0.425759248	12.9024888	0.50610924	NA	0.965924703	NA
chr10	42804936	42805743	4	0	0	58.48079306	55.29711852	0.257274391	0.328359231	0	NA
chr10	42805316	49143806	14	0	0	0.405237998	12.65468823	0.60118401	NA	0.966268938	NA
chr10	42811177	42813293	0	1	23	84.94612476	85.32719705	0.379753026	0.557398618	0	NA
chr10	42811661	49147319	4	0	0	0.295576245	11.28224899	0.312776324	NA	0.967255177	NA
chr10	42813009	42813309	0	1	33.94	62.04333333	78.84056563	0.147552488	0.457074397	0	NA
chr10	42813497	42813702	0	1	53	203.2682927	366.948167	0.799293816	0.077405256	0	NA
chr10	43581076	43581272	0	2	103	1.352040816	0.477606616	1	1	0	RET
chr10	4363151	42801335	5	0	0	44.79772112	3883.870026	NA	0.203223094	0.971051494	NA
chr10	44087102	44088247	4	1	17.92	6.889082969	2.927197198	0.789928058	1	0	NA
chr10	44159144	44159487	23	52	2521.79	177.2594752	13.69087146	0.999453462	0.99994022	0	ZNF32-AS3
chr10	44525674	44525861	0	2	122	2.909090909	1.781447086	0.983870968	1	0.272727273	NA
chr10	44917127	44917854	1	2	116	5.804676754	4.020624973	0.992555831	0.994047619	0.034387895	NA
chr10	45226912	45227554	12	0	0	11.30996885	3.18419877	0.995762712	0.913841808	0	NA
chr10	45226912	45227572	4	2	70	11.18636364	3.233367058	0.995762712	1	0	NA
chr10	45462690	45463790	0	1	24	2.357272727	1.670762433	0.990610329	0.983050847	0.130909091	RASSF4
chr10	45877660	45878032	0	4	153	10.72849462	5.238294158	0.993622449	0.990084986	0	ALOX5
chr10	45877712	45878027	0	1	111.97	10.36190476	5.490754959	0.704468803	0.93986014	0	ALOX5
chr10	46106056	46106440	0	1	50	0.588541667	0.911428571	0.980392157	1	0.705729167	NA
chr10	46527939	48715335	6	0	0	0.167397216	2.565158151	0.116182573	0.405405405	0.96366913	NA
chr10	47002781	47003855	6	0	0	19.36685289	5.222200493	0.991245136	0.800130208	0	GPRIN2
chr10	47002781	47003901	2	8	504	19.11964286	5.252887629	0.991245136	1	0	GPRIN2
chr10	47080059	47080597	1	1	50	1.944237918	1.666601253	0.995604396	0.989130435	0.172862454	LINC00842
chr10	47278061	48988511	8	0	0	0.127093455	2.163778867	0.983606557	1	0.967350697	NA
chr10	47685995	47686577	0	1	28	2.152920962	1.461645988	0.996108949	1	0.137457045	ANTXRL
chr10	48322821	48323275	0	1	33.98	0.557268722	0.88304017	0.991935484	0	0.651982379	NA
chr10	48462288	48463458	0	6	152	5.184615385	3.765352968	0.995245642	1	0.094871795	NA
chr10	48555488	48556282	15	21	659.91	22.09193955	3.979527017	0.956270627	0.998317914	0	NA
chr10	48606292	48607686	0	2	77.93	7.477761836	3.464910248	0.994091581	0.993579454	0.016499283	NA
chr10	49625462	49626406	13	83	3469.79	177.6260593	14.75409305	1	0.999286694	0	MAPK8
chr10	50289270	50289365	5	6	139.86	241.1473684	25.0964323	0.999869064	0.99336571	0	VSTM4
chr10	50289271	50289365	2	51	2067.72	241.7234043	24.5969226	0.991707402	0.985257133	0	VSTM4
chr10	50496554	50497282	0	1	19	2.649725275	1.703132193	0.989966555	1	0.115384615	NA
chr10	50723489	50724408	1	1	38	4.736670294	2.351642449	0.807522124	1	0.039173014	ERCC6,PGBD3,ERCC6-PGBD3
chr10	508501	510708	6	0	0	31.61984594	11.65463694	0.306388712	0.607635608	0	DIP2C
chr10	50949685	50950016	0	1	30	23.77643505	31.90618121	0.550771208	0.261368466	0	OGDHL
chr10	52053383	52054819	15	0	0	5.091225627	2.960398961	0.990825688	0.529778393	0.087047354	NA
chr10	52053383	52054897	1	2	96	5.277410832	2.999503201	0.990825688	0.906680806	0.082562748	NA
chr10	52419682	52419879	0	2	44	7.502538071	2.102993673	0.739819005	1	0	RP11-564C4.6
chr10	52694173	52695089	0	1	24	1.870087336	2.064341779	0.595930233	NA	0.32860262	NA
chr10	52858450	52858929	4	0	0	3.45302714	3.826261608	0.867021277	1	0.21085595	PRKG1
chr10	5340668	5341357	9	0	0	4.449927431	2.257232368	0.992094862	0.834782609	0	NA
chr10	5340668	5341407	0	1	26.76	4.326116373	2.234071859	0.992094862	0.995271868	0	NA
chr10	5411908	5413107	6	0	0	19.9557965	6.680649188	0.8467903	0.444302411	0.001668057	UCN3
chr10	5413021	5413204	3	3	63	24.81967213	5.617619228	0.368315124	0.688529166	0	UCN3
chr10	54982172	54982722	4	13	718	8.389090909	2.963025035	1	1	0	NA
chr10	5508989	5509513	2	4	119.59	12.99236641	5.10425086	1	1	0	NA
chr10	5509053	5509427	4	0	0	12.58823529	5.242409393	0.472440945	0.546088539	0	NA
chr10	5537128	5537691	6	7	352	11.63232682	2.957632043	0.990917348	1	0	NA
chr10	55811713	55812399	6	44	1971.44	34.33527697	7.325311195	0.991439272	0.9995086	0	PCDH15
chr10	56373081	56374043	0	2	104	2.464656965	2.454428374	0.986956522	1	0.124740125	RP11-257I14.1,PCDH15
chr10	5646043	5646198	0	1	69	1.941935484	0.259992796	0.392197125	1	0.006451613	NA
chr10	564728	42813039	68	0	0	40.7947668	3704.62386	NA	0.309138072	0.9706344	NA
chr10	565052	39124255	49	0	0	0.924673573	47.25655014	NA	0.091502783	0.972828121	NA
chr10	565697	39086692	39	0	0	0.656365263	40.9621883	NA	0.295302377	0.9737763	NA
chr10	566683	34020858	3	0	0	0.09096213	3.609601299	0.884848485	0.400987654	0.975195772	NA
chr10	566748	61787756	332	0	0	28.19514125	3077.563716	0.634615385	NA	0.972908336	NA
chr10	567127	75635924	9	0	0	23.01019915	2779.272591	NA	0.335667165	0.972893065	NA
chr10	569112	2950709	6	0	0	0.126411815	1.889414686	NA	0.397959184	0.965756591	NA
chr10	570188	38780612	44	0	0	0.142232915	13.78753089	NA	0.127018746	0.975464627	NA
chr10	57099790	57100166	4	0	0	0.795212766	0.40354606	0.99009901	1	0.204787234	RP11-168O22.1,PCDH15
chr10	5711843	5712977	3	8	311.99	26.60229277	9.690339288	0.990607735	0.997678019	0	NA
chr10	5712045	5712790	4	0	0	28.81610738	10.29926737	0.39933821	0.296700337	0	NA
chr10	59090317	59090694	0	1	34	0.48806366	0.85902339	0.96969697	1	0.75596817	NA
chr10	591401	591933	12	34	1744	33.66729323	4.769520811	1	1	0	DIP2C
chr10	5951944	5953198	0	15	669.98	11.48644338	4.119552082	0.990557129	0.981427175	0	FBXO18
chr10	61336778	61336982	10	30	1221.34	103.2303922	12.00861038	1	1	0	NA
chr10	61549957	61550472	0	2	40	1.67961165	1.507351514	0.961139896	NA	0.361165049	CCDC6
chr10	61815025	61815119	0	2	97	5.542553191	1.654554601	0.990494297	0.966604824	0	ANK3
chr10	62702928	62703282	4	0	0	16.1920904	5.242950029	0.992844365	0.414613662	0	RHOBTB1
chr10	62702928	62703683	0	3	189	14.70728477	5.100358374	0.992844365	1	0	RHOBTB1
chr10	62983053	62983578	2	1	42	2.041904762	1.554764165	0.983471074	1	0.106666667	NA
chr10	62983187	62983400	0	2	132	2.990610329	1.815402567	0.705882353	0.509433962	0	NA
chr10	63858220	63858450	0	1	21	1.12173913	0.326984273	0.980392157	1	0	NA
chr10	6389640	6389990	0	1	42	0.88	1.419215075	0.977777778	1	0.688571429	NA
chr10	653115	653259	0	13	666	47	3.919325339	0.992342055	1	0	DIP2C
chr10	65624711	65625787	0	1	35	5.414498141	2.512632365	0.995049505	0.994652406	0.030669145	RP11-170M17.1
chr10	65625292	65625442	4	0	0	4.586666667	1.265894501	0.296233839	0.433747412	0	RP11-170M17.1
chr10	65746633	65747061	0	1	62.92	1.051401869	0.984540738	0.985294118	0.991489362	0.289719626	RP11-170M17.1
chr10	65830059	65830620	1	1	39	1.395721925	1.609989832	0.992592593	0.985714286	0.420677362	NA
chr10	66152756	66153169	0	1	56	0.733656174	0.442046143	0.983333333	1	0.266343826	NA
chr10	66839026	66839416	6	0	0	42.38461538	14.00588774	0.993613741	1	0.048717949	NA
chr10	6748713	6748961	0	2	64	2.387096774	1.962181461	0.971428571	1	0.403225806	NA
chr10	69751992	69752411	0	1	93	0.434367542	0.824657457	0.978723404	1	0.782816229	HERC4
chr10	71122446	71123398	3	0	0	6.453781513	2.687890364	0.990599295	0.644995723	0	AC016821.1,HK1
chr10	71122446	71123644	4	3	146	5.800500835	3.068407561	0.990599295	1	0.06427379	AC016821.1,HK1
chr10	71348022	71348341	0	5	156.94	6.507836991	3.167096911	0.990625	1	0	NA
chr10	713556	713882	0	5	165	13.6595092	5.941226847	0.479318735	0.4605613	0	DIP2C
chr10	713737	714149	0	3	62.88	12.06553398	6.169379165	0.50723192	0.44004894	0	DIP2C
chr10	714162	714389	0	3	78	5.955947137	2.036624433	0.247163974	0.424089069	0	DIP2C
chr10	71586022	71586400	6	6	360	24.41798942	9.888258987	0.998439938	0.479677022	0	COL13A1
chr10	71586056	71586764	0	22	1005	22.63559322	7.111697916	0.956701031	1	0	COL13A1
chr10	72000946	72001096	4	0	0	9.646666667	0.872824279	0.587301587	0.568548387	0	NA
chr10	72408004	72409440	0	22	956	23.13231198	7.517429178	0.992782389	1	0	NA
chr10	724501	39146679	84	0	0	1.220463816	61.94599418	NA	0.487307079	0.972347403	NA
chr10	72468457	72469014	0	2	50	2.118491921	1.561532377	0.888888889	0.953703704	0.043087971	ADAMTS14
chr10	72739186	72739733	12	17	743	34.07129799	6.756704217	0.989677823	1	0	NA
chr10	73242905	73243103	0	2	120	3.050505051	1.641468531	0.984496124	1	0.212121212	CDH23
chr10	73269739	73270127	0	1	33	2.309278351	0.747653715	0.992592593	0.986842105	0	CDH23-AS1,CDH23
chr10	73283913	73284285	0	1	45	0.803763441	0.569556352	0.977777778	1	0.279569892	CDH23
chr10	73328552	73328914	0	14	714	24.06077348	5.083464414	0.991411043	1	0	CDH23
chr10	73379529	73380641	0	8	366	4.491906475	4.787379162	0.866111952	1	0.231115108	CDH23
chr10	73444681	73445220	1	1	23	2	1.903029515	0.987206823	0.043478261	0.179962894	CDH23
chr10	74139195	74140234	0	1	63	2.412897016	1.850491488	0.987096774	0.993181818	0.146294514	MICU1
chr10	74167943	74168503	4	0	0	0.692857143	1.513729682	0.984615385	1	0.826785714	MICU1
chr10	74687997	74688323	0	1	47	0.625766871	0.560301076	0.98	1	0.414110429	OIT3
chr10	75578024	75578166	0	2	97	13.5915493	3.321197242	0.994688923	1	0	CAMK2G
chr10	75634868	75636120	13	35	1474.42	119.5559105	16.29380521	1	0.999904453	0	NA
chr10	75634887	75636143	7	0	0	117.7906051	22.59632476	0.878931255	1	0.017515924	NA
chr10	75705742	75706866	6	0	0	5.007117438	2.408086736	0.986754967	0.805422648	0	NA
chr10	77148627	77149255	10	0	0	8.891719745	2.889316182	0.654965753	0.682066869	0	RP11-399K21.11
chr10	77148660	77149255	4	0	0	9.016806723	2.913841766	0.573388203	0.682066869	0	RP11-399K21.11
chr10	77389794	77390636	23	74	3407.72	285.6033254	22.63228494	0.992471491	0.99964708	0	C10orf11
chr10	77793504	77794688	9	2	44	37.38766892	6.956492445	1	1	0	C10orf11
chr10	77793505	77794203	7	0	0	35.81088825	7.152357222	0.990891347	0.300872939	0	C10orf11
chr10	77793505	77794688	4	13	668	37.38377008	6.958138833	0.990891347	1	0	C10orf11
chr10	77793579	77794628	6	0	0	36.5386082	6.633298901	0.487432162	0.616865112	0	C10orf11
chr10	78075659	78076345	6	24	485.9	15.00145773	6.156723616	0.987621098	1	0	C10orf11
chr10	78392861	78394205	4	0	0	25.0327381	5.124822843	0.993311037	0.481518987	0	NA
chr10	78392861	78394361	1	11	472	24.47733333	5.170056694	0.993311037	1	0	NA
chr10	78786887	78788109	1	9	320.99	27.31505728	7.538428715	1	1	0	KCNMA1
chr10	78821992	78822488	4	0	0	0.881048387	0.813175098	0.938967136	1	0.397177419	KCNMA1
chr10	79035977	79037397	0	1	37	6.023943662	2.447359301	0.991967871	1	0	KCNMA1
chr10	79230845	79231137	0	8	256	34.8869863	8.338569928	0.546011132	0.398043728	0	KCNMA1
chr10	79230944	79231670	8	6	132	30.58539945	8.780629604	0.469612619	0.293838863	0	KCNMA1
chr10	79231381	79231857	4	12	396	26.68487395	7.879173043	0.386388584	0.434775865	0	KCNMA1
chr10	79572048	79572933	0	3	150	1.455367232	1.899594666	0.99143469	1	0.550282486	DLG5
chr10	79798434	79798948	0	1	35	13.57003891	6.96041875	0.992926614	0.990220049	0	RPS24
chr10	79947223	81085942	6	0	0	0.202624177	2.870444806	NA	0.31147541	0.961334623	NA
chr10	79954880	79955888	0	6	264	9.049603175	4.4758523	0.983856502	0.905747126	0.016865079	NA
chr10	79975466	79975927	6	13	587	33.72668113	4.912589922	0.991273997	1	0	NA
chr10	80221095	80222365	4	0	0	4.194488189	2.242917359	0.9921875	1	0.01023622	LINC00856
chr10	80275027	80275404	6	8	452	23.6127321	3.983872956	0.991792657	1	0	LINC00856
chr10	80432849	80433428	0	8	305.99	13.66148532	5.273463257	0.993490643	0.9889043	0	LINC00856
chr10	80432849	99386959	10	0	0	0.192456676	28.16773061	0.993490643	NA	0.973734351	NA
chr10	80562199	80562708	4	0	0	2.306483301	1.846883748	0.467948718	0.900414938	0.186640472	NA
chr10	80883003	80883343	0	2	88	2.891176471	1.636867102	0.994858612	0.992537313	0.002941176	ZMIZ1
chr10	81027142	81028301	4	35	1853	82.2907679	13.056954	0.99141882	1	0	ZMIZ1
chr10	81086002	81086581	6	0	0	16.29015544	5.405053269	0.407723728	0.554300292	0	NA
chr10	81086044	81086618	0	2	96	15.66724739	5.331100692	0.410970323	0.575252304	0	NA
chr10	81086077	81086429	2	2	47.96	16.19602273	5.992768946	0.398604883	0.286277603	0	NA
chr10	81225844	81226866	0	1	32	1.998043053	1.639171933	0.297985154	0.987096774	0.171232877	NA
chr10	81754446	81755078	0	1	46	0.924050633	1.31589265	0.986754967	0.987603306	0.613924051	NA
chr10	81806860	81807212	0	1	35	0.857954545	0.736425888	0.973684211	1	0.352272727	TMEM254-AS1
chr10	81864303	81864651	4	0	0	1.41091954	1.037013985	0.99009901	0.906832298	0.140804598	NA
chr10	81967220	81967620	0	3	111	6.21	1.637345413	0.98960499	1	0	LINC00857
chr10	82139109	82139874	0	1	68	7.837908497	4.067389948	0.896592244	1	0	NA
chr10	82139110	82139462	14	0	0	10.34375	4.447102686	0.890824623	0.53021785	0	NA
chr10	82139110	82139874	0	1	63	7.840314136	4.069507078	0.890824623	1	0	NA
chr10	82139312	82139462	6	0	0	14.36666667	3.597066706	0.512082092	0.53021785	0	NA
chr10	82155441	82156227	4	10	261.86	38.90458015	8.525806023	1	1	0	NA
chr10	82415068	82415881	0	2	108	12.81180812	11.32914726	0.450834879	0.312395884	0.143911439	NA
chr10	82415415	82416251	8	8	151.52	26.37320574	8.664090206	0.830405405	0.465313541	0	NA
chr10	82415463	82415726	4	4	76	17.3878327	2.914785349	0.741364039	0.208217446	0	NA
chr10	82415522	82416052	4	6	228	27.49056604	8.109678917	0.595422117	0.372062265	0	NA
chr10	82415865	82416140	0	3	168	33.97818182	3.63511615	0.39538155	0.374926841	0	NA
chr10	85946428	85946877	12	0	0	4.9844098	5.944226835	0.943089431	0.990654206	0.285077951	NA
chr10	85972992	85973700	3	0	0	14.83333333	4.324469422	0.962962963	0.767624021	0	CDHR1
chr10	85972992	85973756	0	10	404	14.56151832	4.288073781	0.962962963	1	0	CDHR1
chr10	87189568	87189773	0	1	41	1.365853659	0.930672392	0.979166667	1	0.317073171	NA
chr10	88098930	88099688	10	2	23.99	8.398416887	2.964539346	0.992985972	0.989966555	0	GRID1
chr10	88099051	88099607	4	1	37	8.642086331	2.866883344	0.352440409	0.615111111	0	GRID1
chr10	89992366	89992934	3	0	0	5.596830986	3.585149902	0.724656638	1	0	NA
chr10	90342382	90342706	4	0	0	2.009259259	0.970191884	0.573065903	0.636363636	0	RNLS
chr10	90566427	90566806	0	1	32	0.783641161	0.454408413	0.966666667	1	0.234828496	LIPM
chr10	90801848	90802665	8	0	0	2.653610771	2.172762245	0.926686217	0.735682819	0.199510404	NA
chr10	91055224	91055372	0	1	35	1.391891892	0.920011274	0.982142857	1	0.304054054	LIPA
chr10	9109425	9109659	3	0	0	2.935897436	0.433818572	0.989583333	0.588235294	0.021367521	NA
chr10	91149096	91150626	1	3	165	1.664052288	1.705685011	0.987341772	1	0.347058824	LIPA
chr10	93045347	93046513	4	0	0	0.411663808	1.21539629	0.988235294	1	0.897084048	NA
chr10	95033930	95034295	0	2	96	1.616438356	0.891821854	0.979166667	1	0.21369863	NA
chr10	95314324	95314664	0	1	47	0.623529412	0.92642857	0.978723404	1	0.688235294	NA
chr10	95341052	95341444	2	21	947.96	74.20408163	10.59838184	0.99272833	0.999065275	0	FFAR4
chr10	95343259	95343867	8	2	142	5.123355263	3.774862396	0.997183099	1	0.016447368	FFAR4
chr10	95980781	95981123	4	0	0	2.175438596	0.661103287	0.994974874	0.530503979	0	PLCE1
chr10	96336318	126037107	3	0	0	0.170916301	21.28072174	NA	0.766208251	0.969281624	NA
chr10	96928815	96928959	6	14	645.68	15.07638889	2.789065607	1	1	0	NA
chr10	97008548	97008664	0	1	60	2.017241379	0.184893195	0.990196078	1	0	PDLIM1
chr10	97268405	97269429	2	11	178.88	8.56640625	3.241196667	0.996389892	1	0	SORBS1
chr10	97470901	97472118	0	3	24	1.852917009	1.693593745	1	1	0.39769926	ENTPD1
chr10	97470975	97472125	3	0	0	1.95826087	1.681096051	0.991097923	1	0.363478261	ENTPD1
chr10	98103460	98103812	10	0	0	3.241477273	1.489045637	0.996336996	0.5875	0	OPALIN
chr10	99066761	99067082	0	1	22.92	12.08411215	3.153759055	0.994968553	1	0	NA
chr10	99470109	99471024	0	1	9	15.5726776	5.237101453	0.991935484	0.961795606	0	NA
chr10	99549261	99549928	4	0	0	0.467766117	1.285402399	0.386554622	1	0.883058471	NA
chr10	99884208	99884830	1	2	123	8.262057878	3.686310071	0.963414634	0.855297158	0	NA
chr11	100237166	100238261	0	5	227	8.18630137	3.257866422	0.993288591	1	0	NA
chr11	100237386	100238267	3	0	0	7.858115778	3.234544052	0.3097313	1	0.006810443	NA
chr11	101141468	101142636	0	6	260	11.0265411	4.067935218	0.992382271	1	0	NA
chr11	101223522	101224359	0	2	58	0.639187575	1.31938703	NA	1	0.66786141	NA
chr11	101337447	101337843	0	1	27	0.689393939	0.462741759	1	1	0.310606061	TRPC6
chr11	1016540	1017372	0	1	68	37.19591346	19.7811058	0.919786096	0.277363956	0	MUC6
chr11	1016983	1017859	8	0	0	32.10045662	8.373089629	0.201320536	0.389905047	0	MUC6
chr11	1018003	1018235	4	0	0	12.08189655	3.825641689	0.155716624	0.322201608	0	MUC6
chr11	101858260	101858290	0	1	65	9.8	1.326649916	0.579881657	0.579881657	0	KIAA1377
chr11	101858260	101858311	0	1	65	9.588235294	1.140630555	0.964497041	0.964497041	0	KIAA1377
chr11	101868692	101869293	0	2	72	6.271214642	2.605763487	0.986577181	0.994337486	0.001663894	KIAA1377
chr11	102262048	102262398	5	0	0	2.577142857	2.235695573	0.981770833	1	0.134285714	NA
chr11	102714063	102714549	8	10	464	18.22839506	4.852484016	0.992270531	0.998540146	0	MMP3
chr11	103066529	103066885	4	0	0	0.83988764	0.366710229	0.99009901	0.561797753	0.16011236	DYNC2H1
chr11	10499087	10499767	3	0	0	17.71323529	5.434243397	0.992181683	0.412108878	0	AMPD3
chr11	10499087	10499883	6	10	430	18.0339196	5.326769903	0.992181683	0.999518536	0	AMPD3
chr11	10521191	10522839	1	5	153.94	12.04247573	4.235557034	0.98973306	0.996860283	0	AMPD3
chr11	106611488	106611639	4	0	0	3.960264901	0.279090166	0.995	1	0	GUCY1A2
chr11	10696453	10696873	2	1	47	9.271428571	2.817064135	0.995560488	1	0	MRVI1
chr11	107134790	107136349	4	6	231	17.60166774	5.167225107	0.991693291	1	0	NA
chr11	107433715	107435040	0	1	33	4.562264151	2.592021606	0.994350282	0.988023952	0.02490566	ALKBH8
chr11	107846981	107847131	4	0	0	3.986666667	0.162754075	0.995024876	0.726277372	0	NA
chr11	107996483	107996917	0	2	54	5.764976959	2.96135931	0.986191024	0.989567809	0.032258065	ACAT1
chr11	10819236	10819583	0	1	19.82	2.04610951	1.003254427	0.613095238	1	0.106628242	RP11-685M7.5,EIF4G2
chr11	10824781	10825091	0	1	61	0.819354839	0.983548334	0.984126984	1	0.590322581	EIF4G2
chr11	10825684	10825897	0	1	87	2.183098592	1.19045333	0.916996047	0.433925049	0.089201878	EIF4G2
chr11	10878911	10879572	4	44	1956.62	55.73071104	13.30317188	1	0.999735169	0	ZBED5
chr11	112017089	112017393	6	0	0	0.983552632	0.127188256	0.99009901	0.16722408	0.016447368	SDHD,IL18
chr11	112125013	112125908	3	0	0	7.831284916	15.98726882	0.566079295	0.789115646	0.081564246	PLET1,PTS
chr11	112260428	112261359	0	2	60	2.055853921	1.738888492	0.992831541	0.961722488	0.133190118	NA
chr11	112760139	112760877	1	1	29	10.46341463	6.300461569	0.995581738	0.987138264	0	NA
chr11	112860927	112861350	0	6	304	9.602836879	2.952450837	0.990804598	1	0	NCAM1
chr11	113200691	113202276	9	42	1631	90.34258675	11.68581808	0.992179293	0.999869264	0	TTC12
chr11	113631849	113632920	14	0	0	1.963585434	2.439095635	0.890883978	1	0.522875817	ZW10
chr11	113842266	113842867	2	22	1044	11.41597338	2.198928288	0.992333901	1	0	NA
chr11	113904118	113904528	0	2	104	2.585365854	2.485819389	0.981132075	0.82832618	0.307317073	NA
chr11	113904118	113904636	4	0	0	2.277992278	2.303249807	0.981132075	1	0.243243243	NA
chr11	114008081	114010553	10	11	488.95	30.14401294	10.35081902	0.994197952	1	0	ZBTB16
chr11	114031764	114033836	2	4	94	21.88561776	8.093024888	1	1	0	ZBTB16
chr11	114031765	114033780	9	0	0	21.82282878	8.182100839	0.9912759	0.605232558	0	ZBTB16
chr11	114031765	114033836	2	8	396	21.88845968	8.093944842	0.9912759	1	0	ZBTB16
chr11	114110385	114111118	0	1	25	3.234652115	2.298834106	1	1	0.10095498	ZBTB16,RP11-64D24.2
chr11	114190630	114192465	0	1	12	2.919346049	2.546361749	0.595703125	1	0.16239782	RP11-64D24.2
chr11	1143145	1143543	4	0	0	2.698492462	1.819643716	0.937677054	0.317073171	0.015075377	NA
chr11	1143145	1143677	0	2	128	3.913533835	2.792317117	0.937677054	1	0.011278195	NA
chr11	114477734	114478028	0	1	31.9	3.163265306	1.081953489	0.372689938	0.364572606	0	NA
chr11	114485409	114486534	0	1	23	16.04088889	6.574436629	0.462125442	0.339674446	0	NA
chr11	115497965	115498714	2	6	238	3.642189586	2.057941344	1	1	0.124165554	NA
chr11	115542811	115543425	0	4	136	14.04723127	3.74114161	0.992193599	0.951325301	0	AP000797.3
chr11	11575410	11575759	4	2	52	8.805157593	3.195067257	1	1	0	GALNT18
chr11	115862555	115862957	3	0	0	13.00995025	2.209184919	0.989224138	0.468502582	0	NA
chr11	115862555	115863270	0	13	609.97	11.65174825	4.167185382	0.989224138	1	0	NA
chr11	117228697	117229798	0	4	170	19.34968211	5.11115078	0.993364929	1	0	CEP164
chr11	117298208	117298867	8	12	489.88	29.35508346	7.299875326	0.992019644	1	0	DSCAML1
chr11	117669598	117669956	0	1	15	1.720670391	0.656014373	0.974789916	1	0	DSCAML1
chr11	117688518	117688877	0	1	58	1.270194986	0.962805624	0.983050847	1	0.364902507	FXYD2
chr11	117704984	117705376	4	0	0	0.994897959	0.685099791	0.517615176	1	0.237244898	RP11-728F11.4,FXYD6-FXYD2
chr11	117944137	117944916	0	10	437	13.31322208	4.605011198	0.991612903	0.852225021	0	TMPRSS4-AS1
chr11	118005642	118006135	0	3	126	11.64097363	3.044448388	0.993006993	1	0	SCN4B
chr11	118510121	118510457	0	2	84	1.5	1.936491673	0.976190476	1	0.625	PHLDB1
chr11	118530104	118530534	0	6	468	9.353488372	3.441291593	0.989646247	1	0	TREH
chr11	119651724	119652622	0	2	123	10.97550111	3.991843162	0.995873453	1	0	NA
chr11	119669194	119669574	4	7	270.91	8.476315789	3.068853224	0.992606285	1	0	NA
chr11	119749956	119751136	2	3	102	3.110169492	2.377093719	0.991240876	1	0.218644068	NA
chr11	120070655	120071222	7	28	1145	102.8148148	12.70833827	1	1	0	NA
chr11	120128758	120129972	0	1	31	3.36985173	1.825351532	0.990453461	0.99047619	0.062602965	POU2F3,RP11-778O17.4
chr11	120483965	120484874	3	0	0	20.60726073	8.018734395	0.99339934	0.364076202	0	GRIK4
chr11	120581346	120581594	0	6	260	14.27419355	5.037502437	0.914466737	1	0	GRIK4
chr11	120837069	120838005	0	17	644	21.83333333	7.440361171	1	0.99965362	0	GRIK4
chr11	120976129	120976522	10	3	122.98	22.49109415	6.406544608	0.995313415	0.972336066	0	TECTA
chr11	120976160	120976532	10	1	49	23.13978495	5.986708213	0.883406287	1	0	TECTA
chr11	1212796	1212986	6	0	0	39.54736842	21.47692442	0.993255306	0.686368843	0	MUC5AC
chr11	121297824	121298556	1	7	308	17.40163934	8.8408761	1	1	0	RP11-142I2.1
chr11	121298099	121298485	4	0	0	20.06217617	8.541048062	0.350703325	0.591125198	0	RP11-142I2.1
chr11	122021257	122021408	0	9	314	60.52980132	8.238021967	0.994906342	0.999681579	0	NA
chr11	122103608	122104587	0	1	49	3.011235955	3.644980094	0.99009901	1	0.385086823	RP11-820L6.1
chr11	122266622	122267761	0	5	150	8.43546971	4.801046768	0.990407674	1	0	RP11-820L6.1
chr11	12291721	12292489	1	7	294.99	14.05338542	3.571226738	1	1	0	NA
chr11	12371515	12371929	4	0	0	2.256038647	1.073236002	0.408906883	0.518181818	0	MICALCL
chr11	124947015	124947560	6	43	2078.98	55.76880734	6.05825992	0.991470811	1	0	SLC37A2
chr11	125084719	125085903	0	1	65	2.822635135	1.580271471	0.992217899	1	0.081081081	PKNOX2
chr11	125160779	125161355	0	1	30	3.322916667	2.001708255	0.989276139	0.986277873	0	PKNOX2
chr11	125801456	125802715	15	0	0	134.1151708	18.9854319	0.992873716	0.370196559	0	RP11-680F20.9
chr11	125801456	125803276	2	88	3885.88	129.5615385	19.61055036	0.992873716	1	0	RP11-680F20.9
chr11	125946313	125946891	0	6	249	6.297577855	2.613121206	0.848904268	1	0	NA
chr11	126297970	126298205	0	1	60	1.285106383	0.922295638	0.982758621	1	0.323404255	ST3GAL4,KIRREL3
chr11	126346018	126346897	4	0	0	0.645051195	0.97713098	0.971428571	0.480874317	0.631399317	KIRREL3
chr11	126352396	126353742	0	2	142	4.705052006	1.955657326	0.989598811	0.99132321	0.006686478	KIRREL3
chr11	126387114	126387518	4	2	134	11.8019802	2.829371417	0.890568754	1	0	KIRREL3
chr11	126443771	126444159	4	0	0	1.994845361	1.247667608	0.99009901	0.743820225	0.229381443	KIRREL3-AS1,KIRREL3
chr11	126581028	126581416	0	1	12	7.914948454	2.262532849	1	0.998281787	0	KIRREL3
chr11	126632621	126633193	8	20	770	69.62062937	9.065484047	0.992545261	0.999858877	0	KIRREL3
chr11	126847927	126849181	0	2	74	5.637958533	3.439339118	0.995850622	1	0.016746411	KIRREL3
chr11	127894585	127895052	0	3	90	1.959314775	1.427946055	0.979591837	1	0.346895075	NA
chr11	12832322	12833058	12	6	237	9.239130435	2.410888187	0.994444444	0.987279843	0	TEAD1
chr11	12832536	12832686	4	0	0	10.06666667	1.795054936	0.369867662	0.348112862	0	TEAD1
chr11	129590057	129590475	0	1	37	1.779904306	1.458969286	0.994350282	1	0.107655502	NA
chr11	130341304	130342842	5	0	0	47.61703511	7.604642074	0.993211861	0.508084272	0	ADAMTS15
chr11	130341304	130342942	2	16	574.93	47.16178266	7.62066657	0.993211861	1	0	ADAMTS15
chr11	130471476	130472026	2	6	270	14.07272727	3.44333108	0.978680203	1	0	NA
chr11	13142160	50043098	4	0	0	0.09887792	4.27517043	NA	0.977715003	0.975876846	NA
chr11	131550447	131550738	4	0	0	62.56357388	34.9878513	0.702231267	0.40003251	0	NTM
chr11	132154600	132155345	0	2	42	3.334228188	3.084879161	0.98603352	0.953846154	0.134228188	NTM-IT,NTM
chr11	132297061	132297630	0	2	66	2.014059754	1.359654356	0.983240223	1	0.135325132	OPCML
chr11	133108638	133109247	14	16	786	28.67487685	7.40208394	0.994952894	1	0	OPCML
chr11	133116722	133120000	4	0	0	8.036607688	5.224362343	0.537020517	0.391654979	0.064978646	OPCML
chr11	133475063	133475787	0	1	27	3.936464088	2.337857234	0.990361446	1	0.092541436	NA
chr11	133771761	133772356	0	2	64	7.368067227	6.543762606	0.548398577	0.485483871	0.013445378	NA
chr11	133852572	133853540	0	1	37	4.054752066	2.437249275	0.994871795	0.990291262	0.120867769	NA
chr11	134082406	134082730	0	1	32	0.916666667	0.418514421	0.982758621	1	0.132716049	NCAPD3
chr11	134263835	134609794	4	0	0	0.216389803	1.770321419	NA	0.640809444	0.946933018	AP004550.1,RP11-469N6.3,RP11-469N6.2,B3GAT1,RP11-627G23.1,RP11-469N6.1
chr11	134344989	134345739	8	11	312.91	29.51333333	7.116306782	0.992653811	0.999194847	0	RP11-627G23.1
chr11	134345046	134345736	10	0	0	30.42028986	6.661822437	0.714027383	0.978235523	0	RP11-627G23.1
chr11	134401901	134402642	0	3	153.98	15.1754386	6.743737334	0.994923858	1	0	NA
chr11	134609835	134610674	4	0	0	9.779499404	3.903515635	0.400759013	0.650641026	0	RP11-469N6.1
chr11	134662954	134663308	8	0	0	4.480225989	1.549887532	0.995744681	1	0	NA
chr11	13598694	13599096	0	4	200	8.843283582	2.888098268	0.993986254	0.849024597	0	NA
chr11	14249537	14250193	0	2	94	3.396341463	2.344867	0.989619377	0.985010707	0.141768293	SPON1
chr11	14493099	14494646	4	0	0	3.776987718	2.451608019	0.979166667	0.779661017	0.073691015	COPB1
chr11	1544697	1545252	4	0	0	8.589189189	4.023878084	0.743119266	0.29702381	0	NA
chr11	1544697	1545387	3	19	941	11.51014493	7.266004722	0.743119266	0.680272109	0	NA
chr11	16774796	16775093	4	0	0	2.851851852	0.920184218	0.883002208	1	0	C11orf58
chr11	16841809	16842927	3	0	0	2.89177102	2.368529562	0.992395437	0.565154788	0.110017889	PLEKHA7
chr11	16841809	16843060	1	2	96	3.067146283	2.314303992	0.992395437	1	0.098321343	PLEKHA7
chr11	17077535	17077939	6	8	196	36.91584158	10.27097451	0.993348115	1	0	NA
chr11	17088322	17088726	6	9	296.81	52.72524752	8.48797963	1	1	0	NA
chr11	17225350	17225718	0	2	37	5.804347826	2.068075825	0.998452012	1	0	PIK3C2A
chr11	17403982	17404418	4	0	0	11.82798165	4.676237663	0.992708333	0.587772117	0	RP1-239B22.5
chr11	17403982	17404489	8	11	472.99	11.90927022	4.374893953	0.992708333	0.944326991	0	RP1-239B22.5
chr11	17462146	17462709	4	0	0	6.11722913	3.694906214	0.569444444	0.991332611	0	ABCC8
chr11	17512828	17514049	0	1	40	0.644553645	0.992905333	0.981818182	0.981481481	0.644553645	NA
chr11	1752133	1752740	4	3	84	19.71169687	9.576755473	0.619096509	0.434160061	0	NA
chr11	1752307	1753134	0	2	105	19.01692866	9.619971354	0.321734475	0.616025641	0	NA
chr11	1752388	1752948	4	0	0	23.325	8.739774637	0.300492611	0.472492837	0	NA
chr11	1752388	1753053	0	2	128	20.95789474	9.730412834	0.300492611	0.36981982	0	NA
chr11	1752681	1753173	0	4	160	17.5101626	9.698184097	0.379718899	0.824421389	0	NA
chr11	17578587	17578875	0	3	149	4.611111111	1.732496237	0.994661922	1	0	OTOG
chr11	17654629	17655358	0	3	141	8.969821674	4.27442326	0.991304348	1	0	OTOG
chr11	1771928	1772146	1	12	699	39.25688073	6.45507221	0.993560504	0.992033739	0	RP11-295K3.1
chr11	17802741	17803438	18	0	0	23.79196557	4.893241175	0.993500464	0.82105596	0	KCNC1
chr11	17802741	17803466	6	8	223.83	23.6537931	4.850894275	0.993500464	1	0	KCNC1
chr11	17903102	17903543	0	3	65.85	3.804988662	1.853616325	1	1	0	SERGEF
chr11	1792498	1793194	0	2	108	1.11637931	0.97789746	0.27943761	0.993506494	0.300287356	NA
chr11	18399280	18399708	6	11	656	11.73364486	2.333039569	1	1	0	NA
chr11	1905932	1906322	0	4	140	20.70769231	11.32216761	0.448937629	0.389705882	0	LSP1
chr11	1906100	1907371	0	2	100	22.36664044	7.560880393	0.564392119	0.848275862	0	LSP1
chr11	1906113	1906906	6	3	108	26.27742749	6.466419802	0.546663661	0.336047372	0	LSP1
chr11	1906155	1906265	0	4	160	26.37272727	3.500283342	0.48372615	0.303361913	0	LSP1
chr11	1906167	1907099	0	2	118	24.7167382	6.954883646	0.479588214	0.377484829	0	LSP1
chr11	1906247	1906726	0	2	122	29.32985386	6.043662132	0.46058243	0.424789785	0	LSP1
chr11	1906363	1907116	0	3	201	22.47808765	5.532457464	0.274091627	0.356868601	0	LSP1
chr11	1906665	1907625	1	1	60	13.20208333	8.027089281	0.291543756	0.430769231	0.060416667	LSP1
chr11	19093227	19094313	0	1	27.83	10.0718232	4.711413768	1	1	0	NA
chr11	19637641	19638061	0	6	214	0.904761905	1.106464206	0.984732824	1	0.423809524	NAV2
chr11	19829139	19829293	6	0	0	3.896103896	2.835692799	0.983606557	1	0.344155844	NAV2
chr11	20556419	20557565	2	2	72	7.627399651	2.608534063	0.995515695	0.862652869	0	NA
chr11	2063410	2064355	0	1	37	6.374603175	2.854753851	0.332566697	0.144395187	0	NA
chr11	2063961	2064321	0	3	75	6.788888889	3.032213876	0.333163784	0.13970346	0	NA
chr11	2064016	2067950	0	2	114	14.55236401	10.38203536	0.502399232	0.249580648	0.016014235	NA
chr11	2064023	2064839	6	1	53	10.03308824	4.836557404	0.511560694	0.374125874	0	NA
chr11	2064180	2065223	4	0	0	8.638542665	5.132448107	0.204291045	0.214304157	0.023969319	NA
chr11	2064185	2064354	0	2	136	4.644970414	1.333896337	0.201496026	0.143492063	0	NA
chr11	2064332	2064801	6	1	57	12.37953092	4.596847788	0.494968855	0.399405772	0	NA
chr11	2064378	2066534	0	2	98	11.2393321	9.318635563	0.643361845	0.520306215	0.029220779	NA
chr11	2064419	2065555	0	2	33.98	10.16285211	5.818625415	0.587380244	0.537126995	0.022007042	NA
chr11	2064865	2066623	0	4	282	11.53583618	10.35609559	0.355239138	0.365507104	0.035836177	NA
chr11	2065303	2065630	6	0	0	10.8470948	7.11340096	0.541555674	0.540018399	0	NA
chr11	2065303	2066439	16	0	0	10.17517606	8.085488434	0.541555674	0.317524581	0.033450704	NA
chr11	2066317	2069106	0	4	220	32.12800287	14.17365666	0.503424658	0.359034268	0	NA
chr11	2068216	2070336	0	6	312	43.45566038	7.781140482	0.34974172	0.33004062	0	NA
chr11	2068836	2070067	0	3	48	43.01299756	7.252428487	0.302669526	0.327902746	0	NA
chr11	2080203	2081869	6	0	0	75.6392557	21.63389299	0.291369151	0.323220081	0	NA
chr11	2081164	2083896	18	0	0	69.94070278	16.74885973	0.307917752	0.367036821	0	NA
chr11	2083981	2084116	0	2	86	31.88148148	5.099094839	0.278904334	0.333036311	0	NA
chr11	2084558	2085783	0	1	72	8.95755102	3.758613797	0.219875776	0.38151583	0	NA
chr11	2085372	2086692	0	1	75	10.41136364	4.095787705	0.491143317	0.424440034	0	NA
chr11	2085553	2086871	12	3	60	10.27389985	3.760278998	0.269445356	0.340510103	0	NA
chr11	2085703	2086851	12	8	278	10.56010453	3.925576456	0.481099656	0.333983106	0	NA
chr11	2085853	2086266	0	4	192	10.99515738	3.571473714	0.226352473	0.442477876	0	NA
chr11	2085903	2087209	0	1	29	9.522970904	4.107645252	0.337666357	0.42513369	0	NA
chr11	21472023	21472692	0	6	178	1.479820628	1.391291288	1	0.887573964	0.439461883	CTD-2302A16.2,NELL1
chr11	21541224	21541438	0	1	32	1.504672897	0.674970844	0.766666667	1	0	NELL1
chr11	2168935	2169914	0	2	66	8.168539326	4.377861359	0.991189427	1	0	IGF2,INS-IGF2,IGF2-AS
chr11	2208467	2208750	0	6	144	27.5795053	15.84074466	0.470049599	0.333826905	0	NA
chr11	2209156	60884177	0	2	98	6.522852629	1429.259471	0.077970878	0.802704056	0.968722244	NA
chr11	22233788	50760169	8	0	0	0.148580011	5.116411249	NA	0.783333333	0.970222476	NA
chr11	2241282	2242264	0	1	23	0.282077393	0.450010819	1	1	0.717922607	NA
chr11	2256586	2257998	1	9	280	7.754249292	3.091581884	0.987831858	0.999125109	0	NA
chr11	2318984	2319816	1	2	152	1.759615385	1.558908594	0.992366412	1	0.227163462	C11orf21
chr11	2333291	2333521	6	0	0	3.939130435	2.513569976	0.989071038	1	0.243478261	TSPAN32
chr11	24293620	24293770	4	0	0	3.986666667	0.162754075	0.995024876	1	0	NA
chr11	2450001	2450901	0	1	70	10.53555556	7.369446099	0.65601023	0.540365351	0	NA
chr11	2450212	2450355	0	1	21	5.734265734	1.6469979	0.471631206	0.232368226	0	NA
chr11	2450234	2450850	0	1	25	13.32467532	6.966182801	0.53362069	0.550043898	0	NA
chr11	2450577	2450907	0	2	96	17.15454545	6.740002289	0.49563856	0.534124629	0	NA
chr11	2450656	2450887	0	4	120	16.01298701	6.27679056	0.385053381	0.54368932	0	NA
chr11	2461706	2462611	0	13	282	23.54585635	6.171252813	0.993387215	1	0	NA
chr11	24741925	24742110	0	3	180	4.751351351	1.478790891	0.991935484	1	0	LUZP2
chr11	2558200	2558927	5	35	1255.64	70.08528198	15.58297278	0.988702539	1	0	KCNQ1
chr11	25750676	25750825	0	3	132	9.44295302	1.051573129	0.991869919	1	0	NA
chr11	26780985	26781284	0	1	38.98	1.846153846	1.30720038	0.985815603	0.987447699	0.27090301	NA
chr11	27796064	48720141	3	0	0	0.057039171	1.542847052	0	0.240566038	0.977927533	NA
chr11	27839620	54972136	6	0	0	0.343982032	16.55764073	NA	0.771767321	0.96407108	NA
chr11	28788802	28789005	0	6	300.98	30.42364532	4.214428946	0.990586759	0.999315068	0	RP11-115J23.1
chr11	30290320	30290705	0	2	50	7.072727273	3.580598382	1	1	0	NA
chr11	30630152	30630915	8	2	88	2.663171691	2.017107412	0.977272727	1	0.167758847	RP5-1024C24.1
chr11	313402	313584	1	29	1510	125.2967033	14.28169851	0.967170445	0.999926411	0	IFITM1,IFITM2
chr11	31576656	77436979	4	0	0	0.328995873	16.15191533	0.991427507	NA	0.95439221	NA
chr11	33706833	33707041	0	1	51	5.620192308	1.682767855	0.994991653	1	0	RP4-541C22.5
chr11	33958125	33958275	4	0	0	4.093333333	0.353018728	0.962962963	1	0	NA
chr11	34166300	34167235	0	12	1056	70.05668449	11.09424844	0.992118683	0.999527559	0	NAT10
chr11	3421507	3421828	6	0	0	5.137071651	2.812947838	0.99137931	1	0	TSSC2
chr11	34228483	34229384	4	0	0	25.31853496	9.025403811	0.99278304	0.476610336	0	ABTB2
chr11	34228483	34229503	4	9	456.96	24.45980392	8.82983756	0.99278304	1	0	ABTB2
chr11	34834911	55013335	4	0	0	0.452709141	19.20400446	NA	0.135727414	0.956986036	NA
chr11	34963347	34963479	8	32	1207.93	128.3257576	16.88934405	1	1	0	MIR1343,PDHX
chr11	35104276	35104965	6	8	277	10.75616836	3.68242921	1	1	0	NA
chr11	35300053	35300358	2	1	69	16.35737705	8.686912316	0.998044966	0.992287918	0	SLC1A2
chr11	3585041	3585578	0	2	81	2.94972067	2.338107297	0.792951542	1	0.102420857	RP13-726E6.2
chr11	36004965	36005309	0	2	116	1.738372093	0.661335612	0.990384615	1	0	RP5-916O11.2,LDLRAD3
chr11	3687930	3688366	4	2	86	6.323394495	3.102012286	0.479389313	0.742962056	0	CHRNA10
chr11	3959531	3960193	0	1	58	2.095166163	1.354752478	0.988847584	1	0.135951662	STIM1
chr11	39777025	39777318	0	1	9	25.79863481	8.83699937	0.996703749	0.988964792	0	NA
chr11	4159409	4159560	6	0	0	16.46357616	1.793198461	0.919109663	0.72034632	0	RRM1-AS1,RRM1
chr11	43181558	43181957	8	0	0	3.260651629	1.265398617	0.996108949	0.554987212	0	HNRNPKP3
chr11	43251788	43252792	1	4	139	5.894422311	4.378370502	1	1	0	HNRNPKP3
chr11	44442891	44443506	1	2	32	1.830894309	1.765253158	1	1	0.338211382	NA
chr11	44547056	44547758	0	28	1246	17.78205128	7.064583414	0.991235392	1	0	NA
chr11	44587703	44588096	0	1	50	1.526717557	1.374031665	0.985507246	1	0.353689567	CD82
chr11	44662816	44663292	0	1	60	0.636554622	0.480991513	0.9875	1	0.363445378	NA
chr11	44747093	44747515	0	1	46	2.052132701	0.795206433	0.744186047	1	0.030805687	RP11-45A12.2
chr11	44919798	44920283	4	0	0	1.826804124	0.877498256	0.568034557	0.508108108	0.082474227	TSPAN18,TP53I11
chr11	44924044	44924273	0	4	149	23.21834061	6.180361548	0.994167963	0.998996991	0	TSPAN18,TP53I11
chr11	44958807	44959382	4	6	332	5.608695652	1.941293393	0.989247312	1	0	TP53I11
chr11	45279147	45279572	0	1	33	0.705882353	0.4556451	0.981481481	1	0.294117647	SYT13
chr11	4577265	4578641	3	7	279.93	9.205668605	4.603524606	0.993214065	0.9675588	0	NA
chr11	45813249	45813982	0	2	26	0.39154161	0.48809505	1	1	0.60845839	NA
chr11	45822896	45823576	4	0	0	6.476470588	2.546515361	0.995762712	1	0	NA
chr11	46670841	66104858	0	18	854	0.578899463	20.8509063	0.986397985	1	0.938886644	NA
chr11	47377710	47378273	0	1	42	5.282415631	3.552722898	0.23255814	0.277543061	0.035523979	SPI1
chr11	47377780	47378032	0	3	81	3.226190476	1.974145528	0.381889764	0.232007152	0.007936508	SPI1
chr11	47378078	47378704	4	2	60	14.89456869	6.646366508	0.55596817	0.504127115	0	SPI1
chr11	47388978	47389627	0	1	23	1.058551618	1.29701271	0.748129676	0.246469833	0.486902928	SPI1
chr11	47491827	47492611	3	0	0	1.701530612	1.677491356	0.756147541	0.279106858	0.221938776	CELF1
chr11	47989788	47990106	10	0	0	4.367924528	0.9548829	0.995049505	0.914529915	0	NA
chr11	48050900	48051563	12	0	0	2.098039216	0.691062804	0.987012987	0.479919679	0	PTPRJ
chr11	48050900	48051641	1	2	136	2.222672065	0.779510824	0.987012987	0.990769231	0	PTPRJ
chr11	48145415	48146517	2	17	638.8	18.41923775	6.050476737	1	1	0	PTPRJ
chr11	48145416	48146752	2	4	31.72	15.17664671	8.907807556	0.991300909	NA	0.175898204	PTPRJ
chr11	48686309	48686459	4	0	0	4.293333333	0.744281906	0.995535714	1	0	NA
chr11	48743663	48743813	6	0	0	7.833333333	0.851795489	0.931383577	0.631366209	0	NA
chr11	48812473	48812632	4	0	0	6.893081761	1.540200081	0.460483344	0.606614447	0	NA
chr11	48817824	48818071	16	0	0	211.2510121	146.4924096	0.969780881	0.96025855	0	NA
chr11	48849467	48849653	3	0	0	10.84946237	3.049576867	0.435968562	0.589962121	0	NA
chr11	48896383	48896666	8	0	0	48.06360424	25.00324043	0.799650146	0.55205935	0	NA
chr11	48946101	48946263	3	0	0	11.98765432	6.234103393	0.906441718	0.169105877	0	NA
chr11	48948250	48948591	12	0	0	196.3079179	188.1091799	0.789871944	0.948949565	0	NA
chr11	48954347	48960142	18	0	0	9.754616048	20.54013964	0.610658771	0.270152505	0.09594478	NA
chr11	49097011	49097215	0	3	146.98	27.85294118	3.347217337	0.991411501	1	0	NA
chr11	49913889	49914440	3	0	0	4.384754991	1.296674472	0.987096774	1	0	RP11-163O19.8
chr11	50336937	50337272	4	0	0	2.268656716	0.752747992	0.372413793	0.193333333	0	NA
chr11	50338520	50341248	0	1	32	0.763929619	1.350840223	0.207729469	0.611111111	0.600806452	NA
chr11	50412995	50413507	0	2	36	2.615234375	2.040221137	0.144249513	0.795827124	0.193359375	NA
chr11	50423084	50423488	4	0	0	1.329207921	0.543219561	0.26916221	1	0.032178218	NA
chr11	50534470	50535038	4	0	0	1.161971831	1.522772323	0.242738589	0.469348659	0.392605634	NA
chr11	50676632	66825435	10	0	0	0.563312402	22.03282918	0.389711286	NA	0.945579248	NA
chr11	50700310	50700586	3	0	0	62.14855072	39.91553171	0.921256788	0.887292322	0	NA
chr11	50714327	50716918	4	0	0	8.750289464	11.54718538	0.612823674	0.45472973	0.013894249	NA
chr11	50737642	50740552	8	0	0	8.161512027	19.4908745	0.945301543	0.120202752	0.206872852	NA
chr11	50737642	50740771	3	0	0	8.400447427	19.10077595	0.945301543	0.555813953	0.202301055	NA
chr11	50766328	50766545	0	4	284	3.32718894	1.520625607	0.275181724	0.310635042	0.124423963	NA
chr11	533912	534062	4	0	0	7.446666667	1.916721738	0.096665112	0.781287971	0	HRAS
chr11	54795235	54795672	4	0	0	1.565217391	1.222773327	0.386100386	0.401212121	0.155606407	NA
chr11	54890252	54890476	0	1	40	1.491071429	0.790518994	0.625	0.602409639	0	NA
chr11	54945894	54947308	0	1	27	1.281471004	1.896168723	0.546666667	0.349975037	0.436350778	NA
chr11	5602404	5602768	4	0	0	0.821428571	0.382993046	0.99009901	1	0.178571429	OR52B6,HBG2,AC015691.13
chr11	5624470	5626061	1	1	34	3.049654305	2.177693512	0.996758509	1	0.030169705	TRIM6,HBG2,AC015691.13,TRIM6-TRIM34
chr11	564897	103279037	11	0	0	3.838707913	1080.99075	NA	0.998375629	0.966519352	NA
chr11	565009	50698022	4	0	0	7.532763949	1546.187185	NA	0.245024022	0.968968272	NA
chr11	566334	48895307	3	0	0	7.790125791	1574.777752	NA	0.327652556	0.971391633	NA
chr11	56863526	56863831	8	0	0	1.93442623	0.356156737	0.99009901	1	0.032786885	NA
chr11	569654	1017151	6	0	0	0.19859351	1.826853085	NA	0.33107536	0.919735775	IRF7,SCT,AP006621.5,AP006621.1,AP006621.6,CEND1,SLC25A22,RPLP2,SNORA52,AP006621.8,EFCAB4A,POLR2L,RP11-1391J7.1,RNU6-1025P,AP006477.1,PHRF1,CDHR5,DRD4,RP11-754B17.1,EPS8L2,TMEM80,AP006621.9,TALDO1,PDDC1,PIDD,PNPLA2,CD151,TSPAN4,CHID1,AP2A2,MUC6,DEAF1
chr11	57317166	57317340	0	3	132	10.54597701	3.660233791	0.995397008	1	0	SMTNL1
chr11	57353007	57353197	0	1	34	0.873684211	0.991990081	0.972972973	1	0.563157895	NA
chr11	57833090	57833593	3	16	463.56	39.60437376	6.499161955	0.992345544	0.953970081	0	OR9Q1
chr11	58050361	58050511	4	0	0	3.986666667	0.162754075	0.995024876	1	0	NA
chr11	58432468	58432982	4	0	0	7.23540856	5.302248911	0.988929889	0.857801691	0.050583658	GLYAT
chr11	58432468	58433002	0	4	164	7.297752809	5.212283336	0.988929889	0.993421053	0.048689139	GLYAT
chr11	58605165	58605478	0	1	31	0.485623003	0.85756417	0.96969697	1	0.757188498	GLYATL2
chr11	59336494	59336898	4	0	0	1.448019802	0.671020384	0.99009901	0.408333333	0.004950495	NA
chr11	60192120	60192501	0	1	53	1.398950131	1.543217809	0.984126984	1	0.188976378	NA
chr11	60497617	60498796	6	0	0	4.139949109	3.149095269	0.993975904	1	0.132315522	MS4A18
chr11	60557547	60558016	0	1	32	0.865671642	0.921824132	0.96969697	0.831858407	0.415778252	MS4A10
chr11	60756847	60757588	0	7	354	6.261808367	4.50329152	0.989327641	1	0.147098516	CD6
chr11	60818843	60819043	0	1	43	13.6	3.630426972	0.995208761	1	0	NA
chr11	60839521	60839919	4	0	0	0.751256281	0.432284954	0.99009901	1	0.248743719	NA
chr11	61109932	61110103	0	1	36	1.111111111	0.99380799	0.972222222	1	0.444444444	DAK,DDB1
chr11	61132593	61132819	0	1	17.96	41.84513274	18.24047571	0.997053045	1	0	TMEM138
chr11	61264365	61264736	9	0	0	6.838274933	3.786874941	0.874015748	0.283028328	0.021563342	RP11-286N22.10
chr11	61264365	61265068	0	4	176	11.19772404	5.919507058	0.874015748	0.378546283	0.014224751	RP11-286N22.10
chr11	61264401	61265270	3	2	66	12.44303797	5.535161212	0.807381776	0.493295408	0.012658228	RP11-286N22.10
chr11	61264534	61264925	0	4	127.96	11.19181586	4.201635844	0.392805755	0.295621852	0	RP11-286N22.10
chr11	61264711	61264975	0	4	200	14.89772727	3.046507337	0.458208955	0.325559526	0	RP11-286N22.10
chr11	61264717	61265355	4	4	335.96	14.89968652	3.983819141	0.452665941	0.741207697	0.004702194	RP11-286N22.10
chr11	61264787	61265142	4	4	79.56	16.98873239	3.198571393	0.408797983	0.398682043	0.005633803	RP11-286N22.10
chr11	61264799	61265126	0	6	321	17.04892966	3.16286612	0.406029332	0.381398537	0.006116208	RP11-286N22.10
chr11	61264915	61265117	0	3	105	18.1039604	3.354335772	0.411789925	0.377232143	0.00990099	RP11-286N22.10
chr11	61264936	61265257	0	7	251.86	16.62305296	4.327478458	0.409944295	0.478978979	0.009345794	RP11-286N22.10
chr11	61264943	61265207	0	7	55.86	17.89393939	3.279314359	0.404820261	0.497865073	0.007575758	RP11-286N22.10
chr11	61300448	61301455	0	19	927	27.37437934	6.573989475	0.965307582	0.939165701	0	SYT7
chr11	61350100	61350659	0	1	11	2.654740608	1.692012667	0.98265896	0.984496124	0.053667263	NA
chr11	61471703	61473541	10	0	0	7.877584331	3.479885968	0.817503392	1	0.005440696	DAGLA
chr11	61496809	61497177	0	1	45	4.845108696	2.086558428	0.993197279	1	0	DAGLA
chr11	61552891	61553876	3	8	346	7.286294416	3.334676291	1	0.708636837	0	MYRF,TMEM258
chr11	61559990	61560193	0	1	64	3.206896552	1.623883239	0.820143885	0.917030568	0	MIR611,FEN1,TMEM258
chr11	61691274	61691841	0	1	13.99	0.677248677	0.653219551	NA	1	0.417989418	NA
chr11	61834312	61834478	5	0	0	18.26506024	3.767599144	0.996662959	0.99533437	0	NA
chr11	62159383	62159710	0	1	41	9.19266055	3.773747391	0.987995198	1	0	CTD-2531D15.5,ASRGL1
chr11	62227297	62228059	1	1	26	1.25984252	1.010802013	0.994623656	1	0.269028871	AHNAK
chr11	62249071	62249617	0	1	25	1.932234432	1.635510626	1	1	0.139194139	AHNAK
chr11	62280651	62280754	0	5	233	19.57281553	2.646125366	0.992412747	1	0	AHNAK
chr11	62397216	62397880	6	11	516	8.730421687	1.85739546	0.991465149	0.865644725	0	GANAB
chr11	62397672	62397904	0	3	198	9.465517241	2.612737481	0.365699032	0.912895928	0	GANAB
chr11	62693589	62695067	0	4	144	15.18809202	4.241341608	0.912445731	1	0	NA
chr11	64826586	64826991	0	2	132	3.651851852	1.119866737	0.992840095	0.985207101	0	NA
chr11	64888160	87973623	4	0	0	0.25301039	25.96288191	0.865989203	NA	0.961027509	NA
chr11	64941646	64942745	4	2	16	6.111010009	3.436735757	0.989847716	0.987447699	0.062784349	AP003068.18,PGAM1P8
chr11	65155366	65155896	0	3	173	3.996226415	1.844928005	0.890625	1	0.013207547	FRMD8
chr11	65190341	65190448	0	1	42	2.08411215	0.364845258	0.990384615	0.307805596	0	NEAT1
chr11	65401696	65401821	2	2	46	29.208	4.7904839	0.995470721	0.978695073	0	PCNXL3
chr11	65553078	65553564	4	4	204	8.808641975	3.326289998	0.99338843	0.990154712	0	NA
chr11	65632616	65634358	0	8	450	17.35476464	4.09381625	0.659001513	0.997435897	0	MUS81,EFEMP2
chr11	65646445	65646939	0	1	20	1.421052632	1.454033238	0.622083981	1	0.281376518	NA
chr11	65679466	65679799	0	2	62	5.828828829	1.854499636	0.990349819	1	0	NA
chr11	65838627	65840804	13	83	3988.97	255.0780891	25.65704991	0.992138156	1	0	PACS1
chr11	6587722	6587912	0	1	38	1.557894737	0.756943848	0.950819672	0.995024876	0.163157895	DNHD1
chr11	66078844	66079495	3	0	0	6.168970814	3.817135995	0.994513032	0.717219589	0	NA
chr11	66078844	66079593	0	3	195	5.805073431	3.700673038	0.994513032	0.589655172	0	NA
chr11	66128795	66129183	0	2	54	1.407216495	0.913331663	1	1	0.296391753	RP11-867G23.8
chr11	66622461	66622834	0	15	614.22	21.39142091	5.987666624	0.992355803	1	0	PC
chr11	66630665	66631020	20	24	1142	85.09295775	18.31969097	0.992301459	0.99270776	0	PC
chr11	67073126	67073342	0	1	34	2.564814815	1.282165039	0.985294118	1	0.023148148	SSH3
chr11	67076315	67076753	4	8	420	28.51141553	3.923190309	0.992746114	0.991602775	0	SSH3
chr11	67436541	67437342	15	0	0	15.88888889	3.688750505	0.417255143	0.492972973	0	ALDH3B2
chr11	67723394	67723783	0	3	189	2.740359897	2.612396958	0.980769231	1	0.413881748	NA
chr11	67821957	67823470	10	0	0	126.9854594	15.66215692	0.992524227	0.734011907	0	CHKA
chr11	67821957	67823510	10	37	1999.03	126.3831294	15.96928471	0.992524227	0.999021178	0	CHKA
chr11	6819390	6819522	0	1	72	2.257575758	0.437299082	0.991525424	1	0	NA
chr11	68541956	68542222	0	3	120	10.29323308	3.504630567	0.990291262	1	0	CPT1A
chr11	68745571	68745941	6	18	664	37.94594595	8.935946073	1	1	0	NA
chr11	68810161	68811921	0	2	120	16.00681818	5.081490374	0.992805755	0.994807122	0	NA
chr11	69016958	69017356	0	6	161.78	6.057788945	2.177818081	0.991319444	1	0.022613065	NA
chr11	69442296	69442532	0	1	36	0.983050847	0.999856353	0.972222222	1	0.508474576	NA
chr11	69586170	69587329	1	1	75	1.509922347	1.386373937	0.983333333	0.988636364	0.290767903	AP001888.1
chr11	70007027	70007391	3	11	558	47.26373626	6.050765395	0.993781578	0.944216216	0	ANO1
chr11	70257873	70258718	0	8	336	9.35739645	3.553823888	0.987189148	0.926753569	0	CTTN
chr11	70258099	70258993	0	4	124	6.64541387	4.777205875	0.269322709	0.416666667	0.131991051	CTTN
chr11	70270579	70271405	1	1	34	1.515738499	1.510373893	0.957403651	0.981818182	0.280871671	CTTN
chr11	70389661	70390026	0	6	374	6.353424658	1.820287663	0.989913545	1	0	SHANK2
chr11	70565942	70566513	3	16	673.83	25.05429072	8.850709351	1	1	0	SHANK2
chr11	70565960	70566059	0	4	208	40.37373737	6.270962194	0.863469432	0.523236026	0	SHANK2
chr11	70573806	70574596	0	2	134	3.517721519	2.31157021	0.983271375	0.988721805	0.056962025	SHANK2
chr11	70714140	70714745	2	12	357.96	17.77190083	3.273364159	0.989782016	0.995324372	0	SHANK2
chr11	70834047	70834470	6	0	0	1.971631206	1.423925562	0.99009901	1	0.342789598	SHANK2
chr11	71034985	71035929	2	9	383.32	7.773305085	2.766990519	0.992744861	1	0	NA
chr11	71038098	71038306	2	2	160	9.557692308	3.326256047	0.889194139	1	0	NA
chr11	71072306	71072508	0	2	144	4.97029703	2.362895713	0.740823137	0.993902439	0	NA
chr11	71357887	71358669	0	1	17	1.744245524	1.991943205	0.99122807	1	0.395140665	NA
chr11	72217580	72217995	0	2	106	1.455421687	1.368250401	0.982142857	1	0.407228916	NA
chr11	72457978	72458359	0	1	73	8.296587927	2.702912575	0.988934993	1	0	ARAP1
chr11	73071372	73072027	0	8	454.92	13.49770992	4.595009999	0.989949749	1	0	ARHGEF17
chr11	73351817	73352904	0	1	19.93	1.469181233	1.151263284	1	1	0.192272309	AP000860.2
chr11	73359659	73360204	0	1	76	0.829357798	0.834057481	0.986486486	0.987341772	0.447706422	PLEKHB1
chr11	73479329	73479516	0	2	63.73	5.914438503	1.734566808	0.991247265	1	0	NA
chr11	74052555	74052886	4	0	0	0.903323263	0.295517082	0.99009901	1	0.096676737	PGM2L1
chr11	74301552	74301889	0	1	50.97	0.887240356	0.316298762	0.9875	1	0.112759644	POLD3
chr11	74389874	74390226	0	3	152	4.150568182	2.70574929	0.986979167	1	0.042613636	NA
chr11	74464038	74464290	0	1	40	37.18650794	10.52250689	0.979985704	1	0	RNF169
chr11	74803353	74803721	0	1	34	0.8125	0.430060979	0.970588235	1	0.203804348	NA
chr11	74882359	74882593	0	2	63.68	10.6025641	3.502159567	0.988579586	1	0	SLCO2B1
chr11	74903918	74905792	4	1	27	4.593383138	3.115712063	0.994047619	0.994439296	0.014407684	SLCO2B1
chr11	75335020	75335235	0	4	128	5.562790698	2.13378398	0.98989899	1	0.023255814	MAP6
chr11	7576025	7577965	3	0	0	1.483505155	1.317305937	0.449744463	0.683602771	0.342783505	PPFIBP2
chr11	75978242	75979130	4	0	0	2.59009009	2.902855226	0.909836066	1	0.426801802	NA
chr11	76744883	76746540	3	4	161	25.22872661	7.410064785	0.991809382	0.992810066	0	B3GNT6
chr11	76818551	76818931	0	12	456	12.83157895	2.400230829	0.119167506	1	0	CAPN5
chr11	76841005	76841382	0	2	52	10.05570292	3.37404284	0.846872082	0.995811518	0	MYO7A
chr11	76894786	76895155	4	2	70	10.09485095	1.888260851	0.995485327	0.992180712	0	MYO7A
chr11	77513314	77514165	4	0	0	2.506462985	2.534535712	0.99009901	0.603960396	0.215041128	RSF1
chr11	77737513	77738414	2	2	146	1.995560488	1.848892713	0.992518703	1	0.132075472	KCTD14,NDUFC2-KCTD14
chr11	77790384	77791182	0	1	12	10.23182957	3.958764827	1	1	0	NDUFC2-KCTD14,NDUFC2
chr11	77790385	77790953	6	0	0	9.294014085	4.069358976	0.991150442	0.229798738	0	NDUFC2-KCTD14,NDUFC2
chr11	77790385	77791182	0	3	136	10.23839398	3.956904793	0.991150442	1	0	NDUFC2-KCTD14,NDUFC2
chr11	77858605	77859594	0	1	48.8	3.803842265	2.389297293	0.597938144	1	0.057633974	KCTD21-AS1
chr11	77936002	77936403	0	1	15.96	0.708229426	0.454577283	1	1	0.291770574	GAB2
chr11	78439761	78440513	2	2	40	7.978723404	3.131357273	1	1	0	TENM4
chr11	78439841	78440533	3	0	0	7.861271676	3.49456268	0.6812749	1	0.028901734	TENM4
chr11	78451557	78451989	4	6	258	7.456018519	1.629562222	0.994469027	0.992682927	0	TENM4
chr11	78818962	78819348	0	1	67	0.779792746	0.589815075	0.985507246	1	0.308290155	TENM4
chr11	78950153	78952303	6	0	0	3.094883721	2.710585942	0.992537313	0.954935622	0.152093023	TENM4
chr11	78973811	78974869	0	9	473.98	15.04820416	4.384469669	1	1	0	TENM4
chr11	79626895	79626990	0	1	38	1.936842105	0.349752584	0.989247312	0.989247312	0.031578947	NA
chr11	7988740	7989751	3	0	0	0.863501484	1.358259783	0.99009901	1	0.712166172	NA
chr11	80191894	80191998	0	2	103	4.057692308	0.233160686	0.990243902	1	0	NA
chr11	82288648	82289018	0	2	130	6.762162162	2.134067472	0.996466431	0.996978852	0	RP11-179A16.1
chr11	82611240	82611815	0	4	241	6.653913043	2.454500284	0.989333333	1	0	C11orf82,PRCP
chr11	82764057	82764546	8	0	0	4.153374233	2.011976885	0.98989899	0.985294118	0.077709611	RAB30
chr11	83015290	83015646	0	4	112	3.202247191	2.168102651	0.99009901	0.980645161	0.148876404	RP11-727A23.10
chr11	83045374	83045705	4	0	0	3.791540785	3.086182202	0.987551867	0.46231454	0.099697885	RP11-727A23.10
chr11	83045374	83045922	0	2	138	4.03649635	3.023409298	0.987551867	1	0.083941606	RP11-727A23.10
chr11	8364795	8365227	0	4	233	4.4375	2.0718084	0.990039841	1	0	NA
chr11	84355347	84355711	0	2	72	6.760989011	2.375589021	0.995588235	1	0	DLG2
chr11	84849248	84849932	0	2	40	0.618421053	0.563779921	1	1	0.42251462	DLG2
chr11	85751327	85755270	4	0	0	0.613238651	1.710998046	0.987055016	1	0.818412376	PICALM
chr11	85963924	85964165	0	1	51	0.912863071	0.996196344	0.981132075	1	0.543568465	EED
chr11	86515737	86516352	0	1	39	0.969105691	0.812917068	0.991111111	0.984	0.308943089	PRSS23
chr11	87080062	87080442	2	4	236	4.278947368	2.300132478	0.993150685	1	0	NA
chr11	87517792	87518224	0	1	68	4.752314815	1.962907003	0.998050682	1	0	NA
chr11	8797821	8798541	0	1	68	3.433333333	1.865922471	0.99	1	0.072222222	RP11-318C2.1,ST5
chr11	8821863	8822278	0	1	59	0.727710843	0.773400137	0.983870968	1	0.472289157	RP11-318C2.1,ST5
chr11	8848829	8849209	0	1	28	2.155263158	2.569988467	0.98245614	1	0.305263158	ST5
chr11	8876883	8877236	0	3	92	4.563739377	3.068996876	1	1	0	ST5
chr11	88859307	88860344	3	0	0	11.10896818	5.111928172	0.394861393	1	0	NA
chr11	9036359	9036641	4	22	764	37.13829787	3.648377849	0.991107518	1	0	RP11-467K18.2
chr11	92967511	92967997	2	6	171	17.13168724	2.879461833	0.997034401	1	0	NA
chr11	93574596	93574975	0	13	637	10.68865435	2.992189134	0.990204809	0.910844977	0	VSTM5
chr11	93581017	93581578	10	9	422.84	10.61675579	2.553038976	0.993015134	1	0	VSTM5
chr11	93755336	93755975	0	1	70	2.582159624	1.064020059	0.99068323	0.986111111	0	HEPHL1
chr11	94876046	94876447	0	5	201.88	7.620947631	3.602570446	0.990548204	1	0	NA
chr11	94929676	94930069	0	1	31	0.356234097	0.765222492	0.96875	1	0.821882952	SESN3,RP11-712B9.2
chr11	95070851	95071585	20	23	959.99	62.04087193	14.77528193	0.991819534	0.99860205	0	NA
chr11	95070868	95071527	28	0	0	64.70409712	13.10071289	0.88407238	0.694998704	0	NA
chr11	9512673	9512849	4	0	0	11.34659091	2.533702324	0.994871795	1	0	ZNF143
chr11	95168324	95169303	0	4	172	3.018386108	3.063120284	1	1	0.134831461	NA
chr11	9541916	9542046	0	1	40	4.138461538	0.604519468	0.990521327	1	0	ZNF143
chr11	95925854	95926602	2	11	301.99	10.63502674	3.041460892	1	1	0	MAML2
chr11	95925979	95926453	6	0	0	10.97257384	3.175806306	0.565990898	0.347742923	0	MAML2
chr11	96520592	96522162	6	0	0	1.704458599	2.072394964	0.617440225	0.901018923	0.352229299	RP11-360K13.1
chr11	97837012	97839641	2	1	23	21.44541651	8.323330513	0.996387283	0.990632319	0	NA
chr12	100182044	100182949	8	8	389.6	11.10165746	7.997281825	0.993143976	1	0.01878453	ANKS1B
chr12	101188442	101189585	2	9	364	12.39457568	4.527262259	0.992116434	0.997957099	0	ANO4
chr12	101810770	101810814	0	3	265.75	44.86363636	4.309560772	0.964338056	0.964338056	0	NA
chr12	102081491	102081617	0	1	48	3.523809524	1.38995424	0.98	1	0	NA
chr12	10371348	10371668	4	11	515.98	95.296875	8.093746984	0.991068647	0.991510006	0	GABARAPL1
chr12	104100320	104100751	6	6	230	12.61716937	3.160748592	1	1	0	STAB2
chr12	104391969	104393059	0	1	8	5.38440367	2.982507852	1	1	0	GLT8D2
chr12	104438545	104438747	4	0	0	2.930693069	1.562287139	0.988235294	1	0.173267327	GLT8D2
chr12	104569132	104570497	0	1	47	2.586080586	2.413505276	0.987804878	0.990344828	0.297435897	RP11-818F20.4
chr12	104572440	104572766	0	1	30	10.14723926	4.001890855	0.983160622	1	0	NA
chr12	105606678	105607252	7	1	46	8.62369338	2.882942074	0.992606285	1	0	APPL2
chr12	105942870	105943075	0	1	45	1.47804878	0.499517912	0.992248062	1	0	NA
chr12	105957310	105958157	0	1	33	3.541912633	3.095157909	0.990074442	0.994974874	0.207792208	NA
chr12	106478018	106478455	10	0	0	5.173913043	4.450280275	0.99594485	1	0.128146453	NUAK1
chr12	106978287	106979015	4	0	0	1.811813187	1.587735622	0.976744186	0.890459364	0.108516484	RFX4,RP11-144F15.1
chr12	107874385	107874646	4	0	0	6.08045977	1.584540187	0.991471215	0.953786906	0	BTBD11
chr12	107938182	107938931	8	4	232	7.748998665	2.181611385	0.990712074	1	0.005340454	BTBD11
chr12	108910006	108911690	0	2	54	6.10391924	3.229614868	0.997506234	0.642276423	0.032066508	FICD
chr12	10891879	10892425	2	6	256	1.972527473	1.844995167	0.986338798	1	0.294871795	NA
chr12	109208173	109208857	0	1	26	1.842105263	1.172882794	0.989830508	0.993630573	0.108187135	SSH1
chr12	109535786	109536399	0	2	134	2.556280587	1.588759619	0.989399293	0.716853933	0.161500816	UNG
chr12	109802384	109803197	1	2	66	5.558425584	2.040932542	0.990591398	1	0.024600246	MYO1H
chr12	110054932	110057728	2	1	52	3.820100143	2.291561803	0.993957704	1	0.039341917	NA
chr12	110107543	110108673	0	10	258	8.115929204	3.409488747	0.993951613	1	0	NA
chr12	1102490	1103194	0	6	150	10.77272727	2.744218189	1	1	0	ERC1
chr12	110253552	110254432	12	0	0	42.2125	10.76839138	0.969373642	0.295041143	0	TRPV4
chr12	110253552	110254766	2	41	2165	42.60131796	12.60694083	0.969373642	0.999847212	0	TRPV4
chr12	110502116	110502341	0	2	74	2.595555556	0.989265846	0.984615385	1	0	C12orf76
chr12	110528571	110528929	0	1	29	1.675977654	0.809188517	0.988505747	1	0.039106145	NA
chr12	110711553	110712249	0	2	91	3.797413793	2.321945325	0.988399072	0.986149584	0.093390805	NA
chr12	111484612	111485542	12	26	1080	43.87741935	9.511058974	0.999761337	0.999486653	0	CUX2
chr12	111581531	111582072	15	52	2224.87	146.5951941	14.78298639	0.999710229	1	0	CUX2
chr12	111744822	111745759	24	116	5264.14	265.6531483	44.13835666	0.992012984	1	0.007470651	CUX2
chr12	111776958	111777750	0	1	63	23.1780303	6.452614548	0.990114068	0.992714026	0	RNA5SP373,CUX2
chr12	112707652	112708597	0	7	268	7.507936508	5.526481747	0.990982867	1	0.149206349	HECTD4
chr12	112766059	112766267	0	1	49	1.451923077	0.525865727	0.989795918	1	0.014423077	HECTD4
chr12	114132871	114133243	0	5	229	2.155913978	1.618904605	0.628117914	1	0.139784946	RP11-438N16.1
chr12	114283870	114284384	4	0	0	12.59533074	3.540710648	0.990632319	0.633711507	0	RBM19
chr12	114283870	114284458	1	3	182	12.54761905	3.331887442	0.990632319	1	0	RBM19
chr12	114752793	114753790	0	2	74	3.318956871	1.89137612	0.994915254	0.982857143	0.095285858	NA
chr12	115067423	115068164	0	6	298	6.164642375	3.098890496	0.992844365	0.991304348	0	NA
chr12	115175370	115175958	4	0	0	3.209183673	1.6429971	0.629737609	1	0.00170068	SNORA27,RP4-601P9.2
chr12	115278209	115278332	0	1	26	3.804878049	0.63320756	0.992146597	1	0	NA
chr12	115278211	115278328	0	1	93.99	3.829059829	0.630975344	0.974358974	0.966751918	0	NA
chr12	115890839	115891849	8	0	0	12.20693069	5.687031581	0.998631075	1	0.030693069	NA
chr12	115890840	115891818	0	2	136	12.59815951	5.339121031	0.993256912	1	0	NA
chr12	115927820	115928220	0	1	52	0.685	0.689764453	1	1	0.445	NA
chr12	116745633	116746216	0	2	44	4.044596913	2.059509376	0.987897126	0.994413408	0.008576329	NA
chr12	117035729	117035901	0	1	33	1.104651163	0.994508991	0.970588235	1	0.447674419	NA
chr12	117125322	117125902	2	10	327	29.13103448	6.239479612	0.99009901	1	0	RP11-497G19.1
chr12	117279350	117280294	3	0	0	0.950211864	1.395612054	0.99009901	1	0.683262712	RNFT2
chr12	117480812	117481429	0	2	134	3	0.865323316	0.993464052	0.99047619	0	TESC
chr12	117728495	117729183	46	0	0	443.3226744	56.04688608	0.991545622	0.546781895	0	NOS1
chr12	117728495	117729287	22	67	3273	443.0934343	52.71575539	0.991545622	0.999636826	0	NOS1
chr12	117870987	117871683	1	3	123	13.97270115	2.915101712	0.624812406	0.524736415	0	NOS1
chr12	117871049	117871576	1	1	53	14.39658444	2.836504334	0.488856412	0.4504411	0	NOS1
chr12	117871269	117871825	12	10	520	11.88309353	4.433237989	0.304286387	0.235936188	0	NOS1
chr12	117871322	117871410	0	2	100	11.60227273	1.24808738	0.241428234	0.241086187	0	NOS1
chr12	117871515	117871781	0	3	56.55	12.03383459	4.420005566	0.372845336	0.318331957	0	NOS1
chr12	117871617	117872999	9	0	0	5.916787265	3.685092444	0.261893321	0.632411067	0.019536903	NOS1
chr12	117871896	117872641	0	2	76	7.167785235	2.929146942	0.522345223	0.587316176	0.001342282	NOS1
chr12	117872015	117872661	0	1	24	6.297213622	1.826420726	0.241921769	0.632323232	0	NOS1
chr12	117872287	117872447	0	2	23.98	6.43125	1.804930314	0.368856699	0.288828338	0	NOS1
chr12	117872499	117873000	0	1	66	3.403193613	2.458662185	0.344426836	0.637450199	0.03992016	NOS1
chr12	117873935	117874182	0	2	56	3.368421053	1.723232162	1	1	0.028340081	NOS1
chr12	117994396	117995367	1	4	146	12.87744593	5.624576063	0.990889979	1	0	KSR2
chr12	118228717	118229215	0	1	26.98	1.214859438	1.180506018	0.286666667	1	0.365461847	KSR2
chr12	11864959	11867872	0	6	252.99	31.68760728	10.4368982	0.990322581	0.999099505	0	ETV6
chr12	11870343	11871277	2	5	224	6.99143469	4.879701815	0.987755102	1	0	ETV6
chr12	118989853	118990066	4	0	0	5.098591549	2.154730114	0.993865031	1	0	NA
chr12	119044199	119044451	0	2	104	2.222222222	1.060764092	0.663793103	0.993421053	0.091269841	NA
chr12	119558771	119559123	0	1	66	1.727272727	0.985431063	0.985294118	1	0.178977273	SRRM4
chr12	119930735	119931288	0	1	15.86	0.528028933	0.613022559	0.980392157	1	0.535262206	CCDC60,RP11-768F21.1
chr12	120241566	120242292	6	0	0	8.307162534	4.134532188	0.994722955	0.692864529	0	CIT
chr12	120241566	120242349	4	2	74	8.081736909	4.063476048	0.994722955	1	0	CIT
chr12	12029270	12029531	0	2	16	6.501915709	1.601303399	0.417781275	0.319045515	0	ETV6
chr12	120748448	120748655	0	1	62	12.28019324	3.653962704	0.892738175	0.809701493	0	SIRT4
chr12	12151449	12151783	0	1	39.96	2.28742515	1.599407811	0.992932862	1	0.098802395	NA
chr12	12162828	12163436	3	0	0	17.16447368	4.230518941	0.998545102	0.393903869	0	NA
chr12	12162829	12163599	0	9	319.46	16.21298701	4.552018266	0.988968825	1	0	NA
chr12	121636026	121636384	0	1	58	0.832402235	0.939428291	0.98	1	0.539106145	NA
chr12	121893165	121894273	2	3	175	7.487364621	2.161114982	0.991315136	0.990679095	0	KDM2B
chr12	121893189	121894274	4	0	0	7.496774194	2.182721995	0.807860262	1	0	KDM2B
chr12	122068595	122068889	0	1	51	1.537414966	1.555206786	0.980392157	1	0.442176871	ORAI1
chr12	122079006	122079838	4	0	0	1.265625	1.496107479	0.97826087	0.519906323	0.442307692	ORAI1
chr12	122079006	122079940	1	1	45	1.565310493	1.658640364	0.97826087	0.997512438	0.394004283	ORAI1
chr12	122194558	122194952	0	1	32	1.11928934	0.973498324	0.975806452	0.982035928	0.241116751	TMEM120B
chr12	12221344	12221626	0	3	70	17.17021277	8.415164838	0.990634006	0.993624772	0	BCL2L14
chr12	122412493	122412595	0	14	644	46.70588235	4.835709156	0.99237934	1	0	WDR66
chr12	122412497	122412595	0	2	42	47.07142857	4.571986573	0.961041667	0.98358209	0	WDR66
chr12	122487741	122488283	3	12	552	37.22324723	8.778957049	0.992652124	0.982954545	0	BCL7A
chr12	122499257	122499427	0	4	130	5.011764706	2.011695905	0.989010989	1	0	BCL7A
chr12	122690706	122691023	0	2	124	1.716088328	1.797692132	0.985239852	1	0.470031546	B3GNT4
chr12	123309961	123310487	8	5	218.93	68.53612167	21.85698476	0.994796594	0.994370728	0	CCDC62
chr12	123363934	123365071	0	1	50	1.245382586	1.38801829	0.988938053	1	0.428320141	VPS37B
chr12	123517066	123517798	12	0	0	7.635245902	3.838902581	0.993939394	0.437561455	0	PITPNM2
chr12	123517066	123517911	1	2	146	7.282840237	3.783395861	0.993939394	0.986792453	0	PITPNM2
chr12	124169172	124169400	0	1	30.9	0.596491228	0.914975776	0.967741935	1	0.701754386	TCTN2
chr12	124570511	124571767	4	0	0	5.306528662	2.526450278	0.991482112	0.502695418	0.01910828	RP11-214K3.24,FAM101A
chr12	124570511	124571892	1	1	47	5.093410572	2.528182931	0.991482112	1	0.017378711	RP11-214K3.24,FAM101A
chr12	124915752	124916486	0	1	36	13.5599455	5.51871505	0.312362378	0.354188759	0	NCOR2
chr12	125155933	125156658	4	0	0	4.95862069	3.664321666	0.992307692	0.422044277	0.144827586	NA
chr12	125155933	125156735	0	2	136	5.278054863	3.719764856	0.992307692	0.43538874	0.130922693	NA
chr12	125235120	125235522	4	0	0	3.736318408	2.055238272	0.892508143	0.580498866	0	NA
chr12	125276234	125276867	12	0	0	12.44233807	3.1563135	0.994054697	0.682559598	0	SCARB1
chr12	125276234	125276938	1	4	164	12.25142045	3.055941163	0.994054697	0.991142604	0	SCARB1
chr12	125349923	125350329	0	1	41	2.768472906	1.39689703	0.989082969	1	0.078817734	SCARB1
chr12	125356584	125357332	0	2	100	6.131016043	2.453623433	0.992753623	1	0	SCARB1
chr12	125435531	125436046	0	2	52	2.40776699	1.127217497	1	1	0.031067961	DHX37
chr12	125623206	125623569	0	8	482	17.14600551	3.54011319	0.992432432	1	0	AACS
chr12	125726844	125727416	0	3	41.9	7.660839161	3.432720688	0.991440799	1	0	TMEM132B
chr12	126610844	126611420	14	20	872	29.65104167	3.556795964	1	1	0	NA
chr12	126901390	126901729	0	1	41	0.772861357	1.146381153	0.99009901	0.993548387	0.530973451	NA
chr12	128007958	128008308	0	2	50	2.185714286	1.142589254	1	1	0	NA
chr12	128447430	128447804	0	1	43	0.796791444	0.856800649	0.976744186	0.995024876	0.489304813	NA
chr12	128730003	128730738	6	24	1315	26.16326531	7.172548591	0.994251135	1	0	NA
chr12	128730003	128730754	10	0	0	25.60585885	8.038798578	0.994251135	1	0.021304927	NA
chr12	128730005	128730738	2	4	60	26.18144611	7.173818137	0.982727814	1	0	NA
chr12	129098756	129099135	0	1	51	0.680738786	0.947666754	0.982758621	1	0.659630607	TMEM132C
chr12	129149515	129150841	10	0	0	3.870286576	2.089564911	0.483286908	0.214611872	0.044494721	TMEM132C
chr12	129149856	129150841	9	0	0	3.417258883	1.846799014	0.231954582	0.214611872	0.059898477	TMEM132C
chr12	129871201	129871850	0	3	105	19.05855162	7.817819225	0.383796773	0.284847216	0.001540832	TMEM132D
chr12	129871214	129871549	0	2	123.96	23.05373134	8.733711122	0.385406302	0.453880961	0	TMEM132D
chr12	129871274	129873905	0	2	40	10.14785253	7.917031887	0.523614896	0.455125061	0.015963512	TMEM132D
chr12	129871282	129874189	0	1	67.66	9.631922945	7.72302072	0.544860627	1	0.014447884	TMEM132D
chr12	129871575	129871769	0	2	48	14.68041237	1.813729948	0.226290251	0.315658282	0	TMEM132D
chr12	129871755	129872070	0	1	37	16.2031746	3.617855554	0.304112065	0.416182387	0.003174603	TMEM132D
chr12	129871963	129872225	0	1	43	16.53435115	3.986231475	0.385408079	0.531948882	0	TMEM132D
chr12	129872010	129873995	4	0	0	6.527455919	4.523922066	0.354556307	0.389275766	0.020654912	TMEM132D
chr12	13040746	13041652	9	41	1778.96	106.7737307	13.8031979	0.993243886	0.985381542	0	NA
chr12	130539418	130539600	0	2	40	4.824175824	1.39144487	0.784660767	0.450597177	0	NA
chr12	130913655	130915141	0	34	1398.61	37.56460296	10.05406978	0.990077519	1	0	RIMBP2
chr12	130975294	130975444	0	2	60	11.03333333	2.892327014	0.993127148	1	0	RIMBP2
chr12	130976270	130976587	4	0	0	1.867507886	0.660836224	0.992063492	0.96744186	0	RIMBP2
chr12	130989227	130989437	0	1	26	2.623809524	0.708052165	1	0.579487179	0	RIMBP2
chr12	131173368	131174128	4	0	0	8.277631579	5.244598692	0.998929336	0.517140773	0	RP11-662M24.2,RIMBP2
chr12	131248763	131249264	0	1	26	8.784431138	4.254554578	0.684684685	0.239773861	0	NA
chr12	131249353	131249974	0	4	80	14.19967794	7.778872242	0.437322176	0.443556444	0	NA
chr12	131249529	131249907	0	4	104	10.13227513	5.115953428	0.184056509	0.311125079	0	NA
chr12	131683412	131684146	3	0	0	1.427792916	1.770817413	0.854700855	1	0.53133515	RP11-638F5.1
chr12	132260928	132261111	0	4	156	7.885245902	2.518337299	0.994505495	0.993150685	0	SFSWAP
chr12	132308909	132309699	6	34	1480	22.96962025	5.286389365	0.989668685	1	0	NA
chr12	132308909	161267026	21	0	0	0.397010083	3.250334254	0.989668685	NA	0.924826926	NA
chr12	132640269	132640579	6	0	0	45.08709677	10.08042632	0.62521065	0.372842453	0	NA
chr12	132640272	134262224	15	0	0	0.453523084	3.556097584	0.621161917	NA	0.921163596	NA
chr12	132641993	132642102	8	0	0	30.37614679	4.469650954	0.295311745	0.470615034	0	NA
chr12	132645272	132645536	0	1	75	1.113636364	0.993522409	0.98630137	1	0.443181818	NA
chr12	132873691	132873792	0	3	144	21.69306931	3.703737941	0.419069589	0.365261383	0	GALNT9
chr12	132873874	132874109	0	3	234	20.8	3.966669647	0.397029034	0.306212766	0	GALNT9
chr12	132874246	132875055	0	1	44	25.22991347	13.79288956	0.350930626	0.471088435	0	GALNT9
chr12	132874383	132875488	2	1	29	17.72036199	15.60892516	0.421743564	0.366666667	0.018099548	GALNT9
chr12	132992533	132992924	0	10	459	12.00767263	5.421605207	0.993428258	1	0	NA
chr12	133018303	133019138	0	3	63	2.033532934	1.917789733	0.979381443	1	0.226347305	NA
chr12	133018362	133018786	4	0	0	1.714622642	1.637178126	0.597063622	0.557103064	0.294811321	NA
chr12	133120642	133121057	0	1	42	6.2	3.419434181	0.794034091	1	0	FBRSL1
chr12	133340304	133341375	2	6	288	28.06442577	5.882490328	0.998391637	1	0	NA
chr12	133340305	133341271	3	0	0	27.12111801	5.259205593	0.988437002	0.39168386	0	NA
chr12	133340305	133341375	0	24	834	28.06728972	5.884492144	0.988437002	1	0	NA
chr12	133340596	133341388	3	0	0	29.39141414	6.412450565	0.395858709	1	0.016414141	NA
chr12	133343803	133344161	0	2	114.79	16.08379888	12.92279244	0.991841492	1	0	NA
chr12	133360044	133360984	0	4	112	5.278723404	2.465285463	0.993576017	0.861016949	0.003191489	GOLGA3
chr12	133419444	133419779	0	1	58	0.892537313	0.386840795	0.982758621	0.396363636	0.134328358	CHFR
chr12	133526932	133529558	4	1	66	39.77951257	30.37537019	0.671519563	0.596286107	0	ZNF605,CHFR
chr12	13376113	13377076	4	0	0	0.598130841	1.417688521	0.997506234	1	0.848390447	NA
chr12	14202030	14202537	4	2	92	1.163708087	0.848960646	0.9921875	1	0.163708087	NA
chr12	14823619	14823925	4	0	0	4.437908497	1.936340006	0.826923077	0.971518987	0	RP11-174G6.1,GUCY2C
chr12	15457331	127650967	39	0	0	0.691253566	618.0878117	NA	0.773428964	0.969632618	NA
chr12	1598863	1599367	0	1	62	3.107142857	2.396349028	0.991666667	0.97	0.240079365	ERC1
chr12	1949737	1950866	0	3	149.95	12.43666962	4.096242729	0.964155084	0.992040932	0	CACNA2D4
chr12	19792743	19793911	4	1	31	2.776541096	2.64780169	0.26987061	1	0.255136986	AEBP2
chr12	20338365	20338751	4	0	0	3.989637306	2.990467822	0.698024459	0.559036145	0.121761658	NA
chr12	21649342	21651528	2	6	160	6.83989021	3.975333459	0.993001555	0.992753623	0.019213175	RECQL
chr12	21815395	21815710	6	0	0	3.771428571	0.971895313	0.487538941	1	0	LDHB,RP11-59N23.3
chr12	22268224	22268723	4	0	0	14.80160321	5.259852615	0.799709724	0.569305219	0.002004008	ST8SIA1
chr12	22268224	22269001	0	8	358	11.94980695	6.117999108	0.799709724	0.668380463	0.001287001	ST8SIA1
chr12	2469316	33141357	3	0	0	0.840411533	211.192775	0.967692308	NA	0.971878167	NA
chr12	25136160	25136869	0	1	40	7.572637518	3.416856325	0.867697595	0.996282528	0	NA
chr12	26318448	46868477	3	0	0	3.209240191	1443.170207	1	NA	0.963274894	NA
chr12	26909578	26909743	0	1	32	1.83030303	0.375366365	0.988505747	1	0	ITPR2
chr12	27379026	27379613	6	0	0	0.62350937	1.830926619	0.967741935	1	0.896081772	NA
chr12	27798368	34850969	7	0	0	0.290338132	25.25618084	1	0.708826723	0.958506798	NA
chr12	29743999	29744723	4	30	1194	39.82320442	8.345721285	0.991779089	0.998729083	0	TMTC1
chr12	30749782	30750708	0	1	23	6.122030238	3.616498459	0.992626728	0.992715921	0	NA
chr12	31130512	31130847	0	2	116	2.707462687	1.609052139	0.991825613	1	0.101492537	TSPAN11
chr12	31509865	31510237	0	1	66.89	21.20698925	7.246627289	0.994257951	1	0	NA
chr12	3182010	3182504	6	20	889.92	17.10728745	5.899858258	1	1	0	NA
chr12	323724	325195	4	0	0	19.73351462	6.603747043	0.991864831	0.627423033	0	SLC6A12
chr12	32597143	32597278	0	9	487.98	61.80740741	6.642730693	0.993167011	0.99189147	0	FGD4
chr12	32773846	32774080	0	3	212	15.85470085	4.79452137	0.902752294	0.927261975	0	FGD4
chr12	34006713	38117108	3	0	0	0.690904645	12.9046411	NA	0.379153314	0.93321907	NA
chr12	34702925	34704469	0	1	39	1.844559585	1.540198472	0.752688172	0.817337461	0.206606218	NA
chr12	34834479	34834852	4	0	0	107.0991957	95.17678387	0.589359868	0.575097168	0	NA
chr12	34838934	34838997	9	0	0	165.3015873	60.0726108	0.764442487	0.679809387	0	NA
chr12	34845027	62004197	5	0	0	2.45260853	1255.288863	0.822383566	NA	0.957475173	NA
chr12	34846679	42400612	4	0	0	8.444100312	2380.196656	0.154606976	NA	0.95353361	NA
chr12	37999515	61732949	4	0	0	2.78521511	1342.830406	0.446935725	NA	0.95259742	NA
chr12	38006972	38008747	14	0	0	163.0433803	417.8514593	0.584437221	0.939565504	0	NA
chr12	38033912	38035282	3	0	0	19.3	38.54067621	0.134514308	0.391959799	0.029927007	NA
chr12	38062792	38062959	4	0	0	76.36526946	21.14941408	0.889619883	0.833365459	0	NA
chr12	38067009	38068330	8	0	0	6.62679788	13.28449009	0.25040575	0.576799486	0.308856927	NA
chr12	38099974	38100830	0	1	17	2.27453271	1.649300621	0.437362637	0.446107784	0.147196262	NA
chr12	38111619	38113547	4	0	0	7.131224066	9.222238826	0.46875	0.268900695	0.055497925	NA
chr12	38232280	38232967	0	1	61	1.400291121	2.272844546	0.406844106	0.17721519	0.617176128	NA
chr12	38383153	38383424	3	0	0	5.852398524	3.641750492	0.80952381	0.411371237	0.073800738	NA
chr12	38623533	38624992	0	4	174	3.814941741	2.4614971	0.991913747	1	0.017135024	NA
chr12	40048000	40048410	0	1	55	2.075609756	1.675254693	0.982758621	1	0.270731707	C12orf40
chr12	4101091	4102270	4	2	56	16.15860899	7.218117585	0.992399566	0.982954545	0	NA
chr12	4101124	134260356	5	0	0	0.797653996	583.8291387	0.804765565	NA	0.968047242	NA
chr12	41691169	41691555	4	0	0	0.764248705	0.424467457	0.99009901	1	0.235751295	PDZRN4
chr12	42845456	42845728	4	3	138.91	26.47426471	6.688944966	0.994568907	1	0	PPHLN1
chr12	44381896	44382303	0	2	43.96	1.928746929	1.467865171	1	1	0.339066339	TMEM117
chr12	45814349	45815076	0	1	68	2.878954608	1.524376891	0.990310078	1	0	ANO6
chr12	45886573	45887136	0	1	9	1.008880995	1.005275247	1	1	0.371225577	RP11-352M15.1
chr12	47163978	47164787	6	5	183	6.892459827	2.265352513	0.985524729	1	0	SLC38A4
chr12	47601010	47601566	0	8	334	11.29136691	3.859212691	0.990154712	1	0	PCED1B-AS1,PCED1B
chr12	47601010	47601581	15	0	0	10.99474606	4.214682085	0.990154712	1	0.026269702	PCED1B-AS1,PCED1B
chr12	47601012	47601566	0	4	59.84	11.30685921	3.857533755	0.970873786	1	0	PCED1B-AS1,PCED1B
chr12	47802522	47803019	4	0	0	0.601609658	0.489566622	0.99009901	1	0.398390342	NA
chr12	48120880	48121539	0	16	858	13.24886191	3.675202274	0.993083004	1	0	RP1-197B17.3
chr12	4885998	4886209	0	1	22	5.668246445	2.061584137	0.987632509	0.92801252	0	GALNT8
chr12	4885998	4886214	0	2	56	5.722222222	2.067532674	0.987632509	0.990306947	0	GALNT8
chr12	48922039	48922204	0	30	1324.89	181.2484848	32.01371033	0.992131756	0.999760091	0	OR8S1
chr12	49421861	49422012	4	0	0	7.357615894	2.053407347	0.352674897	0.814379085	0	KMT2D
chr12	49484038	49484283	0	4	141	16.8122449	4.071485346	0.993883792	1	0	DHH,RP11-386G11.8
chr12	49589418	49589707	0	12	591	18.82698962	3.973680487	0.989508559	0.996320147	0	TUBA1C
chr12	50134831	50135336	0	2	63	25.28910891	6.397058436	0.993471164	0.994957983	0	TMBIM6
chr12	50143240	50144493	0	1	69	4.775738228	3.806364901	0.990384615	0.998296422	0.055865922	TMBIM6
chr12	50197928	50198721	8	18	696	43.57124842	8.194377587	0.992707598	0.950284091	0	NCKAP5L
chr12	50197953	50198598	20	0	0	44.3503876	8.36649023	0.838222062	0.487484861	0	NCKAP5L
chr12	50278294	50279368	6	9	334	22.4283054	7.624142014	0.97828233	1	0	FAIM2
chr12	50278322	50279085	3	0	0	21.02752294	7.546658884	0.795805303	0.352140078	0	FAIM2
chr12	50278454	50279390	6	0	0	22.29807692	8.765208793	0.347676768	1	0.023504274	FAIM2
chr12	51138225	51139124	4	10	382	17.3214683	3.154899021	0.989308624	1	0	DIP2B
chr12	52178335	52178763	0	2	74	7.14953271	2.008410998	0.990728477	0.994065282	0	SCN8A
chr12	52204964	52205694	0	1	25	3.123287671	2.586292663	0.991784038	0.990353698	0.063013699	AC068987.1,SCN8A
chr12	52315043	52315801	3	0	0	1.48944591	1.737152451	0.893390192	1	0.521108179	ACVRL1
chr12	52581887	52582372	4	0	0	1.548453608	1.089889184	0.991735537	1	0	KRT80
chr12	52721524	52721885	2	1	55	2.487534626	0.788058215	0.991769547	1	0	NA
chr12	52811450	52812148	0	11	476	18.26790831	6.938214962	0.993213573	1	0	KRT124P,RP11-1020M18.10
chr12	52905790	52906267	3	0	0	2.320754717	1.372020903	0.991869919	0.542662116	0.113207547	NA
chr12	52905790	52906430	2	1	60	2.14375	1.260440771	0.991869919	0.982142857	0.084375	NA
chr12	53040081	53040436	8	0	0	2.98028169	1.166265222	0.744394619	0.897435897	0.045070423	KRT2
chr12	53345736	53346108	3	0	0	7.588709677	2.528372644	0.991709845	0.86042065	0	KRT18
chr12	53682282	53682681	8	6	174	4.30075188	2.357683421	0.798328109	0.881927711	0.010025063	ESPL1
chr12	53897898	53898308	0	1	45	0.634146341	0.930672392	0.977777778	0.404705882	0.682926829	TARBP2
chr12	54317166	54317316	4	0	0	7.233333333	3.242255731	0.471137988	0.735294118	0	NA
chr12	54440529	54440896	0	1	51	0.814713896	0.602900675	0.980392157	1	0.291553134	HOXC4
chr12	5486853	5487054	0	1	14.95	2.835820896	0.986430546	0.96969697	1	0	RP11-1038A11.3
chr12	55438605	55439191	1	2	119	15.70989761	4.768118416	0.995049505	0.696202532	0	NA
chr12	5590534	5591046	3	3	51	12.5859375	5.265642387	0.507214206	0.529538462	0	NTF3
chr12	56030667	56030928	0	1	36	0.796934866	0.979165232	0.972222222	1	0.601532567	OR10P1
chr12	56074626	56074996	16	2	122	4.602702703	2.178889686	0.995762712	0.997668998	0	NA
chr12	56119595	121219422	4	0	0	0.130790102	30.53957699	0.582763338	1	0.974584771	NA
chr12	56441445	56441933	8	6	258	22.91188525	6.814763846	0.992948435	0.990006662	0	NA
chr12	56636837	56637248	0	5	199	6.907542579	3.559875957	0.995726496	1	0.00729927	ANKRD52
chr12	57350147	57350951	1	3	107	3.411691542	1.967626705	0.986486486	1	0.039800995	RDH16
chr12	5757778	5758169	0	2	62	9.10741688	3.055952429	0.991576414	1	0	ANO2
chr12	57585436	57585756	0	2	27.88	26.025	18.22102151	0.410958904	0.560892638	0	LRP1
chr12	57585462	57585883	0	1	33	26.64370546	19.40801778	0.452968037	0.794472681	0	LRP1
chr12	57846797	57846921	0	1	53	2.14516129	0.518893805	0.990909091	1	0	INHBE
chr12	57914841	57915207	0	1	58	0.825136612	0.650365058	0.983606557	1	0.31420765	MBD6
chr12	57996031	57996357	8	0	0	3.573619632	1.064965118	0.993311037	0.887828162	0	PIP4K2C
chr12	58274304	58274861	0	1	27	2.759425494	1.445455341	0.728850325	0.970238095	0.096947935	RP11-620J15.2
chr12	58442800	58442990	0	2	90	3.136842105	1.302713979	0.984496124	1	0.089473684	NA
chr12	5856981	5857558	4	0	0	0.998266898	0.773251106	0.99009901	1	0.29982669	ANO2
chr12	5897820	5898453	4	10	516	30.26224329	6.198464318	0.992104041	1	0	ANO2
chr12	60774240	60774790	15	0	0	94.92909091	14.81646716	0.346308968	0.284303624	0	NA
chr12	62438582	62438973	0	1	47	0.751918159	0.968739077	0.979166667	1	0.624040921	FAM19A2
chr12	62538324	62538729	0	2	64	3.748148148	1.513976948	0.993103448	0.993273543	0	RP11-769N19.2,FAM19A2
chr12	62829599	62829854	0	4	200	13.40784314	2.972807687	0.993464052	1	0	NA
chr12	6426364	6426994	4	0	0	4.811111111	2.567353718	0.989778535	0.487906589	0	PLEKHG6
chr12	6426364	6427110	0	5	320	4.886058981	2.518381489	0.989778535	1	0	PLEKHG6
chr12	64272457	64274386	1	1	21	2.419906687	1.464965951	0.994382022	0.99270073	0.078797304	RP11-274J7.2,SRGAP1
chr12	6439033	6439493	4	0	0	3.35	2.01874369	0.982905983	0.43605547	0.041304348	TNFRSF1A
chr12	6439033	6439587	1	2	59	3.442238267	1.855157522	0.982905983	0.906976744	0.034296029	TNFRSF1A
chr12	64454226	64454502	0	2	18	14.2173913	2.944508843	0.999168745	1	0	SRGAP1,RP11-196H14.2
chr12	6463493	6463906	4	0	0	1.261501211	1.147434098	0.995098039	1	0.341404358	SCNN1A
chr12	6536057	6536680	0	4	168	4.028892456	1.895114923	0.989489489	1	0	NA
chr12	65478145	65478505	0	1	42	0.55	0.893028555	0.976744186	1	0.725	WIF1
chr12	66801548	66802354	21	96	4922.71	249.0818859	22.06786835	1	0.999849437	0	GRIP1
chr12	6696493	6696755	0	1	37	7.526717557	2.686773496	0.677696078	0.560228083	0	CHD4
chr12	67197479	67197890	16	0	0	2.900243309	1.785934485	0.99009901	1	0.274939173	GRIP1
chr12	67662951	67663217	0	1	67	3.522556391	1.19265399	0.797802198	1	0	CAND1
chr12	6982922	6983585	0	1	19	8.330316742	3.814448327	0.931163955	0.998106061	0	RPL13P5,SPSB2,LRRC23
chr12	69978152	69978699	0	1	8.93	1.413162706	1.061737072	0.520408163	1	0.321755027	MIR3913-1
chr12	70291445	70292441	14	176	7608.96	325.1757028	36.57481539	0.991541031	0.999830681	0	MYRFL
chr12	70960749	70961316	3	0	0	0.814814815	2.055472137	0.974358974	0.582089552	0.864197531	PTPRB
chr12	7289583	7290169	0	2	60	5.438566553	3.429516627	0.80604534	0.937845304	0.100682594	CLSTN3
chr12	7296192	7296600	0	1	9	0.713235294	0.713058397	0.988764045	1	0.43872549	CLSTN3
chr12	75991927	75992219	4	0	0	2.047945205	0.305927554	0.99009901	1	0	RP11-114H23.1
chr12	76634574	76634956	4	2	136	14.82460733	3.339925341	0.993610224	0.993051169	0	NA
chr12	772634	773018	0	3	136	16.84895833	7.997597228	0.996203905	1	0	NINJ2,RP11-218M22.1
chr12	78227418	78228148	0	5	263	9.279452055	2.73710971	0.9890625	1	0	NAV3
chr12	7859952	7860491	0	5	237	23.51576994	4.516844572	0.991194969	1	0	NA
chr12	7973614	7974110	4	0	0	0.600806452	0.489732641	0.99009901	1	0.399193548	SLC2A14
chr12	7974970	7975120	6	0	0	5.913333333	0.599295883	0.995016611	1	0.006666667	SLC2A14
chr12	79851331	79851735	8	0	0	9.683168317	2.484329872	0.99266055	0.811745776	0	RP1-78O14.1
chr12	79857033	79857268	4	11	555	122.7957447	46.72728465	0.993862134	1	0.034042553	RP1-78O14.1
chr12	79857921	79858134	0	2	74	2.647887324	1.892152746	0.424942263	0.778688525	0.338028169	RP1-78O14.1
chr12	79871982	79872210	1	2	114	20.23684211	5.535059916	0.991102323	0.977083333	0	RP1-78O14.1
chr12	79874560	79874749	0	8	454	42.22751323	9.38399429	0.895543843	1	0	RP1-78O14.1
chr12	80190611	80191003	0	1	28	0.609693878	0.844071709	0.619672131	0.308510638	0.617346939	PPP1R12A
chr12	80274688	133027536	5	0	0	0.124600097	18.64544544	NA	0.855421687	0.968778235	NA
chr12	80461417	80462167	0	2	58	1.161333333	1.05038321	1	1	0.361333333	NA
chr12	80947317	80947707	0	1	47	0.558974359	0.897494504	0.978723404	1	0.720512821	PTPRQ
chr12	81639726	81639919	0	5	211	10.9119171	3.995789617	0.989300412	1	0	ACSS3
chr12	82259899	82260128	0	1	29	5.759825328	1.500786392	0.991525424	0.992492492	0	NA
chr12	82698909	82699059	4	0	0	3.986666667	0.162754075	0.995024876	1	0	CCDC59
chr12	8408732	8409541	3	0	0	7.035846724	4.389835496	0.827697262	0.854469854	0	ENPP7P5
chr12	84932819	84932889	0	1	45	2.471428571	0.499183006	0.891752577	0.891752577	0	NA
chr12	8592367	8592607	1	8	424	144.3833333	20.39901278	0.993380583	0.99977622	0	NA
chr12	88379883	88380249	0	1	71	0.773224044	0.938225269	0.981981982	1	0.579234973	C12orf50
chr12	88754696	88755507	4	0	0	2.988902589	1.896489106	0.987755102	0.87755102	0.040690506	NA
chr12	90142989	90143911	12	2	78	4.68329718	2.376110946	0.989079563	1	0.050976139	NA
chr12	90821779	90822644	0	3	57	1.025433526	1.509676098	1	1	0.675144509	NA
chr12	92882862	92884111	3	16	381	17.18254604	6.658330894	1	1	0	RP11-693J15.5
chr12	94004374	94005204	2	3	145.98	19.06987952	4.101417179	0.993003229	1	0	NA
chr12	94204887	94205088	0	2	16	2.905472637	0.995522264	1	1	0	CRADD
chr12	95108053	95108350	0	1	72	1.64983165	1.180056626	0.987179487	1	0.077441077	NA
chr12	95167876	95167943	0	1	29	2.119402985	0.473865906	0.986111111	0.986111111	0	NA
chr12	95511962	95512211	0	1	44	1.024096386	0.153348459	0.99009901	1	0	FGD6
chr12	95615010	95615641	0	1	21	0.912836767	0.938865031	0.99078341	0.994897959	0.464342314	VEZT
chr12	96584382	96584811	0	1	62	1.715617716	1.342600685	0.99	1	0.305361305	NA
chr12	97143799	97144183	0	2	90	4.911458333	2.620526736	0.990502035	1	0.0859375	C12orf55
chr12	98513282	98513584	0	21	825.82	43.19205298	10.65423787	0.988826816	1	0	RP11-690J15.1
chr12	98862984	98863341	2	4	145.9	5.151260504	2.490222861	1	0.646365422	0	NA
chr13	100324895	100325648	2	1	58	24.25896414	5.774480423	1	1	0	CLYBL
chr13	100324896	100325610	12	0	0	24.58123249	5.728667469	0.995768091	0.73929099	0	CLYBL
chr13	100324896	100325648	2	2	118	24.27792553	5.754844578	0.995768091	1	0	CLYBL
chr13	101408842	101409417	0	3	199	2.568695652	1.340367582	0.990066225	1	0.013913043	ARF4P3,NALCN-AS1
chr13	101506897	101507239	0	1	50	1.087719298	0.990257249	0.99	0.987179487	0.295321637	NALCN-AS1
chr13	101815963	101816622	0	2	76	1.091047041	1.117210634	0.187234043	0.713580247	0.411229135	NALCN
chr13	103698683	103699078	12	0	0	3.043037975	1.372670274	0.79787234	0.777583187	0	SLC10A2
chr13	103779639	103780003	3	0	0	2.376373626	2.433419345	0.810679612	1	0.467032967	NA
chr13	104383097	104383895	0	12	606	16.85338346	3.859994329	0.992248062	1	0	NA
chr13	104614982	104616098	10	2	29.91	5.673835125	2.969872013	1	1	0.065412186	NA
chr13	104614991	104616083	4	0	0	5.652930403	2.986149441	0.953955136	0.881889764	0.066849817	NA
chr13	104615220	104615634	0	4	87	6.289855072	1.905507775	0.32320442	0.750766088	0	NA
chr13	104948332	104948885	0	2	76	5.01084991	2.68743473	0.673417722	0.99378882	0.057866184	NA
chr13	105922422	105922526	0	1	68.99	22.10576923	5.367133365	0.995996441	0.993386243	0	NA
chr13	107624435	107624955	0	1	17.86	0.351923077	0.477570126	1	1	0.648076923	NA
chr13	109492849	109493464	0	2	61.98	4.040650407	2.815746588	0.990012484	0.98358209	0.084552846	MYO16
chr13	109866015	109866374	0	2	86	11.22005571	4.480728029	0.99668325	1	0	NA
chr13	110291569	110291888	0	2	140	1.586206897	1.922788034	0.98245614	1	0.570532915	NA
chr13	110995382	110996131	8	4	80	27.01735648	7.654485876	1	1	0	COL4A2
chr13	110995383	110996061	4	0	0	26.70058997	7.932627422	0.990819209	0.482690891	0	COL4A2
chr13	110995383	110996131	6	20	928	27.01871658	7.659510356	0.990819209	1	0	COL4A2
chr13	111096371	111096748	0	10	470	7.567639257	2.511789284	0.975722543	1	0	COL4A2
chr13	111572177	111573038	0	1	42	2.849012776	1.743203714	0.993617021	0.986111111	0.116144019	NA
chr13	112040594	112041164	0	1	28	3.814035088	1.976301578	0.98997996	1	0.033333333	NA
chr13	112139175	112139657	4	0	0	0.815352697	0.802700822	0.99009901	1	0.356846473	NA
chr13	112276557	112277244	15	0	0	19.58369723	7.046625485	0.989427313	0.76486014	0	RP11-65D24.2,RP11-65D24.1
chr13	112306703	112307107	0	2	46	0.824257426	0.915383214	NA	0.402061856	0.314356436	RP11-65D24.2
chr13	112595035	112595688	0	1	29	1.388973966	1.942985425	0.751381215	1	0.494640123	NA
chr13	112791660	112792456	2	4	108	11.56532663	4.58936982	0.992136304	0.990184049	0	NA
chr13	113347966	113348335	0	14	772	23.72086721	5.944697558	0.991692627	0.991803279	0	ATP11A
chr13	113408917	113409122	0	2	75	2.126829268	1.734446477	0.983870968	1	0.346341463	ATP11A-AS1,ATP11A
chr13	113415986	113416310	0	2	80	13.90123457	6.045822838	0.99339934	0.993325918	0	ATP11A
chr13	113427033	113428164	8	7	187	55.06808134	10.77425944	1	1	0	ATP11A
chr13	113427034	113428039	10	0	0	55.52935323	11.27337303	0.991768856	0.391246684	0	ATP11A
chr13	113427034	113428164	3	15	648.99	55.07345133	10.77751279	0.991768856	1	0	ATP11A
chr13	113437071	113438184	0	1	73	5.840071878	3.193312418	0.996163683	0.603185136	0.022461815	ATP11A
chr13	113507754	113508161	7	62	2791.99	373.6240786	48.61935298	0.992224594	0.999877992	0	ATP11A
chr13	113567069	113567645	2	1	43	3.029513889	3.179387351	1	0.454121306	0.178819444	MCF2L
chr13	113568794	113570336	0	7	310.99	4.038910506	3.145381949	0.992714026	1	0.052529183	MCF2L
chr13	113650631	113651186	0	2	106	8.526126126	2.74185811	0.995274102	0.993315508	0	MCF2L
chr13	113677942	113678497	0	3	93	3.605405405	1.939900519	0.992050874	1	0.048648649	MCF2L
chr13	113748384	113748699	0	1	37	0.952380952	0.597044877	0.973684211	1	0.203174603	MCF2L
chr13	113840500	113840801	14	0	0	23.88704319	4.101761824	0.997370727	0.449699233	0	PCID2
chr13	113840501	113841214	12	21	911.92	19.24684432	5.764250638	0.989163416	1	0	PCID2
chr13	114017356	114017862	0	9	398	20.82806324	4.096668246	0.993667803	0.96947271	0	GRTP1
chr13	114292138	114292520	3	24	1326	14.79842932	3.901093637	0.992435703	1	0	TFDP1
chr13	114460128	114460498	0	1	22	1.078378378	0.979143347	0.990566038	0.52154195	0.362162162	NA
chr13	114606952	114607327	0	1	31	1.717333333	0.946625351	0.818965517	1	0.106666667	LINC00452
chr13	114830388	114830930	10	4	242	13.80442804	3.643542884	0.995734308	1	0	RASA3
chr13	114866423	114866897	0	3	48	4.099156118	1.321950086	0.979020979	1	0	RASA3
chr13	114890695	114891047	0	1	40	1.84375	1.227532459	0.8125	1	0.025568182	RASA3
chr13	114965886	114966439	5	0	0	11.73056058	3.074968509	0.990196078	0.995840266	0	NA
chr13	114972366	114973279	0	3	161	3.497261774	1.70504154	0.987679671	0.987288136	0.004381161	NA
chr13	19530377	19530876	0	1	77.38	2.583166333	2.216398439	0.132216015	0.597256858	0.300601202	PHF2P2
chr13	19970044	19970919	0	10	303.88	35.35771429	12.50622864	0.99028777	1	0	PARP4P2
chr13	20476957	20477279	0	1	51	1.891304348	2.236898121	0.5	1	0.531055901	NA
chr13	20704113	20704335	0	4	160	5.193693694	2.701910545	0.527733756	0.705882353	0	NA
chr13	20875443	20878516	3	0	0	0.772209567	1.344928972	0.454810496	0.229938272	0.65961601	NA
chr13	20966960	20967583	0	1	61	11.32905297	6.287078668	0.303345389	0.405738494	0	NA
chr13	20967042	20967307	0	1	50	7.305660377	1.482274526	0.301788051	0.200559227	0	NA
chr13	20967042	20967597	4	0	0	12.13333333	6.365749191	0.301788051	0.397215397	0	NA
chr13	20967158	20967930	0	1	40	13.52720207	5.608379736	0.38011965	0.418507845	0	NA
chr13	20967279	20967450	0	1	11.95	11.25730994	3.685500563	0.404628891	0.238104265	0	NA
chr13	20967833	20968047	0	4	264	10.34579439	3.715596841	0.329757344	0.344670261	0	NA
chr13	20967873	20968116	0	2	52	9.699588477	3.324104483	0.274029851	0.495798319	0	NA
chr13	21649261	21649895	0	2	60	2.548895899	1.74700475	0.988483685	0.984654731	0	NA
chr13	22261639	22262034	0	1	24	0.698734177	0.458807941	1	1	0.301265823	FGF9
chr13	22885465	22885828	0	2	16	0.798898072	0.40082408	1	1	0.201101928	NA
chr13	24131471	24132055	0	1	33	10.92808219	4.996399295	0.421939008	0.37495903	0	NA
chr13	24131548	24132646	0	1	46	10.58743169	5.06012183	0.627858628	0.42690815	0	NA
chr13	24131976	24132457	0	2	150.95	8.594594595	3.950300903	0.319079917	0.195484424	0	NA
chr13	24132145	24132563	4	0	0	9.464114833	4.134682842	0.420428336	0.345311623	0	NA
chr13	24132145	24132693	0	4	152	10.72810219	4.645947773	0.420428336	0.382304752	0	NA
chr13	24132368	24132689	0	2	153.8	11.84735202	4.522536247	0.285941856	0.391198704	0	NA
chr13	24662215	24663370	0	1	9	0.526406926	0.803641382	0.97761194	0.980392157	0.63982684	RP11-307N16.6,SPATA13
chr13	26753545	26753756	0	2	86	11.90047393	3.995797527	0.991120977	1	0	RNF6
chr13	27668995	27669410	0	1	63	0.906024096	0.988286749	0.988700565	1	0.539759036	USP12
chr13	27855346	27856442	2	5	231	6.578467153	4.136499876	1	0.994604317	0	NA
chr13	28523030	28523667	3	0	0	1.356357928	1.493106478	0.99009901	1	0.547880691	NA
chr13	28558847	28559817	11	0	0	98.24639175	20.73793557	0.992213859	0.473773457	0	URAD
chr13	28558847	28559954	9	20	660	98.6395664	19.82541658	0.992213859	0.992821985	0	URAD
chr13	29077521	29078363	1	2	94	1.733966746	1.49202494	0.988826816	1	0.175771971	NA
chr13	29077747	29078245	4	0	0	2.383534137	1.519448867	0.695219124	0.595238095	0	NA
chr13	30278322	30278737	4	0	0	4.142168675	1.299315898	0.50297619	0.416477702	0	NA
chr13	30555137	30555507	2	5	152.69	13.62702703	4.703802295	1	1	0	NA
chr13	30982147	30982565	6	9	534	10.39473684	3.531088322	1	1	0	NA
chr13	31270439	31270880	4	0	0	0.678004535	0.46724125	0.99009901	1	0.321995465	NA
chr13	31372580	31373171	8	2	96	4.138747885	2.182309536	0.985691574	1	0	NA
chr13	31416775	31417185	3	0	0	14.53170732	12.69531196	0.188012618	0.466183972	0	NA
chr13	31592646	31593100	8	0	0	1.317180617	0.948365149	0.99009901	1	0.341409692	NA
chr13	31837284	31837904	0	6	326	4.683870968	3.34086108	0.986128625	0.668073136	0.064516129	B3GALTL
chr13	31919225	31921423	6	0	0	20.31437671	6.09336539	0.993074792	0.66674424	0	NA
chr13	31919225	31921477	4	6	245.52	20.45337478	6.092905068	0.993074792	0.992286115	0	NA
chr13	34202209	34202546	0	2	138	1.727002967	1.547357538	0.985507246	1	0.376854599	RP11-141M1.3
chr13	34224803	34225371	2	3	68.94	3.580985915	1.488379074	0.997435897	1	0.001760563	RP11-141M1.3
chr13	36336133	36336485	0	3	167.94	6.636363636	2.842181533	0.432186235	0.317902499	0	NA
chr13	36482806	36483416	0	1	25	2.206557377	2.230185529	0.9296875	1	0.4	DCLK1
chr13	37414006	37414948	1	1	8	1.371549894	1.809962269	1	1	0.52866242	NA
chr13	37573241	37573943	4	0	0	5.474358974	2.969224496	0.990583804	0.563164109	0.071225071	EXOSC8,ALG5
chr13	43597755	43598417	18	32	1370.96	45.85800604	8.295764996	0.994519393	0.982155113	0	DNAJC15
chr13	43793152	43793344	0	1	37	0.947916667	0.998642742	0.974358974	1	0.526041667	ENOX1
chr13	44767413	44768182	0	5	227	5.275682705	3.839354638	0.992277992	0.955334988	0.059817945	SMIM2-AS1
chr13	44877649	44879801	12	44	1690.97	92.7848513	16.97408623	0.999767198	1	0	NA
chr13	45266884	45267282	8	0	0	50.05025126	6.844466454	0.993499898	0.369200692	0	LINC00407
chr13	45266884	45267612	4	15	681	45.15659341	8.290414526	0.993499898	1	0	LINC00407
chr13	45405328	45406078	3	2	141	4.177333333	2.058288825	0.99266055	0.994459834	0	NA
chr13	45405352	45406048	8	0	0	4.112068966	2.094484623	0.843167702	0.79954955	0	NA
chr13	45477365	45478088	0	5	214	6.213001383	2.393281799	0.988764045	0.925211098	0	NA
chr13	45914860	45915265	0	2	122	3	4.250199705	0.861486486	0.59293524	0.632098765	TPT1,RP11-290D2.6
chr13	45914874	45915279	0	2	94	3.066666667	4.358389101	0.646959459	0.719626168	0.632098765	TPT1,RP11-290D2.6
chr13	46156750	46159644	3	0	0	1.013130615	1.814620519	0.789346247	0.606237817	0.715618521	FAM194B
chr13	46354440	46355040	0	1	28	6.54	3.04002193	1	1	0	SIAH3
chr13	46376907	46377280	4	22	1151.9	45.44772118	8.224111312	0.991974318	1	0	SIAH3
chr13	46400996	46401926	8	0	0	1.423655914	1.524382325	0.99408284	1	0.361290323	SIAH3
chr13	46510652	46510798	0	1	7.94	2	0.234082294	0.995024876	1	0	NA
chr13	46942033	46943604	2	2	68	11.59643539	4.645562144	0.993459302	1	0	KIAA0226L,PPP1R2P4
chr13	47645938	47647392	0	2	90	1.750343879	2.365265445	0.989974937	0.987437186	0.482118294	NA
chr13	48324153	48325083	9	0	0	82.26236559	9.854750658	0.991699655	0.425636574	0	NA
chr13	48324153	48325193	6	31	1537	83.10288462	10.00951429	0.991699655	0.999781731	0	NA
chr13	48447272	48447643	0	1	53.89	5.010781671	1.834057021	0.997150997	1	0	NA
chr13	49451270	49451678	8	4	141	14.35294118	4.514458382	0.993982495	1	0	NA
chr13	50060599	50060899	4	0	0	1.686666667	0.463848634	0.625498008	1	0	SETDB2
chr13	50697582	50697990	6	0	0	5.588235294	2.085679187	0.986407767	0.295845998	0	DLEU2,DLEU1
chr13	50970014	50970598	9	28	1340	42.29452055	6.463986437	0.999527968	1	0	DLEU1
chr13	51164713	51165036	14	19	807	27.32817337	4.09984279	1	1	0	DLEU1
chr13	52664762	52665325	0	4	218	3.779751332	1.51645162	0.990610329	0.992146597	0.04973357	NEK5
chr13	53022289	53023537	6	16	588	32.58092949	10.92456015	0.992644054	0.766171538	0	VPS36
chr13	53022979	53024313	2	1	68	12.37856072	12.92846849	0.247435003	0.991304348	0.1011994	VPS36
chr13	53294882	53295216	0	1	49	4.305389222	3.005409444	0.994413408	1	0.110778443	LECT1
chr13	53484311	53484562	0	1	32	4.796812749	3.31280111	0.993630573	0.855146125	0.147410359	NA
chr13	53521899	53522101	0	6	366	18.67326733	5.139844184	0.989661114	0.993154034	0.004950495	NA
chr13	54182189	54185416	3	0	0	6.072823055	4.073993593	0.538932147	0.81547619	0.018593121	NA
chr13	54182189	54185502	1	2	118	5.998792635	4.051211382	0.538932147	0.994858612	0.018110474	NA
chr13	60218836	60219070	0	6	426	2.316239316	1.531155492	0.990769231	0.305555556	0.243589744	NA
chr13	62516637	62517787	6	0	0	8.360869565	3.784549727	0.994523549	0.994180407	0	NA
chr13	63308493	63308959	0	2	78	0.746781116	1.558666875	0.977272727	1	0.813304721	NA
chr13	65735180	65735758	0	1	67	5.740484429	3.308548398	0.988023952	0.98828125	0	NA
chr13	67330847	67331396	2	8	286	19.56830601	5.601959149	0.995378928	0.998258598	0	PCDH9
chr13	67911962	67912693	4	0	0	1.641586867	2.037304541	0.98173516	1	0.555403557	NA
[truncated: 5,805 more rows]
