# Supplementary material for: Deciphering the role of extrachromosomal circular DNA in adipose stem cells from old and young donors
Source: Stem Cell Res Ther. 2023 Nov 28;14:341. doi: 10.1186/s13287-023-03575-2 (PMC10683086; doi:10.1186/s13287-023-03575-2)
Supplement: Supplementary file 5 — Additional file 5: Data S4. eccDNAs detected in O-ASC1. [file 13287_2023_3575_MOESM5_ESM.xls]

chr1	101470984	101471197	0	1	28	0.694835681	0.95229971	0.967741935	1	0.65258216	DPH5
chr1	1018445	1018815	0	2	110	2.202702703	1.633928525	0.991769547	1	0.140540541	C1orf159
chr1	10523022	10523419	0	1	15	1.16372796	0.615414264	0.980392157	1	0.120906801	DFFA
chr1	106704020	106704252	0	1	65	1.314655172	0.464378396	0.991803279	1	0	NA
chr1	10776619	224201992	28	0	0	0.293587094	130.5226875	1	0.416659179	0.970868309	NA
chr1	10837714	10838304	0	1	35	3.493220339	2.459665432	0.534763948	0.620466321	0.177966102	CASZ1
chr1	109213312	109213864	2	1	13.93	21.6865942	4.232119419	1	1	0	NA
chr1	109213313	109213792	4	0	0	21.0960334	4.033156543	0.993524015	0.548685492	0	NA
chr1	109213313	109213864	2	2	74	21.70417423	4.215772906	0.993524015	1	0	NA
chr1	109238349	109238725	0	1	43	1.17287234	1.809963043	0.471938776	0.584474886	0.680851064	PRPF38B
chr1	109779081	109779921	0	1	55	2.202380952	4.318784446	0.7968	0.630297565	0.694047619	SARS
chr1	109779093	109779936	0	1	70	2.224199288	4.326889954	0.72318612	0.720807726	0.691577699	SARS
chr1	109954502	109954792	0	1	60	1.065517241	1.098204133	0.981651376	0.926605505	0.496551724	PSMA5
chr1	109955691	109957941	2	1	65	0.372	1.420115175	0.982716049	0.826741996	0.932	PSMA5
chr1	110171808	110172041	0	1	50	2.236051502	1.864529037	0.498795181	0.71040724	0.377682403	RP5-1160K1.6,AMPD2
chr1	110200831	110201456	1	1	13	9.0352	3.783591014	0.993224932	0.660862983	0	GSTM4
chr1	110271323	110271724	0	2	48	15.74314214	5.732730467	0.991512346	0.989145183	0	GSTM5,RP4-735C1.4
chr1	110280321	110280809	0	1	52	1.834016393	2.791804211	0.425770308	0.617554859	0.692622951	GSTM5,RP4-735C1.4,GSTM3
chr1	110555518	110557417	0	2	65	0.686677199	2.505662143	0.994017946	0.479052823	0.927330174	AHCYL1
chr1	110555549	110557460	0	1	76	0.676609105	2.430417788	0.76313276	0.899817851	0.921507064	AHCYL1
chr1	110732574	110732917	12	0	0	2.425655977	0.867041865	0.992424242	0.819672131	0.014577259	SLC6A17
chr1	11115069	11116144	0	1	73	1.879069767	3.099929342	0.398206278	0.921787709	0.720930233	SRM
chr1	11115870	11116095	0	2	56	4.271111111	3.42180084	0.749496982	0.240223464	0.36	SRM
chr1	11115921	11116149	0	2	134	4.293859649	3.401052084	0.419981499	0.977653631	0.355263158	SRM
chr1	11116089	11116697	0	1	37	1.074013158	2.458092639	0.367549669	0.395833333	0.833881579	SRM
chr1	11116101	11116729	0	1	50	1.136942675	2.425390812	0.333629893	0.642045455	0.807324841	SRM
chr1	11118885	11119366	0	1	63	2.407484407	3.251141829	0.697452229	0.840153453	0.542619543	SRM
chr1	1112335	1112911	0	1	46	3.305555556	2.366660146	0.646103896	1	0.138888889	TTLL10-AS1,TTLL10
chr1	11130957	11132210	1	1	65	0.757382283	2.084075642	0.593505039	0.821568627	0.873104549	RP4-635E18.7,EXOSC10
chr1	11130987	11132228	0	2	85	0.692183723	1.994031017	0.390817469	1	0.881547139	RP4-635E18.7,EXOSC10
chr1	11164306	11164663	1	13	499	29.75630252	6.418154905	1	1	0	NA
chr1	111660832	111661518	0	1	58	1.443148688	2.231265639	0.406732118	0.985267035	0.588921283	DRAM2
chr1	11167462	11168287	4	0	0	4.847272727	6.985418264	0.589754098	0.457587549	0.509090909	MTOR
chr1	11169706	11172955	4	0	0	1.141582025	3.425452513	0.799772469	0.406647116	0.848261003	MTOR
chr1	111986495	111986748	0	1	48	1.177865613	1.24949958	0.9375	1	0.509881423	WDR77
chr1	112305373	112305584	0	1	31	2.862559242	1.59533416	0.988304094	0.836032389	0	DDX20
chr1	113248626	113248840	0	4	158	6.177570093	2.730283899	0.986132512	1	0	RHOC,RP11-426L16.10
chr1	113456676	113459874	1	5	274	0.832395247	3.005839837	0.595963756	0.650994575	0.845841151	SLC16A1
chr1	114960898	114961219	0	1	32	0.953271028	0.963992001	0.975903614	1	0.489096573	TRIM33
chr1	115262271	115262311	0	1	8	12.025	1.106514799	0.229813665	0.298202108	0	CSDE1
chr1	115267842	115268860	0	1	28	1.599214145	3.407849395	0.765534383	0.156087409	0.694499018	CSDE1
chr1	115268891	115269636	0	4	126	3.822818792	6.461928991	0.646449136	0.265455951	0.519463087	CSDE1
chr1	115269641	115272988	0	2	109	1.348969226	4.31464886	0.648434403	0.636633296	0.797430535	Y_RNA,CSDE1
chr1	115275322	115276385	0	1	31	2.173095014	4.558819156	0.640070922	0.252868288	0.629350894	CSDE1
chr1	115276361	115276640	0	1	32	8.885304659	2.953844314	0.739043825	0.456720978	0	CSDE1
chr1	115276435	115276707	0	1	43	8.650735294	2.887485582	0.405130946	0.721442886	0	CSDE1
chr1	115276536	115276688	0	1	9	9.394736842	2.288868644	0.335382251	0.647345943	0	CSDE1
chr1	115277088	115279476	0	2	91	0.522194305	2.008547866	0.731497418	1	0.935510888	CSDE1
chr1	115280599	115282366	1	1	53	1.140350877	3.294384186	0.759124088	0.280461032	0.767968308	CSDE1
chr1	115280620	115282386	1	1	74	1.123442809	3.252587564	0.616816817	0.396267838	0.768403171	CSDE1
chr1	1153915	1154167	0	1	19	3.503968254	3.861180443	0.574344023	0.177902622	0.531746032	SDF4
chr1	1153960	1154225	0	1	54	3.049056604	3.275041272	0.303206997	0.734082397	0.505660377	SDF4
chr1	1159290	1163917	2	2	110	0.194078236	1.152113265	0.622083981	0.50712831	0.972120164	SDF4
chr1	116933417	116935527	0	1	53	0.686255924	2.52121815	0.876339654	0.34452975	0.916113744	ATP1A1OS,ATP1A1
chr1	116943765	116944206	0	1	31	5.01814059	5.799729229	0.638674033	0.34526699	0.16553288	ATP1A1OS,ATP1A1
chr1	116943772	116944213	0	1	38	5.19047619	5.988651399	0.650026838	0.414990859	0.16553288	ATP1A1OS,ATP1A1
chr1	11829100	11829553	0	20	654.85	25.36865342	5.839167983	0.990922121	1	0	C1orf167
chr1	11861095	11861403	15	3	99	14.23376623	15.91241948	0.463855422	0.780439122	0.188311688	MTHFR
chr1	11861189	11861303	0	12	585	34.21052632	6.304375651	0.94880729	0.876600985	0	MTHFR
chr1	11897174	11897473	0	1	38	1.819397993	1.433296702	0.993377483	1	0.197324415	CLCN6
chr1	12020703	12023638	0	4	154	0.635775128	2.680718179	0.996644295	0.549392097	0.941737649	PLOD1
chr1	12032971	12034774	0	1	65	0.731558514	2.101959353	0.650840752	0.428702011	0.863006101	PLOD1
chr1	12062044	12064080	0	1	32	0.228880157	0.85642775	0.519230769	0.438356164	0.926817289	MFN2
chr1	12475153	12476739	0	1	27	0.251576293	0.862056055	0.994897959	0.537037037	0.904791929	VPS13D
chr1	1247820	1248033	1	1	61	3.084507042	2.78027836	0.561702128	0.519154557	0.417840376	CPSF3L
chr1	1247851	1248080	0	1	30	3.248908297	2.720464438	0.329787234	0.703022339	0.388646288	CPSF3L
chr1	1247972	1248196	0	1	31	3.017857143	2.621961312	0.669891173	0.385892116	0.379464286	CPSF3L
chr1	12628338	12632785	4	0	0	0.36968743	1.37423314	0.637623762	0.460837887	0.92286935	RNU6ATAC18P,DHRS3
chr1	1273699	1273932	0	1	31	1.532188841	1.528005494	0.343253968	0.229276896	0.356223176	DVL1
chr1	1273784	1274000	0	2	64	2.518518519	2.155876901	0.270491803	0.784832451	0.384259259	DVL1
chr1	12775709	12776427	3	4	142	73.45264624	17.21039274	0.993895201	0.993394309	0	AADACL3
chr1	1277776	1278128	1	1	60	2.619318182	2.887565739	0.710327456	0.830287206	0.517045455	DVL1
chr1	12973396	45987534	12	0	0	0.348824555	163.8869062	NA	0.918269231	0.957032802	NA
chr1	1309731	1310138	0	1	51	1.528255528	2.09915454	0.212459321	0.763888889	0.624078624	AURKAIP1
chr1	1330823	1333681	1	1	70	0.17039888	0.783850231	0.7875	0.508532423	0.950664801	CCNL2
chr1	13645547	149035621	27	0	0	0.404620039	163.7804053	NA	0.190248977	0.972728651	NA
chr1	13843955	224203624	11	0	0	0.295583385	131.4707722	NA	0.887288977	0.971164981	NA
chr1	13869163	142540257	16	0	0	0.387858201	166.7648518	NA	0.451824744	0.9742292	NA
chr1	14158836	14159211	0	1	54	2.725333333	1.401626991	0.970479705	1	0.122666667	NA
chr1	145291616	145291944	0	1	49.99	1.570121951	0.87371368	0.990566038	0.653164557	0	NOTCH2NL,RP11-458D21.5,NBPF10
chr1	145439590	145439824	0	1	47	6.158119658	6.189717684	0.991957105	0.376679205	0.47008547	TXNIP
chr1	145439590	145439847	0	1	70	7.035019455	6.536543436	0.991957105	0.555093555	0.428015564	TXNIP
chr1	145439613	145439874	0	1	52	7.835249042	6.925414274	0.773458445	0.712275594	0.421455939	TXNIP
chr1	145439625	145439886	0	1	40	7.865900383	6.937130512	0.611260054	0.732767233	0.421455939	TXNIP
chr1	145439631	145439892	0	1	34	7.835249042	6.923754355	0.520107239	0.740721649	0.421455939	TXNIP
chr1	145439846	145440106	0	2	138	4.542307692	4.866895478	0.390361446	0.493351064	0.388461538	TXNIP
chr1	145440403	145440657	0	2	54	2.775590551	2.633975963	0.41563786	0.14158636	0.413385827	TXNIP
chr1	145440463	145440714	0	1	62	4.043824701	3.770570633	0.281885397	0.478436658	0.418326693	TXNIP
chr1	145440682	145440943	0	2	86	5.352490421	4.732528214	0.592739274	0.251959686	0.425287356	TXNIP
chr1	145594962	145595222	0	1	33	1.519230769	1.62540391	0.772727273	1	0.469230769	POLR3C
chr1	145594968	145595181	0	1	26	1.44600939	1.779683345	0.636363636	0.770642202	0.572769953	POLR3C
chr1	145744581	145745260	0	4	186	5.748159057	3.806423375	0.988448845	0.99702381	0.103092784	PDZK1
chr1	1477446	1479295	1	1	48	0.608977826	1.98129312	0.301778907	0.516409266	0.839913467	SSU72
chr1	147761957	147762439	6	0	0	1.278008299	2.146475877	0.976744186	0.75	0.668049793	NA
chr1	150204187	150208151	1	1	70	0.203077699	0.775755621	0.576530612	0.348806366	0.9129667	ANP32E
chr1	150266753	197333050	0	1	22	0.093371017	5.642192866	0.6075	0.486666667	0.967834181	NA
chr1	150551316	150551537	3	0	0	14.11764706	1.578906742	0.810532341	0.457803081	0	MCL1
chr1	150596642	150596775	0	1	48	5.601503759	1.365194908	0.710618436	0.996254682	0	ENSA
chr1	150771650	150772068	4	0	0	2.011961722	2.694554224	0.962393162	0.596949891	0.636363636	CTSK
chr1	150939612	150939950	0	1	66	1.855029586	0.845972795	0.502994012	1	0.130177515	CERS2
chr1	151054935	151055135	0	1	53	1.495	0.787384912	0.983606557	1	0.185	GABPB2
chr1	151158066	151158392	0	1	30	1.426380368	1.591516166	0.588957055	0.894117647	0.533742331	VPS72
chr1	151341987	151342246	0	1	43	1.918918919	1.886036167	0.605851979	1	0.281853282	SELENBP1
chr1	151342188	151345147	3	0	0	0.06218317	0.347130513	0.236252546	1	0.968908415	SELENBP1
chr1	151372561	151372963	0	1	46	5.111940299	6.855647831	0.557442197	0.264494754	0.629353234	PSMB4
chr1	151372946	151373271	0	2	64	6.458461538	7.037632738	0.823081801	0.385190217	0.532307692	PSMB4
chr1	151372963	151373286	0	1	48	6.650154799	7.286585387	0.733592881	0.548755884	0.535603715	PSMB4
chr1	151372986	151373309	0	1	71	7.034055728	7.650375937	0.593042518	0.799732977	0.535603715	PSMB4
chr1	151373007	151373321	0	1	56	6.843949045	7.676034652	0.444505798	0.890066225	0.550955414	PSMB4
chr1	151373029	151373306	0	1	34	5.967509025	7.752187902	0.276090558	0.771237458	0.624548736	PSMB4
chr1	151373238	151373756	0	2	80	4.386100386	6.467438478	0.779472141	0.265154639	0.173745174	PSMB4
chr1	151373723	151374054	0	1	38	9.63141994	10.36654992	0.892794376	0.526506024	0.374622356	PSMB4
chr1	151373730	151374064	0	1	48	9.907185629	10.50522008	0.863824503	0.654819277	0.371257485	PSMB4
chr1	151373735	151374069	0	1	53	9.958083832	10.53670703	0.837018837	0.709638554	0.371257485	PSMB4
chr1	151373743	151374074	0	1	58	9.915407855	10.57609906	0.787755102	0.761445783	0.374622356	PSMB4
chr1	151373750	151374084	0	1	68	9.928143713	10.5154969	0.73951974	0.858433735	0.371257485	PSMB4
chr1	151955694	151958616	1	4	172	3.334017796	13.99298248	0.372061509	0.302206204	0.896988364	S100A10
chr1	153516368	153517247	0	2	64	4.54152446	10.0820431	0.118930715	0.789505069	0.829351536	S100A4
chr1	153580524	153581420	6	0	0	1.974330357	4.170261639	0.723899371	0.472361809	0.780133929	S100A16
chr1	153587436	153587797	0	1	63	1.396121884	1.758520666	0.218612818	0.720338983	0.584487535	S100A14
chr1	153591444	153598889	0	3	194	0.349899261	1.858294618	0.589617486	0.550574713	0.919408999	S100A13,RP1-178F15.5
chr1	15360852	15361190	2	2	70	7.363905325	3.591673328	0.994932432	1	0	KAZN
chr1	153635237	153635583	0	1	34	2.953757225	4.100352486	0.85915493	0.680454177	0.632947977	ILF2
chr1	153635240	153635612	0	1	31	3.23655914	4.096675414	0.798122066	0.817598533	0.588709677	ILF2
chr1	153635515	153635731	4	0	0	4.773148148	4.156590182	0.838491296	0.824120603	0.356481481	ILF2
chr1	153637773	153640068	4	0	0	0.406535948	1.62894595	0.68907563	0.454183267	0.936819172	ILF2
chr1	153642645	153643424	3	0	0	0.243902439	0.65445892	0.984375	1	0.87804878	ILF2
chr1	153745525	153745783	0	1	33	2.569767442	1.979785622	0.320261438	0.556771546	0.313953488	INTS3
chr1	153902873	153903081	0	1	46	2.418269231	2.331443281	0.452631579	0.434954008	0.447115385	DENND4B
chr1	153902884	153903024	0	1	8	1.342857143	1.888958249	0.413407821	0.075046904	0.664285714	DENND4B
chr1	153903052	153903289	0	1	27	2.670886076	1.989772493	0.383612663	0.755741127	0.291139241	DENND4B
chr1	153913477	153913768	0	1	48	1.896907216	2.308587894	0.694444444	0.592920354	0.52233677	DENND4B
chr1	153913707	153913916	0	1	67	3	1.924408814	0.794444444	1	0.052631579	DENND4B
chr1	153915077	153915479	0	1	23.98	0.644278607	0.925229353	NA	0.921658986	0.669154229	DENND4B
chr1	153947234	153948378	1	2	143	1.450174825	3.71435977	0.314652015	0.97323601	0.863636364	JTB
chr1	153947267	153948380	0	1	45	1.123989218	3.185615904	0.172619048	0.99270073	0.887690925	JTB
chr1	153948334	153949270	0	1	48	1.418803419	3.201867287	0.605839416	0.689114391	0.767094017	JTB
chr1	153949169	153949484	0	1	33	3.685714286	3.093200795	0.908101572	0.382495948	0.015873016	JTB
chr1	153949452	153949751	0	1	44	4.127090301	4.555554722	0.387550201	0.427087841	0.518394649	JTB
chr1	153949469	153949775	0	1	19.99	4.431372549	4.680322744	0.229885057	0.455303381	0.506535948	JTB
chr1	154180026	154184855	1	3	131	0.264858149	1.328771601	0.390598769	0.461956522	0.944294885	C1orf43
chr1	154186973	154192342	4	0	0	0.085677035	0.633483742	0.631944444	0.390243902	0.979325759	C1orf43
chr1	154231398	154232463	0	1	40	0.763380282	2.292337067	0.997340426	0.524475524	0.85915493	SNORA58,UBAP2L
chr1	154231452	154232472	0	1	49	0.828431373	2.494891936	0.86332574	0.651748252	0.897058824	SNORA58,UBAP2L
chr1	154247881	154248119	0	1	29	3.62605042	3.853252739	0.497522299	0.209639954	0.336134454	HAX1
chr1	154247911	154248192	0	1	48	5.430604982	4.985707971	0.333994054	0.677165354	0.284697509	HAX1
chr1	15451452	15451629	0	1	20	3.994350282	1.228186735	0.756097561	0.959183673	0	TMEM51-AS1
chr1	15451452	15451633	0	1	27	3.983425414	1.223504333	0.756097561	0.994565217	0	TMEM51-AS1
chr1	154569436	154569650	0	1	36	0.962616822	1.179459988	0.418079096	0.283261803	0.58411215	ADAR
chr1	154717003	154717184	0	2	65	2.839779006	1.399197859	0.981308411	1	0.011049724	KCNN3
chr1	154923798	154924012	3	2	138	2.897196262	2.295605633	0.721590909	0.894865526	0.327102804	PBXIP1
chr1	154923946	154924322	3	3	153	1.789893617	2.49702035	0.536549708	0.405446293	0.627659574	PBXIP1
chr1	154923962	154924322	0	2	98	1.686111111	2.499739184	0.450598802	0.405446293	0.655555556	PBXIP1
chr1	154938961	154940263	0	1	32	0.541474654	1.541853466	0.238636364	0.734693878	0.882488479	SHC1
chr1	155025166	155025954	0	2	125	1.804568528	3.161054158	0.951965066	0.857562408	0.686548223	ADAM15
chr1	155028265	155028476	0	2	140	5.63507109	4.019443546	0.987277354	0.55283415	0.180094787	ADAM15
chr1	155028286	155028476	0	1	41	5.694736842	4.229156154	0.735849057	0.55283415	0.2	ADAM15
chr1	155028406	155028609	0	1	55	5.463054187	3.652701886	0.632398754	0.441087613	0.009852217	ADAM15
chr1	155028406	155028619	0	1	65	5.399061033	3.578154777	0.632398754	0.495398773	0.009389671	ADAM15
chr1	155028467	155028696	0	1	9	3.445414847	1.656754977	0.221030043	0.736842105	0.008733624	ADAM15
chr1	155167965	155168302	2	2	92	1.338278932	1.141912865	0.373015873	1	0.323442136	THBS3,RP11-263K19.4
chr1	155287760	155288048	0	1	51	1.475694444	1.490513825	0.987012987	0.624713959	0.503472222	FDPS,RUSC1-AS1
chr1	155691326	155695216	0	1	47	0.239588689	1.258871178	0.888288288	0.488864143	0.955784062	DAP3,MSTO1,MSTO2P
chr1	155698856	155699090	0	1	56	1.645299145	1.273597484	0.823529412	0.759530792	0.35042735	DAP3,MSTO1,MSTO2P
chr1	155801383	155801586	0	1	74	1.113300493	0.9885903	0.974025974	1	0.438423645	GON4L
chr1	155979339	155981669	1	3	179	0.719742489	2.585033836	0.238118935	0.896815287	0.926609442	SSR2
chr1	155984752	155988133	4	3	157	0.645075421	2.608661347	0.996163683	0.783685361	0.906536528	SSR2
chr1	156035790	156038101	0	1	40	0.290350498	1.144318802	0.563432836	0.266233766	0.935093033	RAB25
chr1	156093532	156093649	0	2	48	10.14529915	3.052993367	0.996161228	0.886564763	0	LMNA
chr1	156104987	156105723	0	2	66	2.625	5.111860144	0.634285714	0.1948	0.743206522	LMNA
chr1	156105006	156105746	0	4	216	2.767567568	5.300691136	0.607643928	0.3168	0.739189189	LMNA
chr1	156105808	156106048	0	1	44	7.141666667	5.850635056	0.402443992	0.187190764	0.370833333	LMNA
chr1	156106730	156106962	0	1	60	7.681034483	5.814813333	0.89049236	0.522451889	0.357758621	LMNA
chr1	156117904	156118245	0	2	76	10.23753666	4.758619138	0.997959184	1	0	SEMA4A
chr1	156280420	156280829	0	1	60	5.273838631	6.965041958	0.61976912	0.421565443	0.630806846	CCT3
chr1	156280450	156280859	0	1	30	5.122249389	6.792396067	0.308080808	0.494627507	0.630806846	CCT3
chr1	156281900	156286992	0	1	34	0.269638649	1.209641983	0.587685113	0.45379538	0.920856245	CCT3
chr1	156286999	156287315	0	1	40	2.870253165	3.357251918	0.377406932	0.713586291	0.522151899	CCT3
chr1	156294763	156303399	2	2	112	0.241547013	1.74331692	0.993270525	0.647421525	0.971283001	CCT3
chr1	156303382	156304568	0	1	52.83	1.599494098	4.720230196	0.528587444	0.63053536	0.875210793	CCT3
chr1	156304504	156304710	0	4	298	7.223300971	6.611158615	0.985324948	0.980322004	0.436893204	CCT3
chr1	156305618	156308002	1	2	110	0.792785235	2.671283084	0.985489722	0.76904474	0.789848993	TSACC,CCT3
chr1	156562351	156563236	0	2	76	1.472316384	1.928839044	0.735294118	0.302511416	0.515254237	APOA1BP
chr1	156701865	156702176	0	1	39	1.427652733	0.889600847	0.539634146	0.557103064	0.167202572	RRNAD1
chr1	156714891	156715166	0	2	94	7.145454545	5.358487513	0.491965389	1	0	HDGF
chr1	156764516	156767133	0	3	217	0.814291173	2.614715821	0.867082962	0.986526946	0.86816966	PRCC
chr1	157001511	157001690	6	0	0	3.664804469	3.634017021	0.981132075	1	0.48603352	ARHGEF11
chr1	157452093	157452213	0	22	1090	75.475	10.14639714	0.992999873	0.999870062	0	NA
chr1	15753693	15755145	0	1	60	0.685261708	1.16868124	0.995495495	0.893442623	0.687327824	EFHD2
chr1	157781127	157781526	0	1	30	1.185463659	1.071709207	0.96875	1	0.258145363	FCRL1
chr1	159199335	159199766	0	1	31	0.691415313	0.893334737	0.976470588	1	0.600928074	NA
chr1	159899569	159899767	0	1	34	1.606060606	1.289571081	0.972972973	1	0.368686869	IGSF9
chr1	160253334	160254897	0	1	54	0.297504798	0.945291821	0.94637224	0.717391304	0.90403071	DCAF8,DCAF8,PEX19
chr1	160260361	160261160	0	4	134	2.209011264	3.494693836	0.638485804	0.235660848	0.584480601	COPA
chr1	160260398	160261194	0	2	138	1.98241206	3.151882617	0.474872953	0.447630923	0.586683417	COPA
chr1	160264558	160265565	0	1	39	0.583912612	1.592141633	0.638554217	0.50617284	0.868917577	COPA
chr1	160264597	160265601	0	1	50	0.547808765	1.540523395	0.617821782	0.734567901	0.871513944	COPA
chr1	160265607	160265939	0	1	43	1.828313253	2.067544565	0.259259259	1	0.472891566	COPA
chr1	160267434	160268668	4	0	0	0.333063209	0.971269208	0.721382289	0.283333333	0.88897893	COPA
chr1	160268698	160268934	4	0	0	1.720338983	1.912871624	0.708333333	0.279620853	0.444915254	COPA
chr1	160276953	160278949	1	1	59	0.503507014	1.833087052	0.989655172	0.782214156	0.928857715	COPA
chr1	160322712	160323029	0	1	67	2.388012618	2.67673376	0.536704731	0.705107084	0.514195584	NCSTN
chr1	160322958	160323192	0	1	66	2.444444444	2.334960767	0.776923077	0.943820225	0.333333333	NCSTN
chr1	160709108	160709392	0	1	36	1.394366197	1.404007075	0.727272727	1	0.443661972	SLAMF7
chr1	160969453	160969729	0	1	64	2.192028986	1.85997357	0.693311582	0.643564356	0.315217391	F11R,RP11-544M22.13
chr1	161009742	161010072	0	1	56	2.854545455	1.857840211	0.870967742	0.46507177	0.151515152	USF1
chr1	161009767	161010108	0	1	31	2.926686217	1.850075021	0.611510791	0.5292172	0.146627566	USF1
chr1	161012403	161013088	6	0	0	0.903649635	1.385872871	0.866485014	0.328767123	0.659854015	USF1
chr1	161089636	161089938	0	1	43	2.877483444	3.148881273	0.846835443	0.598639456	0.503311258	NIT1
chr1	161091951	161092304	0	1	26	3.759206799	2.527207518	0.529032258	0.990521327	0	NIT1,DEDD
chr1	161180102	161180422	0	1	43	2.503125	2.629161508	0.471947195	0.371084337	0.29375	NDUFS2
chr1	161180149	161180485	0	1	29	3.770833333	3.916294625	0.304255319	0.825022665	0.279761905	NDUFS2
chr1	161180391	161182176	0	1	34	0.955742297	2.623691205	0.782939189	0.274849398	0.74789916	NDUFS2
chr1	161180413	161182201	0	1	59	1.00950783	2.769969024	0.665639445	0.482680723	0.746644295	NDUFS2
chr1	161182158	161183205	0	1	37	1.450811843	3.570174766	0.869105691	0.429268293	0.856733524	NDUFS2
chr1	161185102	161187815	0	1	41	0.410615555	1.586964763	0.971111111	0.462195122	0.907482492	FCER1G
chr1	16342834	16343019	2	24	323.06	124.7837838	17.23186102	0.993361936	0.968234851	0	HSPB7
chr1	16342834	16343024	2	40	1680	123.7157895	18.20304379	0.993361936	0.999920553	0	HSPB7
chr1	165721338	165728799	6	0	0	0.087253719	0.599356067	0.996389892	0.688679245	0.978823214	TMCO1
chr1	167889784	167893772	6	0	0	0.401705115	1.853895327	0.992974239	0.902970297	0.92778335	MPC2
chr1	1687751	1688059	0	1	32	0.896103896	0.951204508	0.70212766	1	0.50974026	NADK
chr1	16953572	16954186	0	2	18	11.32247557	3.29844249	1	1	0	CROCCP2
chr1	16953642	16953884	6	0	0	10.72727273	3.891079011	0.522486772	0.359417428	0	CROCCP2
chr1	17030113	17031209	2	3	81	10.66332117	6.163730556	0.994630072	0.983412322	0	ESPNP
chr1	17030172	17031133	3	0	0	10.99271592	6.177478229	0.730716724	0.499284692	0	ESPNP
chr1	171810702	171810880	0	1	81	2.735955056	1.44290182	0.985849057	1	0	DNM3
chr1	1718395	1718811	1	1	50	6.704326923	7.840144507	0.536333232	0.592769441	0.334134615	GNB1
chr1	1718408	1718824	1	1	63	6.514423077	7.653856724	0.471830986	0.685416667	0.334134615	GNB1
chr1	1718425	1718809	1	1	48	5.799479167	7.463375838	0.379950495	0.576190476	0.361979167	GNB1
chr1	1718460	1718877	0	1	33	5.201438849	6.16967892	0.176842771	0.989266547	0.333333333	GNB1
chr1	1724684	1735974	1	3	84	0.192914083	1.267912686	0.988095238	0.691309987	0.966784765	GNB1
chr1	173291668	173292035	0	5	296	42.13623978	5.86198858	0.982447704	0.996921498	0	NA
chr1	173455421	173456902	0	1	29	0.908845375	2.362304424	0.781523096	0.263070078	0.820391627	PRDX6
chr1	173793091	173793416	0	1	66	0.830769231	0.985576454	0.985294118	1	0.584615385	CENPL
chr1	175299130	175299339	4	7	199.99	9.296650718	2.129321	1	1	0	RP3-518E13.2,TNR
chr1	176926053	176926417	4	0	0	5.598901099	2.759319653	0.988431877	1	0.118131868	ASTN1
chr1	177002343	177002384	0	1	31	3.512195122	0.858869115	0.96	0.96	0	ASTN1
chr1	177880448	177880799	1	2	82	4.239316239	1.924424979	1	1	0.045584046	NA
chr1	17859607	17859966	0	1	34	0.835654596	0.980738766	0.970588235	1	0.576601671	NA
chr1	180151368	180153080	0	1	30	1.053738318	3.053175158	0.892137097	0.283096927	0.778037383	QSOX1
chr1	180151378	180153122	0	1	72	1.337729358	3.583223957	0.849802372	0.622340426	0.763761468	QSOX1
chr1	180382509	180399374	4	0	0	0.061784761	0.590447743	0.960526316	0.86013986	0.987429588	ACBD6
chr1	181576137	181576351	0	1	19	1.313084112	0.761280784	1	1	0.182242991	CACNA1E
chr1	181707573	181708637	0	4	138	49.67481203	14.28928712	0.991935484	1	0	CACNA1E
chr1	181711609	181712002	6	22	836	39.68447837	9.335542539	1	0.997722614	0.002544529	CACNA1E
chr1	181859246	181859408	0	1	72	1.777777778	0.41573971	0.987951807	1	0	NA
chr1	182113378	182113562	3	0	0	8.298913043	2.973213551	0.992063492	1	0	GS1-122H1.2
chr1	183086474	183086713	0	1	46	6.020920502	2.829089329	0.88907563	0.542348754	0	LAMC1
chr1	183090982	183091238	0	1	39	6.24609375	5.120995422	0.614906832	0.294462194	0.03125	LAMC1
chr1	183090987	183091253	0	1	54	6.481203008	5.10211736	0.599380805	0.37037037	0.030075188	LAMC1
chr1	183104184	183105561	0	1	42	0.721859114	2.288944736	0.945533769	0.462524655	0.875816993	LAMC1
chr1	183192305	183192741	0	8	384	9.922018349	4.381819357	0.993957704	1	0	LAMC2
chr1	183519992	183520264	0	1	63	1.790441176	1.005600397	0.541353383	0.583577713	0.025735294	SMG7
chr1	183532355	183532630	2	2	122	3.025454545	2.472261988	0.849529781	0.604733728	0.170909091	NCF2,SMG7
chr1	183532399	183532662	0	2	86	3.452471483	2.596543398	0.56402439	0.791293214	0.178707224	NCF2,SMG7
chr1	183595532	183595873	0	1	44.99	5.120234604	1.646172475	0.727732794	0.561662198	0	ARPC5
chr1	183596661	183599706	0	2	106	0.682430213	2.344816455	0.214899713	0.630486358	0.85681445	ARPC5
chr1	183599729	183602289	0	1	43	0.70859375	2.74150755	0.224252492	1	0.888671875	ARPC5
chr1	183602216	183604721	2	1	71	1.023552894	4.048587658	0.914310197	0.403478261	0.918163673	ARPC5
chr1	183602232	183604683	0	1	33	0.662994696	3.205948267	0.767780634	0.181184669	0.938392493	ARPC5
chr1	183602243	183604754	0	1	46	1.185583433	4.584770302	0.633247644	0.610239716	0.915969733	ARPC5
chr1	18573449	18573814	4	6	196	8.164383562	3.952504663	0.850905218	0.620981387	0	IGSF21
chr1	186316511	186319452	0	4	203	0.351241074	1.482089372	0.918965517	1	0.938456307	TPR
chr1	186324598	186324822	1	1	55	2.15625	2.221577675	0.774774775	0.56036036	0.330357143	TPR
chr1	186324654	186324864	0	1	37	2.828571429	2.271802904	0.513513514	0.864864865	0.352380952	TPR
chr1	19622447	19623377	3	48	1949.96	64.99677419	12.47823871	0.990510295	1	0	NA
chr1	19666014	19670902	0	2	100	0.38502455	1.386262372	0.231351351	0.701408451	0.86497545	CAPZB
chr1	196695724	196695978	0	1	58	2.342519685	1.737951536	0.983050847	0.762340037	0.228346457	CFH
chr1	19670850	19671744	1	1	63	1.438478747	3.289553041	0.892993631	0.940514469	0.837807606	CAPZB
chr1	19671680	19683193	4	0	0	0.146703726	0.828214433	0.985530547	0.716346154	0.944931816	CAPZB
chr1	19705084	19712081	0	1	62	0.31942261	1.731394304	0.670502092	0.73587385	0.947406031	CAPZB
chr1	19804991	19805173	0	1	56	1.648351648	0.581276095	0.985507246	1	0.054945055	CAPZB
chr1	19890205	19890487	0	13	592	14.5177305	5.380688923	0.991726991	1	0	NA
chr1	201459357	201465411	1	4	215.82	0.374463165	1.765398626	0.608866995	0.909433962	0.904360753	CSRP1
chr1	201958556	201965321	0	4	184	0.238285292	1.239405009	0.85443038	0.49912892	0.924464154	RP11-465N4.5,RNPEP
chr1	201969036	201970541	0	1	38	0.77807309	2.275957892	0.943221321	0.372230428	0.884385382	RP11-465N4.4,RNPEP
chr1	201969063	201970571	0	1	68	0.773209549	2.246783387	0.740217391	0.64549483	0.882625995	RP11-465N4.4,RNPEP
chr1	201981235	201981549	0	1	72	7.207006369	4.984544452	0.246552304	0.596674584	0	ELF3,RP11-510N19.5
chr1	201981250	201981564	0	1	57	7.347133758	5.129893165	0.207237965	0.646096307	0	ELF3,RP11-510N19.5
chr1	201981257	201981564	0	1	50	7.302931596	5.1791449	0.19054194	0.646096307	0	ELF3,RP11-510N19.5
chr1	202077185	202078200	4	2	58	1.174384236	1.855927527	0.982905983	0.923611111	0.609852217	NA
chr1	202156045	202156172	0	2	47.98	4.488188976	1.78297346	0.383838384	0.888111888	0	PTPRVP
chr1	202301005	202302178	4	0	0	1.602728048	3.587758774	0.531351351	0.336601307	0.747655584	UBE2T
chr1	202302411	202302667	0	1	52	4.328125	3.143965885	0.344444444	0.602941176	0.23046875	UBE2T
chr1	202302577	202304147	0	2	60	0.982165605	2.267676585	0.573607933	0.307807808	0.787898089	UBE2T
chr1	203149047	203149861	2	4	203	4.557739558	3.108754825	0.992343032	0.992101106	0.103194103	CHI3L1
chr1	203149047	203150347	16	0	0	2.948461538	3.250508472	0.992343032	0.315508021	0.392307692	CHI3L1
chr1	203186617	203186908	0	1	42	2	1.323849432	0.989528796	0.251184834	0.151202749	CHIT1
chr1	203186867	203188374	6	0	0	1.678168547	2.431123091	0.566860465	0.324985092	0.471134705	CHIT1
chr1	203186951	203187120	0	1	57	3.532544379	2.878270978	0.406119611	0.457957958	0.378698225	CHIT1
chr1	203188396	203188879	0	1	60	3.329192547	5.157691072	0.446808511	0.570911722	0.685300207	CHIT1
chr1	203188858	203191358	0	2	58	0.39	1.447584194	0.500780031	0.210674157	0.9232	CHIT1
chr1	203188912	203191393	2	2	128	0.323659815	1.274988231	0.292329957	0.435862069	0.930270052	CHIT1
chr1	203205297	203205819	0	9	206.92	7.590038314	3.561250641	0.994732882	0.939726027	0	CHIT1
chr1	205232083	205232594	0	3	180	5.395303327	2.571919995	0.9875	0.657566303	0.003913894	TMCC2
chr1	205232084	205232828	0	1	23.98	4.564516129	2.820552267	0.975232198	1	0.112903226	TMCC2
chr1	205630592	205630938	4	0	0	2.225433526	1.625675658	0.964412811	0.192803802	0.049132948	SLC45A3
chr1	205713179	205713401	0	1	24	1.945945946	0.574814311	0.988439306	1	0.009009009	NUCKS1
chr1	206317529	206318343	0	1	33	0.539312039	1.316238598	0.995238095	0.215025907	0.813267813	CTSE
chr1	206327477	206328992	0	2	62	0.912871287	2.304608528	0.682852807	0.387596899	0.77029703	CTSE
chr1	206765146	206767085	0	1	32	0.316142341	0.791003027	0.632034632	1	0.840123775	EIF2D
chr1	206902739	206903350	0	1	35	2.700490998	5.259266602	0.992606285	0.322851153	0.777414075	MAPKAPK2
chr1	206902739	206903366	0	1	51	2.910685805	5.351891318	0.992606285	0.445143256	0.757575758	MAPKAPK2
chr1	206904991	206905252	0	1	70	3.32183908	3.184592648	0.939873418	0.780821918	0.394636015	MAPKAPK2
chr1	206905006	206905265	0	1	64	3.525096525	3.298874778	0.794303797	0.906849315	0.397683398	MAPKAPK2
chr1	208062506	208062859	3	0	0	1.201133144	1.84584331	0.782608696	0.234741784	0.628895184	CD34
chr1	208276612	208276858	0	2	106	5.796747967	2.146880322	0.735588972	1	0	PLXNA2
chr1	209768943	209769720	1	1	16	6.329472329	3.87541754	0.99207607	0.847363552	0.003861004	CAMK1G
chr1	20978946	20979178	3	3	189	4.827586207	3.977904192	0.472386588	0.551160791	0.370689655	DDOST
chr1	20978987	20979222	0	2	64	5.289361702	4.127914008	0.335058215	0.636627907	0.365957447	DDOST
chr1	20979403	20980207	4	1	61	1.267412935	2.72575386	0.521961185	0.568868981	0.812189055	DDOST
chr1	20979421	20980225	0	1	43	1.177860697	2.533252958	0.41322314	0.652173913	0.812189055	DDOST
chr1	20980164	20980760	2	1	44	2.005033557	3.814266952	0.660839161	0.220774386	0.743288591	DDOST
chr1	20980753	20981143	1	1	33	7.428205128	9.379121623	0.799835255	0.443384224	0.607692308	DDOST
chr1	20980759	20981149	1	1	39	7.48974359	9.442601089	0.771575614	0.51653944	0.607692308	DDOST
chr1	20980769	20981159	1	1	49	7.546153846	9.49772837	0.726731199	0.630407125	0.607692308	DDOST
chr1	20980792	20981182	2	1	72	7.387179487	9.337618416	0.570737156	0.857506361	0.607692308	DDOST
chr1	20981978	20982268	0	1	50	4.617241379	3.868758062	0.463104326	0.959072306	0.068965517	DDOST
chr1	20987374	20987713	0	1	48	3.702064897	4.389888003	0.99122807	0.227379553	0.560471976	DDOST
chr1	20987389	20987742	0	1	53	4.461756374	5.244107366	0.869714286	0.47826087	0.538243626	DDOST
chr1	20987418	20987772	0	1	67	4.813559322	5.656778074	0.589714286	0.69800235	0.536723164	DDOST
chr1	20987458	20987813	0	1	26	4.707042254	5.595151924	0.224	0.827376426	0.535211268	DDOST
chr1	2108168	2108548	0	1	72	0.773684211	0.681594188	0.986111111	1	0.371052632	PRKCZ
chr1	21083677	21091977	0	2	113	0.213855422	0.994164093	0.860655738	0.875512996	0.93686747	HP1BP3
chr1	21106333	21106915	0	2	144	1.974226804	3.360528258	0.660262892	0.6159601	0.690721649	HP1BP3
chr1	21155691	21167422	1	1	74	0.075014918	0.621825284	0.664759725	0.422857143	0.981075782	EIF4G3
chr1	211897795	211897970	1	15	767	142.6685714	35.26963705	0.995778134	0.994839846	0	RP11-122M14.3
chr1	2121113	2125118	1	1	39	0.429962547	1.263291827	0.584210526	0.552854123	0.871910112	AL590822.2,C1orf86
chr1	212788509	212791522	0	1	53	0.427149021	1.155551861	0.997641509	0.607758621	0.839694656	RN7SL512P,ATF3
chr1	21551820	21553686	0	1	34	0.551982851	1.929554878	0.666110184	0.582375479	0.919078242	ECE1
chr1	217821060	217821439	0	8	308	3.976253298	3.180077445	0.984848485	1	0.237467018	SPATA17
chr1	21982978	21983153	0	1	9	2.28	1.221895483	0.75	1	0	RAP1GAP
chr1	220152898	220153516	0	1	59	1.025889968	1.943200643	0.232526882	0.727272727	0.754045307	EPRS
chr1	220156667	220157601	1	2	148	0.921841542	2.402999204	0.488861386	0.983122363	0.859743041	EPRS
chr1	220157546	220160544	1	1	57	0.414276184	1.711464012	0.987341772	0.380549683	0.921280854	EPRS
chr1	220160666	220161976	6	0	0	0.539694656	1.646981017	0.307852675	0.218001652	0.9	snoU13,EPRS
chr1	220759322	220759442	0	1	26	1.95	0.284312035	1	0.892857143	0.016666667	MARK1
chr1	22149900	22150175	2	2	134	3.989090909	3.713840097	0.365685661	0.75	0.454545455	LDLRAD2,HSPG2
chr1	22149928	22150204	2	3	159	3.721014493	3.505439932	0.24535809	0.960526316	0.452898551	LDLRAD2,HSPG2
chr1	22149933	22150176	0	3	144	3.555555556	3.700739555	0.228210246	0.761695906	0.514403292	LDLRAD2,HSPG2
chr1	22151077	22151273	0	1	32	1.974489796	2.136744196	0.55	1	0.43877551	LDLRAD2,HSPG2
chr1	22154859	22155416	0	1	59	1.847396768	3.091666196	0.463059313	0.311965812	0.725314183	HSPG2
chr1	22157477	22157749	0	1	40	2.3125	2.176442642	0.838420108	0.570135747	0.444852941	HSPG2
chr1	22157536	22157796	0	1	48	1.707692308	1.792918351	0.376053963	0.724590164	0.465384615	HSPG2
chr1	22160072	22160418	0	1	36	2.606936416	3.097893818	0.260078023	0.98489426	0.575144509	HSPG2
chr1	22160080	22160420	0	1	54	2.529411765	3.071072759	0.198657718	1	0.585294118	HSPG2
chr1	22176930	22178126	0	1	62	0.699832776	1.899929581	0.491025641	0.63943662	0.872073579	HSPG2
chr1	22190593	22191360	0	1	48	0.685788787	1.570289296	0.604089219	0.205882353	0.816166884	HSPG2
chr1	22190603	22191380	0	1	44	0.781209781	1.695176617	0.605442177	0.359872611	0.805662806	HSPG2
chr1	22191493	22192255	6	0	0	0.702099738	1.227087455	0.238853503	0.394366197	0.730971129	HSPG2
chr1	222435144	222435294	4	0	0	3.986666667	0.162754075	0.995024876	1	0	QRSL1P2,RP11-400N13.1
chr1	222763586	222764432	4	0	0	3.995271868	3.221892658	0.744769874	1	0.336879433	RP11-378J18.3
chr1	222827583	222827818	0	3	187	3.574468085	2.848998935	0.881578947	0.935185185	0.378723404	MIA3
chr1	223255669	223255849	1	3	72	11.52222222	3.362300065	0.999071495	1	0	NA
chr1	223255680	223255848	0	1	71	12.16071429	2.371282447	0.981967213	0.992094862	0	NA
chr1	223957543	223958213	1	1	66	2.670149254	4.884349509	0.760238908	0.828349945	0.57761194	CAPN2
chr1	224548210	224553673	0	1	97	0.149917628	0.782638991	0.899628253	0.875728155	0.949478309	CNIH4
chr1	225046802	225047568	0	2	56	1.941253264	1.58417286	1	1	0.248041775	NA
chr1	22543978	22544401	4	32	1055.88	74.94326241	10.51202602	0.999737153	1	0	NA
chr1	226032216	226032886	0	1	40	1.137313433	2.296449942	0.746453901	0.482352941	0.776119403	EPHX1,RP11-285F7.2
chr1	226037661	226040393	0	1	29	0.280380673	0.860987125	0.598911071	0.520231214	0.896412884	TMEM63A
chr1	226832994	226833311	0	2	106	4.252365931	2.727249296	0.990304709	1	0.129337539	ITPKB
chr1	22794303	22794553	0	6	170.98	14.272	4.853660062	0.995974698	1	0	ZBTB40
chr1	227962441	227962657	5	22	909.91	91.52777778	11.64399252	1	0.999779736	0	SNAP47
chr1	228284907	228285135	0	4	220	14.0745614	10.74703804	0.28763273	0.679133274	0.328947368	MIR3620,ARF1
chr1	228285041	228285325	0	3	102	11.18661972	11.24144575	0.526350461	0.27711419	0.475352113	MIR3620,ARF1
chr1	228285290	228285570	0	2	36	8.442857143	8.089915617	0.517908082	0.076881282	0.471428571	ARF1
chr1	228285310	228285594	0	2	84	8.813380282	8.351247936	0.563783238	0.189417989	0.464788732	ARF1
chr1	228285314	228285598	0	2	92	8.873239437	8.42059778	0.572357167	0.210484721	0.464788732	ARF1
chr1	228285358	228285643	0	1	56	9.343859649	8.918008934	0.447682752	0.449362145	0.463157895	ARF1
chr1	228285378	228285663	0	1	36	9.684210526	9.199462026	0.309125657	0.52773982	0.463157895	ARF1
chr1	228285387	228285613	0	1	27	7.14159292	8.647847199	0.239369326	0.290448852	0.584070796	ARF1
chr1	228285389	228285675	0	1	24	9.821678322	9.290928276	0.222169135	0.57007467	0.461538462	ARF1
chr1	229155330	229155896	0	2	52	9.719081272	3.227075693	0.96009577	0.967228464	0	NA
chr1	229602385	229606356	0	1	29	0.184084613	0.771638109	0.95377129	0.649700599	0.941324603	NUP133
chr1	22970137	22970534	0	1	32	1.166246851	2.083295507	0.992857143	0.11627907	0.738035264	C1QC
chr1	23004819	23005661	0	1	50	2.459619952	2.378927451	0.89	0.446327684	0.275534442	NA
chr1	23005610	23005737	0	1	37	3.700787402	1.199179251	0.784679089	0.855392157	0	NA
chr1	230401024	230410249	0	1	59	0.168130081	1.015021606	0.777908343	0.623361144	0.947317073	RP5-956O18.2,GALNT2
chr1	231237481	231237832	0	1	38	0.854700855	0.951217159	0.978021978	1	0.535612536	NA
chr1	232120784	232121056	1	2	89	1.419117647	0.831857834	1	1	0.132352941	DISC1
chr1	232343601	232343778	0	1	63	2.242937853	0.981621144	0.99609375	0.988636364	0	NA
chr1	232511426	232511996	3	0	0	11.40175439	3.64306557	0.992	0.659259259	0	NA
chr1	232893129	232893906	0	1	59	4.321750322	2.960391122	0.340811456	0.997375328	0.014157014	NA
chr1	233121482	233122017	2	2	89	14.32149533	4.56903491	0.994845361	0.990853659	0	PCNXL2
chr1	233121519	233121679	8	0	0	15.4625	5.894793784	0.861969806	0.390120968	0	PCNXL2
chr1	23406044	23407962	0	2	50	0.585505735	1.749642755	0.764004768	0.232142857	0.825338895	KDM1A,RP1-184J9.2
chr1	23419494	23419678	0	1	42	2.168478261	1.654665955	0.449044586	0.356353591	0.315217391	LUZP1
chr1	234529184	234529492	0	1	48	0.922077922	0.963842874	0.819672131	1	0.506493506	TARBP1
chr1	234546178	234553861	4	0	0	0.105557725	0.461929906	0.933554817	0.387323944	0.935962515	TARBP1
chr1	234565035	234565275	0	1	36	3.154166667	1.404302664	0.527210884	0.823779193	0.079166667	TARBP1
chr1	235613595	235616445	3	0	0	0.075789474	0.381883363	0.728323699	0.857142857	0.962105263	B3GALNT2
chr1	235738280	235738624	4	0	0	5.380813953	1.789108986	0.688657407	0.487679671	0	GNG4
chr1	235850275	235856726	0	1	71	0.160595257	0.660653523	0.840909091	1	0.929468299	LYST
chr1	236413207	236416762	6	0	0	0.082700422	0.398197795	0.984126984	1	0.958649789	ERO1LB
chr1	237052984	237053192	0	1	42	1.221153846	0.975238933	0.976190476	1	0.389423077	MTR
chr1	24083497	24086031	0	1	31	0.547355959	2.264462184	0.630813953	0.384615385	0.921862668	TCEB3
chr1	24083535	24086069	0	1	69	0.571033938	2.308379599	0.498743719	0.628787879	0.921862668	TCEB3
chr1	241134321	241134501	0	1	13	5.694444444	1.735566581	0.984899329	1	0	RGS7
chr1	24123030	24123265	0	1	47	2.808510638	2.707266014	0.817391304	0.749206349	0.463829787	GALE
chr1	24123055	24123264	0	1	20	2.660287081	2.835928396	0.382608696	0.742857143	0.5215311	GALE
chr1	24147000	24151906	1	1	62	0.102323685	0.57261772	0.991803279	0.687306502	0.966367713	HMGCL
chr1	241757930	241761151	0	2	110	0.299285936	1.366368605	0.644381223	1	0.947531822	KMO,OPN3
chr1	24408155	24408565	0	2	41	13.24878049	5.888522194	0.993820803	1	0	MYOM3,RP11-293P20.4,RP11-293P20.2
chr1	244238138	244238352	0	6	324	12.76635514	3.202158849	0.990215264	1	0	RP11-278H7.4
chr1	244572195	244572345	4	0	0	3.986666667	0.162754075	0.573888092	1	0	RP11-518L10.5,ADSS
chr1	244583471	244586154	0	1	17	0.424152069	1.611007947	0.884020619	0.370535714	0.923220276	ADSS
chr1	2449667	2450037	0	1	39	0.837837838	1.323662272	0.549618321	1	0.678378378	PANK4
chr1	245018891	245019336	0	1	18.99	4.761797753	6.984855296	0.071356275	0.660476383	0.656179775	HNRNPU
chr1	245019223	245019264	0	1	34	15.80487805	1.74215331	0.368810472	0.229868748	0	HNRNPU
chr1	245020968	245021410	0	1	50	4.536199095	6.809283126	0.488348531	0.782706767	0.653846154	HNRNPU
chr1	245020974	245021419	0	2	88	4.348314607	6.538565151	0.427051672	0.806188925	0.649438202	HNRNPU
chr1	24648511	24648684	0	2	102	3.358381503	0.695901905	0.991304348	0.987841945	0	GRHL3
chr1	247294448	247294638	0	1	43.91	2.078947368	1.226496485	0.984848485	1	0.068421053	ZNF124
chr1	247321394	247322419	0	4	68	1.104390244	1.788262611	0.741573034	1	0.723902439	ZNF124
chr1	247321462	247322436	4	0	0	1.158110883	1.814172736	0.934579439	1	0.710472279	ZNF124
chr1	248567497	248567551	1	1	71	61.27777778	26.14943995	0.930801688	0.936332767	0	NA
chr1	248567501	248567545	0	3	285	72.47727273	10.15222465	0.897046414	0.90237691	0	NA
chr1	248567503	248567545	0	3	181	74.21428571	5.680106112	0.876793249	0.882003396	0	NA
chr1	2488079	2489219	0	1	53	1.180701754	2.131381119	0.589395808	0.562240664	0.600877193	RP3-395M20.8,TNFRSF14
chr1	25124231	25140617	0	1	33	0.104967655	0.8051106	0.990450205	0.356382979	0.969425119	CLIC4
chr1	25555560	25558689	0	1	55	0.216043464	1.14663968	0.460710441	0.918518519	0.952061361	SYF2
chr1	25613485	25613686	4	0	0	2.507462687	1.934549462	0.985915493	0.397163121	0.373134328	C1orf63,RHD
chr1	25664843	25667008	0	1	45	0.629561201	2.465550928	0.874603175	0.428023033	0.931639723	TMEM50A
chr1	25878906	25879457	0	8	309	15.74591652	4.1071025	0.992918563	1	0	LDLRAP1
chr1	26136213	26137994	0	1	49	0.417181359	1.394026369	0.919230769	0.748587571	0.914093206	SEPN1,RP1-317E23.6
chr1	26140565	26142079	0	1	40	0.403566711	1.316098057	0.804988662	0.172782875	0.902245707	SEPN1,RP1-317E23.6
chr1	26227461	26228012	0	1	30	5.353901996	8.473079941	0.505265736	0.229699666	0.629764065	STMN1
chr1	26227501	26228052	2	1	70	4.745916515	7.604138274	0.394011976	0.503893215	0.629764065	STMN1
chr1	26227519	26228060	0	1	59	4.323475046	7.141349726	0.320745463	0.557842047	0.641404806	STMN1
chr1	26227524	26228073	0	1	54	4.276867031	6.931609208	0.298913043	0.622914349	0.632058288	STMN1
chr1	26227537	26228090	0	2	81	4.027124774	6.496708463	0.244315311	0.678997613	0.627486438	STMN1
chr1	26228084	26230190	0	1	58	0.497150997	1.880383428	0.327586207	0.295103093	0.928774929	STMN1
chr1	26607376	26607650	0	2	94	16.10948905	15.17521935	0.361607143	0.280548844	0.120437956	SH3BGRL3
chr1	26644459	26646706	0	4	167	1.213618158	4.107016546	0.922835634	0.168307635	0.842901647	CD52,UBXN11
chr1	26887284	26887607	0	1	57	1.430340557	1.728635768	0.670391061	0.913580247	0.585139319	RPS6KA1
chr1	27092795	27093034	0	1	60	7.234309623	3.325367605	0.279056387	0.653398653	0	ARID1A
chr1	27679942	27680292	0	1	37	1.291428571	1.267477005	0.559907834	0.642857143	0.374285714	SYTL1
chr1	27693140	27693880	0	4	60	1.793243243	1.764272385	1	1	0.381081081	MAP3K6
chr1	27697119	27697379	0	2	92	2.261538462	1.951543161	0.947867299	0.624113475	0.419230769	FCN3
chr1	27992575	27992780	4	0	0	17.12195122	6.446005085	0.99851742	0.462198149	0	IFI6
chr1	27994968	27995823	1	1	65	2.016374269	4.497402858	0.88173456	0.73125	0.804678363	IFI6
chr1	27994972	27995822	1	2	111	1.991764706	4.484868987	0.860709593	0.720833333	0.809411765	IFI6
chr1	27995020	27995859	0	1	25	2.05363528	4.687185688	0.381401617	1	0.820023838	IFI6
chr1	27995739	27998685	2	5	233	0.709097081	2.644576884	0.99918897	0.994318182	0.870332654	IFI6,RP11-288L9.4
chr1	28562871	28564403	0	1	57	1.671671018	3.504738542	0.459917355	0.238423645	0.660574413	ATPIF1
chr1	28790420	142542771	12	0	0	0.424624745	177.3670554	NA	0.928944883	0.976874148	NA
chr1	28859592	28859902	4	0	0	7.693548387	3.730384005	0.985482494	0.643705463	0	RCC1
chr1	28905077	28906090	4	0	0	0.931885489	1.921022088	0.887218045	0.363520408	0.75715696	SNHG12,SNORD99
chr1	29476613	29481244	0	1	36	0.260850788	1.141556391	0.966906475	0.278969957	0.92614986	RP11-242O24.5,SRSF4
chr1	29481331	29485942	1	1	56	0.17219692	0.802738163	0.456366237	0.731788079	0.951854262	SRSF4
chr1	30893438	30893636	1	22	985	101.0808081	12.53816539	0.992878522	0.999054195	0	RP4-591L5.2
chr1	30949648	30950034	4	11	543	8.186528497	2.082849998	0.992094862	1	0	NA
chr1	31107737	31107790	0	1	29	4.471698113	0.982944625	0.304627249	0.75477707	0	NA
chr1	31268550	31268726	0	1	18	18.20454545	4.045646063	0.995789474	0.98042328	0	NA
chr1	31268550	31268730	0	1	62	17.97777778	4.273894341	0.995789474	0.997212932	0	NA
chr1	31509739	31511788	0	1	39	0.683260127	0.962304615	0.977777778	0.867313916	0.630551489	RP11-201O14.1,PUM1
chr1	31671679	31672033	0	1	36	8.881355932	3.505047591	0.983167559	1	0	NKAIN1
chr1	31940838	31941172	0	1	31	0.814371257	0.982619952	0.971428571	1	0.592814371	NA
chr1	32127260	32127991	2	2	102	1.020519836	1.915696629	0.974619289	1	0.722298222	COL16A1
chr1	32138196	32138386	0	1	68	2.647368421	0.955245034	0.990196078	0.96686747	0	COL16A1
chr1	32261864	32262201	0	3	135	4.789317507	2.883515794	0.985714286	1	0	SPOCD1
chr1	32479863	32495931	0	1	34	0.069890466	0.442239602	0.605084746	0.311567164	0.964961414	KHDRBS1
chr1	32688138	32689691	0	2	107	0.649710238	2.062051312	0.995614035	0.694915254	0.90341275	EIF3I
chr1	32721673	32722015	0	1	16	1.035087719	1.564947683	0.966666667	1	0.66374269	LCK
chr1	32800640	32801638	0	1	58	1.983967936	4.854572818	0.433333333	0.502452698	0.846693387	MARCKSL1
chr1	32800668	32801666	0	2	60	2.148296593	5.160553724	0.257475083	0.600156801	0.846693387	MARCKSL1
chr1	33245819	33246735	2	1	61	0.895196507	2.070783153	0.342007435	0.931958763	0.837336245	YARS
chr1	33245839	33246746	0	1	41	0.802646086	1.932622981	0.225836431	1	0.845644983	YARS
chr1	33276320	33276596	0	1	44	1.644927536	1.778701385	0.98	0.876847291	0.5	YARS
chr1	33488258	33488457	0	1	27	0.874371859	0.992077401	0.96875	1	0.56281407	RP1-117O3.2,AK2
chr1	33715351	33715461	0	1	40	1.981818182	0.189823755	0.99	1	0.009090909	NA
chr1	33797898	33799731	1	1	41	0.771412984	1.864361551	0.842580645	0.41959799	0.760501909	MIR3605,PHC2
chr1	33797942	33799771	0	1	62	0.741388737	1.800108871	0.551326413	0.673126615	0.762165118	MIR3605,PHC2
chr1	33874266	224200681	3	0	0	0.310742106	138.1927107	NA	0.25261054	0.972887463	NA
chr1	34182152	149034634	46	0	0	0.44893534	177.781867	NA	0.369878535	0.975851937	NA
chr1	34594049	34594268	1	2	88	7.616438356	2.517319751	0.992970123	1	0	CSMD2
chr1	35652615	35652837	0	1	33	2.22972973	1.789966762	0.948553055	0.783410138	0.351351351	SFPQ
chr1	35656479	35656980	4	0	0	1.746506986	2.669711231	0.382049727	0.185061315	0.686626747	SFPQ
chr1	35886177	35886302	0	1	64	3.672	0.590267736	0.59733777	0.738461538	0	ZMYM4
chr1	35936464	35940444	0	1	38	0.140201005	0.60727744	0.993630573	0.515021459	0.933417085	KIAA0319L
chr1	36068882	36074896	10	0	0	0.318589957	1.493895217	0.547252747	0.43578388	0.926005986	PSMB2
chr1	36297739	36298139	0	1	47	0.7475	0.966304171	0.989361702	0.99009901	0.625	AGO4
chr1	36638999	36640566	0	1	66	0.448627951	1.390462212	0.779527559	0.730952381	0.903637524	MAP7D1
chr1	36645114	36645331	0	1	82	3.884792627	2.116557303	0.96474359	0.585253456	0	MAP7D1
chr1	36645264	36645515	0	1	42	2.940239044	2.866278447	0.579918033	0.123919308	0.458167331	MAP7D1
chr1	36987842	36988030	0	2	90	6.276595745	2.15566673	0.990936556	1	0	NA
chr1	37227701	37227912	0	1	26	9.142180095	2.715354443	0.710076046	0.410714286	0	NA
chr1	37227887	37227898	0	1	8	13.63636364	0.481045693	0.058962264	0.057515337	0	NA
chr1	38006289	38018327	0	1	67	0.044193388	0.395867622	0.797687861	1	0.98488121	SNIP1,FTH1P1
chr1	38033899	38034541	0	4	240	1.205607477	2.295485144	0.870967742	1	0.761682243	GNL2
chr1	38274341	38274735	0	1	63	1.225888325	1.833761175	0.989690722	0.283101683	0.61928934	C1orf122
chr1	3841829	3842249	6	31	1118	88.13571429	10.69615689	0.974696952	1	0	NA
chr1	40042084	40042281	0	1	37	6.258883249	1.25806425	0.666293393	0.678386763	0	PABPC4
chr1	40127342	40127438	0	3	171	13.82291667	2.738592977	0.98956003	0.98956003	0	NT5C1A
chr1	40363154	40363388	0	1	8	14.24358974	2.623949024	0.346086522	0.419505495	0	MYCL
chr1	40430974	40431223	0	1	32	2.955823293	1.127448796	0.371641791	0.68006993	0	MFSD2A
chr1	40525011	40525770	0	2	63	1.646903821	2.803012266	0.981001727	0.3873979	0.546772069	CAP1
chr1	40558113	40562815	3	0	0	0.20693322	1.417042017	0.989769821	0.3125	0.974478945	PPT1
chr1	41324313	41324726	0	1	68	5.329297821	2.428251544	0.993377483	1	0	NA
chr1	41324430	41324640	0	1	21.99	6.685714286	2.452653707	0.604754829	0.668316832	0	NA
chr1	41890467	41890637	0	2	116	11.26470588	5.021769219	0.47342398	0.419838178	0	NA
chr1	43213395	43213916	1	1	44	3.272552783	3.786859162	0.776833156	0.626462646	0.443378119	LEPRE1
chr1	43213397	43213939	1	1	67	3.378228782	3.751374434	0.762460233	0.702448211	0.426199262	LEPRE1
chr1	43213441	43213991	0	1	29	2.909090909	3.33833234	0.394296952	0.786723164	0.42	LEPRE1
chr1	43393372	43394643	1	1	41	1.118017309	3.118975376	0.507254788	0.360559235	0.881982691	SLC2A1
chr1	43394602	43394905	0	1	50	5.544554455	6.553951902	0.991647684	0.322643343	0.577557756	SLC2A1
chr1	43394602	43394916	0	1	36	5.828025478	6.608408409	0.991647684	0.468415938	0.557324841	SLC2A1
chr1	43394602	43394926	0	1	46	6.00617284	6.582802992	0.991647684	0.581146744	0.540123457	SLC2A1
chr1	43394616	43394940	2	1	60	5.962962963	6.552625418	0.877851361	0.718172983	0.540123457	SLC2A1
chr1	43394655	43394953	1	1	50	5.338926174	6.502133996	0.540103017	0.832847425	0.587248322	SLC2A1
chr1	43394656	43394959	0	1	49	5.339933993	6.428583756	0.529065489	0.873663751	0.577557756	SLC2A1
chr1	43394668	43394985	0	1	37	4.94637224	5.985283827	0.396615158	1	0.552050473	SLC2A1
chr1	43395619	43396357	1	1	57	1.43902439	2.847943226	0.593397046	0.322827939	0.7899729	SLC2A1
chr1	43396424	43396751	1	1	35	2.96941896	3.674731549	0.480225989	0.259865972	0.541284404	SLC2A1
chr1	43396470	43396764	1	1	48	3.234693878	4.125087557	0.401192504	0.357408786	0.602040816	SLC2A1
chr1	43396484	43396812	0	1	53	3.701219512	4.158710925	0.330494037	0.615040953	0.539634146	SLC2A1
chr1	43396507	43396816	0	1	30	3.582524272	4.263621093	0.226277372	0.637453184	0.572815534	SLC2A1
chr1	43396798	43408984	2	4	195	0.134990973	0.815336936	0.475800447	1	0.958394879	SLC2A1
chr1	43636473	43637208	4	0	0	2.069387755	2.206194503	0.68190128	0.452631579	0.472108844	EBNA1BP2
chr1	43748748	43749041	0	1	31	1.938566553	1.628347639	0.154434251	0.896276596	0.279863481	C1orf210
chr1	43908887	43909096	0	1	52	1.851674641	1.777587626	0.753623188	0.677033493	0.397129187	SZT2
chr1	43908916	43909148	0	1	22	1.86637931	1.687757335	0.422018349	0.796391753	0.357758621	SZT2
chr1	43917468	43917687	1	2	127	4.602739726	3.87500971	0.488479263	0.643656716	0.392694064	HYI,SZT2
chr1	43917484	43917686	0	1	35	4.613861386	4.027062652	0.39452496	0.643861293	0.425742574	HYI,SZT2
chr1	44442261	44442496	0	1	79	3.557446809	3.488567631	0.984018265	0.819838057	0.472340426	ATP6V0B
chr1	44442769	44443681	0	2	60	1.949561404	2.810085186	0.444978632	0.078421578	0.505482456	ATP6V0B
chr1	44442804	44443716	0	2	130	1.79495614	2.411744109	0.302325581	0.167895879	0.505482456	ATP6V0B
chr1	44457616	44457956	0	1	59	0.817647059	0.983233139	0.438356164	1	0.591176471	CCDC24,SLC6A9
chr1	44466943	44467183	0	1	28	1.479166667	1.186549327	0.352941176	0.543290043	0.366666667	SLC6A9
chr1	44475657	44476434	0	1	36	0.637065637	1.06642483	0.893023256	0.448660714	0.644787645	SLC6A9
chr1	45257925	45258303	4	1	28	1.264550265	0.518302514	0.987341772	0.986111111	0.007936508	NA
chr1	4528676	4528874	0	1	50	1.52020202	0.499591712	0.993103448	1	0	NA
chr1	45471497	45471732	0	1	57	3.276595745	2.427695936	0.604436229	0.697637795	0.255319149	HECTD3
chr1	45480195	45480503	0	1	53	2.519480519	3.190327873	0.526315789	0.759689922	0.512987013	UROD
chr1	45480223	45480509	0	1	23.96	2.72027972	3.346860745	0.292397661	0.802927928	0.552447552	UROD
chr1	45980184	45980567	0	1	21	4.078328982	5.705031935	0.973684211	0.224489796	0.600522193	PRDX1
chr1	45980272	45980656	4	2	74	5.65625	7.016094778	0.485525227	0.944822888	0.598958333	PRDX1
chr1	45980273	45980645	2	2	72	5.510752688	7.077329585	0.473945409	0.88440367	0.61827957	PRDX1
chr1	45980277	45980661	0	2	64	5.572916667	6.951835477	0.426799007	0.969740634	0.598958333	PRDX1
chr1	45980618	45981425	0	1	49	3.187112763	6.997852917	0.328931573	0.529955133	0.812887237	PRDX1
chr1	46023157	46023364	0	16	780	21.70048309	3.899355794	0.989945155	1	0	AKR1A1
chr1	46034613	46034900	0	1	57	3.787456446	1.304020643	0.535455861	0.981524249	0	AKR1A1
chr1	46394801	149034298	18	0	0	0.415786761	163.5210401	NA	0.353027561	0.977898333	NA
chr1	46650514	46650739	0	1	41	2.111111111	1.699963689	0.987804878	0.824561404	0.333333333	TSPAN1
chr1	46655602	46656180	3	0	0	0.858131488	0.947010212	0.541484716	0.88	0.510380623	POMGNT1
chr1	46752074	46763276	4	0	0	0.102035351	0.686569555	0.703180212	0.84	0.968844849	LRRC41
chr1	48089679	48090245	0	8	253.99	21.45053004	5.49752833	0.988242978	1	0	NA
chr1	49155872	49156198	6	0	0	2.63190184	0.542173033	0.996363636	0.903114187	0	AGBL4
chr1	4916511	4916720	0	1	40	1.531100478	1.279293777	0.99122807	1	0.349282297	NA
chr1	51049324	51050405	4	0	0	0.262719704	0.789259307	0.984126984	0.4375	0.896392229	FAF1
chr1	51800152	51800751	0	4	156	15.19532554	3.801007447	0.994404029	0.99207248	0	RP11-275F13.1,TTC39A
chr1	51963223	51963619	0	1	73	1.987373737	1.088202193	0.988888889	1	0.042929293	EPS15
chr1	52257267	52257771	3	0	0	1.871031746	3.284347518	0.87432675	0.901185771	0.753968254	NRD1
chr1	52695564	52695942	0	2	38	10.24867725	6.492695191	0.994923858	0.995734308	0	ZFYVE9
chr1	52821070	52821342	0	1	56	0.852941176	0.989127748	0.981132075	1	0.573529412	CC2D1B
chr1	53364843	53370346	3	0	0	0.030892241	0.246637691	0.982142857	1	0.98455388	ECHDC2
chr1	53552362	53553588	0	28	1296	38.20146819	7.003101	0.992846571	0.990883768	0	SLC1A7
chr1	53554333	53554521	0	1	70	1.659574468	0.661288097	0.98630137	0.785388128	0.106382979	SLC1A7
chr1	53835079	53835467	0	1	42	0.778350515	0.415356462	0.983333333	1	0.221649485	NA
chr1	54395712	54405727	3	2	101	0.155167249	1.231183694	0.994326241	0.672743056	0.98222666	HSPB11
chr1	54506468	54507480	0	1	46	1.789525692	3.91108804	0.571815718	1	0.694664032	TMEM59
chr1	54509079	54511393	0	1	30	0.553586863	2.204522658	0.777327935	0.327868852	0.936041487	TMEM59
chr1	54511391	54513020	0	1	69	0.779005525	2.6398795	0.696289905	0.806282723	0.906691222	TMEM59
chr1	54625672	54626742	0	1	59	5.705607477	2.460200272	0.987394958	0.995548961	0	RP11-446E24.4
chr1	54793417	54794233	0	2	102	4.223039216	1.985673832	0.99032882	1	0	SSBP3
chr1	56043885	56044877	0	4	118	2.824596774	3.426574255	1	1	0.304435484	NA
chr1	5874747	5875030	0	2	114	11.37809187	2.30420124	0.990059642	1	0	NA
chr1	58971784	58992970	4	0	0	0.054989144	0.453800551	0.896363636	0.833333333	0.97739073	OMA1,DAB1
chr1	5922403	5922786	0	4	180	20.48302872	6.397543525	0.994413408	0.99858156	0	MIR4689
chr1	59422824	59423435	0	2	42	4.026186579	2.517883992	0.995	0.974293059	0.080196399	NA
chr1	60614992	60615239	0	1	52	12.46153846	3.563981202	0.991925466	0.994111874	0	RP11-575B7.3
chr1	6127103	6127289	0	2	52	2.23655914	2.343592727	0.617647059	1	0.456989247	KCNAB2
chr1	6236696	6236954	0	2	110	4.515503876	2.542993097	0.993036212	1	0.050387597	CHD5
chr1	64599147	64599623	8	43	1778.99	167.5819328	17.65827612	0.990654206	0.999945112	0	ROR1,RP11-24J23.2
chr1	65310535	65311307	0	1	37	6.484455959	6.876860414	0.378613456	0.648148148	0.17357513	JAK1
chr1	65344733	65348990	4	0	0	1.664317595	5.56865683	0.621323529	0.315444325	0.796805262	JAK1
chr1	6689364	6689564	0	1	50	4.29	1.782105496	0.987804878	0.983425414	0.02	THAP3
chr1	6697330	6697564	0	2	156	3.11965812	2.711679056	0.337585868	0.717472119	0.376068376	DNAJC11
chr1	69706136	69706535	0	1	32	0.764411028	0.574858894	0.973684211	1	0.310776942	NA
chr1	70710379	70712529	0	1	30	0.330232558	1.270695631	0.874517375	0.308457711	0.930232558	SRSF11
chr1	7101943	7102378	4	0	0	1.365517241	0.930804569	0.526315789	1	0.317241379	CAMTA1
chr1	71140872	71141086	0	1	24	1.289719626	0.453632191	0.973913043	1	0	NA
chr1	71542481	71544179	4	0	0	0.393992933	1.440908856	0.947474747	0.314465409	0.92991755	ZRANB2
chr1	71544215	71546675	4	0	0	0.264227642	0.95938921	0.331384016	0.657210402	0.906504065	ZRANB2
chr1	73686909	73687125	0	1	42	1.138888889	0.990307971	0.977272727	1	0.430555556	NA
chr1	7403863	7404484	4	14	489.91	51.71497585	9.965847536	0.994296191	1	0	CAMTA1
chr1	75222389	75222890	0	4	76.91	5.560878244	2.318627689	0.991566265	1	0	TYW3
chr1	7558331	7558846	0	3	63	20.37669903	6.771860737	0.638983051	0.412234967	0	CAMTA1
chr1	7558331	7559582	0	3	63	17.83533173	6.788578263	0.638983051	0.671522214	0	CAMTA1
chr1	7559795	7560236	0	1	30	16.35147392	4.525193157	0.322076729	0.720138488	0	CAMTA1
chr1	77404271	77404493	0	2	48	2.792792793	1.583229207	0.977272727	1	0.193693694	ST6GALNAC5
chr1	78200032	78201775	3	0	0	0.321285141	0.878793415	0.993690852	0.822222222	0.864601262	USP33
chr1	7929369	7929528	0	2	76	9.270440252	3.315079962	0.989690722	1	0	NA
chr1	86968671	86969032	0	5	121.91	11.52631579	6.185946005	0.994480682	1	0	NA
chr1	87369039	87379766	2	1	56	0.143749417	0.922378441	0.726726727	0.703577513	0.959075231	15-Sep
chr1	89225974	89236097	0	1	63	0.102538773	0.459090489	0.995689655	0.6	0.944087721	PKN2
chr1	8923294	8923971	0	2	69	6.096011817	13.60569214	0.978486913	0.135518049	0.805022157	ENO1
chr1	8923363	8924059	0	3	114	10.3433908	19.87941123	0.508401977	0.676906919	0.783045977	ENO1
chr1	8934911	8938687	5	0	0	0.681144068	3.605187582	0.99756691	0.520236471	0.943061441	ENO1-IT1,ENO1
chr1	89575430	89575497	0	1	35	4.074626866	0.997211528	0.661016949	0.651551313	0	GBP2
chr1	89729530	89730415	0	1	46	0.471186441	1.035262599	0.845864662	0.417789757	0.809039548	GBP5,RP4-620F22.2
chr1	9073223	9073741	0	1	53	6.17953668	2.684972872	0.921404682	0.953233831	0	SLC2A7
chr1	9172445	9172828	3	29	1096	33.82506527	8.814490706	0.990332734	1	0	GPR157
chr1	92184943	92185519	1	1	69	0.831597222	1.423186547	0.796407186	0.774545455	0.732638889	TGFBR3
chr1	94033013	94033410	0	1	36	1.221662469	1.669472309	0.936708861	0.989664083	0.619647355	BCAR3
chr1	9436054	9437213	0	1	15	0.523727351	1.041460404	0.904761905	1	0.746333046	NA
chr1	95363552	95364971	1	1	42	0.615926709	1.74758064	0.261804827	0.501666667	0.84496124	CNN3
chr1	95367225	95367701	0	1	50	1.567226891	2.128660337	0.993478261	0.35959596	0.525210084	CNN3
chr1	95367241	95367724	0	1	48	1.633540373	2.16031238	0.90647482	0.498989899	0.517598344	CNN3
chr1	95368678	95369029	0	1	79	2.792022792	2.606051288	0.81292517	0.570588235	0.284900285	CNN3
chr1	9791338	9791856	1	1	36	0.810810811	1.323575551	0.759493671	0.379032258	0.708494208	CLSTN1
chr1	9795601	9796019	2	1	73	1.696172249	2.405343869	0.757834758	0.645772595	0.636363636	CLSTN1
chr1	980803	981155	0	1	44	1.394886364	1.777471707	0.993710692	0.360824742	0.59375	AGRN
chr1	980853	981211	0	1	51	1.483240223	1.813511857	0.628930818	0.493293592	0.583798883	AGRN
chr1	981152	981387	0	1	45	1.868085106	1.544944588	0.631336406	0.421487603	0.365957447	AGRN
chr1	981222	981451	0	1	34	1.951965066	1.539113928	0.228699552	0.946428571	0.375545852	AGRN
chr10	100047024	100047392	0	1	57	2.22826087	2.056819309	0.985436893	1	0.182065217	NA
chr10	100177931	100179831	3	0	0	0.153157895	0.615771255	0.99	0.494680851	0.939473684	HPS1
chr10	100189359	100189649	0	1	40	0.920689655	0.959841693	0.37962963	1	0.503448276	HPS1
chr10	100838706	100839110	0	10	394	12.77227723	3.169724316	0.989814815	0.998657718	0	HPSE2
chr10	10087012	39124357	12	0	0	0.444328192	33.8861226	NA	0.017028807	0.972284794	NA
chr10	101344965	101345150	0	1	18.83	9.902702703	2.447556585	0.983870968	1	0	NA
chr10	102289163	102289571	2	2	94	3.230392157	4.308092914	0.886100386	0.668989547	0.632352941	SEC31B,NDUFB8,NDUFB8,HIF1AN
chr10	102289172	102289580	2	2	112	3.232843137	4.310520618	0.835551331	0.766550523	0.632352941	SEC31B,NDUFB8,NDUFB8,HIF1AN
chr10	102289190	102289599	2	1	74	3.078239609	4.197302758	0.700570342	0.909407666	0.630806846	SEC31B,NDUFB8,NDUFB8,HIF1AN
chr10	102289204	102289613	2	1	60	2.870415648	4.042600784	0.579847909	0.982578397	0.630806846	SEC31B,NDUFB8,NDUFB8,HIF1AN
chr10	102289235	102289618	0	2	57.88	2.276762402	3.593097235	0.283269962	1	0.673629243	SEC31B,NDUFB8,NDUFB8,HIF1AN
chr10	102735003	102735631	0	1	13.94	8.960191083	4.701267748	0.987514188	1	0	MRPL43,SEMA4G
chr10	102797209	102797800	0	2	94	3.942470389	1.958125072	0.406130268	0.749279539	0.035532995	SFXN3
chr10	103542596	103543082	2	2	104	1.679012346	2.727668749	0.98951049	0.753012048	0.711934156	NPM3
chr10	103606805	103607214	0	2	138	2.93398533	1.762983693	0.604229607	0.651399491	0.078239609	C10orf76
chr10	103870628	103870873	0	2	94	1.873469388	1.602393046	0.886287625	0.310231023	0.383673469	LDB1
chr10	103870838	103871057	2	1	85	2.410958904	2.173957209	0.471223022	0.558823529	0.415525114	LDB1
chr10	103870865	103871058	0	1	36	2.21761658	2.242847126	0.314	0.569327731	0.471502591	LDB1
chr10	103920044	103920279	0	1	55	1.923404255	1.789593174	0.989528796	0.302298851	0.45106383	NOLC1
chr10	103920048	103920305	0	1	51	1.926070039	1.710115625	0.942408377	0.323408624	0.412451362	NOLC1
chr10	104196276	104196300	5	0	0	117.2916667	7.986859868	0.99822695	0.99822695	0	MIR146B
chr10	104231564	104231765	0	4	103.89	6.71641791	1.024175001	0.994227994	0.912378303	0	TMEM180
chr10	104241604	104241855	1	1	48	2.756972112	2.24245108	0.882758621	0.930131004	0.38247012	ACTR1A
chr10	104241620	104241871	0	1	32	2.625498008	2.221586251	0.65862069	1	0.38247012	ACTR1A
chr10	104310998	104311366	0	3	92	2.432065217	0.684259419	0.988326848	1	0	SUFU
chr10	104408268	104408663	0	2	67.96	6.708860759	2.818348106	0.849109653	1	0	TRIM8
chr10	104416107	104416794	1	1	37	5.449781659	3.147517556	0.992779783	0.549335863	0.03930131	TRIM8
chr10	104783057	104783338	0	12	717	10.10320285	4.233406845	0.989421721	1	0	CNNM2
chr10	104858687	104859714	3	0	0	0.780915287	1.444091457	0.98245614	0.48298573	0.610516066	NT5C2
chr10	105193737	105194083	0	1	56	0.971098266	1.218488335	0.983333333	0.893442623	0.595375723	PDCD11
chr10	105201675	105202041	0	1	57	0.710382514	0.957142472	0.897637795	0.438438438	0.644808743	PDCD11
chr10	105810377	105810662	0	1	59	0.687719298	0.949989875	0.975	1	0.656140351	COL17A1
chr10	105810604	105811269	3	0	0	0.284210526	0.714284131	0.816901408	0.198369565	0.861654135	COL17A1
chr10	10776690	39128814	240	0	0	0.489797378	35.41735197	NA	0.094648075	0.971791672	NA
chr10	10780457	39153428	18	0	0	0.598433277	37.97750152	NA	0.464833933	0.970946821	NA
chr10	10804969	38811166	4	0	0	0.183158999	29.98420231	NA	0.683080279	0.974462902	NA
chr10	10808653	49643107	16	0	0	7.590463741	603.9226742	NA	1	0.969929949	NA
chr10	10813695	38810829	28	0	0	0.182539863	29.98778604	NA	0.494607088	0.974467351	NA
chr10	10819371	39150445	95	0	0	0.588133581	37.94749676	NA	0.32546652	0.971024184	NA
chr10	10822605	39154317	12	0	0	0.600950836	38.00852783	NA	0.3140789	0.970888205	NA
chr10	10826552	10828656	0	1	48	0.326045627	0.985718528	0.993103448	0.757575758	0.890209125	SFTA1P
chr10	10826573	10828687	0	1	59	0.333964049	0.990069276	0.84137931	1	0.885998108	SFTA1P
chr10	10833424	39149595	45	0	0	0.585578855	37.94781365	NA	0.118971848	0.971048946	NA
chr10	108531861	108532180	0	6	246	3.548589342	1.129536295	0.984126984	1	0	SORCS1
chr10	10855680	39124357	25	0	0	0.455827558	34.34365006	NA	0.017028807	0.971910359	NA
chr10	10856836	38805736	18	0	0	0.172723864	29.93959943	NA	0.189226759	0.974634029	NA
chr10	111909531	111909936	4	0	0	4.817283951	2.011374453	0.992877493	1	0	NA
chr10	112235739	112236316	0	3	100	2.417677643	2.850503829	0.990566038	1	0.386481802	RP11-525A16.4
chr10	112277362	112277519	0	1	25.95	1.808917197	0.587922586	0.988372093	1	0.095541401	NA
chr10	11413284	11414198	4	28	1272	32.82932166	11.10529346	0.99392282	1	0	NA
chr10	114190615	114192040	3	0	0	0.282105263	0.8812247	0.630705394	0.193133047	0.895438596	ZDHHC6
chr10	11435755	11435906	6	0	0	10.20529801	0.937220639	0.912326389	0.867374005	0	NA
chr10	115933699	115933901	0	2	109	6.207920792	1.860569655	0.922398589	1	0	MIR2110,C10orf118
chr10	117966738	117966888	4	0	0	17.78	4.997159193	0.678849408	0.825396825	0	GFRA1
chr10	119202333	119202522	0	6	380	4.222222222	2.185409369	0.984575835	1	0.031746032	CTA-109P11.4
chr10	120581993	120583799	3	0	0	7.585825028	5.026298344	0.996363636	0.834210526	0.002768549	NA
chr10	120581993	120583844	2	1	51	7.535926526	4.977548778	0.996363636	0.996487119	0.002701243	NA
chr10	120796717	120797793	1	2	86	0.616171004	1.614432648	0.867647059	0.283283283	0.857806691	EIF3A
chr10	120820752	120824970	1	1	60	0.330251304	1.405381509	0.910060976	0.487304688	0.926979611	EIF3A
chr10	121055868	121056045	0	1	48	1.717514124	0.591253128	0.986842105	1	0.073446328	GRK5
chr10	121336683	121337049	0	1	33	1.841530055	2.162022393	0.298935299	0.365145228	0.366120219	TIAL1
chr10	121866410	121866626	0	2	66	1.324074074	1.752398904	0.971428571	1	0.62962963	NA
chr10	122490704	122490915	0	2	82	2.54028436	1.925640883	0.972222222	1	0.36492891	NA
chr10	123298140	123310856	4	0	0	0.743630072	2.897540393	0.492170509	0.231906789	0.878184964	FGFR2
chr10	12343814	12344018	0	1	29	1.549019608	1.807541126	0.286792453	1	0.431372549	NA
chr10	124008267	124008640	0	1	50	0.715817694	0.995804437	0.980769231	0.837563452	0.654155496	TACC2
chr10	125981316	125982323	0	1	52	7.771598808	3.683003681	0.993326978	0.992869875	0.05958292	NA
chr10	127915751	127916008	0	1	86	2.782101167	2.009508201	0.542288557	0.583717358	0.252918288	ADAM12
chr10	128814966	128815406	0	6	177	12.95681818	3.397920335	0.789780078	0.465060241	0	RP11-223P11.2,RP11-223P11.3,DOCK1
chr10	128814966	128815776	0	2	64	9.892592593	4.663974826	0.789780078	0.991803279	0.018518519	RP11-223P11.2,RP11-223P11.3,DOCK1
chr10	129328635	129328949	4	0	0	0.952229299	0.213280709	0.99009901	1	0.047770701	NA
chr10	130194761	130195129	0	2	79	4.451086957	2.367763326	0.987704918	1	0	NA
chr10	130932213	130932388	0	2	58	12.70857143	3.809864747	0.994875549	0.995921697	0	NA
chr10	132576861	132577252	0	4	64	1.58056266	1.447470919	0.980769231	1	0.345268542	NA
chr10	132699868	132700341	0	1	9	4.257928118	1.824505939	0.996396396	1	0.025369979	NA
chr10	132723243	132724383	0	1	20	15.85438596	8.949655882	0.998073218	0.353214774	0	NA
chr10	132723503	132724660	0	2	69.96	21.20051858	11.93382357	0.318780319	0.445689192	0	NA
chr10	132724132	132724854	0	2	17.98	29.02354571	12.19410191	0.288009889	0.347574001	0	NA
chr10	132974819	132975087	0	2	94	11.65671642	3.02996103	0.565022422	0.416967509	0	TCERG1L
chr10	132974920	132975194	0	1	31.94	13.00729927	2.845142744	0.478847557	0.501189532	0	TCERG1L
chr10	13333511	13333785	1	1	42.99	1.208029197	1.027260434	0.157193606	0.213740458	0.266423358	PHYH
chr10	133519935	133520785	0	3	138	9.927058824	3.809195939	0.705405405	0.358932902	0	NA
chr10	133519995	133520172	0	1	33	9.790960452	4.338284136	0.47041847	0.351066939	0	NA
chr10	133921744	133921963	0	2	67	2.675799087	2.071751443	0.983471074	0.928571429	0.278538813	JAKMIP3
chr10	13446523	39112084	14	0	0	0.446410542	35.24903668	NA	0.563073019	0.972678641	NA
chr10	13448655	39094020	27	0	0	0.375056545	34.42001813	NA	0.047192196	0.973357213	NA
chr10	13453110	89868799	28	0	0	3.943902083	431.424624	1	NA	0.973121684	NA
chr10	13453115	45379681	24	0	0	9.21634566	666.0474744	1	NA	0.970039496	NA
chr10	13453129	49112764	45	0	0	8.260106532	630.229108	1	NA	0.969909114	NA
chr10	13453134	89869769	60	0	0	3.943853259	431.4219538	1	NA	0.973122017	NA
chr10	13453170	49637579	28	0	0	8.140930698	625.6431574	1	NA	0.969992905	NA
chr10	134595391	134595625	0	1	61	1.974358974	1.721962399	0.653658537	0.700854701	0.367521368	INPP5A
chr10	134595414	134595651	0	1	38	2.17721519	1.706968792	0.578947368	0.856481481	0.362869198	INPP5A
chr10	135083978	135084312	0	1	36	0.682634731	0.948303372	0.975609756	1	0.658682635	ADAM8
chr10	135111556	135113020	0	1	60	0.451502732	1.604416014	0.492880613	1	0.896857923	TUBGCP2
chr10	135151531	135151596	0	1	28	2.584615385	0.909645877	0.604316547	0.285714286	0	ZNF511
chr10	135152230	135153132	4	0	0	4.129711752	2.914491608	0.865556978	0.409539474	0.082039911	ZNF511
chr10	135153293	135153443	4	0	0	3.46	2.478252072	0.20527307	1	0	ZNF511
chr10	13648121	39144691	5	0	0	0.626236745	39.88228273	NA	0.640142441	0.971436942	NA
chr10	13650808	39139388	42	0	0	0.607126878	39.73070494	NA	0.043028153	0.971636042	NA
chr10	13680950	39150972	24	0	0	0.648456016	40.03031027	0.37593985	0.295740843	0.971241839	NA
chr10	13700174	134263869	18	0	0	2.540317423	343.6072615	0.107142857	NA	0.972508922	NA
chr10	13700191	39140091	11	0	0	0.61093035	39.78406591	0	0.13513062	0.971769189	NA
chr10	13762075	13762333	0	1	23	3.034883721	1.730580006	0.981538462	1	0	FRMD4A
chr10	13801065	38779380	3	0	0	0.136786409	31.29868062	NA	0.088912244	0.976440885	NA
chr10	13802795	38816733	4	0	0	0.207943987	31.77882936	NA	0.374567017	0.97503224	NA
chr10	13803377	39143280	12	0	0	0.625076347	39.99306507	NA	0.149635736	0.971679607	NA
chr10	13808710	39141735	20	0	0	0.622914713	39.9968492	NA	0.382114605	0.97173413	NA
chr10	13849203	39152349	6	0	0	0.656593097	40.18542519	NA	0.31389094	0.971292542	NA
chr10	13856709	38788068	3	0	0	0.152538616	31.41745871	NA	0.577344073	0.976092519	NA
chr10	13869045	39141735	8	0	0	0.624236913	40.04425699	NA	0.382114605	0.971687304	NA
chr10	14492313	14492513	0	2	88	2.78	0.975499872	0.962121212	1	0	FRMD4A
chr10	15175107	15175327	0	1	37	1.922727273	1.778260595	0.716129032	0.893982808	0.45	RPP38,NMT2
chr10	15258010	15262991	1	1	48	0.085324232	0.498690758	0.937062937	0.533101045	0.969484039	FAM171A1
chr10	16635402	16737055	0	1	35	0.040726786	0.301090315	0.437246964	0.389908257	0.975524579	RSU1
chr10	16848257	38879718	28	0	0	0.282293762	34.15443367	NA	0.401626075	0.974534598	NA
chr10	16859357	42665784	30	0	0	11.31616182	740.7914167	0.445714286	0.588233051	0.970876945	NA
chr10	1711850	1712210	0	1	56	2.922222222	1.773118895	0.833333333	0.591715976	0.133333333	ADARB2
chr10	18759771	18760354	0	1	26.97	2.114922813	2.583527503	1	1	0.353344768	CACNB2
chr10	18848293	18848671	0	2	114	10.90740741	21.62240652	0.300353357	0.414754098	0	NSUN6
chr10	22605390	22606865	0	1	60	0.951186441	2.391012185	0.798657718	0.485344828	0.794576271	COMMD3,COMMD3-BMI1
chr10	22606812	22607069	0	1	37	4.459143969	4.194595843	0.964021164	0.333333333	0.416342412	COMMD3,COMMD3-BMI1
chr10	25266178	38794167	3	0	0	0.239951851	42.57594869	NA	0.042227397	0.974696017	NA
chr10	28770570	28770913	0	2	30	0.787172012	0.409307019	0.934579439	1	0.212827988	RP11-351M16.3
chr10	28784650	39136065	3	0	0	1.319950364	60.53405148	NA	0.321099036	0.964568612	NA
chr10	29829611	38869149	6	0	0	0.488953086	52.72239654	NA	0.482857966	0.97207136	NA
chr10	30249279	30249498	0	2	97	2.054794521	1.920024812	0.982300885	1	0.447488584	NA
chr10	30649329	30649641	0	1	27	0.448717949	0.834318944	0.972972973	1	0.775641026	MTPAP
chr10	3124578	3141534	0	2	112	0.160887002	1.139614072	0.987804878	0.904555315	0.948159943	PFKP
chr10	31280144	31280547	0	14	566	28.09677419	8.252712285	0.993483412	0.992263056	0	ZNF438
chr10	3230447	3230835	0	4	36	5.636597938	2.157318107	0.990654206	0.98951782	0	NA
chr10	32306978	32307285	0	1	41	1.7752443	1.861220797	0.997461929	0.241509434	0.491856678	KIF5B
chr10	32306980	32307264	0	1	20	1.61971831	1.835611708	0.985	0.102783726	0.531690141	KIF5B
chr10	32307267	32307490	0	1	53	2.192825112	1.030278207	0.659090909	0.946902655	0	KIF5B
chr10	32374102	32374536	4	0	0	2.417050691	1.485346105	0.748091603	0.575144509	0.105990783	NA
chr10	33200488	33200851	0	3	111	12.88429752	15.37314933	0.679570797	0.16364434	0.584022039	ITGB1
chr10	33200562	33200926	0	2	72	11.59065934	13.8409339	0.226136587	0.410225198	0.582417582	ITGB1
chr10	33208874	33209182	0	2	36	11.38311688	11.75629041	0.51511254	0.065239044	0.506493506	ITGB1
chr10	33209271	33211276	0	2	86	2.028428928	7.612739669	0.303037849	0.979045002	0.932169576	ITGB1
chr10	33211628	33212626	0	2	70	2.962925852	6.951422358	0.343350864	0.746846089	0.78256513	ITGB1
chr10	33212558	33214836	0	1	39	1.025899912	3.920941273	0.647831277	0.136621048	0.935030729	ITGB1
chr10	33212588	33214868	2	3	210	1.039473684	3.945708715	0.473325766	0.261999532	0.934210526	ITGB1
chr10	33214920	33217052	0	1	31	1.366791745	5.024012175	0.513177902	0.157146838	0.929643527	ITGB1
chr10	33214959	33217094	1	2	143	1.394379391	5.075261789	0.391243269	0.363889663	0.928337237	ITGB1
chr10	33214986	33217119	0	1	51	1.307079231	4.812755706	0.261062983	0.466146559	0.929207689	ITGB1
chr10	33217121	33218827	0	2	142	2.70926143	8.524284105	0.525215938	0.487076811	0.865767878	ITGB1
chr10	33221443	33224488	1	5	251	0.876847291	3.836939878	0.990150637	1	0.948111658	ITGB1
chr10	33224431	33247166	0	1	56	0.109654717	0.93500295	0.786680541	0.954389966	0.96138113	AK3P5,ITGB1
chr10	33866490	39115454	8	0	0	2.003160052	78.37379113	NA	0.524222773	0.959672423	NA
chr10	33899156	39101824	6	0	0	1.705026152	76.62108587	NA	0.054629712	0.961881289	NA
chr10	33899849	49151667	17	0	0	19.22360161	963.5456932	0.789808917	NA	0.961952798	NA
chr10	35320258	35320482	0	1	57	3.21875	1.188263382	0.882978723	0.976798144	0	CUL2
chr10	36487315	36488290	4	2	68	4.564102564	3.457247103	0.985576923	1	0.165128205	NA
chr10	38776569	38776632	0	1	12.96	16.04761905	1.80324726	0.006732773	0.037003148	0	NA
chr10	38780587	89878823	3	0	0	5.82946063	527.1216883	0.310623285	NA	0.971622054	NA
chr10	38792152	39142166	3	0	0	33.85863708	210.3299477	0.880817946	0.469368894	0.668458976	PABPC1P12,ACTR3BP5,RP11-453N3.1,RP11-96F8.1,ABCD1P2,SLC9B1P3,CHEK2P5
chr10	38796058	39131799	3	0	0	30.54830062	197.0610005	0.740802355	0.462053028	0.696283743	PABPC1P12,ACTR3BP5,RP11-453N3.1,RP11-96F8.1,ABCD1P2,SLC9B1P3,CHEK2P5
chr10	38800904	224202868	6	0	0	3.125604903	383.2672286	0.148833854	NA	0.971281002	NA
chr10	38801444	38807068	6	0	0	79.12268848	256.9256211	0.589692436	0.207648871	0.016714083	NA
chr10	38802346	38805736	4	0	0	75.01091445	273.3447198	0.291644771	0.189226759	0.023893805	NA
chr10	38804726	49636003	16	0	0	26.77136943	1142.301665	0.500977756	0	0.957656332	NA
chr10	38811008	38811166	4	0	0	100.3797468	54.31828463	0.718235646	0.683080279	0	NA
chr10	38814624	49637572	12	0	0	26.75160557	1142.736282	0.658276068	NA	0.958520821	NA
chr10	38816987	39126939	9	0	0	26.49252142	178.9355746	0.395472842	0.534443726	0.753042407	PABPC1P12,ACTR3BP5,RP11-453N3.1,RP11-96F8.1,ABCD1P2,SLC9B1P3,CHEK2P5
chr10	38875765	46422893	20	0	0	38.21707728	1368.26716	0.53097729	NA	0.954237691	NA
chr10	38877849	38879892	33	0	0	100.7870778	102.8783084	0.164124579	0.380343792	0	NA
chr10	38880015	38880261	0	4	48	40.76829268	13.18501747	0.319769485	0.111732763	0	NA
chr10	38880604	38882472	0	2	23.96	481.5904711	1257.657146	0.161272252	0.649814957	0	NA
chr10	38882886	46420466	25	0	0	38.06531592	1368.965425	0.333882989	NA	0.955124456	NA
chr10	38884097	42664770	40	0	0	75.28221854	1932.188515	0.345486822	0.135989484	0.950908211	NA
chr10	39076696	89866816	5	0	0	5.776789994	528.6264604	0.891711638	NA	0.972673327	NA
chr10	39076798	58865282	5	0	0	14.51834719	845.2635239	0.125116921	NA	0.969730223	NA
chr10	39077595	39077663	10	0	0	70.61764706	37.11905703	0.464994674	0.446490005	0	NA
chr10	39079033	49658704	18	0	0	27.07218183	1155.621438	0.401818448	NA	0.960316346	NA
chr10	39079913	49149344	12	0	0	28.40673689	1184.509188	0.398019137	NA	0.959893066	NA
chr10	39080868	39083619	18	0	0	91.0607052	209.5760281	0.635729984	0.069775305	0	NA
chr10	39082996	89850142	6	0	0	5.763656125	528.7354015	0.569578117	NA	0.972784623	NA
chr10	39085817	42806142	13	0	0	76.42146452	1947.757081	0.91114319	0.340994121	0.949271099	NA
chr10	39086485	49156503	4	0	0	28.33586137	1184.4598	0.024946446	NA	0.960548035	NA
chr10	39086932	39087181	16	0	0	106.1686747	48.82091344	0.47883698	0.756429426	0	NA
chr10	39088262	49147098	14	0	0	28.35544809	1185.116881	0.651445043	NA	0.960679645	NA
chr10	39092263	39092339	6	0	0	36.72368421	10.69259297	0.31412493	0.39521382	0	NA
chr10	39095684	224202556	4	0	0	3.076647769	383.7709997	0.21002357	NA	0.97183158	NA
chr10	39096065	39099280	8	0	0	45.62581649	80.63886211	0.599858557	0.225623225	0	NA
chr10	39100368	89868779	12	0	0	5.736465398	528.713709	0.565866451	NA	0.97312636	NA
chr10	39101624	39103178	0	2	47.8	83.90604891	192.371223	0.91026643	0.180037606	0	NA
chr10	39103320	39103606	6	0	0	33.64335664	27.66455044	0.192698101	0.704090407	0	NA
chr10	39104530	46393172	12	0	0	38.95830787	1392.050525	0.401098901	NA	0.958929249	NA
chr10	39104530	89868759	14	0	0	5.732695103	528.7340957	0.401098901	NA	0.973205739	NA
chr10	39104787	39107642	0	3	195	200.9611208	459.1012917	0.741778181	0.353731343	0.00385289	NA
chr10	3910742	3911095	0	6	244	1.97733711	2.572362753	0.979020979	1	0.614730878	NA
chr10	39108787	49155519	10	0	0	28.21667424	1185.775301	0.329017443	NA	0.962669553	NA
chr10	39110468	39111041	0	1	9	147.443281	301.9164656	0.094276707	0.076645702	0.038394415	NA
chr10	39112151	49105383	27	0	0	28.3283055	1188.936118	0.013279479	NA	0.962796521	NA
chr10	39115627	39115821	8	0	0	130.2268041	63.78620947	0.716092091	0.68884141	0	NA
chr10	39116778	39119997	4	0	0	112.9294812	275.7942148	0.225152734	0.798701853	0	NA
chr10	39122113	39125222	6	0	0	60.44451592	87.83958902	0.420780061	0.221868885	0	NA
chr10	39122655	39125074	4	0	0	70.06696982	96.55407392	0.450789385	0.468665417	0	NA
chr10	39123037	39124095	0	1	52	61.69659735	70.31388986	0.290448062	0.555191257	0	NA
chr10	39124743	39129552	15	0	0	319.8402994	934.8117729	0.176559152	0.398847155	0	NA
chr10	39125273	39125742	0	2	54	1345.402985	1587.506561	0.35982009	0.865120388	0	NA
chr10	39129757	49639355	4	0	0	26.66765427	1159.129572	0.264163669	1	0.96505147	NA
chr10	39130506	39134620	9	0	0	43.9523578	46.68432311	0.121886504	0.245926244	0.002916869	NA
chr10	39130747	39137544	24	0	0	74.96042372	125.6316244	0.397061427	0.863432591	0.005737826	NA
chr10	39138275	39138327	0	3	141	33.98076923	12.59042735	0.003755938	0.169887511	0	NA
chr10	39138524	39138963	0	1	8.98	194.8018223	230.8931147	0.570443678	0.954554122	0	NA
chr10	39139291	39139329	3	0	0	29.86842105	11.93440637	0.218059558	0.025523398	0	NA
chr10	41757436	71355653	5	0	0	9.434554217	690.9569732	NA	1	0.973141963	NA
chr10	42356045	49156526	60	0	0	40.7489857	1440.601559	0.580370462	NA	0.951734738	NA
chr10	42360509	58894348	24	0	0	16.54953825	923.9912688	0.755171296	1	0.968759464	NA
chr10	42399219	42402069	51	0	0	1081.4	1699.126027	0.975984965	0.733492429	0.147368421	NA
chr10	42794192	49155279	5	0	0	0.318220455	11.02760107	0.426150121	NA	0.96525751	NA
chr10	42797059	58980761	16	0	0	0.161170541	20.14996842	0.137714173	NA	0.974539385	NA
chr10	42798092	42798299	0	1	62.99	21.41062802	18.91707005	0.109892978	0.29764568	0	NA
chr10	42798657	49151426	4	0	0	0.27717016	9.991039067	0.362039171	NA	0.965901326	NA
chr10	42809099	58819718	9	0	0	0.118537016	19.50996258	0.392275909	NA	0.975140499	NA
chr10	42812449	49103866	3	0	0	0.165789042	5.886602477	0.169073705	NA	0.967710772	NA
chr10	43696850	43697250	1	23	1025	105.305	15.43525105	0.993249578	1	0	RASGEF1A
chr10	43814818	43815013	0	1	9	20.24102564	5.296187209	0.994974874	0.96941896	0	NA
chr10	43814818	43815018	0	4	194	19.99	5.461675567	0.994974874	0.995079278	0	NA
chr10	43814822	43815019	0	1	23	20.11675127	5.407418631	0.975929978	1	0	NA
chr10	43883302	43890136	1	1	65	0.147644132	0.908132144	0.256904303	0.986742424	0.966637401	HNRNPF
chr10	43915593	43915816	0	16	591.92	36.96412556	6.209248492	0.993781463	1	0	NA
chr10	45938860	45939198	0	1	23	1.399408284	1.940749475	0.547979798	0.35097493	0.550295858	ALOX5
chr10	46967276	46968155	4	0	0	3.441410694	2.353496334	0.910994764	1	0.164960182	SYT15
chr10	47039363	47039539	4	0	0	3.159090909	1.629879831	0.988636364	1	0.210227273	LINC00842
chr10	47058692	47058887	0	10	410	38.1025641	16.71632838	0.385483328	0.423565867	0	LINC00842
chr10	50968796	50969170	0	1	35	1.307486631	1.066804712	0.981818182	1	0.205882353	OGDHL
chr10	54074100	54074360	0	1	71	6.838461538	1.97991393	0.85483871	0.49791294	0	DKK1
chr10	54203219	54203418	4	0	0	1.748743719	1.984154803	0.979166667	1	0.56281407	NA
chr10	564561	42799850	120	0	0	6.960952416	579.094972	1	0.330702271	0.972095657	NA
chr10	564576	163342650	61	0	0	2.279744567	324.7550567	1	NA	0.972420565	NA
chr10	566139	42665193	40	0	0	6.964620155	580.0232387	NA	0.473388607	0.972378429	NA
chr10	568214	39134697	12	0	0	0.404325512	31.49016738	NA	0.405187835	0.972929344	NA
chr10	569064	38814415	36	0	0	0.158532942	25.73923171	NA	0.297320657	0.974972906	NA
chr10	58067136	58067321	0	2	68	3.081081081	0.863004756	0.986013986	1	0	NA
chr10	5963440	5965643	0	2	116	0.549251021	1.864132907	0.861971831	0.83390411	0.891057649	FBXO18
chr10	64968528	64968938	0	1	34	0.929268293	1.265825461	0.206030151	1	0.597560976	JMJD1C
chr10	65732417	65733133	0	6	248	5.522346369	3.632688813	0.986153846	0.988970588	0.060055866	RP11-170M17.1
chr10	70597353	70597530	0	1	34	4.13559322	3.256237615	0.989130435	1	0.186440678	STOX1
chr10	71357542	71357741	0	1	67	2.361809045	1.03688204	0.995515695	0.996031746	0	NA
chr10	71645543	71645938	4	23	823	80.23291139	9.40328143	0.992376446	0.98989667	0	COL13A1
chr10	72720205	72720300	0	1	44	2.357894737	0.738644412	0.805755396	0.991150442	0	NA
chr10	72742380	72742664	0	1	60	4.186619718	1.425508502	0.990506329	0.804560261	0	NA
chr10	73261002	73261400	6	9	369	14.69346734	5.393697004	0.989843029	1	0	CDH23
chr10	73578401	73578855	4	2	136	13.39427313	19.42921327	0.745516825	0.861744481	0.662995595	PSAP
chr10	73590937	73591655	1	2	104	4.991643454	10.8399312	0.628656915	0.730371009	0.820334262	PSAP
chr10	73594173	73610991	8	0	0	0.227256511	2.353388309	0.636278195	0.751012146	0.981567368	RNU7-38P,PSAP
chr10	73828611	73828799	0	1	34	2.111702128	0.974827468	0.865671642	0.753205128	0	SPOCK2
chr10	73975810	73983707	0	1	63	0.44966443	1.213774391	0.880733945	0.54691689	0.815752818	Y_RNA,ANAPC16,ASCC1
chr10	74095625	74096323	3	0	0	0.654727794	1.580590274	0.875432526	0.265971317	0.848137536	DNAJB12
chr10	74112953	74113047	0	1	35	1.617021277	0.786946468	0.987012987	0.987012987	0.191489362	DNAJB12
chr10	74401952	74402257	0	1	38	0.747540984	0.967607588	0.96875	1	0.626229508	NA
chr10	74828665	74831858	1	1	72	0.371124334	1.124732305	0.76459854	0.794715447	0.867835891	RP11-344N10.2,P4HA1
chr10	75139637	75139827	0	1	39	3.921052632	3.470033967	0.991582492	0.329809725	0.394736842	ANXA7
chr10	75139639	75139864	0	1	74	3.92	3.182284295	0.971380471	0.644820296	0.333333333	ANXA7
chr10	75139647	75139872	0	1	66	3.773333333	3.125123998	0.875420875	0.695560254	0.333333333	ANXA7
chr10	75143067	75143447	0	1	36	2.586842105	3.262278107	0.233990148	0.982978723	0.597368421	RP11-537A6.9,ANXA7
chr10	75528871	75529214	0	1	38	1.364431487	1.154842844	0.987341772	0.91954023	0.376093294	SEC24C
chr10	75581521	75581725	0	1	41	0.911764706	0.99609966	0.977272727	1	0.544117647	CAMK2G
chr10	7565675	7566059	3	41	1908	151.8541667	16.4326144	0.991306604	0.999938499	0	NA
chr10	7756401	7756655	3	0	0	4.586614173	1.571891994	0.994174757	1	0	ITIH2
chr10	7759688	7759912	0	1	34	1.205357143	1.333887932	0.988764045	1	0.5	ITIH2
chr10	79137295	79137550	0	12	464	11.44705882	5.106334127	0.985677083	1	0	KCNMA1
chr10	80102614	80102988	4	0	0	1.310160428	2.05409555	0.983695652	1	0.64973262	LINC00856
chr10	80477310	80478167	0	1	36	3.08168028	1.765176691	0.98816568	0.986046512	0.023337223	NA
chr10	80516351	80517002	2	12	434.98	26.13978495	11.80670483	0.992666924	0.999516324	0	NA
chr10	80668052	80668400	0	2	79.93	4.022988506	2.216588512	0.989323843	1	0	NA
chr10	81085714	81086276	0	2	102	28.58540925	14.07278995	0.461009174	0.402047782	0	NA
chr10	81085971	81086358	0	6	360	35.3126615	10.39046074	0.45570877	0.403086553	0	NA
chr10	81086216	81086535	4	6	246	33.29780564	9.831608622	0.41467639	0.621075785	0	NA
chr10	81086426	81086589	0	2	68	26.39263804	7.811769933	0.316337774	0.638994446	0	NA
chr10	81315720	81315994	9	0	0	52.82481752	6.537257411	0.746428011	0.437166963	0	SFTPA2
chr10	81315845	81315994	5	0	0	57.11409396	4.854293334	0.426311407	0.437166963	0	SFTPA2
chr10	81316629	81316779	4	0	0	28.17333333	6.411184671	0.301138496	0.262121083	0	SFTPA2
chr10	81318653	81319103	0	1	33.86	6.384444444	9.326722791	0.940594059	0.232221776	0.664444444	SFTPA2
chr10	81318653	81319134	8	0	0	6.738045738	9.129126101	0.940594059	0.370834967	0.621621622	SFTPA2
chr10	81318657	81319108	0	1	38.92	6.403547672	9.324948574	0.921235857	0.256902761	0.662971175	SFTPA2
chr10	81318668	81319095	0	1	25.95	5.948477752	9.370198725	0.855377009	0.187626365	0.700234192	SFTPA2
chr10	81397247	81398035	0	2	109.75	7.038071066	3.906726249	0.995607613	0.875478927	0	NA
chr10	81853266	81853635	0	3	107	1.902439024	1.077596197	0.980392157	1	0.170731707	NA
chr10	81917430	81917781	0	1	59	4.413105413	4.590681666	0.788244767	0.983228512	0.367521368	ANXA11
chr10	81917455	81917781	0	1	84	3.932515337	4.406672067	0.589783282	0.983228512	0.395705521	ANXA11
chr10	81923104	81923367	2	1	71	4.326996198	4.238102707	0.986754967	0.951790634	0.467680608	ANXA11
chr10	81923115	81923372	0	1	46	4.303501946	4.287492827	0.838852097	1	0.478599222	ANXA11
chr10	81926645	81927017	0	2	68	3.287634409	4.248409923	0.917610711	0.454689984	0.508064516	ANXA11
chr10	81926681	81927072	2	2	117	3.322250639	4.11018211	0.655412115	1	0.483375959	ANXA11
chr10	81926986	81928756	2	1	33	0.388700565	1.53464216	0.924290221	0.150664697	0.933333333	ANXA11
chr10	82415739	82416163	0	2	74	11.10613208	4.727035864	0.403208556	0.289933312	0	NA
chr10	82415933	82416562	0	1	51	9.936406995	5.892175874	0.537004662	0.557809331	0	NA
chr10	867620	868080	4	0	0	1.597826087	1.627613501	0.968253968	1	0.226086957	LARP4B
chr10	88545841	88546197	0	1	27	0.573033708	0.904267541	0.966666667	1	0.713483146	BMPR1A
chr10	88729969	88730287	0	1	49	2.078616352	2.03509661	0.843478261	0.291666667	0.311320755	ADIRF-AS1,RP11-96C23.15,ADIRF
chr10	88730008	88730371	0	1	9	1.944903581	1.597948126	0.420118343	0.270424837	0.272727273	ADIRF-AS1,RP11-96C23.15,ADIRF
chr10	89265194	89268125	0	1	34	0.200955305	0.999596869	0.996478873	0.361204013	0.948481747	MINPP1
chr10	89323644	89323953	0	10	325.97	5.987055016	4.36592729	0.989021956	1	0.012944984	NA
chr10	90427138	90427444	0	2	41.96	4.330065359	4.818151748	0.171929825	1	0.539215686	LIPF
chr10	90695032	90697868	6	0	0	0.72461213	2.545351835	0.4492569	0.412611378	0.842736248	ACTA2-AS1,STAMBPL1,ACTA2
chr10	90974730	90975754	1	1	59	1.396484375	3.267534929	0.61853593	0.891221374	0.823242188	LIPA
chr10	90974758	90975767	0	1	61	1.225966303	3.059126572	0.473823724	0.996183206	0.835480674	LIPA
chr10	90983533	90984943	0	1	54	1.084397163	2.616499304	0.465648855	0.779543198	0.80141844	LIPA
chr10	91005437	91007329	0	1	35	0.542283298	1.348716667	0.961439589	0.300804829	0.776427061	LIPA
chr10	91767879	91768400	0	2	33	1.339731286	1.646765901	1	1	0.385796545	NA
chr10	92196636	92197861	2	12	512.74	26.25387755	8.491726782	0.992328767	1	0	RP11-15K3.1
chr10	93906405	128816274	3	0	0	0.123566777	17.74228487	NA	1	0.97049734	NA
chr10	94163283	94163596	4	0	0	2.948881789	1.651006188	0.997032641	1	0	NA
chr10	94821881	94822240	2	23	999.83	69.94150418	14.06112518	1	0.999537733	0	CYP26C1
chr10	95072882	95076515	4	0	0	0.402146986	0.972150498	0.408602151	0.330729167	0.804018717	MYOF
chr10	95076522	95079670	4	0	0	0.284307497	1.730632967	0.356508876	0.371379898	0.957115629	MYOF
chr10	95095700	95097616	1	1	44	0.460334029	1.618651947	0.797530864	0.39587242	0.9217119	MYOF
chr10	95097586	95103664	1	1	63	0.150542942	0.943209151	0.885553471	0.61341853	0.967588022	MYOF
chr10	95111274	95111516	0	1	54	4.107438017	3.250687538	0.432756325	0.6005386	0.376033058	MYOF
chr10	95111277	95111519	0	1	51	4.115702479	3.254215531	0.411451398	0.616696589	0.376033058	MYOF
chr10	95155909	95157042	3	0	0	0.295675199	0.921427194	0.522041763	0.411985019	0.900264784	MYOF
chr10	95341167	95341400	0	1	67	1.690987124	1.410796921	0.98540146	1	0.321888412	FFAR4
chr10	95845309	95845683	0	1	13.99	4.117647059	1.925638674	0.989247312	0.996688742	0	RP11-429H9.4,PLCE1
chr10	96108769	96109149	0	1	59	1.421052632	1.203756816	0.983050847	1	0.310526316	NOC3L
chr10	96997784	96998357	0	1	34	1.551483421	2.612806171	0.412490922	0.403587444	0.589877836	PDLIM1
chr10	97007060	97023706	0	1	64	0.129220233	0.735835743	0.651376147	0.753246753	0.952961672	PDLIM1
chr10	97021235	97021742	0	1	8	1.069033531	1.231236952	0.906976744	1	0.530571992	PDLIM1
chr10	97223471	97223902	0	2	68	3.419953596	2.260827723	0.985074627	1	0	SORBS1
chr10	97373553	97373804	0	1	68	3.796812749	3.156374345	0.676248109	0.566629339	0.398406375	ALDH18A1
chr10	98307651	98311096	2	4	202	0.35820029	1.604599778	0.99513382	0.912280702	0.944557329	TM9SF3
chr10	98312732	98319478	0	1	64	0.128224133	0.87153542	0.798449612	0.877192982	0.977912837	TM9SF3
chr10	99552477	99553033	1	2	55	4.879496403	2.973784214	0.997461929	1	0.023381295	NA
chr10	99552480	99552892	4	0	0	5.63592233	2.811811232	0.980722892	0.686786297	0	NA
chr11	102272362	102272734	0	1	62	1.508064516	1.93924925	0.561247216	0.26342711	0.599462366	TMEM123
chr11	102661170	102661499	1	1	66	6.097264438	6.853855999	0.291780482	0.583977512	0.544072948	MMP1,WTAPP1
chr11	102665974	102666283	0	1	48	7.524271845	7.982802705	0.426146789	0.75607064	0.511326861	MMP1,WTAPP1
chr11	102667458	102667831	0	1	63	4.260053619	5.378882051	0.585575888	0.282585181	0.595174263	MMP1,WTAPP1
chr11	102667472	102667845	0	1	49	4.627345845	5.870634211	0.479009688	0.306210881	0.595174263	MMP1,WTAPP1
chr11	102667478	102667851	0	1	43	4.777479893	6.075602957	0.426264801	0.307459912	0.595174263	MMP1,WTAPP1
chr11	102667511	102667885	0	1	9	5.938502674	7.733112628	0.1065662	0.335398761	0.593582888	MMP1,WTAPP1
chr11	102667772	102668013	0	2	104	11.90041494	10.32372483	0.854030501	0.143082588	0.373443983	MMP1,WTAPP1
chr11	102667852	102668094	2	2	82	17.85123967	14.24645013	0.393965517	0.53538096	0.371900826	MMP1,WTAPP1
chr11	103861490	103861769	0	9	222	9.430107527	3.883789994	0.993670886	1	0	PDGFD
chr11	10819019	10819263	4	0	0	11.1557377	1.74393794	0.224094161	0.297008027	0	RP11-685M7.5,EIF4G2
chr11	10819317	10820585	2	2	82	2.235015773	5.968236461	0.437315801	0.373279817	0.872239748	RP11-685M7.5,EIF4G2
chr11	10819354	10820614	4	2	148	2.03968254	5.655592532	0.372423596	0.459272895	0.877777778	RP11-685M7.5,EIF4G2
chr11	10819374	10820603	2	1	64	1.654190399	5.114636293	0.289804119	0.437095972	0.899918633	RP11-685M7.5,EIF4G2
chr11	10819393	10820652	0	1	34	1.625099285	4.667587769	0.201917954	0.427083333	0.87847498	RP11-685M7.5,EIF4G2
chr11	10820607	10820855	0	1	53	7.681451613	6.230723395	0.327498177	0.368779466	0.108870968	RP11-685M7.5,EIF4G2
chr11	10821816	10822048	0	2	158	7.452586207	6.080451452	0.264293828	0.339256334	0.344827586	RP11-685M7.5,EIF4G2
chr11	10821833	10822066	0	2	124	8.248927039	6.569392624	0.221507005	0.43908046	0.343347639	RP11-685M7.5,EIF4G2
chr11	10821861	10822093	0	2	68	8.715517241	6.776361085	0.137729549	0.493940387	0.344827586	RP11-685M7.5,EIF4G2
chr11	10822099	10822305	0	2	58	7.898058252	5.640895759	0.397483849	0.223111556	0.121359223	RP11-685M7.5,EIF4G2
chr11	10822117	10822348	2	2	144	9.216450216	6.413317276	0.320456836	0.435105551	0.108225108	RP11-685M7.5,EIF4G2
chr11	10822153	10822385	0	3	123	9.931034483	7.132640051	0.171100164	0.547657512	0.107758621	RP11-685M7.5,EIF4G2
chr11	10822279	10822530	0	2	42	8.944223108	7.993827081	0.518979465	0.215274676	0.231075697	RP11-685M7.5,EIF4G2
chr11	10822304	10822539	0	2	60	8.838297872	8.293000206	0.484736666	0.28226887	0.246808511	RP11-685M7.5,EIF4G2
chr11	10822304	10822578	0	2	138	9.923357664	8.14991615	0.484736666	0.555094514	0.211678832	RP11-685M7.5,EIF4G2
chr11	10822315	10822566	0	2	114	9.278884462	8.20855595	0.448446328	0.461924305	0.231075697	RP11-685M7.5,EIF4G2
chr11	10822355	10822630	0	1	28	9.832727273	8.034540311	0.249349523	0.951052931	0.210909091	RP11-685M7.5,EIF4G2
chr11	10822534	10823255	2	1	47	3.303744799	6.47608209	0.529805547	0.496402878	0.789181692	SNORD97,RP11-685M7.5,EIF4G2
chr11	10822555	10823284	2	4	284	3.355281207	6.426644443	0.490681004	0.774820144	0.780521262	SNORD97,RP11-685M7.5,EIF4G2
chr11	10822576	10823298	0	1	59	3.070637119	6.05416428	0.419489753	0.873381295	0.788088643	SNORD97,RP11-685M7.5,EIF4G2
chr11	10822603	10823323	0	1	32	2.679166667	5.448099503	0.24073247	1	0.790277778	SNORD97,RP11-685M7.5,EIF4G2
chr11	10823684	10823917	0	1	70	6.386266094	5.04198512	0.465346535	0.538139145	0.339055794	EIF4G2
chr11	10823898	10824800	12	0	0	3.151884701	5.702159683	0.37397485	0.572968491	0.743902439	EIF4G2
chr11	10825074	10825527	0	2	128	3.582781457	4.373850072	0.513988809	0.411973617	0.222958057	EIF4G2
chr11	10825482	10825716	0	1	33	6.346153846	4.848544384	0.65998664	0.154553415	0.363247863	EIF4G2
chr11	10825493	10825727	2	2	88	6.384615385	4.878605226	0.614511041	0.191146881	0.363247863	EIF4G2
chr11	10825527	10825749	2	1	78	6.13963964	4.895608977	0.428571429	0.237828371	0.382882883	EIF4G2
chr11	10825684	10825881	0	1	49	8.137055838	6.730225591	0.389525368	0.354671968	0	EIF4G2
chr11	10827476	10828396	0	1	28	3.766304348	7.851803686	0.922859831	0.522807018	0.543478261	EIF4G2
chr11	10827504	10828416	1	2	94	3.871710526	8.143450046	0.800456969	0.819217082	0.548245614	EIF4G2
chr11	10827521	10828434	1	4	270	3.805038335	8.022647081	0.682025895	1	0.547645126	EIF4G2
chr11	109940011	109940249	0	2	66	4.218487395	4.027551467	0.972222222	1	0.37394958	NA
chr11	111323885	111324279	0	1	33	1.195431472	1.068648485	0.78125	1	0.289340102	RP11-794P6.2,POU2AF1
chr11	111808506	111808701	0	3	146	5.753846154	1.65201449	0.992805755	1	0	DIXDC1
chr11	113074865	113075180	0	1	20	2.53968254	1.036253889	0.988505747	1	0	NCAM1
chr11	115581688	115582423	1	2	131	4.432653061	2.451271037	0.995850622	1	0.044897959	AP000797.3
chr11	116398038	116398269	0	1	40	1.090909091	0.995859195	0.976744186	1	0.454545455	NA
chr11	116524234	116524366	0	1	43	1.318181818	0.94802971	0.982142857	1	0.340909091	AP000770.1
chr11	117070088	117073776	0	1	60	0.42489154	1.502455957	0.994269341	0.302301255	0.86659436	TAGLN
chr11	117070434	117073754	0	1	38	0.301506024	1.141125062	0.994565217	0.191591272	0.876807229	TAGLN
chr11	117073807	117074068	0	1	47	8.141762452	6.68553502	0.548066298	0.30506993	0	TAGLN
chr11	117615295	117615474	0	1	45	1.039106145	0.999235062	0.977777778	1	0.480446927	DSCAML1
chr11	117708944	117710546	1	2	110	0.56928839	1.113084418	0.989247312	1	0.759051186	RP11-728F11.4,FXYD6,FXYD6-FXYD2
chr11	117710496	117711063	3	0	0	0.458553792	1.188403709	0.980392157	1	0.858906526	FXYD6,FXYD6-FXYD2
chr11	118527294	118528399	0	1	30	5.358371041	3.363375415	0.988326848	1	0.027149321	TREH,PHLDB1
chr11	118875214	118875443	0	1	41	1.938864629	1.320222465	0.32	0.731051345	0.11790393	RP11-110I1.11,CCDC84
chr11	118888686	118889040	4	0	0	3.118644068	4.870937957	0.743814844	1	0.641242938	RPS25
chr11	118916308	118916544	3	0	0	1.991525424	2.397017082	0.192285213	1	0.521186441	HYOU1
chr11	118917135	118917361	0	1	44	4.446902655	1.545565784	0.822736031	0.45625	0	HYOU1
chr11	118918753	118919069	0	1	40	3.287974684	3.31318535	0.657894737	0.748434238	0.392405063	HYOU1
chr11	118925724	118925997	1	1	48	2	1.845695914	0.793721973	0.741273101	0.450549451	HYOU1
chr11	118925740	118926013	0	1	32	1.996336996	1.84271294	0.573991031	0.778781038	0.450549451	HYOU1
chr11	119183328	119183598	0	1	31	1.077777778	0.983882458	0.869565217	1	0.448148148	MCAM
chr11	119805416	119805615	0	1	48	9.371859296	6.288892023	0.991292699	0.994936709	0	NA
chr11	119988930	119991316	4	0	0	0.332774518	1.338979268	0.996402878	0.724458204	0.941324392	TRIM29
chr11	120318941	120319836	0	1	20	0.603351955	1.403184703	0.991202346	0.087408949	0.825698324	ARHGEF12
chr11	121477621	121477961	0	1	46	0.817647059	1.179100003	0.979591837	0.419354839	0.661764706	SORL1
chr11	122074981	122075252	0	3	108	4.361623616	1.904123401	0.992248062	1	0	RP11-820L6.1
chr11	122527680	122527917	0	1	24	8.143459916	4.052983671	0.991055456	1	0	UBASH3B
chr11	122635899	122636260	0	20	678	26.70083102	8.270980165	0.988933602	1	0	UBASH3B
chr11	123485207	123485557	0	1	38	0.974285714	0.552316088	0.990909091	1	0.122857143	GRAMD1B
chr11	126135858	126136099	0	2	68	5.850622407	2.639173773	0.842937853	0.432258065	0	SRPR
chr11	126135884	126136137	3	2	110	6.363636364	2.76807424	0.781976744	0.76744186	0	SRPR
chr11	126135900	126136153	3	2	142	6.221343874	2.760251996	0.703842549	0.866925065	0	SRPR
chr11	126135933	126136174	0	4	176	5.804979253	2.800291942	0.523893805	0.963838665	0	SRPR
chr11	126137522	126137957	1	1	60	1.418390805	2.043128587	0.575362319	0.668693009	0.659770115	SRPR
chr11	126137896	126138618	0	2	68	0.605263158	1.357496882	0.990881459	0.44047619	0.826869806	SRPR
chr11	129654736	129655098	6	29	1068.97	83.09944751	11.03139917	1	1	0	NA
chr11	129939864	129979358	0	1	35	0.060464881	0.56656942	0.776251227	0.268441065	0.978376462	AP003041.1,RPL34P21,AP003041.2,APLP2
chr11	129980439	129990645	0	2	80	0.15383108	1.19533047	0.929777778	0.456908345	0.981971389	APLP2
chr11	129991603	129992245	0	1	47	3.683800623	6.073384498	0.621022179	0.239219114	0.504672897	APLP2
chr11	129992341	129996657	0	2	128	0.826691381	2.992203537	0.28467366	0.552014432	0.887859129	APLP2
chr11	129993579	129996647	0	1	54	0.636245111	2.581655368	0.672459893	0.468046257	0.89178618	APLP2
chr11	129996632	129997712	0	1	48	1.466666667	3.398638071	0.654754308	0.75203252	0.773148148	APLP2
chr11	129996651	129997734	0	1	70	1.307479224	2.927661154	0.472239949	0.991869919	0.771006464	APLP2
chr11	129999001	129999988	0	2	106	1.507598784	3.679496713	0.833702882	0.42250287	0.838905775	APLP2
chr11	129999062	130000004	0	1	39	1.411889597	3.873008952	0.432372506	0.539609644	0.878980892	APLP2
chr11	129999071	130000047	0	1	30	1.897540984	4.567543428	0.332594235	0.877260982	0.848360656	APLP2
chr11	130005529	130010363	0	2	138	0.341125362	1.840365012	0.457249071	0.748308525	0.944766239	APLP2
chr11	130011892	130013312	0	1	70	0.993661972	2.891335156	0.514513788	0.424425635	0.892957746	APLP2
chr11	131369873	131370064	4	0	0	1.769633508	1.36880709	0.99	0.847826087	0.298429319	NTM
chr11	131550624	131551046	0	2	156	13.29620853	7.215368986	0.121129976	0.655862458	0	NTM
chr11	131550624	131551702	9	0	0	9.261595547	6.906493815	0.121129976	0.672752809	0.064935065	NTM
chr11	134600694	134600876	0	1	44	1.164835165	0.986321128	0.979166667	1	0.417582418	NA
chr11	134707963	134708412	9	0	0	5.427616927	3.866335071	0.526973684	1	0.022271715	NA
chr11	134848521	134848873	0	2	32	2.522727273	2.088808233	1	1	0.221590909	NA
chr11	13986199	13986441	0	2	48	2.396694215	0.926910258	0.985714286	1	0	SPON1
chr11	14261751	14262927	6	0	0	0.866496599	2.049979253	0.989528796	0.676998369	0.818877551	SPON1
chr11	14480141	14481809	1	1	55	0.260791367	0.859268747	0.754285714	0.7125	0.909472422	COPB1
chr11	14929006	14929338	0	1	34	1.36746988	0.930035423	0.9875	1	0.31626506	CALCP,CALCB
chr11	15644066	15644421	0	1	43	2.636619718	0.981697213	0.984615385	1	0.016901408	NA
chr11	16783598	16783849	0	1	31	0.613545817	0.922308606	0.972972973	1	0.693227092	NA
chr11	16829747	16830050	0	1	35	1.00330033	0.426036688	0.986486486	1	0.089108911	PLEKHA7
chr11	16844144	16844511	0	1	39	0.811989101	0.90416422	0.980952381	1	0.520435967	PLEKHA7
chr11	17005921	17006141	0	2	62	2.8	1.762229992	0.974683544	1	0.268181818	PLEKHA7
chr11	17113751	17115892	0	2	122	0.355908454	1.247659698	0.795262267	0.879518072	0.914058851	PIK3C2A
chr11	17332444	17332774	0	1	35	2.603030303	3.296920956	0.654255319	0.366766467	0.548484848	NUCB2
chr11	17332487	17332818	0	1	71	3.314199396	3.735727426	0.577803204	0.886227545	0.546827795	NUCB2
chr11	17332524	17332830	0	2	68	3.156862745	3.841836515	0.340961098	1	0.591503268	NUCB2
chr11	1752147	1752910	4	0	0	4.082568807	2.856965498	0.672335601	0.558823529	0.085190039	NA
chr11	1752229	1752924	0	1	31	3.956834532	2.905887112	0.541895067	0.647727273	0.09352518	NA
chr11	1775043	1775283	18	4	236	18.85833333	15.31110481	0.517466154	0.418740849	0.375	CTSD,RP11-295K3.1
chr11	1775289	1776204	6	2	144	3.914754098	8.975945439	0.38080869	0.618681319	0.83715847	CTSD,RP11-295K3.1
chr11	1775300	1776216	8	1	68	3.958515284	9.029453478	0.372665348	0.706959707	0.836244541	CTSD,RP11-295K3.1
chr11	1778686	1780246	2	2	96	3.571153846	10.86514369	0.481876607	0.382614351	0.888461538	CTSD,RP11-295K3.1
chr11	1780280	1780858	0	6	219	11.29930796	19.14645882	0.33383915	0.914250715	0.738754325	CTSD,RP11-295K3.1
chr11	1780791	1782608	5	2	142	3.561364887	11.43687438	0.657734245	0.524814145	0.813979086	CTSD,AC068580.6
chr11	1780828	1782646	0	2	82	3.306380638	10.59714208	0.350397339	0.751071123	0.813531353	CTSD,AC068580.6
chr11	1782660	1785143	0	3	93	0.978654853	3.268484638	0.15973478	1	0.795006041	CTSD,AC068580.6,AC068580.5
chr11	1849908	1850437	2	1	35	4.049149338	1.768620684	0.859701493	0.995726496	0	SYT8
chr11	1904720	1905223	0	1	63	1.757455268	3.20611045	0.583101207	0.842105263	0.73359841	LSP1
chr11	19240511	19240889	7	18	719.92	84.81746032	15.48650247	0.994156647	0.998609179	0	RP11-428C19.4
chr11	19475681	19476007	4	0	0	2.226993865	1.517992756	0.992610837	1	0.033742331	NAV2
chr11	2017142	2017354	0	1	45	3.811320755	1.125294155	0.635547576	0.65483871	0.033018868	H19
chr11	2063907	2064156	3	0	0	6.184738956	4.166948749	0.408956693	0.2255	0	NA
chr11	2067666	2070801	18	0	0	70.4800638	23.38692299	0.377158684	0.40627687	0	NA
chr11	2068599	2071799	16	0	0	64.01875	25.50251749	0.307778889	0.310842458	0	NA
chr11	2075728	2076299	0	2	76	47.39404553	15.86349055	0.438510534	0.348460705	0	NA
chr11	2075868	2076234	0	3	96	55.69398907	7.895098911	0.60205379	0.332491694	0	NA
chr11	2076126	58842849	8	0	0	5.757095156	1250.534409	0.304887845	0	0.971090651	NA
chr11	2076386	2077927	0	2	84	39.76573653	16.0631951	0.36086016	0.602880089	0	NA
chr11	2080962	2081194	0	1	32	3.931034483	2.178358042	0.300765156	0.183023873	0.090517241	NA
chr11	2082048	2082484	4	0	0	4.403669725	2.389269844	0.407612032	0.475288303	0.009174312	NA
chr11	2208589	2208876	0	1	48	5.296167247	3.259842124	0.261859583	0.48125	0	NA
chr11	2415328	2416255	0	1	55	1.558791802	3.656288025	0.94475761	0.635602094	0.838187702	CD81
chr11	2416642	2417139	0	2	83	5.845070423	8.997995576	0.91986234	0.450050968	0.69416499	CD81
chr11	2416648	2417144	0	1	47	5.911290323	9.102252554	0.887284583	0.504077472	0.695564516	CD81
chr11	2416666	2417162	0	1	65	6.116935484	9.362461265	0.766132723	0.693170234	0.695564516	CD81
chr11	2417856	2418073	0	1	41	10.51612903	8.85630124	0.99047619	0.169222344	0.400921659	CD81
chr11	2417899	2418139	0	3	131	11.86666667	9.281193649	0.518452381	0.411251635	0.3625	CD81
chr11	27264228	27264435	0	2	57	2.855072464	1.437342176	0.987309645	1	0	NA
chr11	27494060	27494203	0	1	26	3.377622378	0.800386234	0.817073171	0.604240283	0	RP11-159H22.2,LGR4
chr11	2992698	2993414	0	1	67	1.533519553	2.18878411	0.787755102	0.811320755	0.592178771	NAP1L4
chr11	31882216	31882597	0	2	72	8.98687664	2.796198386	0.994858612	0.992831541	0	RCN1
chr11	3226433	3226830	0	1	66	3.314861461	2.395231576	0.98989899	1	0	NA
chr11	32605393	32608623	0	1	66	0.457275542	1.863583221	0.996655518	0.533536585	0.855417957	EIF3M
chr11	32611093	32615462	0	2	100	0.217669947	1.184704137	0.992248062	0.760391198	0.966353857	HNRNPA3P9,EIF3M
chr11	33107460	33108606	1	1	74	0.589005236	1.603720986	0.929032258	0.767857143	0.870855148	TCP11L1,CSTF3
chr11	33107487	33108601	0	1	49	0.542190305	1.600189917	0.748387097	0.738095238	0.895870736	TCP11L1,CSTF3
chr11	33738958	33744014	0	2	116	1.262064873	7.113258759	0.590807675	0.963684913	0.956487342	CD59
chr11	34013376	34013426	0	1	26	3.12	0.992773892	0.975	0.975	0	NA
chr11	3411226	3411459	3	0	0	42.56223176	13.16963402	0.865959022	0.924975321	0	TSSC2
chr11	34118771	34119289	0	1	45	1.401544402	2.619528224	0.774193548	0.696682464	0.77027027	CAPRIN1
chr11	34255521	34256114	0	2	70	2.81618887	2.308779558	0.986440678	0.990049751	0.291736931	ABTB2
chr11	34302026	34302931	0	2	30	3.764640884	2.956567464	0.971428571	1	0.072928177	ABTB2
chr11	35104007	35105301	2	1	28	14.35548686	4.534299648	0.996306556	0.944678292	0	NA
chr11	35198198	35201879	0	1	57	0.382233089	1.790523975	0.680798005	0.392080312	0.931812008	CD44
chr11	35505092	35505542	6	0	0	2.202222222	2.686012235	0.991511036	1	0.56	PAMR1
chr11	355531	355915	2	6	298.99	14.32552083	2.506403204	1	1	0	NA
chr11	357224	357947	0	2	56	14.44951591	8.402142529	0.29793748	0.777777778	0.035961272	NA
chr11	357286	357457	0	4	104	20.64912281	7.222020974	0.350147447	0.352785146	0	NA
chr11	36292765	36293102	0	4	194	4.979228487	1.825352776	0.992263056	1	0	LINC00610
chr11	38617673	38618011	4	0	0	0.946745562	1.700192662	0.979166667	1	0.763313609	NA
chr11	4410953	4411330	0	1	26	1.029177719	1.270642859	0.614379085	0.43956044	0.562334218	TRIM21
chr11	44351473	44351795	0	1	30	0.409937888	0.807357854	0.966666667	1	0.795031056	NA
chr11	44365846	44366216	0	2	108	4.581081081	1.435145315	0.987096774	1	0	NA
chr11	44493201	44493395	0	3	86	5.469072165	2.288828126	0.990180033	0.987903226	0	NA
chr11	44887396	44888118	0	13	512.95	23.39750693	6.41532483	0.993802293	1	0	TSPAN18
chr11	45663692	45663976	0	1	16	2.697183099	1.510477196	0.969072165	1	0.045774648	NA
chr11	45772202	45772769	0	3	143	5.641975309	3.108366416	0.994832041	0.779886148	0	CTD-2210P24.3
chr11	45970981	45975108	3	0	0	0.152168646	0.504987984	0.722222222	1	0.893385025	PHF21A
chr11	46408482	46408601	2	10	366	18.63865546	2.743153716	1	0.998917749	0	NA
chr11	46732729	46733313	4	3	123	40.15924658	23.62761148	0.968463303	1	0	NA
chr11	46732738	46733139	0	8	382	55.39900249	8.234432846	0.955412877	0.841635273	0	NA
chr11	47193041	47193293	4	1	67	2.154761905	1.922056899	0.490835031	0.452773613	0.416666667	ARFGAP2
chr11	47289535	47289907	0	1	41	0.870967742	1.263429421	0.990825688	1	0.623655914	NR1H3
chr11	47289545	47289868	0	1	31	0.845201238	1.349532727	0.880733945	0.819444444	0.718266254	NR1H3
chr11	47397184	47399895	0	1	37	0.360014755	1.391154222	0.803977273	0.501992032	0.921062339	SPI1
chr11	47397227	47399944	1	2	103	0.346705926	1.362438846	0.593040847	0.780876494	0.91902834	SPI1
chr11	47435018	47435237	0	1	41	1.98630137	1.804305991	0.986486486	1	0.388127854	SLC39A13
chr11	47602132	47602441	0	1	40	1.226537217	2.004963416	0.415129151	1	0.669902913	NDUFS3
chr11	47650541	47652167	0	1	57	0.631611316	2.070755663	0.716183575	1	0.896063961	MTCH2
chr11	47660260	47660569	0	1	51	3.048543689	3.292765358	0.967084639	0.491679274	0.517799353	MTCH2
chr11	47660288	47660568	0	1	50	2.821428571	3.352542441	0.742946708	0.478787879	0.571428571	MTCH2
chr11	47985106	47985528	4	0	0	1.388625592	1.740420908	0.825806452	1	0.578199052	NA
chr11	48809187	48809700	0	2	80	3.019493177	2.3353396	0.296482412	0.740820734	0.101364522	NA
chr11	48817909	48818248	0	1	8	27.4159292	30.02920673	0.838782982	0.461318052	0.147492625	NA
chr11	48837783	48838642	3	0	0	1.833527357	2.609464821	0.405797101	0.126394052	0.584400466	NA
chr11	48934905	48937146	4	0	0	4.215082552	4.534085801	0.655230126	0.715559157	0.23784025	NA
chr11	498498	498781	0	1	38	1.508833922	1.770116998	0.611940299	0.116173121	0.462897527	RNH1
chr11	498570	498854	1	1	57	2.707746479	2.742944186	0.461538462	0.563508065	0.461267606	RNH1
chr11	498582	498848	0	1	45	2.680451128	2.808310938	0.404395604	0.539795918	0.492481203	RNH1
chr11	498799	499028	0	2	29.98	3.262008734	2.413824337	0.639439907	0.328571429	0.144104803	RNH1
chr11	499071	499862	0	2	70	1.742098609	3.283369603	0.627946128	0.234289201	0.621997472	RNH1
chr11	499110	499901	2	2	148	2.037926675	3.859226749	0.551385165	0.515558267	0.621997472	RNH1
chr11	499120	499912	0	1	65	2.093434343	3.957968222	0.49266055	0.593044539	0.621212121	RNH1
chr11	50726227	50726321	0	1	7.99	3.670212766	1.014661644	0.107846202	0.475206612	0	NA
chr11	50758795	50758964	0	1	8	11.92307692	3.045998442	0.935862069	0.440705128	0	NA
chr11	51211567	51212079	4	0	0	0.970703125	0.619602549	0.99009901	0.464	0.19140625	NA
chr11	551930	552183	0	1	34	1.928853755	1.798901034	0.406417112	0.825	0.422924901	LRRC56
chr11	566161	125606564	81	0	0	3.155195605	887.4971732	0.293478261	NA	0.968292761	NA
chr11	56751828	56752208	4	10	190	70.76578947	14.54540579	0.979596884	1	0	NA
chr11	56859489	56859646	0	1	49	1.363057325	0.931766805	0.980392157	1	0.318471338	NA
chr11	56880571	56880760	4	0	0	8.793650794	2.292098667	0.992670157	1	0	NA
chr11	57094914	57095259	2	1	73	2.762318841	3.234107249	0.892070485	0.540967423	0.562318841	RP11-872D17.4,SSRP1
chr11	57094943	57095271	0	1	45	2.74695122	3.344998519	0.607929515	0.616979269	0.591463415	RP11-872D17.4,SSRP1
chr11	57094950	57095296	0	1	38	2.823699422	3.273755186	0.528634361	0.702906351	0.560693642	RP11-872D17.4,SSRP1
chr11	57100246	57100497	1	1	64	3.61752988	2.823692356	0.525179856	0.447129909	0.235059761	SSRP1
chr11	57100934	57102004	2	1	68	0.588785047	1.494871426	0.810126582	0.439716312	0.859813084	SSRP1
chr11	57297635	57298207	0	1	72	1.087412587	2.066900897	0.63250366	1	0.736013986	TIMM10
chr11	57365722	57367420	0	1	69	0.336277974	1.186145304	0.75	0.443196005	0.915783274	SERPING1
chr11	57379319	57381858	0	1	59	0.512012603	2.145034991	0.366606983	0.352380952	0.936983064	SERPING1
chr11	57509362	57509673	0	1	65	5.337620579	5.628804491	0.463190184	0.82799634	0.514469453	C11orf31,TMX2-CTNND1,RP11-691N7.6
chr11	57509381	57509628	0	2	78	4.178137652	5.765372671	0.364735837	0.419945105	0.647773279	C11orf31,TMX2-CTNND1
chr11	57509387	57509677	0	1	40	4.965517241	5.635373247	0.320694087	0.860933211	0.551724138	C11orf31,TMX2-CTNND1,RP11-691N7.6
chr11	57509392	57509667	0	1	36	4.650909091	5.589759231	0.275773196	0.778591034	0.581818182	C11orf31,TMX2-CTNND1,RP11-691N7.6
chr11	59344431	59345703	0	1	67	0.636006289	1.784469803	0.703781513	0.370892019	0.882075472	OSBP
chr11	59345715	59347717	2	2	129	0.58041958	1.997945054	0.581377152	0.812015504	0.918581419	OSBP
chr11	59491862	59492110	4	0	0	1.217741935	0.833381025	0.994152047	1	0.262096774	STX3
chr11	59791130	59791308	0	1	48	2.123595506	1.009173928	0.96797153	0.993377483	0	NA
chr11	60665632	60666050	4	0	0	2.461722488	3.28614882	0.725596529	0.493870403	0.636363636	PRPF19
chr11	61039511	61040532	0	1	34	8.701273262	3.99287911	0.481045752	0.57154538	0	VWCE
chr11	61039837	61040009	0	1	62	12.56976744	3.586281023	0.40195234	0.382177596	0	VWCE
chr11	61079255	61079481	0	1	39.76	3.730088496	2.755955256	0.830258303	0.284190107	0	DDB1
chr11	61079318	61079546	0	1	49	5.342105263	3.711832544	0.524300442	0.863354037	0	DDB1
chr11	61079325	61079559	0	1	42	5.423076923	3.677789298	0.476676385	0.952531646	0	DDB1
chr11	61081909	61083867	0	2	87	0.5	1.636767911	0.356234097	0.521693122	0.900919305	DDB1
chr11	61083812	61084041	0	1	54	2.689956332	2.476956595	0.386404293	0.769230769	0.419213974	DDB1
chr11	61083840	61084041	0	1	25	2.472636816	2.564685062	0.17352415	0.769230769	0.47761194	DDB1
chr11	61502187	61502530	0	1	13	3.588921283	1.453895843	0.978813559	1	0	DAGLA
chr11	61553290	61553627	0	1	56	1.338278932	1.549802516	0.812	0.464419476	0.551928783	MYRF,TMEM258
chr11	61630464	61630811	0	1	74.98	1.567723343	1.251118809	0.988372093	0.862068966	0.259365994	FADS2
chr11	61643584	61643841	0	1	9	1.019455253	1.479960463	0.991803279	0.101010101	0.642023346	FADS3
chr11	61643630	61643930	0	1	33	1.12	1.370741892	0.56557377	1	0.55	FADS3
chr11	61995456	61995606	4	0	0	3.986666667	0.162754075	0.995024876	1	0	RP11-703H8.9
chr11	62186516	62189747	0	2	99	1.080779944	4.63825802	0.926084301	0.352315533	0.908077994	SCGB1A1,CTD-2531D15.4
chr11	62189802	62190563	0	1	33	2.345597898	5.873178724	0.315754487	0.380952381	0.85151117	SCGB1A1,CTD-2531D15.4
chr11	62226186	62226539	0	2	82	1.725212465	1.21411156	0.98125	1	0.164305949	AHNAK
chr11	62285715	62285982	3	0	0	9.389513109	3.833369469	0.232848233	0.45159129	0	AHNAK
chr11	62350694	62351230	0	3	132	1.335820896	1.617045536	0.988679245	1	0.569029851	MIR3654,TUT1
chr11	62362467	62362808	1	1	74	1.48973607	1.728842845	0.947019868	0.262411348	0.563049853	MTA2
chr11	62370100	62370329	0	1	50	1.934497817	1.527073674	0.444444444	0.883802817	0.336244541	EML3
chr11	62373385	62373608	0	1	65	1.757847534	0.652431694	0.986486486	1	0.121076233	EML3
chr11	62393298	62393586	0	1	49	5.152777778	5.110337351	0.25564589	0.416666667	0.475694444	GANAB
chr11	62393312	62393600	1	1	63	5.385416667	5.390390997	0.23402195	0.541994751	0.475694444	GANAB
chr11	62393345	62393634	0	1	51	6.525951557	6.66760369	0.182787209	0.778020776	0.474048443	GANAB
chr11	62393377	62393626	0	1	18	5.959839357	6.915902864	0.093057607	0.743825388	0.550200803	GANAB
chr11	62393552	62393869	2	1	57	6.397476341	6.825429807	0.683773976	0.453614843	0.511041009	GANAB
chr11	62393859	62394131	0	1	60	4.941176471	3.824773553	0.524160524	0.784776903	0.253676471	GANAB
chr11	62393862	62394134	0	1	57	4.871323529	3.745829212	0.493857494	0.780361757	0.253676471	GANAB
chr11	62393994	62394174	0	2	174	4.811111111	1.849290822	0.279740872	0.533119658	0	GANAB
chr11	62394343	62394597	0	1	61	6.07480315	5.323983301	0.76369863	0.810760668	0.42519685	GANAB
chr11	62394354	62394597	0	1	50	5.893004115	5.372241605	0.679658952	0.810760668	0.444444444	GANAB
chr11	62397314	62397701	0	1	32	2.927648579	3.711833914	0.745292369	0.302923977	0.581395349	GANAB
chr11	62398208	62398549	1	1	46	5.926686217	6.736595718	0.49845679	0.357070707	0.554252199	GANAB
chr11	62400487	62400706	0	1	51	4.03652968	2.724577603	0.963824289	0.661917098	0.146118721	GANAB
chr11	62400519	62400745	0	1	56	4.632743363	2.833520668	0.728813559	0.776286353	0.14159292	GANAB
chr11	62400917	62401834	1	2	104	1.641221374	2.85585393	0.770156438	0.768392371	0.571428571	GANAB
chr11	62400944	62401847	0	1	42	1.532668882	2.757208667	0.731506849	0.816076294	0.580287929	GANAB
chr11	62401804	62402395	0	1	44	2.043993232	2.62193538	0.440443213	0.575025176	0.41962775	GANAB
chr11	62406531	62406928	0	1	50	3.445843829	4.496314091	0.386007238	0.694949495	0.602015113	GANAB
chr11	62444385	62445024	0	1	34	1.042253521	2.297123177	0.477922078	0.384020619	0.794992175	UBXN1
chr11	62444434	62445079	0	1	42	1.375193798	2.806747987	0.284415584	0.835	0.787596899	UBXN1
chr11	62445285	62445502	0	2	37.98	2.423963134	2.702614702	0.148648649	0.529286475	0.419354839	UBXN1
chr11	62445548	62445882	0	1	42	2.401197605	2.240241326	0.297734628	0.40167754	0.116766467	UBXN1
chr11	62445821	62446007	0	2	80	3.935483871	3.696282502	0.661844485	0.531204644	0.446236559	UBXN1
chr11	62445824	62446026	0	1	56	4.113861386	3.598941806	0.634545455	0.691535151	0.410891089	UBXN1
chr11	62458292	62458612	0	1	47	1.66875	1.363460098	0.992307692	0.555240793	0.353125	HNRNPUL2-BSCL2,BSCL2
chr11	62458783	62460178	12	0	0	1.191397849	2.553498798	0.787979967	0.507731959	0.784229391	HNRNPUL2-BSCL2,BSCL2
chr11	62489368	62489691	0	1	45	2.291021672	2.69769077	0.455882353	0.413343002	0.526315789	HNRNPUL2-BSCL2,HNRNPUL2
chr11	62489762	62490130	1	1	59	2.744565217	3.307595479	0.298421808	0.387726639	0.380434783	HNRNPUL2-BSCL2,HNRNPUL2
chr11	62529072	62529342	0	1	61	3.2	1.771377367	0.993485342	0.754295533	0	POLR2G
chr11	62529094	62529377	0	1	39	3.310954064	1.74792764	0.803418803	0.994174757	0	POLR2G
chr11	62532657	62532878	0	2	96	5.07239819	4.078883725	0.798283262	1	0	POLR2G
chr11	62532665	62532867	0	2	80	5.02970297	4.222653301	0.742616034	0.895805142	0	POLR2G
chr11	62549381	62549674	0	1	59	3.163822526	2.508780838	0.990990991	0.713318284	0.133105802	TAF6L,TMEM223
chr11	62549415	62549709	0	1	24	3.408163265	2.464040987	0.606896552	0.825035562	0.132653061	TAF6L,TMEM223
chr11	62562409	62563569	3	0	0	0.83362069	1.1614827	0.539078156	0.256637168	0.599137931	NXF1
chr11	62564664	62564859	0	1	46	2.251282051	2.11306944	0.872727273	1	0.38974359	NXF1
chr11	62568646	62568891	0	1	28	5.759183673	1.429702176	0.715469613	0.679166667	0	NXF1
chr11	62568801	62569081	0	1	47	3.203571429	2.515236732	0.393294649	0.878640777	0	NXF1
chr11	62601103	62601369	0	1	42	3.270676692	3.159013407	0.849056604	0.770472895	0.364661654	RP11-727F15.9,WDR74
chr11	62620110	62620388	0	1	43	2.201438849	2.081711582	0.604810997	0.531830239	0.456834532	SNHG1
chr11	62650380	62651958	0	1	35	4.646387833	2.896687984	0.794854435	0.594439118	0	SLC3A2
chr11	62652703	62652958	0	2	46	8.266666667	6.40583884	0.745134965	0.238018309	0.129411765	SLC3A2
chr11	62652744	62652999	0	2	128	9.509803922	7.078751826	0.629158513	0.57971831	0.129411765	SLC3A2
chr11	62652749	62652984	0	2	98	9.106382979	7.196435414	0.605647517	0.457617729	0.140425532	SLC3A2
chr11	62652771	62653019	0	1	59	9.572580645	7.220795894	0.48379409	0.732880589	0.133064516	SLC3A2
chr11	62652785	62653041	0	1	45	9.37109375	6.997138392	0.391345249	0.860106698	0.12890625	SLC3A2
chr11	6340718	6341394	1	1	71	0.963017751	1.877173472	0.412042503	0.225541449	0.776627219	PRKCDBP
chr11	63742150	63743734	0	3	104	1.571969697	4.728739999	0.764370792	0.156483791	0.875631313	COX8A,AP000721.4
chr11	63990611	63990859	0	1	48	2.709677419	2.678390807	0.515151515	0.783919598	0.467741935	FERMT3
chr11	63991402	63991652	0	1	37	2.992	0.987894731	0.428571429	1	0	TRPT1
chr11	64004663	64004986	0	1	53	1.513931889	1.882531155	0.614634146	0.363727455	0.600619195	VEGFB
chr11	64005072	64005874	0	1	45	0.7319202	1.870949604	0.322645291	0.33459596	0.865336658	VEGFB
chr11	64006527	64006737	0	3	54	3.39047619	2.583814965	0.98951049	1	0.20952381	NA
chr11	64022704	64022921	0	3	186.92	3.235023041	2.592983998	0.971722365	0.689361702	0.377880184	PLCB3
chr11	64084585	64084840	0	1	35	4.941176471	4.370183129	0.387840671	0.648307896	0.180392157	TRMT112
chr11	64084736	64084950	0	1	28	5.761682243	4.205495845	0.766666667	0.354452055	0.028037383	TRMT112
chr11	64087239	64088179	0	1	48	1.614893617	4.005394167	0.68832309	0.259074733	0.840425532	PRDX5
chr11	64088166	64088364	0	1	27	11.14141414	8.577643128	0.794408602	0.36969112	0.343434343	PRDX5
chr11	64088169	64088375	0	1	52	10.99514563	8.374428004	0.771612903	0.46541502	0.330097087	PRDX5
chr11	64088196	64088375	0	1	67	9.625698324	8.141871152	0.538494624	0.46541502	0.379888268	PRDX5
chr11	64116895	64117110	0	1	34	1.76744186	1.472811096	0.859375	0.964285714	0.409302326	CCDC88B
chr11	6424408	6424637	0	1	31	1.64628821	1.632568829	0.715789474	0.689732143	0.462882096	APBB1
chr11	64270459	64270526	3	0	0	2.686567164	0.552037075	0.994475138	0.994475138	0	AP005273.1
chr11	64507576	64507921	0	1	60	0.817391304	0.983185671	0.936507937	1	0.591304348	RASGRP2
chr11	64527431	64528011	2	3	124	2.079310345	0.777209558	0.986725664	1	0.005172414	PYGM
chr11	64532890	64534419	0	2	98	1.908436887	2.598633887	0.555803571	0.436893204	0.489862655	SF1
chr11	64536524	64536765	2	2	140	5.589211618	4.360484551	0.772406848	0.419075145	0.356846473	SF1
chr11	64536541	64536783	2	2	120	5.495867769	4.301881132	0.624370594	0.469887492	0.355371901	SF1
chr11	64536565	64536759	0	2	72	4.87628866	4.553819586	0.404833837	0.407185629	0.443298969	SF1
chr11	64536584	64536812	0	1	31.88	4.846491228	3.967868309	0.198388721	0.474111042	0.377192982	SF1
chr11	64536730	64536965	0	1	67	4.582978723	3.340997376	0.369391518	0.348993289	0.268085106	SF1
chr11	64536775	64537011	0	1	36	4.656779661	3.390664622	0.229885057	0.589414595	0.266949153	SF1
chr11	64537793	64540962	1	1	58	0.503313348	1.915393721	0.606229143	0.63878327	0.922688545	SF1
chr11	64559689	64559897	0	1	59	1.163461538	0.986549708	0.983333333	1	0.418269231	MAP4K2
chr11	64594999	64595192	0	1	34	1.041450777	0.868768391	0.601476015	0.383838384	0.357512953	CDC42BPG
chr11	64785836	64786064	0	1	23	3.442982456	3.198312858	0.995106036	0.116161616	0.416666667	ARL2,RP11-399J13.3
chr11	64785851	64786095	0	1	54	3.672131148	3.13610028	0.927191679	0.237554585	0.389344262	ARL2,RP11-399J13.3
chr11	64785891	64786136	0	1	55	3.72244898	3.144886702	0.604754829	0.378844711	0.387755102	ARL2,RP11-399J13.3
chr11	64863338	64863720	5	0	0	2.986910995	1.579428085	0.994219653	0.663608563	0	VPS51
chr11	64878162	64878952	0	1	35	1.203797468	1.89942983	0.472140762	0.503631961	0.684810127	AP003068.9,VPS51
chr11	64888158	64888480	0	1	27	25.20807453	29.14000574	0.813209764	0.925675676	0	FAU
chr11	64888988	64889230	0	1	19	10.04545455	8.943925405	0.888329519	0.094049904	0.376033058	FAU
chr11	64936568	64937070	0	1	8	4.075697211	2.278045007	0.965714286	0.996983409	0	NA
chr11	64950598	64951007	0	1	63	2.997555012	4.325677457	0.708433735	0.510808647	0.66992665	CAPN1
chr11	64950598	64951019	0	1	75	3.166270784	4.376128574	0.708433735	0.590800952	0.650831354	CAPN1
chr11	64953480	64953748	0	1	42	2.776119403	2.95145244	0.233788396	0.572129539	0.440298507	CAPN1
chr11	64953493	64953762	0	1	28	2.988847584	3.135695996	0.153583618	0.663254862	0.43866171	CAPN1
chr11	64975674	64976847	0	2	107	0.646206309	1.591799	0.493006993	0.887608069	0.832054561	CAPN1
chr11	65063037	65063440	0	1	32	1.404466501	1.39573256	0.314465409	1	0.446650124	POLA2
chr11	65308025	65308428	0	1	61	1.947890819	2.680647355	0.651796778	1	0.535980149	LTBP3
chr11	65417890	65418099	0	1	60	1.177033493	0.984204827	0.983870968	0.081151832	0.411483254	SIPA1
chr11	65418141	65418486	0	2	98	9.44057971	3.548844223	0.82278481	1	0	SIPA1
chr11	65479687	65479916	0	1	63	1.113537118	0.973554319	0.991666667	1	0.423580786	KAT5
chr11	65487535	65487760	0	1	49	3.857777778	3.016582974	0.885764499	0.366197183	0.284444444	RNASEH2C
chr11	65487560	65487785	1	1	74	4.386666667	3.243701589	0.785321101	0.548577036	0.284444444	RNASEH2C
chr11	65487569	65487782	0	1	66	4.370892019	3.32560103	0.71559633	0.532480315	0.300469484	RNASEH2C
chr11	65623176	65623530	0	2	48	15.64971751	21.35260638	0.40625	0.342247158	0.570621469	CFL1,SNX32
chr11	65655559	65655909	0	1	45	2.791428571	2.290211647	0.203266788	0.908045977	0.248571429	FIBP
chr11	65686903	65687280	0	1	30	5.068965517	6.320403342	0.955210238	0.309759547	0.437665782	DRAP1
chr11	65686906	65687292	0	2	82	5.424870466	6.530581952	0.948200176	0.361394558	0.42746114	DRAP1
chr11	65686951	65687323	0	2	109	5.793010753	6.950102851	0.681422925	0.45796131	0.443548387	DRAP1
chr11	65686968	65687323	0	2	78	5.563380282	7.03098253	0.539130435	0.45796131	0.464788732	DRAP1
chr11	65687431	65687880	0	2	134	5.583518931	8.121175549	0.457835821	0.495739737	0.668151448	DRAP1
chr11	65687860	65688115	2	1	72	8.560784314	7.183534507	0.5585	0.816232772	0.349019608	DRAP1
chr11	65687901	65688134	0	1	31	7.347639485	6.454476173	0.203	1	0.381974249	DRAP1
chr11	65688038	65688398	0	3	132	4.488888889	5.867034921	0.446164673	0.511013216	0.605555556	DRAP1
chr11	65688039	65688408	0	3	162	4.574525745	5.819367845	0.445270988	0.632892805	0.590785908	DRAP1
chr11	65688093	65688443	0	1	39	3.525714286	4.915650973	0.302847755	1	0.622857143	DRAP1
chr11	65732650	65732919	0	1	39	1.628252788	1.528934414	0.321100917	1	0.449814126	SART1
chr11	65824315	65824774	0	2	77	3.366013072	3.865525469	0.976123596	0.483495146	0.350762527	SF3B2
chr11	65824333	65824791	0	1	56	3.587336245	4.070612153	0.887780549	0.649514563	0.351528384	SF3B2
chr11	65826480	65826759	0	1	35	1.953405018	2.34512708	0.121621622	0.601928375	0.548387097	SF3B2
chr11	65826481	65826785	0	1	34	2.161184211	2.354378601	0.118243243	0.685714286	0.503289474	SF3B2
chr11	65829155	65829399	0	1	39	3.606557377	2.756683018	0.992217899	0.377142857	0.053278689	SF3B2
chr11	65829189	65829424	0	1	58	3.89787234	3.003224463	0.738970588	0.563529412	0.055319149	SF3B2
chr11	66052130	66052367	0	1	50	1.662447257	1.831505549	0.629032258	0.097435897	0.434599156	CNIH2,YIF1A
chr11	66052905	66053206	4	0	0	2.757475083	3.161907663	0.690871369	0.860465116	0.531561462	YIF1A
chr11	66204684	66204877	0	1	50	1.616580311	1.576424338	0.487562189	1	0.424870466	MRPL11
chr11	6621454	6621769	0	1	41	1.434920635	1.730598459	0.649484536	0.611620795	0.536507937	RRP8
chr11	66263199	66263748	0	1	32	6.601092896	3.988060356	0.989035088	1	0.056466302	DPP3
chr11	66283009	66283218	0	1	94	0.980861244	0.987780473	0.989361702	0.682926829	0.497607656	CTD-3074O7.11,BBS1
chr11	6630579	6630831	0	1	59	2.388888889	2.37537707	0.689473684	0.529808774	0.396825397	ILK,TAF10,RP11-732A19.2
chr11	6630777	6631007	0	1	56	2.969565217	2.455505754	0.634590377	0.264227642	0.365217391	ILK,TAF10,RP11-732A19.2
chr11	6630967	6631205	0	3	120	2.87394958	2.522352583	0.401908802	0.183098592	0.37394958	ILK,TAF10,RP11-732A19.2
chr11	6631040	6631266	0	1	36	5.433628319	5.261104743	0.30862069	0.478221	0.39380531	ILK,TAF10,RP11-732A19.2
chr11	6631166	6631406	0	2	58	5.945833333	5.930252887	0.706161137	0.251308901	0.458333333	ILK,TAF10,RP11-732A19.2
chr11	6632151	6632476	1	1	56	3.012307692	3.532682907	0.418760469	0.356664185	0.535384615	TAF10
chr11	6632167	6632466	0	1	46	2.919732441	3.592110259	0.424408015	0.324820431	0.581939799	TAF10
chr11	6632188	6632479	0	1	56	3.024054983	3.734685391	0.398740818	0.365497076	0.597938144	TAF10
chr11	6632444	6632676	2	1	59	4.887931034	3.876924554	0.74909964	0.544290288	0.362068966	TAF10
chr11	6632619	6632948	0	1	54	4.075987842	3.114384854	0.406294707	0.789735099	0.139817629	TAF10
chr11	6636732	6637310	0	1	62	1.207612457	2.232617013	0.551724138	0.917012448	0.759515571	TPP1
chr11	6637247	6637636	1	1	54	2.061696658	2.46127816	0.889140271	0.803921569	0.539845758	TPP1
chr11	6637265	6637654	0	1	36	1.856041131	2.323423978	0.653846154	0.836228288	0.539845758	TPP1
chr11	6637703	6637972	0	1	31	0.847583643	0.988316374	0.139433551	0.559726962	0.576208178	TPP1
chr11	66638898	66639232	0	1	53	0.784431138	0.976488641	0.6875	1	0.607784431	PC
chr11	67046887	67047129	0	1	34	3.438016529	3.592675197	0.932539683	0.404428904	0.438016529	ADRBK1
chr11	67046891	67047145	0	1	50	3.811023622	3.788154524	0.909441233	0.511340206	0.417322835	ADRBK1
chr11	67167031	67168194	0	2	65	1.202063629	3.402178636	0.994172494	0.200161747	0.878761823	PPP1CA
chr11	67168354	67168569	3	0	0	4.03255814	5.747708175	0.160938132	0.232293214	0.665116279	PPP1CA
chr11	67168597	67169248	1	1	49	2.411674347	5.038053545	0.576558603	0.584795322	0.758832565	PPP1CA
chr11	67168626	67169304	0	2	89	2.010324484	3.985395116	0.336305102	1	0.728613569	PPP1CA
chr11	67188843	67189199	0	1	17.99	7.702247191	3.327801769	0.82832618	0.858796296	0	CARNS1
chr11	67200067	67200471	0	1	49	3.084158416	2.218921006	0.995753715	0.123501199	0.277227723	RPS6KB2,AP003419.16
chr11	67200238	67200500	0	1	78	2.63740458	2.649033696	0.220447284	0.177354342	0.427480916	RPS6KB2,AP003419.16
chr11	67200422	67200648	0	1	52	9.513274336	4.3367437	0.700571429	0.596460177	0	RPS6KB2,AP003419.16
chr11	67200626	67200861	0	2	104	5.906382979	6.106132399	0.38242708	0.72606383	0.14893617	RPS6KB2,AP003419.16
chr11	67200627	67200871	0	1	60	5.741803279	5.957752081	0.377072819	0.810666667	0.143442623	RPS6KB2,AP003419.16
chr11	67201690	67201940	0	1	56	7.772	3.750202128	0.527935223	0.536170213	0	RPS6KB2,AP003419.16
chr11	67201694	67201944	0	1	52	7.864	3.805982659	0.515944399	0.552543985	0	RPS6KB2,AP003419.16
chr11	67207257	67207645	1	1	59	2.528350515	3.668860375	0.680808081	0.373401535	0.551546392	CORO1B
chr11	67210000	67210926	4	0	0	1.199784017	2.83225024	0.63535503	0.963562753	0.833693305	CORO1B
chr11	67232099	67232331	3	0	0	1.612068966	1.46964429	0.23890785	0.953488372	0.448275862	TMEM134
chr11	67275105	67275565	0	1	55	3.784782609	3.388501489	0.342157512	0.617418351	0.141304348	CDK2AP2
chr11	67352161	67352674	0	3	198	13.77777778	18.65458395	0.464114157	0.560282495	0.155945419	GSTP1
chr11	67799748	67800444	0	1	56	1.502873563	3.166816599	0.61369509	0.787828947	0.772988506	NDUFS8
chr11	67811047	67811356	0	1	73	1.330097087	0.931870265	0.416167665	0.950617284	0.323624595	TCIRG1
chr11	67814990	67815213	0	1	48	2.69058296	1.924179662	0.338983051	0.958435208	0.322869955	TCIRG1
chr11	67817194	67817516	0	1	59	3.114906832	3.367154303	0.732673267	0.529707113	0.52484472	TCIRG1
chr11	67817214	67817514	0	1	39	3.046666667	3.476275146	0.57029703	0.525608732	0.563333333	TCIRG1
chr11	67817215	67817533	0	1	38	2.981132075	3.377639565	0.556435644	0.525365434	0.531446541	TCIRG1
chr11	68321662	68326087	0	1	54	0.451751412	1.912784755	0.816933638	0.599300087	0.875706215	PPP6R3
chr11	68529077	68530164	2	1	70	0.645814167	1.641413905	0.700819672	0.827586207	0.861085557	CPT1A
chr11	69390262	69390450	0	1	32	1.627659574	0.778487931	0.984848485	1	0.186170213	NA
chr11	69606843	69607049	2	1	48	3.665048544	1.56708924	0.997461929	1	0	NA
chr11	69606853	69607039	0	1	58	3.908602151	1.439545621	0.955813953	0.973262032	0	NA
chr11	69633549	69633693	0	1	77	12.95833333	1.731549563	0.609734513	0.859097127	0	FGF3
chr11	70208290	70208645	0	1	69	2.597183099	1.028327211	0.547445255	1	0	AP000487.6,PPFIA1
chr11	70246349	70247473	0	1	25	7.164590747	4.566876596	0.989290495	0.511764706	0.036476868	CTTN
chr11	71148164	71148525	0	40	2046	32.9501385	7.079896726	0.992907801	0.999156355	0	DHCR7
chr11	71201916	71202921	0	1	43	0.822885572	2.007566194	0.820349762	0.414781297	0.850746269	NADSYN1
chr11	71820942	71821242	0	1	31	1.326666667	1.483224715	0.521072797	1	0.516666667	ANAPC15,LRTOMT
chr11	71941239	71941477	0	1	73	4.726890756	1.110015329	0.377358491	0.7125	0	INPPL1
chr11	71941908	71942151	0	1	34	5.349794239	1.772291871	0.74497992	0.485576923	0	INPPL1
chr11	72404789	72406101	2	1	62	0.637957317	1.394957635	0.688284519	0.707112971	0.813262195	ARAP1-AS1,ARAP1
chr11	72404849	72406064	0	1	41	0.4	1.144534337	0.446202532	0.393305439	0.8781893	ARAP1-AS1,ARAP1
chr11	72539790	72540026	0	1	29	2.211864407	1.728875871	0.96875	0.943396226	0.326271186	ATG16L2
chr11	73686069	73686586	8	0	0	2.657640232	4.015540971	0.440298507	0.199893105	0.649903288	UCP2
chr11	73686629	73687739	1	3	133	1.792792793	4.475191107	0.648850882	0.503298153	0.817117117	UCP2
chr11	73686656	73687774	0	1	61	1.762075134	4.331594622	0.468733298	0.631038647	0.811270125	UCP2
chr11	73686677	73687789	0	1	40	1.60971223	4.072699853	0.316942811	0.648762824	0.815647482	UCP2
chr11	74902749	74902935	0	2	88	7.784946237	1.786144176	0.991841492	1	0	SLCO2B1
chr11	74998359	75001084	3	0	0	0.139449541	0.664433034	0.802030457	1	0.953027523	ARRB1
chr11	75305739	75307348	4	0	0	0.234928527	1.056277519	0.979591837	0.738095238	0.950901181	CTD-2530H12.8,MAP6
chr11	75437773	75438131	1	1	37	9.61452514	4.267849297	0.939351199	0.991002571	0	MOGAT2
chr11	755886	758981	0	1	31	0.595476575	2.494940708	0.75408805	0.349085366	0.90371567	TALDO1
chr11	755942	759034	0	1	86	0.507438551	2.208623352	0.47700831	0.856707317	0.904592497	TALDO1
chr11	76908239	76908633	0	1	46	1.388324873	1.482200907	0.688	1	0.388324873	MYO7A
chr11	77784094	77790677	4	0	0	0.241227404	1.592121863	0.71480671	0.226612001	0.977365943	NDUFC2-KCTD14,NDUFC2
chr11	785815	787496	3	0	0	0.983343248	1.353940558	0.99009901	1	0.634146341	CEND1
chr11	79751171	79751344	0	1	37.7	1.433526012	0.901141053	0.980769231	1	0.283236994	NA
chr11	81267259	81267529	0	1	7.99	10.43703704	18.16798462	0.967226891	0	0.651851852	RP11-664H7.2
chr11	81293466	81293616	4	0	0	4.6	0.945163125	0.458089669	0.666666667	0	NA
chr11	823812	824103	0	1	43	1.020618557	0.994618317	0.51875	0.980392157	0.484536082	AP006621.8,PNPLA2
chr11	8266145	8266736	0	2	132	8.189509306	4.155760676	0.994800693	0.991266376	0	LMO1
chr11	82878296	82878549	0	1	53	1.102766798	0.956211363	0.988888889	0.437788018	0.411067194	PCF11
chr11	836074	836319	0	1	70	7.236734694	4.789558962	0.903696498	0.351517818	0	CD151
chr11	836079	836325	0	1	74	7.329268293	4.845721132	0.859632139	0.383325981	0	CD151
chr11	836087	836333	0	1	66	7.390243902	4.891728785	0.782901057	0.423638778	0	CD151
chr11	836374	836843	0	1	68	4.368869936	6.676372989	0.36281277	0.9664	0.692963753	CD151
chr11	836403	836843	0	1	39	3.781818182	6.471801517	0.19921363	0.9664	0.738636364	CD151
chr11	836768	837294	0	1	46	4.479087452	7.878505914	0.990066225	0.41057657	0.644486692	CD151
chr11	836769	837310	0	1	62	4.874306839	8.113730958	0.977649007	0.476464612	0.626617375	CD151
chr11	837940	838176	0	1	43	5.656779661	5.21617398	0.715517241	0.286969253	0.419491525	POLR2L,CD151
chr11	837940	838181	0	1	48	5.834024896	5.303784367	0.715517241	0.321620303	0.410788382	POLR2L,CD151
chr11	837972	838225	0	1	54	7.252964427	6.10701996	0.558163265	0.628599317	0.391304348	POLR2L,CD151
chr11	837973	838217	0	1	53	7.049180328	6.119509863	0.549079755	0.577354807	0.405737705	POLR2L,CD151
chr11	837984	838237	0	1	42	7.296442688	6.129939099	0.445606695	0.680548502	0.391304348	POLR2L,CD151
chr11	84355169	84355593	0	1	49	5.610849057	3.365610662	0.976377953	1	0.096698113	DLG2
chr11	85472882	85473365	0	2	56	5.428571429	2.098153439	0.991701245	1	0	SYTL2
chr11	85711799	85712138	0	1	22	1.436578171	2.272956589	0.062780269	0.693972179	0.628318584	PICALM
chr11	85962448	85962668	0	1	21	1.268181818	0.704457473	0.917808219	1	0.15	EED
chr11	88029354	88033772	0	2	117	0.367587144	1.893918126	0.465909091	0.767515924	0.960389316	CTSC
chr11	88042399	88045612	4	0	0	0.443199502	1.618336024	0.637327678	0.753642384	0.890445067	CTSC
chr11	88061280	88068166	2	1	60	0.194452512	1.126002189	0.992307692	0.520742358	0.957159454	CTSC
chr11	89461071	89461304	6	15	605.22	14.6223176	3.987514822	1	1	0	NA
chr11	89461074	89461292	0	3	221.97	15.0412844	3.768914647	0.980453972	0.939563863	0	NA
chr11	93472403	93474527	1	1	39	0.29613936	1.052914604	0.816067653	0.365384615	0.90913371	TAF1D
chr11	970725	971035	0	1	39	1.374193548	0.899091923	0.593333333	1	0.151612903	AP2A2
chr12	102313895	102315057	0	1	65	0.472461274	1.268450327	0.996503497	0.832807571	0.87091222	DRAM1
chr12	102514148	102514538	0	1	31	3.584615385	1.907278698	0.898648649	1	0.105128205	PARPBP
chr12	102996541	102996733	0	1	49	3.260416667	1.612094857	0.994736842	1	0.083333333	NA
chr12	103459473	103459850	8	0	0	5.456233422	1.884973282	0.992105263	0.986590038	0	NA
chr12	106305855	106306260	0	1	46	1.051851852	1.05398844	0.980392157	1	0.380246914	NA
chr12	107395057	107395583	0	1	40	0.596958175	1.120628501	0.994535519	0.683937824	0.741444867	CRY1
chr12	107851855	107852263	0	3	216	2.634803922	1.57070749	0.986842105	1	0.213235294	BTBD11
chr12	108086627	108086871	0	1	50	1.975409836	1.476388564	0.980392157	1	0.278688525	PWP1
chr12	108516674	108517028	0	1	46	2.420903955	1.282526319	0.988888889	1	0.076271186	NA
chr12	108516686	108517028	0	1	16	2.473684211	1.271899576	0.894736842	1	0.076023392	NA
chr12	108717701	108717877	0	1	39	1.022727273	0.999741702	0.975609756	1	0.488636364	CMKLR1
chr12	108745976	108746162	0	1	54	2.306451613	1.014762693	0.994252874	0.99339934	0	NA
chr12	109003584	109003802	1	1	27	9.385321101	4.061247282	1	1	0	NA
chr12	109556937	109557363	4	4	170	8.568075117	4.791063135	1	1	0	RP11-968O1.5,ACACB
chr12	10999883	11001007	3	0	0	0.516014235	1.529284642	0.140032415	1	0.890569395	PRR4
chr12	10999890	11002006	3	0	0	0.562854442	1.316364997	0.127104655	0.97029703	0.812854442	PRR4
chr12	110813968	110815293	0	1	53	0.652830189	1.845402628	0.668224299	0.571005917	0.886792453	ANAPC7
chr12	111201304	111201832	4	0	0	13.53030303	4.079585901	0.993169399	0.992874109	0	NA
chr12	111623176	111623354	0	2	122	7.292134831	1.489304545	0.993215739	1	0	CUX2
chr12	112205827	112206246	8	0	0	1.427207637	0.904153546	0.99009901	1	0.286396181	ALDH2,RP11-162P23.2
chr12	112229132	112229921	0	1	58	1.57287706	2.321186808	0.895172414	0.58560794	0.557667934	ALDH2,RP11-162P23.2
chr12	112235943	112237754	0	1	46	0.599668691	2.071440758	0.975433526	0.340124004	0.917172833	ALDH2
chr12	112235978	112237744	0	1	36	0.493771234	1.973985896	0.778859527	0.276350753	0.940543601	ALDH2
chr12	112237757	112241700	0	1	38	0.283033223	1.248497441	0.619943556	0.455621302	0.94166878	ALDH2
chr12	112654644	112654869	0	2	56	1.6	1.627540749	0.988505747	0.356736243	0.404444444	HECTD4
chr12	114632031	114632251	0	1	17	2.218181818	1.003465071	1	1	0.077272727	NA
chr12	114779278	114780153	0	6	260	6.525714286	3.890820175	1	1	0.116571429	NA
chr12	114882096	114882242	4	0	0	2.773972603	0.941948926	0.65	0.555363322	0	NA
chr12	115540369	115540736	0	14	486	31.14441417	6.588600933	0.990339893	1	0	NA
chr12	117095673	117095859	0	4	121.9	3.086021505	1.296446043	0.99137931	1	0.086021505	NA
chr12	117317840	117318190	8	0	0	1.708571429	0.705639094	0.99009901	1	0.145714286	HRK
chr12	117871147	117872588	8	0	0	4.174878557	3.035749362	0.519661222	0.397106109	0.149201943	NOS1
chr12	117871657	117871750	0	1	49	7.258064516	1.933870295	0.464876033	0.380925508	0	NOS1
chr12	118677689	118677874	6	0	0	3.243243243	2.990122527	0.912280702	1	0.459459459	TAOK3
chr12	12014671	12014825	0	4	31.98	12.22077922	2.714192504	0.611848825	0.603987313	0	ETV6
chr12	120933906	120934239	0	1	35	6.426426426	7.087494262	0.999064546	0.233657858	0.18018018	DYNLL1
chr12	120933913	120934260	0	1	41	7.720461095	8.326182571	0.992424242	0.422245467	0.172910663	DYNLL1
chr12	120933927	120934266	0	1	47	8.212389381	8.585971264	0.967693464	0.468487395	0.17699115	DYNLL1
chr12	120933930	120934257	0	1	38	7.773700306	8.325425084	0.948391922	0.396659708	0.183486239	DYNLL1
chr12	120933938	120934271	0	1	67	8.36036036	8.806010225	0.889135255	0.504216444	0.18018018	DYNLL1
chr12	121001378	121001713	0	2	94	2.519402985	2.390043952	0.215859031	0.736129905	0.414925373	RNF10
chr12	121002921	121003308	0	1	69	1.516795866	2.187963802	0.994475138	0.756505576	0.607235142	RNF10
chr12	121003252	121004688	0	1	62	0.490947075	1.529396788	0.856877323	0.377708978	0.901810585	RNF10
chr12	121004696	121009054	0	1	62	0.187930243	0.958415437	0.592879257	0.690017513	0.958237724	RNF10
chr12	121008981	121013468	0	1	36	0.310229552	1.172084528	0.998120301	0.248772504	0.905504792	RNF10
chr12	121197703	121197888	0	1	31	0.908108108	0.995768989	0.971428571	1	0.545945946	RP11-173P15.7
chr12	121707330	121708730	3	0	0	0.124285714	0.48282967	0.98245614	1	0.937857143	CAMKK2
chr12	121758196	121764955	4	0	0	0.117768901	0.864059032	0.904761905	0.262426901	0.981358189	ANAPC5
chr12	121765038	121765188	4	0	0	3.753333333	0.848030398	0.314350797	0.778846154	0	ANAPC5
chr12	122255572	122255787	0	1	37	1.153488372	0.988150454	0.975	1	0.423255814	SETD1B
chr12	122524719	122525287	0	11	497.84	24.89084507	6.393112545	0.993180907	1	0	MLXIP
chr12	122709120	122710556	0	1	43	0.441504178	1.215065123	0.505200594	0.95049505	0.866295265	DIABLO,RP11-512M8.5
chr12	123001893	123003437	1	1	51	0.359455959	1.183189119	0.979591837	0.304794521	0.910621762	RSRC2
chr12	123102886	123103092	0	1	53	1.834951456	1.504666446	0.496666667	0.829710145	0.378640777	KNTC1
chr12	123102887	123103074	0	1	47	1.71657754	1.526904193	0.49	0.630434783	0.417112299	KNTC1
chr12	123340841	123341034	0	1	49	1.896373057	1.464480069	0.981818182	0.403348554	0.21761658	HIP1R
chr12	123467046	123467251	0	1	38	2.668292683	1.692802414	0.635416667	0.434099154	0.165853659	RP11-197N18.2,ARL6IP4
chr12	123907605	123915093	4	0	0	0.216212607	0.899084871	0.934042553	0.391414141	0.938434829	RILPL2
chr12	124495951	124496187	0	1	36	1.144067797	0.98956782	0.974358974	1	0.427966102	ZNF664,FAM101A
chr12	124512427	124512790	0	4	272	6.50137741	3.073367923	0.907488987	0.997931748	0	FAM101A
chr12	124659395	124659765	0	26	753.79	15.43513514	5.333459717	0.989968321	1	0	FAM101A
chr12	124817738	124819033	4	0	0	0.391505792	1.133044065	0.532347505	0.425242718	0.88030888	NCOR2
chr12	124824876	124825182	0	1	34	1.833333333	2.148490882	0.505409583	0.284327323	0.506535948	NCOR2
chr12	124824979	124825287	1	1	18	2.327922078	2.483634663	0.044834308	0.944897959	0.503246753	NCOR2
chr12	124848252	124856629	1	2	117	0.096693327	0.712587285	0.883527454	0.639908257	0.981258207	NCOR2
chr12	124887203	124887663	4	0	0	1.62173913	2.199892591	0.510813594	1	0.613043478	NCOR2
chr12	124915440	124915921	0	2	82	13.56964657	7.526241941	0.480283114	0.350413963	0	NCOR2
chr12	124935469	124935883	0	6	331.96	5.746376812	1.41623571	0.989285714	1	0	NCOR2
chr12	125045603	125045917	0	6	176	7.095541401	6.192026349	0.994513032	1	0.124203822	NCOR2
chr12	125119185	125119751	0	2	64	30.33038869	8.822475446	0.992420538	1	0	NA
chr12	125119411	125119649	0	6	413.67	29.36554622	6.287642101	0.298124622	0.491819893	0	NA
chr12	125238506	125238850	4	0	0	10.64534884	4.682579218	0.802254098	0.920231214	0	NA
chr12	125398223	125399183	7	0	0	6.739583333	18.49782915	0.249801814	0.9986053	0.801041667	UBC
chr12	125437043	125438479	1	1	52	0.334261838	1.103790102	0.991701245	0.355982275	0.909470752	DHX37
chr12	125437079	125438537	0	1	38	0.438957476	1.305540377	0.663900415	0.606741573	0.895747599	DHX37
chr12	125861071	125861468	0	1	46	1.055415617	0.912798526	0.979166667	0.480314961	0.241813602	TMEM132B
chr12	128227976	128228521	0	3	80	6.781651376	3.198915101	0.992366412	1	0	NA
chr12	129209507	129209891	2	13	508.81	53.15364583	13.41717794	0.993647691	0.999791623	0	NA
chr12	129432696	129432921	0	1	27	0.862222222	0.990463166	0.967741935	1	0.568888889	GLT1D1
chr12	129871165	129871795	2	2	49.84	5.515873016	3.43033648	0.400465658	0.43962963	0.006349206	TMEM132D
chr12	130916591	130916818	0	3	24	3.859030837	2.220736262	0.938461538	1	0.171806167	RIMBP2
chr12	131249064	131249566	2	1	52	5.422310757	2.972808416	0.336834734	0.535331906	0.019920319	NA
chr12	131249176	131249512	0	1	35	4.860119048	2.817053507	0.286594761	0.286919831	0.029761905	NA
chr12	131249795	131250153	0	2	130	5.729050279	3.457934717	0.425044092	0.771640561	0	NA
chr12	131260960	131261268	8	0	0	2.616883117	1.713953628	0.486075949	1	0.142857143	NA
chr12	131488944	131489152	0	2	77	6.206730769	1.4479936	0.993103448	1	0	GPR133
chr12	132057893	132058837	0	3	168	1.725635593	2.4477462	0.986692015	1	0.584745763	NA
chr12	132561340	132561512	0	1	49	2.389534884	1.222133958	0.987654321	1	0	EP400
chr12	132602095	132602453	0	1	60	1.94972067	1.213397018	0.987804878	1	0.142458101	EP400NL
chr12	132640273	132641618	8	0	0	15.27657993	6.737517014	0.64057377	0.35483871	0	NA
chr12	132640842	132641083	0	1	45	13.05809129	3.22798109	0.281945589	0.380456349	0	NA
chr12	132640938	132641339	0	4	264	13.25436409	3.029388415	0.41328125	0.310831622	0	NA
chr12	132641381	132641886	0	2	15.94	9.116831683	5.218418813	0.355281857	0.447995941	0	NA
chr12	132641736	132642544	0	1	7.97	5.530940594	3.733913763	0.516488223	0.271685761	0.125	NA
chr12	132873948	132874657	5	0	0	5.448519041	2.925345433	0.344642857	0.424044734	0.057827927	GALNT9
chr12	133114357	133114534	0	82	3598.93	299.5536723	44.9550774	0.993224167	0.999793843	0	FBRSL1
chr12	133527404	133528399	0	1	52	9.250251256	4.84541823	0.404583723	0.476702509	0	ZNF605,CHFR
chr12	13366648	13367508	0	1	41	1.275581395	2.915812386	0.460446247	0.408551069	0.826744186	EMP1
chr12	15035905	15038698	30	0	0	1.27103473	5.481532538	0.989025178	0.3625	0.9405657	MGP,C12orf60
chr12	15095563	15100850	8	0	0	0.253830149	1.421108661	0.217117451	0.486215539	0.961414791	ARHGDIB
chr12	15100821	15102822	1	4	202	0.888555722	3.088900016	0.890977444	1	0.914042979	ARHGDIB
chr12	16510539	16516833	0	6	317	0.667461074	3.060116761	0.664102564	0.520584329	0.89116619	MGST1
chr12	16946943	16947199	0	1	67	1.18359375	0.443578725	0.989473684	1	0.0234375	NA
chr12	21791372	21795002	0	1	33	0.98953168	4.598945927	0.374668435	0.695798319	0.926446281	LDHB
chr12	21794944	21796913	0	3	108	1.510411376	5.289872486	0.577720207	0.308417085	0.917724733	LDHB
chr12	22219668	22220049	0	1	44	0.787401575	0.40914586	0.98989899	1	0.212598425	ST8SIA1
chr12	22716948	22717336	0	1	38	0.690721649	0.950971557	0.977272727	1	0.654639175	NA
chr12	2280195	2280749	0	1	11	3.321299639	2.123790233	1	1	0.070397112	CACNA1C
chr12	2280292	2280669	0	1	28	2.968169761	1.912972632	0.417754569	0.494929006	0.071618037	CACNA1C
chr12	2379584	2379708	0	1	30	2.403225806	0.490545365	0.992063492	1	0	CACNA1C-IT3,CACNA1C
chr12	2471598	2472409	0	3	66	4.295930949	2.052028731	0.990958409	0.983333333	0.014796547	CACNA1C
chr12	2942000	2942356	0	1	25	3.837078652	1.465473963	0.703448276	0.966666667	0	NRIP2,ITFG2
chr12	29498375	29502049	2	1	120	0.33614589	1.043926341	0.992125984	0.560471976	0.850571584	ERGIC2
chr12	31171231	31171418	0	1	45	4.86631016	1.439804194	0.9958159	1	0	NA
chr12	32884009	32884367	0	1	60	0.770949721	0.973414593	0.983606557	0.718894009	0.61452514	DNM1L,YARS2
chr12	3320759	160521812	5	0	0	0.569089891	541.8925931	0.990162972	NA	0.96956268	NA
chr12	3347918	3348309	20	61	2712	188.6828645	13.01923377	1	0.999839478	0	TSPAN9
chr12	3375830	3376012	0	2	103	2.142857143	1.680995444	0.980295567	1	0.175824176	TSPAN9
chr12	34553083	34553753	0	1	50	1.837313433	1.358921414	0.996845426	0.991803279	0.192537313	NA
chr12	34831207	34831486	4	0	0	27.39784946	17.91025404	0.75728863	0.494959677	0	NA
chr12	37996445	37999835	6	0	0	8.405014749	12.63708214	0.350540216	0.858667904	0.113274336	NA
chr12	38071624	38073500	0	1	16.99	1.897121535	2.768920611	0.312195122	0.826347305	0.402452026	NA
chr12	38343605	38344115	3	0	0	1.98627451	1.775047042	0.99009901	1	0.41372549	NA
chr12	40883217	40883275	0	1	48	4.75862069	0.651532539	0.466216216	0.498194946	0	MUC19
chr12	4257852	4258033	0	1	18.99	11.17127072	2.426477573	0.991312741	0.987794955	0	NA
chr12	46757707	46758227	1	1	54	2.701923077	3.928397128	0.59708193	0.426972909	0.532692308	SLC38A2
chr12	46757724	46758258	0	1	63	3.162921348	4.3762266	0.559854897	0.583659765	0.518726592	SLC38A2
chr12	46757742	46758277	0	1	44	3.28411215	4.466451257	0.492715232	0.62965083	0.517757009	SLC38A2
chr12	46757744	46758258	0	1	43	3.081712062	4.438636541	0.478609626	0.583659765	0.538910506	SLC38A2
chr12	46764363	46764642	0	2	96	3.523297491	3.863995447	0.393150685	0.732631579	0.519713262	SLC38A2
chr12	46872311	46872551	0	2	129.9	12.40833333	2.474859704	0.991643454	0.991465149	0	NA
chr12	48322078	48322474	1	9	435	98.79545455	24.58054334	0.992774767	1	0	VDR
chr12	49318355	49318895	4	0	0	1.425925926	2.478065642	0.751835536	0.74566474	0.72962963	RP11-302B13.5,CCDC65,FKBP11,AC073610.5
chr12	49332827	49333522	0	1	64	1.044604317	1.345184466	0.207813799	1	0.555395683	RP11-302B13.5,AC073610.5,ARF3
chr12	49334879	49351198	1	7	381	0.250750659	1.469545579	0.671276596	0.859827721	0.936515718	RP11-302B13.5,ARF3
chr12	49339432	49339788	0	1	57.85	2.70505618	1.778484788	0.987373737	1	0.115168539	RP11-302B13.5,ARF3
chr12	49484005	49485658	0	1	70	2.137931034	1.743113965	0.992481203	1	0.203266788	DHH,RP11-386G11.8
chr12	49525081	49580615	0	1	22	0.340926279	2.602493474	0.993478261	0.98934551	0.955378687	TUBA1B,Y_RNA,TUBA1A,RP11-386G11.10
chr12	49725131	49725445	0	1	59	1.847133758	1.924252208	0.69348659	0.919831224	0.414012739	TROAP
chr12	50037472	50037686	0	1	44	1	1	0.984375	0.907216495	0.5	PRPF40B,FMNL3
chr12	50135565	50136418	4	0	0	1.155920281	1.457592244	0.477192982	0.972222222	0.548651817	TMBIM6
chr12	50146756	50149472	0	6	232	1.208762887	4.298963443	0.944502618	0.43858168	0.874815906	TMBIM6
chr12	50149435	50152057	0	2	131	1.142639207	4.178814615	0.847457627	0.285659509	0.885583524	TMBIM6
chr12	50152163	50152492	0	1	25	7.565349544	9.330286173	0.714075166	0.35572843	0.598784195	TMBIM6
chr12	50152163	50152500	0	1	33	7.798219585	9.339345781	0.714075166	0.454031117	0.584569733	TMBIM6
chr12	50152168	50152511	0	1	44	7.991253644	9.366987151	0.689355539	0.591937765	0.574344023	TMBIM6
chr12	50152187	50152537	0	1	70	8.108571429	9.29575545	0.565170167	0.90311174	0.562857143	TMBIM6
chr12	50152465	50153071	0	1	68	4.03630363	7.066305643	0.967832168	0.678594249	0.750825083	TMBIM6
chr12	50169728	50170581	0	1	55	0.968347011	1.295743491	0.989795918	1	0.538100821	NA
chr12	50272045	50272105	0	1	35.98	12.21666667	3.803908808	0.222390777	0.183479349	0	FAIM2
chr12	51452842	51453532	3	5	164.76	4.776811594	3.684599557	0.990825688	0.985111663	0.060869565	LETMD1
chr12	51738021	51738553	6	16	742	47.79511278	15.63377076	0.994855967	0.99930459	0	CELA1
chr12	52332525	52332704	0	3	122	6.234636872	1.374437928	0.991304348	1	0	NA
chr12	52635342	52636862	0	1	68	0.663157895	2.132384513	0.394448031	0.577034884	0.903289474	KRT7
chr12	52733217	52733636	3	3	63	23.71599045	4.96940589	0.992281304	0.938695439	0	NA
chr12	52733217	52733645	3	6	160.65	23.50934579	5.117078473	0.992281304	1	0	NA
chr12	52824118	52824510	0	6	107.97	4.272959184	1.639587871	0.938547486	1	0.015306122	KRT75
chr12	52864343	52884415	4	0	0	0.655689518	2.590774	0.897142857	0.296356275	0.876145875	KRT6C,KRT6A
chr12	52884437	52884683	8	0	0	4.361788618	4.429575772	0.59757085	0.550986842	0.5	KRT6A
chr12	52908957	52910466	1	1	82	0.87342611	2.383233958	0.491958373	0.265331665	0.800530152	KRT5
chr12	52908982	52910492	0	1	78	0.89205298	2.436125008	0.297376093	0.417396746	0.8	KRT5
chr12	52910596	52910936	0	1	45	2.623529412	3.957053183	0.23028786	0.343606557	0.579411765	KRT5
chr12	52910596	52910974	0	2	90	3.722222222	4.997309682	0.23028786	0.642949547	0.521164021	KRT5
chr12	52910970	52911476	0	1	47	3.515810277	4.252963049	0.340268456	0.741784038	0.316205534	KRT5
chr12	52911700	52911914	0	2	54	5.780373832	6.824460394	0.794444444	0.496197719	0.5	KRT5
chr12	52911715	52911946	4	2	128	7.393939394	7.391685839	0.82962963	0.984790875	0.463203463	KRT5
chr12	52911727	52911947	2	3	147	7.463636364	7.592073944	0.774278215	1	0.486363636	KRT5
chr12	52911753	52911947	0	2	43.91	7.097938144	7.98295193	0.440379404	1	0.551546392	KRT5
chr12	53055962	53057055	0	2	44	4.192131747	1.74275453	0.991247265	1	0.025617566	NA
chr12	53070931	53071211	0	1	38	1.046428571	0.98270114	0.21369863	1	0.460714286	KRT1
chr12	53207561	53207644	0	1	65	3.674698795	0.851765477	0.640756303	0.567970205	0	KRT4
chr12	53445678	53446279	3	0	0	0.525790349	1.118480555	0.488322718	1	0.803660566	RP11-983P16.4,TENC1
chr12	53683944	53684227	0	1	50	1.067137809	0.994195844	0.990291262	0.985221675	0.462897527	ESPL1
chr12	53689394	53689724	0	1	28	3.327272727	4.13142229	0.318072289	0.97804878	0.593939394	PFDN5
chr12	53691660	53691888	0	1	47	7.885964912	7.072009035	0.598535286	0.544715447	0.078947368	PFDN5
chr12	53691671	53691934	0	1	36	8.931558935	7.115764126	0.484467944	1	0.068441065	PFDN5
chr12	53856264	53861063	0	1	60	0.840800167	3.243869025	0.892150171	0.781914894	0.908522609	RP11-793H13.8,PCBP2
chr12	53858541	53859752	0	1	37	1.446738233	4.194026129	0.991561181	0.93442623	0.888521883	RP11-793H13.8,PCBP2
chr12	54381966	54382141	0	1	68	1.188571429	0.67093599	0.986666667	1	0.148571429	HOXC10,RP11-834C11.12
chr12	54791213	54792473	0	3	165	2.573015873	5.421758233	0.566074951	0.91552795	0.535714286	ITGA5,RP11-753H16.3,RP11-753H16.5
chr12	54791238	54792485	0	1	31	2.327185245	4.993862185	0.331360947	1	0.541299118	ITGA5,RP11-753H16.3,RP11-753H16.5
chr12	54792378	54793453	0	1	45.74	1.726511628	4.684819067	0.922282939	0.187185025	0.877209302	ITGA5,RP11-753H16.3,RP11-753H16.5
chr12	54792396	54793490	2	1	60	1.916819013	4.863533534	0.786635404	0.422023477	0.861974406	ITGA5,RP11-753H16.3,RP11-753H16.5
chr12	54792409	54793503	2	1	73	1.876599634	4.752593918	0.662728884	0.479649665	0.861974406	ITGA5,RP11-753H16.3,RP11-753H16.5
chr12	54794733	54795259	0	1	47	3.403041825	5.439357197	0.263106796	0.518787361	0.712927757	ITGA5,RP11-753H16.3,RP11-753H16.5
chr12	54795167	54795421	0	3	159	7.374015748	5.516428044	0.905279503	0.363788301	0.027559055	ITGA5,RP11-753H16.3,RP11-753H16.5
chr12	54795185	54795439	2	3	213	7.440944882	5.584220659	0.732006126	0.440298507	0.027559055	ITGA5,RP11-753H16.3,RP11-753H16.5
chr12	54795210	54795444	0	1	53	6.914529915	5.504578746	0.490608565	0.467364225	0.02991453	ITGA5,RP11-753H16.3,RP11-753H16.5
chr12	54795369	54795603	4	2	84	6.457264957	5.733420039	0.443948191	0.4296875	0.290598291	ITGA5,RP11-753H16.3,RP11-753H16.5
chr12	54795374	54795632	4	2	142	7.143410853	5.83616558	0.436355311	0.587483176	0.263565891	ITGA5,RP11-753H16.3,RP11-753H16.5
chr12	54795584	54795878	0	2	109	6.295918367	6.29578606	0.387945205	0.485762856	0.493197279	ITGA5,RP11-753H16.3,RP11-753H16.5
chr12	54795599	54795878	0	1	41	5.956989247	6.283472053	0.31550152	0.485762856	0.519713262	ITGA5,RP11-753H16.3,RP11-753H16.5
chr12	54795791	54796026	0	1	63	7.327659574	5.619029299	0.61326588	0.436074637	0.336170213	ITGA5,RP11-753H16.3,RP11-753H16.5
chr12	54795818	54796053	0	1	60	7.280851064	5.589299743	0.554149086	0.637871458	0.336170213	ITGA5,RP11-753H16.3,RP11-753H16.5
chr12	54795849	54796084	0	1	29	7.127659574	5.474960493	0.367099567	0.844197138	0.336170213	ITGA5,RP11-753H16.3,RP11-753H16.5
chr12	54796025	54796825	0	1	59	1.8	3.845451859	0.385402139	0.481481481	0.8125	ITGA5,RP11-753H16.3,RP11-753H16.5
chr12	54797424	54797703	0	1	18	6.243727599	5.988467568	0.876068376	0.169491525	0.458781362	ITGA5,RP11-753H16.3,RP11-753H16.5
chr12	54797459	54797738	0	1	44	7.189964158	6.927409561	0.714544357	0.706766917	0.458781362	ITGA5,RP11-753H16.3,RP11-753H16.5
chr12	54797485	54797750	0	2	142	7.335849057	7.238030962	0.591777649	0.763245033	0.483018868	ITGA5,RP11-753H16.3,RP11-753H16.5
chr12	54797495	54797750	0	1	77	7.22745098	7.356151979	0.533294731	0.763245033	0.501960784	ITGA5,RP11-753H16.3,RP11-753H16.5
chr12	54797507	54797751	0	2	110	7.040983607	7.467303089	0.452808338	0.767213115	0.524590164	ITGA5,RP11-753H16.3,RP11-753H16.5
chr12	54797523	54797754	0	2	78	6.562770563	7.506084062	0.331210191	0.751592357	0.554112554	ITGA5,RP11-753H16.3,RP11-753H16.5
chr12	54797693	54797990	3	4	352	5.814814815	7.116825706	0.492845787	0.625588697	0.585858586	ITGA5,RP11-753H16.3,RP11-753H16.5
chr12	54797693	54798001	3	4	308	6.064935065	7.108779394	0.492845787	0.736263736	0.564935065	ITGA5,RP11-753H16.3,RP11-753H16.5
chr12	54797700	54798029	3	8	400	6.306990881	6.919422012	0.460387812	0.93902439	0.52887538	ITGA5,RP11-753H16.3,RP11-753H16.5
chr12	54797727	54798033	0	4	85.98	5.392156863	6.390592856	0.257710761	0.951410658	0.568627451	ITGA5,RP11-753H16.3,RP11-753H16.5
chr12	54799661	54801478	3	0	0	0.583379196	2.509379	0.640922768	0.59886202	0.9466153	ITGA5,RP11-753H16.3,RP11-753H16.5
chr12	54803046	54803329	4	0	0	3.593639576	3.818436099	0.965753425	0.491315136	0.459363958	ITGA5,RP11-753H16.3,RP11-753H16.5
chr12	56081840	56082072	1	1	41	3.232758621	1.832925674	0.991935484	0.941422594	0	ITGA7
chr12	56081849	56082063	0	1	32	3.252336449	1.89979565	0.887159533	0.889112903	0	ITGA7
chr12	56121049	56122141	0	4	268	7.158424908	17.96485153	0.460363248	0.999715019	0.856227106	CD63
chr12	56234566	56234931	0	2	84	1.852054795	2.136448826	0.859375	0.568965517	0.416438356	MMP19
chr12	56234602	56234971	0	2	128	2.151761518	2.323149294	0.773809524	0.892592593	0.411924119	MMP19
chr12	56273528	56273891	0	2	100	0.782369146	0.802556457	0.492537313	1	0.454545455	NA
chr12	56335811	56336050	0	1	56	1.217573222	0.956558931	0.99047619	1	0.372384937	DGKA
chr12	56524365	56524669	0	2	112	2.868421053	3.442543832	0.981595092	0.700787402	0.542763158	ESYT1
chr12	56524587	56524849	0	1	26.97	3.385496183	3.572618988	0.831858407	0.190265487	0.427480916	ESYT1
chr12	56536460	56536652	0	1	35	2.322916667	1.692475946	0.574394464	0.260869565	0.109375	ESYT1
chr12	56536644	56536876	0	1	73	4.24137931	1.619496993	0.531615925	0.536248562	0	ESYT1
chr12	56536673	56536905	0	1	44	4.068965517	1.582360404	0.414027149	0.528784648	0	ESYT1
chr12	56536817	56537044	0	1	32	2.599118943	2.231650407	0.3672	0.213656388	0.334801762	ESYT1
chr12	56575552	56575859	0	1	76	1.45276873	1.706535766	0.784660767	1	0.534201954	RP11-977G19.5,SMARCC2
chr12	56704293	56704803	1	1	60	2.256862745	2.093571384	0.996503497	0.483641536	0.368627451	RP11-977G19.10,RP11-977G19.11,CNPY2
chr12	56705087	56708671	0	2	72	0.478794643	1.379900803	0.432120674	0.400939702	0.822544643	RP11-977G19.10,RP11-977G19.11,CNPY2
chr12	56708640	56708951	4	2	74	4.948553055	5.243025331	0.746081505	0.384176183	0.514469453	RP11-977G19.10,CNPY2
chr12	56708647	56708958	6	2	88	5.048231511	5.345995444	0.719940254	0.456769984	0.514469453	RP11-977G19.10,CNPY2
chr12	56708667	56708978	2	2	128	5.115755627	5.415778068	0.592673993	0.637846656	0.514469453	RP11-977G19.10,CNPY2
chr12	56708711	56709023	0	2	80	5.096153846	5.385496723	0.294900222	0.968609865	0.512820513	RP11-977G19.10,CNPY2
chr12	56708719	56709028	0	2	64	5.022653722	5.377298989	0.240946046	1	0.517799353	RP11-977G19.10,CNPY2
chr12	56708955	56709682	0	1	68	1.323246217	3.051379632	0.575040783	0.499029126	0.786795048	RP11-977G19.10,CNPY2
chr12	56739930	56740272	0	1	46	1.049707602	1.659770796	0.994011976	0.458432304	0.69005848	STAT2
chr12	56739940	56740327	0	1	48	1.431524548	1.851694803	0.880239521	0.873638344	0.609819121	STAT2
chr12	56750025	56750306	0	1	44	1.423487544	1.694249204	0.267857143	0.837837838	0.544483986	STAT2
chr12	56811528	56811793	0	1	43	1.649056604	1.607015591	0.365145228	0.528505393	0.445283019	TIMELESS
chr12	56814398	56814666	0	1	75	1.26119403	1.329510652	0.683333333	0.277083333	0.458955224	TIMELESS
chr12	56814636	56814844	0	1	29	1.889423077	1.617893827	0.40969163	0.700934579	0.375	TIMELESS
chr12	56815541	56815779	0	1	52	1.411764706	1.110770531	0.455696203	0.463414634	0.361344538	TIMELESS
chr12	569476	132640494	6	0	0	0.560947679	538.7240729	NA	0.288851351	0.969746709	NA
chr12	57032175	57033006	0	2	58	4.10589651	8.602792561	0.240058055	0.569168901	0.812274368	ATP5B
chr12	57033892	57036305	2	2	126	1.429341069	5.088410348	0.374125874	0.33632982	0.854952341	ATP5B
chr12	57036243	57036483	0	2	52	11.18333333	8.886772317	0.976373302	0.234428474	0.366666667	ATP5B
chr12	57036319	57036560	3	2	88	12.29460581	9.684672192	0.368808239	0.744795406	0.365145228	ATP5B
chr12	57036324	57036565	0	2	78	12.34439834	9.709561301	0.32957332	0.768251591	0.365145228	ATP5B
chr12	57036331	57036572	0	2	64	12.34024896	9.707356919	0.270720942	0.800399202	0.365145228	ATP5B
chr12	57036354	57036596	0	1	15.98	12.03719008	9.622774571	0.082883767	0.907867495	0.363636364	ATP5B
chr12	57037647	57038617	2	1	54	2.551546392	5.676858675	0.787243736	0.264029439	0.711340206	ATP5B
chr12	57376401	57376912	3	0	0	1.808219178	0.770296763	0.990049751	0.651851852	0.011741683	NA
chr12	57490475	57490712	1	1	69	3.299578059	2.598059937	0.283570893	0.7890625	0.362869198	STAT6
chr12	57490495	57490730	0	1	51	3.2	2.557924691	0.219221604	0.9296875	0.365957447	STAT6
chr12	57492640	57492854	0	1	45	2.556074766	2.953555677	0.351620948	0.571830986	0.509345794	STAT6
chr12	57492797	57493116	0	1	41	3.094043887	2.577439304	0.688498403	0.28685259	0.153605016	STAT6
chr12	57492797	57493138	0	1	63	3.293255132	2.608734756	0.688498403	0.366585564	0.143695015	STAT6
chr12	57493109	57493580	0	1	31	3.167728238	2.907545447	0.583333333	0.453125	0.08492569	STAT6
chr12	57535189	57537516	0	2	91	0.421143103	1.414104128	0.99543379	0.494584838	0.869789428	LRP1
chr12	57572774	57573231	0	1	29	2.577680525	3.458883954	0.545454545	0.451735358	0.455142232	LRP1
chr12	57589657	57589888	0	1	23	2.19047619	2.163870038	0.463576159	0.133440514	0.246753247	LRP1
chr12	57589748	57589961	0	1	36	4.563380282	3.663289759	0.502747253	0.634505315	0.267605634	LRP1
chr12	57605279	57605588	0	1	54	4.433656958	3.696359605	0.496652465	0.481081081	0.058252427	LRP1
chr12	57605533	57605781	0	1	78	3.483870968	3.267592265	0.5	0.569141194	0.451612903	LRP1
chr12	57627053	57627418	0	1	73	2.290410959	2.677770714	0.579608939	0.265098538	0.506849315	SHMT2
chr12	57629356	57629593	0	1	47	0.928270042	0.997424089	0.130790191	1	0.535864979	NDUFA4L2
chr12	57667299	57667453	0	3	179	15.64285714	3.250731329	0.991240876	1	0	R3HDM2,RP11-123K3.4
chr12	57883689	57884073	0	1	65	4.328125	4.950446174	0.854767184	0.699100572	0.458333333	MARS
chr12	57883719	57884061	0	1	35	3.722222222	4.902741539	0.5554371	0.614881439	0.514619883	MARS
chr12	57905599	57905887	0	1	51	2.944444444	3.085084588	0.509367681	0.600290698	0.465277778	MARS
chr12	57925795	57926041	4	0	0	4.821138211	3.477061932	0.961084906	0.741463415	0.069105691	DCTN2
chr12	58008342	58008552	0	1	45	1.7	1.276341498	0.979166667	0.93594306	0.314285714	ARHGEF25,AC025165.8
chr12	58089576	58089822	0	1	49	2.219512195	2.399310827	0.931034483	1	0.471544715	OS9,RP11-571M6.7
chr12	58144257	58145044	0	1	8	16.15247776	9.234327887	0.59430605	0.325271377	0	CDK4
chr12	58145467	58146054	0	1	52	3.36286201	5.047932157	0.200707339	0.624627607	0.541737649	CDK4
chr12	6155778	6156036	1	12	340.88	19.80232558	7.465403047	0.993113447	1	0	VWF
chr12	6219821	6219995	0	1	30	1.706896552	0.916175597	0.547794118	0.620437956	0.137931034	VWF
chr12	62997470	62997493	19	0	0	441.2173913	84.25321902	0.948943333	0.965648492	0	RP11-631N16.2,MIRLET7I
chr12	6309624	6334652	0	2	104	0.126298546	1.207790132	0.801381693	0.540906416	0.975827074	CD9
chr12	6344393	6344675	0	1	35	5.914893617	6.421914345	0.99375	0.448499594	0.514184397	CD9
chr12	6344404	6344700	0	1	60	6.597972973	6.737139597	0.918894831	0.747769667	0.489864865	CD9
chr12	6344423	6344704	0	1	64	6.508896797	6.91540849	0.764705882	0.787510138	0.516014235	CD9
chr12	6344425	6344722	0	1	68	6.693602694	6.770682951	0.744206774	0.935117599	0.488215488	CD9
chr12	6344433	6344730	0	1	60	6.616161616	6.72706039	0.659536542	0.99351176	0.488215488	CD9
chr12	6344454	6344695	0	1	39	5.643153527	7.097808441	0.449197861	0.694241687	0.601659751	CD9
chr12	6344460	6344731	0	1	33	6.140221402	6.856104449	0.384135472	1	0.535055351	CD9
chr12	6345357	6346992	0	1	65	1.111926606	3.582194963	0.970556161	0.274556213	0.908868502	CD9
chr12	6408640	6408998	10	0	0	9.712290503	3.247416645	0.994923858	0.467622572	0	NA
chr12	6408640	6409144	4	2	76	9.182539683	3.245633926	0.994923858	1	0	NA
chr12	64276740	64276927	0	1	77	1.614973262	0.486601633	0.994047619	0.993288591	0	SRGAP1
chr12	6440018	6442284	0	1	51	0.424536628	1.786434585	0.711590296	0.671826625	0.945278023	TNFRSF1A
chr12	6454456	6454718	0	1	33	0.595419847	0.914502542	0.973684211	1	0.702290076	NA
chr12	6463651	6463989	0	1	68	0.908284024	1.026507846	0.986486486	0.856382979	0.556213018	SCNN1A
chr12	65332062	65332431	0	1	8.97	0.788617886	0.408288765	1	1	0.211382114	RP11-766N7.3,RP11-766N7.4
chr12	6602042	6602274	4	0	0	5.193965517	4.328270914	0.888268156	0.410801964	0.349137931	MRPL51
chr12	6602057	6602921	4	0	0	1.837962963	3.021396464	0.761638734	0.713004484	0.58912037	MRPL51,NCAPD2
chr12	66539683	66541719	3	0	0	0.086444008	0.406712981	0.636363636	0.96969697	0.956777996	TMBIM4,TMBIM4
chr12	6680161	6682351	0	1	38	1.01826484	2.685090698	0.324062878	0.467754468	0.715525114	CHD4
chr12	6682374	6687035	0	1	62	0.473074448	1.596893495	0.360541586	0.175048988	0.826646642	CHD4
chr12	6687006	6687265	2	1	72	6.436293436	3.433706892	0.653919694	0.686597938	0	CHD4
chr12	6690216	6690481	0	2	96	5.649056604	2.941160254	0.649834437	0.343589744	0	RP5-940J5.6,CHD4
chr12	6690290	6690557	0	2	99	5.835205993	3.112587146	0.410702772	0.756097561	0	RP5-940J5.6,CHD4
chr12	6705210	6707097	4	0	0	0.611552729	1.455990704	0.660714286	0.272954403	0.770535241	CHD4
chr12	67705471	67706414	0	1	26	0.653234358	1.616329593	0.992227979	0.143651529	0.847295864	CAND1
chr12	6858056	6859058	4	0	0	0.925149701	2.341030836	0.576289791	0.382492864	0.858283433	MLF2
chr12	6859142	6859457	0	1	32	6.104761905	5.621258645	0.227272727	0.885471204	0.003174603	MLF2
chr12	6859145	6859463	0	1	29	6.242138365	5.671942239	0.214079074	0.933652531	0.003144654	MLF2
chr12	6859164	6859470	0	1	9	6.411764706	5.824816653	0.137347131	0.98700361	0.003267974	MLF2
chr12	6859388	6859933	4	0	0	2.867889908	5.225991513	0.615023474	1	0.743119266	MLF2
chr12	6879085	6879383	0	1	62	7.973154362	7.998696462	0.824829932	0.746945899	0.234899329	PTMS
chr12	6879092	6879384	0	1	75.98	7.821917808	8.009997975	0.765669113	0.752595156	0.239726027	PTMS
chr12	6879321	6879596	0	4	154	4.589090909	5.981962971	0.500574713	0.16702264	0.618181818	PTMS
chr12	6879334	6879627	0	1	49	4.228668942	5.563680118	0.480458221	0.184238179	0.580204778	PTMS
chr12	6973939	6974375	0	1	49	2.697247706	3.017546811	0.849389417	0.597864769	0.213302752	USP5
chr12	69977988	69978206	0	5	190.9	12.02752294	3.653473189	0.993044822	1	0	NA
chr12	69980532	69981337	0	1	53	1.552795031	3.902381215	0.992307692	0.464263125	0.849689441	CCT2
chr12	69980532	69981359	0	1	74	1.904474002	4.399825962	0.992307692	0.669829222	0.827085852	CCT2
chr12	69980553	69981388	0	1	45	2.256287425	4.935652344	0.767307692	0.936925099	0.819161677	CCT2
chr12	69980569	69981396	0	1	29	2.238210399	4.986083723	0.519230769	1	0.827085852	CCT2
chr12	69981284	69981743	0	2	67	4.668845316	6.862430397	0.992302309	0.553623188	0.679738562	CCT2
chr12	69981307	69981769	0	2	120	4.647186147	6.807414366	0.809614168	0.744845361	0.675324675	CCT2
chr12	69987279	69990999	0	4	170	0.586290323	2.225360959	0.994444444	0.555840822	0.856182796	CCT2
chr12	7076334	7076897	2	1	60	2.78330373	3.859330015	0.990184049	0.503370787	0.48312611	SCARNA12,EMG1,PHB2
chr12	7079369	7079653	1	1	74	1.98943662	1.984950695	0.624697337	0.29462572	0.475352113	EMG1,PHB2
chr12	7079407	7079658	0	1	37	1.948207171	2.12021826	0.421333333	0.317658349	0.537848606	EMG1,PHB2
chr12	7084280	7084500	0	1	29	3.790909091	2.493976214	0.986486486	0.626984127	0	EMG1
chr12	7086630	7086851	0	1	57	1.619909502	1.279975251	0.529761905	1	0.307692308	LPCAT3,EMG1
chr12	71039543	71039825	0	8	332	7.790780142	3.332973045	0.985759494	0.998250219	0	PTPRR
chr12	71519103	71523194	0	1	65	0.475922757	1.740173262	0.383313886	0.985754986	0.845514544	TSPAN8
chr12	71523130	71526557	0	1	65	0.2853808	1.387645851	0.68909825	0.826241135	0.955938138	TSPAN8
chr12	7294321	7294582	0	2	52	3.877394636	3.090013967	0.706896552	0.620781528	0.302681992	CLSTN3
chr12	7623926	7632502	4	0	0	0.10832556	0.64233112	0.993883792	0.37388724	0.965951493	CD163,CD163L1
chr12	76374473	76374931	0	1	62	26.6069869	6.676109011	0.990003447	0.993705036	0	RP11-114H23.1
chr12	7654002	7655161	0	1	56	0.317515099	0.889568753	0.354037267	1	0.874029336	CD163
chr12	80386630	80386726	0	1	43	1.895833333	0.444390188	0.989130435	0.989130435	0.052083333	NA
chr12	83213528	83213942	4	0	0	1.012077295	0.925927676	0.473933649	0.916666667	0.277777778	TMTC2
chr12	88448117	88449385	3	0	0	0.258675079	0.811565927	0.986842105	0.674242424	0.896687697	CEP290
chr12	9094465	9095089	0	1	71	1.967948718	2.529112218	0.233254157	0.579354839	0.461538462	M6PR
chr12	9095074	9096085	0	2	126	1.017804154	2.459097549	0.426095821	0.866666667	0.850642928	M6PR
chr12	9095088	9096099	0	1	49	0.975272008	2.396911506	0.349422875	0.925501433	0.850642928	M6PR
chr12	91539937	91545506	2	4	193	0.656670857	2.813262675	0.315126904	0.644230769	0.867660262	DCN
chr12	91545495	91546947	0	1	73	1.187327824	3.483831884	0.444978632	0.729845626	0.882231405	DCN
chr12	91546871	91550930	6	4	145.8	0.752402069	3.770261485	0.993138937	0.665029814	0.956146834	DCN
chr12	91558381	91572150	1	1	32	0.087515433	0.751860882	0.895522388	0.118760285	0.974435326	DCN
chr12	91572262	91573186	0	1	47	1.91991342	4.378478653	0.314003207	0.482216708	0.835497835	DCN
chr12	91572284	91573184	0	1	45	1.618888889	4.01777701	0.238956892	0.462365591	0.857777778	DCN
chr12	91572286	91573203	1	1	64	1.770992366	4.128511974	0.23150612	0.623655914	0.841875682	DCN
chr12	91572300	91573225	0	1	61	1.755675676	4.010632181	0.185470995	0.76674938	0.834594595	DCN
chr12	9220354	9220820	0	6	301	5.540772532	9.433494945	0.938240799	0.981785064	0.725321888	A2M-AS1,A2M
chr12	9223084	9225285	36	0	0	3.025897319	7.811428267	0.962444772	0.235162095	0.753293957	A2M
chr12	9224970	9225285	12	0	0	11.08253968	10.98192656	0.889551053	0.235162095	0.152380952	A2M
chr12	9227270	9229399	0	2	83	1.294504462	4.328803207	0.529393273	0.266239707	0.882104274	A2M
chr12	9229446	9230003	1	1	63	5.614003591	9.406252053	0.515653221	0.84619988	0.734290844	A2M
chr12	9229458	9230018	4	6	416	5.676785714	9.422853887	0.453943408	1	0.730357143	A2M
chr12	9229487	9230018	0	4	174	4.915254237	9.07337597	0.284977238	1	0.770244821	A2M
chr12	9230379	9231913	1	1	74	1.241199478	3.821195622	0.522604952	0.820580475	0.902216428	A2M
chr12	9231849	9232304	2	1	70	5.002197802	7.274673483	0.919085312	0.407480967	0.668131868	A2M
chr12	9231895	9232316	0	1	31	4.6152019	7.531669117	0.431838171	0.480635551	0.722090261	A2M
chr12	9231897	9232357	0	2	54	5.67173913	8.003183145	0.404573439	0.670445956	0.660869565	A2M
chr12	9231902	9232332	0	1	23	4.865116279	7.647795965	0.334212841	0.566699768	0.706976744	A2M
chr12	9232307	9232723	4	0	0	5.391826923	7.654676206	0.563136456	0.374815906	0.663461538	A2M
chr12	9232307	9232733	4	1	44	5.631455399	7.720945614	0.563136456	0.489690722	0.647887324	A2M
chr12	9232332	9232722	0	1	33	4.615384615	7.262532526	0.433300232	0.361561119	0.707692308	A2M
chr12	9232704	9242542	6	0	0	0.329843464	2.006460848	0.857142857	0.374483471	0.923155113	A2M
chr12	92345145	92345251	0	1	55	4.896226415	1.302604396	0.996070727	1	0	NA
chr12	9242498	9242972	0	1	40	4.390295359	5.935802008	0.989225589	0.099852071	0.383966245	A2M
chr12	9242508	9242988	2	1	36	4.25625	5.682113979	0.889993785	0.190828402	0.379166667	A2M
chr12	9243014	9243829	5	0	0	1.749693252	4.739461985	0.672337278	0.156476998	0.877300613	A2M
chr12	9246116	9247658	0	1	60	1.073929961	2.856895087	0.607779579	0.886627907	0.806744488	A2M
chr12	9251255	9252027	1	1	50	1.316062176	2.262810632	0.821086262	0.33601757	0.511658031	A2M
chr12	9253740	9254100	2	1	58	2.294444444	3.389030052	0.984815618	0.267625899	0.661111111	A2M
chr12	9253769	9254157	0	1	35	2.829896907	3.757046025	0.542299349	0.592481203	0.613402062	A2M
chr12	9258834	9259107	0	1	19	2.139194139	2.44253413	0.950757576	0.057377049	0.52014652	A2M
chr12	9258908	9259202	0	1	34	2.952380952	3.488237442	0.253521127	0.988571429	0.482993197	A2M
chr12	9259112	9260160	0	1	40	0.959923664	2.615703603	0.788372093	0.36123348	0.874045802	A2M
chr12	9259157	9260229	0	2	85	1.206156716	2.952269454	0.601092896	0.933574879	0.854477612	A2M
chr12	9262579	9264810	0	3	215	0.627521291	2.801474782	0.446386946	0.73549884	0.950694756	A2M
chr12	9264755	9265022	2	1	48	3.441947566	4.649453348	0.987381703	0.44126506	0.606741573	A2M
chr12	9264761	9265023	2	1	47	3.335877863	4.633285954	0.90851735	0.448795181	0.618320611	A2M
chr12	9264766	9265047	0	1	42	3.096085409	4.383082039	0.826498423	0.521084337	0.576512456	A2M
chr12	9265053	9266009	8	0	0	0.641213389	1.606711926	0.472891566	0.364190012	0.858786611	A2M
chr12	95055349	95055579	1	7	257.98	14.65217391	4.066925937	1	1	0	NA
chr12	95314369	95315182	2	3	175	2.612546125	1.922531653	0.694174757	0.982725528	0.105781058	NDUFA12
chr12	95876989	95879695	0	1	42	0.302660754	1.44127736	0.644963145	0.433628319	0.954175905	METAP2
chr12	96396737	96397653	0	1	37	1.129912664	2.5673335	0.992167102	0.346625767	0.802401747	RP11-256L6.3,LTA4H
chr12	96396749	96397670	0	1	54	1.156351792	2.58524279	0.903067485	0.503058104	0.798045603	RP11-256L6.3,LTA4H
chr12	96400098	96402925	1	1	60	0.414927485	1.475455367	0.955465587	0.982142857	0.875486381	RP11-256L6.3,LTA4H
chr12	96408669	96409405	1	2	85	0.919836957	1.826834389	0.905940594	0.537109375	0.782608696	LTA4H
chr12	966327	968462	0	1	53	0.203747073	0.829878246	0.99537037	0.385288967	0.933021077	WNK1
chr12	98987822	98989561	0	1	58	2.018976423	4.945614153	0.590508806	0.592934564	0.573317999	SLC25A3
chr12	98995011	98995246	0	1	47	10.99148936	7.733316422	0.430749682	0.425977654	0	SLC25A3
chr12	98995022	98995257	0	1	36	11.70212766	8.287172589	0.379754997	0.468548194	0	SLC25A3
chr13	100667251	100667439	0	1	56	1.553191489	0.813673327	0.983050847	1	0.207446809	NA
chr13	102780040	102780433	6	10	506	16.72773537	5.337435052	1	1	0	FGF14
chr13	110019334	110020235	2	5	81.94	5.647058824	2.666386462	0.993630573	1	0	NA
chr13	110325626	110325976	0	2	180	3.491428571	1.698296866	0.990049751	0.982142857	0.117142857	NA
chr13	110408610	110408877	6	0	0	1.640449438	1.051987856	0.427272727	1	0.262172285	IRS2
chr13	110825065	110826284	1	1	37	0.568498769	1.99446123	0.989501312	0.574545455	0.922887613	COL4A1
chr13	110825076	110826347	0	1	40	0.689221086	2.041705665	0.855643045	1	0.885129819	COL4A1
chr13	110825085	110826282	0	1	112	0.480367586	1.899036523	0.711286089	0.552727273	0.939849624	COL4A1
chr13	110835387	110835615	0	1	57	2.754385965	2.624317467	0.706214689	0.912885662	0.364035088	COL4A1
chr13	110847366	110850844	4	0	0	0.35853939	1.483656544	0.998732573	0.2992	0.923519264	COL4A1
chr13	110859011	110859240	3	0	0	2.336244541	3.053460468	0.570175439	1	0.6069869	COL4A1
chr13	110859786	110861238	1	1	97	0.35399449	1.380712983	0.548701299	0.977777778	0.933884298	COL4A1
chr13	110861195	110861774	3	0	0	0.552677029	1.37278215	0.977777778	1	0.860103627	COL4A1
chr13	111119383	111121609	0	1	45	0.230008985	1.01874511	0.853333333	0.668989547	0.950584007	COL4A2
chr13	111130132	111130725	2	28	1252.86	31.58010118	7.061097516	0.991353001	0.999746579	0	COL4A2
chr13	111132644	111134923	0	2	98	0.394910048	1.517570192	0.995423341	0.508752735	0.930671347	COL4A2
chr13	111141791	111142110	0	1	50	3.172413793	4.072046015	0.98943662	0.740131579	0.617554859	COL4A2
chr13	111141791	111142122	0	1	62	3.314199396	4.064184166	0.98943662	0.879934211	0.595166163	COL4A2
chr13	111141795	111142134	0	1	60	3.377581121	4.036584035	0.945422535	1	0.581120944	COL4A2
chr13	111296737	111298367	1	1	53	0.528220859	1.580983976	0.713704206	0.483277592	0.890797546	CARS2
chr13	111590551	111590746	0	3	180	10.39487179	5.679741269	0.31686747	0.755566312	0	PARP1P1
chr13	112189526	112189727	0	8	324	11.47263682	1.967521742	0.992373689	1	0	NA
chr13	112708264	112708438	0	1	44	1.724137931	0.446947634	0.993548387	1	0	NA
chr13	113701201	113701559	8	0	0	3.229050279	1.112671903	0.566343042	1	0	MCF2L
chr13	113974670	113975751	0	1	34	1.642923219	4.176734863	0.859661495	0.262965668	0.862164662	LAMP1
chr13	113975718	113975924	0	1	54	5.631067961	4.825076671	0.986394558	0.475409836	0.40776699	LAMP1
chr13	113975718	113975942	0	1	66	5.825892857	4.674307541	0.986394558	0.633879781	0.375	LAMP1
chr13	114096683	114096898	1	2	100	2.31627907	1.967755212	0.986666667	1	0.413953488	ADPRHL1
chr13	114530079	114531610	0	1	59	0.713259308	2.488788818	0.362677912	0.40199005	0.902677988	GAS6-AS1,GAS6
chr13	114531574	114535309	2	1	39	0.370281124	1.211159755	0.695153061	0.488073394	0.849263722	GAS6-AS1,GAS6
chr13	114536034	114536469	0	2	112	19.28735632	8.771044376	0.994108527	0.994575045	0	GAS6-AS1,GAS6
chr13	114542713	114549537	0	2	78	0.210433763	0.682838654	0.992537313	0.695970696	0.887309496	GAS6
chr13	20290875	20291165	0	2	46	1.910344828	0.475862069	1	1	0.051724138	PSPC1
chr13	20782156	20782505	0	1	36	0.862464183	0.724911378	0.973684211	1	0.340974212	NA
chr13	20880985	20881203	0	1	45	1.871559633	0.490289513	0.98989899	1	0.064220183	NA
chr13	20967286	20968148	0	1	33	14.10672854	6.948950494	0.830168776	0.735431235	0	NA
chr13	20967526	20967813	0	4	100	16.4738676	4.818501656	0.347645199	0.316434064	0	NA
chr13	20978773	20987446	4	0	0	0.067335409	0.40671694	0.99009901	0.925373134	0.962066182	CRYL1
chr13	21506941	21507287	8	0	0	16.93930636	7.207038434	0.995412844	0.812311666	0	NA
chr13	21933020	21933369	8	0	0	3.82234957	1.666272261	0.992248062	0.978835979	0	GAPDHP52
chr13	22113439	22113824	3	0	0	0.576623377	0.905953771	0.993865031	0.952380952	0.711688312	MICU2
chr13	22544055	22544407	0	2	64	2.471590909	2.72494574	0.973333333	1	0.517045455	NA
chr13	24930927	24931084	0	1	28	4.656050955	1.614872659	0.513994911	0.813411079	0	NA
chr13	25005549	25008616	0	1	64.94	0.458754483	1.228868656	0.697196262	0.676012461	0.801434627	PARP4,TPTE2P6
chr13	25033204	25033451	3	0	0	1.311740891	1.488139277	0.828571429	1	0.562753036	PARP4,TPTE2P6
chr13	26801771	26802144	0	2	110	1.619302949	1.595856749	0.982758621	1	0.431635389	NA
chr13	27293118	27293516	0	1	25	5.72361809	1.916339416	0.99833887	1	0	NA
chr13	29242610	29246515	0	3	95	0.383354673	1.91878096	0.990322581	0.491495076	0.952112676	POMP
chr13	29312057	29312249	0	1	39	1.083333333	0.996521729	0.976744186	1	0.458333333	NA
chr13	29533337	29533716	0	1	13	0.757255937	0.747321596	0.9875	1	0.430079156	NA
chr13	29841439	29841851	8	0	0	5.487864078	3.867006105	0.998087954	0.99009901	0	MTUS2
chr13	30115127	30115272	0	1	72	2.034482759	0.273263624	0.995145631	0.99047619	0	SLC7A1
chr13	31234258	31234426	0	1	67	8.5	3.505098328	0.993472585	1	0	NA
chr13	31469445	31469697	0	10	426	11.22619048	5.349717076	0.991499227	0.980246914	0.003968254	TEX26-AS1
chr13	31608038	31608358	0	1	45	2.459375	1.580616845	0.995238095	1	0.009375	NA
chr13	31718003	31719791	0	1	58	0.293624161	1.041866151	0.619565217	0.551724138	0.916666667	HSPH1
chr13	33828395	33828809	4	0	0	0.896135266	0.664005225	0.630630631	1	0.277777778	STARD13
chr13	36335231	36336186	15	0	0	11.9591623	8.517638449	0.989010989	0.277266216	0.12565445	NA
chr13	36335837	36336409	0	2	66	18.53496503	5.688028881	0.496240602	0.920314254	0	NA
chr13	36888468	36900766	1	1	54	0.167832168	0.693908303	0.516601563	0.560465116	0.915189462	SPG20
chr13	38137401	38138699	5	0	0	1.253466872	2.799076642	0.362466894	1	0.700308166	POSTN
chr13	38143881	38145538	10	0	0	0.866626433	2.300261647	0.987421384	0.355731225	0.870247435	POSTN
chr13	38164616	38166301	0	1	51	0.571513353	2.09033847	0.486194478	1	0.929970326	POSTN
chr13	41053651	41054480	1	2	16	9.568154403	5.189927063	0.991568297	0.993595608	0.003618818	LINC00598
chr13	41589836	41590058	2	7	275	19.10810811	5.705776039	0.992797119	1	0	ELF1
chr13	45150817	45151036	0	1	37	1.251141553	0.967950371	0.976744186	1	0.374429224	TSC22D1
chr13	46485026	46485551	0	1	63	1.56952381	1.178144126	0.988188976	0.987234043	0.24952381	NA
chr13	46701747	46704985	2	1	38	0.335392217	1.263318675	0.430688753	0.395320197	0.901173564	LCP1
chr13	47118252	47118619	0	2	63	3.005449591	1.314340419	0.991253644	1	0.054495913	NA
chr13	47351673	47354132	1	1	62	0.420496137	1.72171347	0.448298429	0.696606786	0.938592924	ESD
chr13	47355709	47356909	0	1	42	1.050833333	2.733419587	0.448170732	0.89947644	0.858333333	ESD
chr13	48807495	48827973	0	1	30	0.170036136	1.313046433	0.671683913	0.298693924	0.951460104	ITM2B
chr13	48827996	48830384	0	1	73	0.809463987	3.179202867	0.553723138	0.548537234	0.932579564	ITM2B
chr13	48830441	48832331	0	1	71	1.297354497	3.968719408	0.435058078	0.601257862	0.783597884	ITM2B
chr13	48832328	48832968	0	1	36	1.7984375	4.702226606	0.43081761	0.375201288	0.8703125	ITM2B
chr13	48833004	48835317	0	1	41	0.647211414	2.770991456	0.477681159	0.357029178	0.945092953	ITM2B
chr13	49992620	49992959	0	5	180.99	5.778761062	1.96158316	0.991354467	1	0	CAB39L
chr13	50489218	50495683	1	1	70	0.120804331	0.638377174	0.547546012	0.941704036	0.960402166	SPRYD7
chr13	52508565	52508776	2	9	376.96	26.5971564	5.764229578	0.992461488	0.999556934	0	ATP7B
chr13	53345712	53346193	0	8	425	28.6049896	8.270749503	0.989426596	1	0	NA
chr13	60255282	60255605	0	1	31	1.055727554	1.141663693	0.359102244	1	0.417956656	DIAPH3
chr13	60517907	60518370	0	3	107	13.32829374	3.963139927	0.990409207	1	0	DIAPH3
chr13	64851289	64851483	0	1	34	1.567010309	0.495489272	0.9875	1	0	NA
chr13	73349436	73350133	1	1	70	1.175035868	1.995204302	0.52038835	0.574969021	0.618364419	DIS3
chr13	76104296	76111965	1	6	341	0.223236406	1.481305211	0.798138869	1	0.974312166	COMMD6
chr13	76134927	76140888	0	1	59	0.166918302	0.988519597	0.782926829	0.612903226	0.965274283	UCHL3,RP11-29G8.3
chr13	77529015	77529238	0	1	18	1.304932735	0.588623743	0.944444444	1	0.067264574	IRG1
chr13	77992028	77992226	0	1	46	4.414141414	0.932143192	0.991051454	1	0	NA
chr13	95847375	95847754	0	13	684	21.62532982	5.186952586	0.99155227	1	0	ABCC4
chr13	97767262	97767452	0	1	9	5.615789474	2.098812486	0.987804878	0.967828418	0.010526316	NA
chr13	97767262	97767456	0	2	67	5.62371134	2.077780001	0.987804878	1	0.010309278	NA
chr13	97914067	97914453	0	2	73	2.235751295	1.126168515	0.984848485	0.994285714	0.010362694	MBNL2
chr13	98873212	98873582	0	1	46	1.743243243	2.244878922	0.977777778	1	0.575675676	FARP1
chr13	99449369	99449430	0	1	53	3.393442623	1.258136646	0.75	0.556451613	0	DOCK9
chr14	100356499	100356864	4	4	204	8.331506849	2.760230123	0.993421053	1	0	EML1
chr14	100748588	100748796	0	2	71	3.735576923	1.727126241	0.7625	1	0	AL157871.2,YY1
chr14	100760963	100761293	0	1	55	0.678787879	0.947007272	0.98245614	0.309392265	0.660606061	RP11-638I2.6,SLC25A29
chr14	100820101	100820812	0	1	30	1.161744023	2.286879176	0.536563071	0.185925282	0.756680731	WARS,RP11-638I2.8
chr14	100820848	100826984	0	1	56	0.275912647	1.406464395	0.564260563	0.899244332	0.939537158	WARS
chr14	101932395	101932648	0	1	11	3.577075099	1.362610601	0.984790875	1	0	NA
chr14	102467621	102467950	0	1	68	2.030395137	2.307445362	0.270833333	0.675496689	0.537993921	DYNC1H1
chr14	102467644	102467973	0	1	45	2.167173252	2.36090593	0.227321238	0.820998279	0.537993921	DYNC1H1
chr14	102468966	102469203	0	1	73	3.143459916	2.443558969	0.615748031	0.400452489	0.362869198	DYNC1H1
chr14	102469005	102469242	0	1	34	3.257383966	2.536900313	0.330708661	0.607317073	0.362869198	DYNC1H1
chr14	102469186	102470886	0	1	31	0.461764706	1.489673218	0.475440222	0.456989247	0.910588235	DYNC1H1
chr14	102505476	102505781	0	1	34	2.340983607	2.468514988	0.352062589	0.418604651	0.504918033	RP11-1017G21.4,DYNC1H1
chr14	102506622	102506957	0	1	24	3.319402985	3.792696784	0.833333333	0.295625943	0.552238806	RP11-1017G21.4,DYNC1H1
chr14	102506675	102507011	0	1	71	3.758928571	4.221357691	0.568181818	1	0.550595238	RP11-1017G21.4,DYNC1H1
chr14	102506717	102507008	0	1	29	3.130584192	4.163760279	0.247159091	0.980392157	0.635738832	RP11-1017G21.4,DYNC1H1
chr14	102507994	102508420	0	1	70	5.896713615	7.635698129	0.547636103	0.612533693	0.427230047	RP11-1017G21.4,DYNC1H1
chr14	102510750	102511001	0	2	140	5.768924303	4.045851552	0.521091811	0.730056406	0	RP11-1017G21.4,DYNC1H1
chr14	102510775	102511005	0	1	52	6.186956522	4.219499697	0.471461187	0.770478508	0	RP11-1017G21.4,DYNC1H1
chr14	102510776	102511028	0	1	51	6.361111111	4.069894742	0.465831435	0.91779661	0	RP11-1017G21.4,DYNC1H1
chr14	102510801	102511037	0	1	25	6.470338983	4.194827511	0.344827586	0.969006381	0	RP11-1017G21.4,DYNC1H1
chr14	102750958	102751199	0	1	45	1.236514523	0.424941647	0.992805755	1	0	MOK
chr14	103198130	103198358	0	1	70	9.478070175	3.048504343	0.99609883	0.992202729	0	NA
chr14	103406167	103406399	0	1	33.68	3.064655172	2.82692578	0.711586902	0.136708861	0.413793103	CDC42BPB
chr14	103406201	103406447	1	1	65	2.837398374	2.63766953	0.578034682	0.379310345	0.390243902	CDC42BPB
chr14	103406256	103406463	0	1	28	1.879227053	1.985430844	0.195061728	0.405263158	0.463768116	CDC42BPB
chr14	103480939	103482078	0	2	46	0.364354697	0.781588397	0.99009901	1	0.73046532	CDC42BPB
chr14	103986592	103986869	0	1	57	1.736462094	1.519739828	0.314748201	0.571428571	0.303249097	CKB
chr14	104141888	104142093	0	1	77	3.829268293	1.898682971	0.753387534	0.772939347	0	KLC1,RP11-73M18.2
chr14	104381419	111277916	3	0	0	0.695136081	9.828707041	0.925619835	NA	0.938176712	NA
chr14	104553347	104553534	0	5	195	7.475935829	2.717188024	0.991471215	1	0	ASPG
chr14	104694988	104695216	0	1	42	2.570175439	2.556276412	0.977272727	1	0.403508772	RP11-260M19.2
chr14	104762717	104762928	0	1	30	0.938388626	0.998100215	0.96875	1	0.530805687	NA
chr14	105179576	105179860	0	1	70	3.436619718	3.311237352	0.840077071	0.537848606	0.471830986	INF2
chr14	105179587	105179871	0	1	59	3.51056338	3.345676372	0.753371869	0.590643275	0.471830986	INF2
chr14	105217996	105218926	0	2	112	16.75376344	5.480229552	0.996251172	0.999443517	0	NA
chr14	105358921	105359154	0	1	52	7.969957082	3.626789746	0.99304175	0.968709257	0	CEP170B
chr14	105945104	105945359	0	1	45	1.933333333	1.9821425	0.987068966	0.371681416	0.403921569	CRIP2
chr14	105945312	105945538	0	1	72	2.902654867	1.988749782	0.60899654	0.930921053	0.199115044	CRIP2
chr14	105945314	105945508	0	1	53	2.886597938	2.138870926	0.605902778	0.659574468	0.231958763	CRIP2
chr14	105954814	105955093	0	1	37	5.150537634	5.356695278	0.673913043	0.844375963	0.505376344	CRIP1,CRIP1
chr14	105954816	105955074	0	1	35	4.794573643	5.40029873	0.65936255	0.697996918	0.546511628	CRIP1,CRIP1
chr14	105954825	105955105	0	1	26	5.221428571	5.367984268	0.55785124	0.911592994	0.503571429	CRIP1,CRIP1
chr14	106053890	106173830	6	0	0	5.365307654	27.56508012	0.993766696	0.64030083	0.844872436	AL928742.1,AL928742.2,AL928742.12,IGHE,IGHG4,IGHG2,RP11-731F5.2,ELK2AP,AL928768.3,IGHA1,IGHA2,RP11-731F5.1,IGHGP
chr14	106054700	107048713	68	0	0	1.32159338	14.19263469	0.198825205	0.197145877	0.932613557	NA
chr14	106091107	106091338	0	1	28	10.70562771	9.083066087	0.098664441	0.355292678	0.398268398	IGHG4
chr14	106091453	106092139	26	0	0	5.192419825	8.815785651	0.438373048	0.125226449	0.737609329	IGHG4
chr14	106109801	106110012	7	0	0	29.62085308	27.66725683	0.18045079	0.178751703	0.227488152	IGHG2
chr14	106110182	106110868	35	0	0	13.47521866	23.39205338	0.391880852	0.092612163	0.631195335	IGHG2,RP11-731F5.2
chr14	106111068	106478146	50	0	0	2.998910313	22.81944166	0.336214773	0.297610427	0.899596271	IGHG2,RP11-731F5.2,ELK2AP,AL928768.3,IGHA1,AL901608.1,IGHEP1,IGHG1,IGHG3,RP11-417P24.1,IGHD,IGHM,hsa-mir-4539,AL122127.5,AL122127.2,hsa-mir-4538,AL122127.1,AL122127.4,hsa-mir-4537,AL122127.3,IGHJ6,IGHJ3P,IGHJ5,IGHJ4,IGHJ3,IGHJ2P,IGHJ2,IGHJ1,IGHD7-27,IGHJ1P,IGHD1-26,IGHD6-25,IGHD5-24,IGHD4-23,IGHD3-22,IGHD2-21,AL122127.25,IGHD1-20,IGHD6-19,IGHD5-18,IGHD4-17,IGHD3-16,IGHD2-15,IGHD1-14,IGHD6-13,IGHD…
chr14	106113013	106113116	0	2	131.34	1.504854369	0.499976435	0.993464052	0.787564767	0	RP11-731F5.2
chr14	106151323	106151445	0	2	140	11.57377049	2.418907872	0.473768522	0.26647357	0	NA
chr14	106151332	106151692	6	0	0	13.91111111	5.320076116	0.458251666	0.70962296	0	NA
chr14	106160228	106160770	0	2	108	17.37822878	4.083415992	0.495515695	0.420361901	0	NA
chr14	106160500	106160660	0	2	34	17.13125	3.014800729	0.347505339	0.33203125	0	NA
chr14	106160562	106160977	0	1	41	16.51807229	4.648516918	0.297884187	0.428	0	NA
chr14	106160700	106161372	3	2	62	18.99404762	9.978844899	0.321020564	0.393370323	0	NA
chr14	106160706	106161430	6	4	64	18.7320442	9.657105747	0.308880309	0.262287552	0	NA
chr14	106161095	106161355	0	6	438	26.41923077	11.21936921	0.372458858	0.436903788	0	NA
chr14	106174931	106478159	52	0	0	1.652581556	18.01579943	0.341628429	0.369205298	0.920149195	IGHA1,AL901608.1,IGHEP1,IGHG1,IGHG3,RP11-417P24.1,IGHD,IGHM,hsa-mir-4539,AL122127.5,AL122127.2,hsa-mir-4538,AL122127.1,AL122127.4,hsa-mir-4537,AL122127.3,IGHJ6,IGHJ3P,IGHJ5,IGHJ4,IGHJ3,IGHJ2P,IGHJ2,IGHJ1,IGHD7-27,IGHJ1P,IGHD1-26,IGHD6-25,IGHD5-24,IGHD4-23,IGHD3-22,IGHD2-21,AL122127.25,IGHD1-20,IGHD6-19,IGHD5-18,IGHD4-17,IGHD3-16,IGHD2-15,IGHD1-14,IGHD6-13,IGHD5-12,IGHD4-11,IGHD3-10,IGHD3-9,IGHD2-…
chr14	106174959	106552316	36	0	0	1.354579351	16.12551578	0.227672956	0.163898601	0.929395771	IGHA1,AL901608.1,IGHEP1,IGHG1,IGHG3,RP11-417P24.1,IGHD,IGHM,hsa-mir-4539,AL122127.5,AL122127.2,hsa-mir-4538,AL122127.1,AL122127.4,hsa-mir-4537,AL122127.3,IGHJ6,IGHJ3P,IGHJ5,IGHJ4,IGHJ3,IGHJ2P,IGHJ2,IGHJ1,IGHD7-27,IGHJ1P,IGHD1-26,IGHD6-25,IGHD5-24,IGHD4-23,IGHD3-22,IGHD2-21,AL122127.25,IGHD1-20,IGHD6-19,IGHD5-18,IGHD4-17,IGHD3-16,IGHD2-15,IGHD1-14,IGHD6-13,IGHD5-12,IGHD4-11,IGHD3-10,IGHD3-9,IGHD2-…
chr14	106236442	106236677	0	8	546.88	15.28510638	18.6529215	0.314335888	0.483179518	0.463829787	IGHG3
chr14	106236630	106236864	8	6	450.9	14.05128205	15.33157524	0.450975154	0.43106359	0.038461538	IGHG3
chr14	106236818	106237057	0	3	205.35	14.51464435	15.9614728	0.444675788	0.984045291	0.192468619	IGHG3
chr14	106308299	106311223	0	1	65	0.339261286	1.25310187	0.981395349	0.803571429	0.916894665	IGHD
chr14	106405818	106406038	0	2	62	2.977272727	2.530618289	0.569272977	0.464788732	0.363636364	IGHV6-1
chr14	106405878	106406091	2	2	90	3.225352113	2.613779932	0.474956822	0.96713615	0.375586854	IGHV6-1
chr14	106405886	106406098	0	2	74	3.113207547	2.600147872	0.409807356	1	0.377358491	IGHV6-1
chr14	106452940	106453128	0	1	34.78	1.888297872	2.024654233	0.170062696	1	0.414893617	IGHV1-2
chr14	106494401	106494596	0	1	44	3.712820513	4.063545218	0.242055085	0.996268657	0.425641026	IGHV2-5
chr14	106494404	106494597	0	1	42	3.595854922	4.002898357	0.227442605	1	0.430051813	IGHV2-5
chr14	106552453	106552692	0	1	16	6.305439331	4.943489412	0.381278539	0.218592965	0.359832636	IGHV3-9
chr14	106552494	106552733	0	1	49	5.493723849	4.484161147	0.336593592	0.828947368	0.359832636	IGHV3-9
chr14	106552509	106552748	4	1	67	5.121338912	4.340854461	0.304129264	0.992105263	0.359832636	IGHV3-9
chr14	106552535	106552749	2	1	55	4.700934579	4.387141264	0.253441296	1	0.401869159	IGHV3-9
chr14	106552537	106552741	0	1	52.99	4.725490196	4.459308094	0.247960848	0.936842105	0.421568627	IGHV3-9
chr14	106573480	106791443	8	0	0	0.212146098	1.792933766	0.443335709	0.386541471	0.958447076	IGHV3-11,IGHVIII-11-1,IGHV1-12,IGHV3-13,IGHVIII-13-1,IGHV1-14,IGHVII-15-1,IGHV3-16,IGHVIII-16-1,IGHV1-17,SLC20A1P2,IGHV1-18,IGHV3-19,AB019440.50,AB019440.1,IGHV3-20,IGHVII-20-1,IGHV3-21,IGHV3-22,IGHVII-22-1,IGHVIII-22-2,IGHV1-24,HOMER2P2,LINC00226,IGHV3-25,IGHVIII-25-1,IGHV2-26,IGHVIII-26-1,IGHVII-26-2,IGHV7-27,IGHV4-28,IGHVII-28-1,IGHV3-29,IGHV3-30,IGHV3-15,IGHV3-23
chr14	106691898	106692147	2	2	136	9.835341365	8.76334301	0.321596244	0.708848716	0.385542169	IGHV3-21
chr14	106691922	106692136	1	2	104.9	9.705607477	9.222193181	0.290525537	0.614652712	0.448598131	IGHV3-21
chr14	106725416	106725645	3	0	0	14.55458515	12.94573283	0.29893574	0.442590385	0.43231441	IGHV3-23
chr14	106877840	106878034	0	2	51.94	10.18556701	9.420125305	0.324484945	0.412698413	0.422680412	IGHV4-39
chr14	106877880	106878070	0	2	91.9	7.715789474	7.020516037	0.163472639	0.925518926	0.431578947	IGHV4-39
chr14	106877886	106878090	0	2	79.5	6.901960784	6.564924329	0.138980651	1	0.401960784	IGHV4-39
chr14	106994219	107199238	0	1	24	0.227700847	2.012856557	0.685656155	0.20056899	0.961852316	IGHV3-48,IGHV3-49,IGHVII-49-1,IGHV3-50,IGHV5-51,IGHVIII-51-1,IGHVII-51-2,IGHV3-52,IGHV3-53,IGHVII-53-1,IGHV3-54,IGHV4-55,IGHV7-56,IGHV3-57,IGHV1-58,IGHV4-59,IGHV3-60,RNA5SP357,IGHVII-60-1,IGHV4-61,IGHV3-62,IGHVII-62-1,IGHV3-63,IGHV3-64,IGHV3-65,IGHVII-65-1,IGHV3-66,IGHV1-67,SLC20A1P1,IGHVII-67-1,IGHVIII-67-2,IGHVIII-67-3,IGHV1-68,IGHV1-69,IGHV2-70,IGHV3-71,IGHV3-72,IGHVIII-67-4
chr14	107034903	107035134	0	1	16.99	10.68831169	8.104180537	0.297720313	0.249521989	0.346320346	IGHV5-51
chr14	107034915	107035138	0	1	24	10.15695067	7.83618911	0.277576556	0.294970986	0.358744395	IGHV5-51
chr14	107034934	107035165	0	1	48	9.965367965	7.43855725	0.260408294	0.647969052	0.346320346	IGHV5-51
chr14	107034961	107035193	1	1	72	9.267241379	7.159943362	0.215512662	0.902321083	0.344827586	IGHV5-51
chr14	107034968	107035151	0	1	48	8.732240437	7.868412252	0.20175599	0.478723404	0.43715847	IGHV5-51
chr14	107034968	107035200	1	1	65	8.969827586	7.067040055	0.20175599	0.945841393	0.344827586	IGHV5-51
chr14	107034977	107035198	0	1	56	8.633484163	6.983274206	0.180249281	0.936170213	0.36199095	IGHV5-51
chr14	107170144	107170378	6	4	226	11.78632479	8.838850778	0.451705911	0.761491761	0.333333333	IGHV1-69
chr14	107170146	107170365	2	2	82	11.66666667	9.118866655	0.44780087	0.608846487	0.356164384	IGHV1-69
chr14	107170170	107170405	2	2	132	10.81276596	8.554148353	0.365834633	0.983521249	0.331914894	IGHV1-69
chr14	107170178	107170413	2	2	111.98	10.16170213	8.471693874	0.331547938	0.997398092	0.331914894	IGHV1-69
chr14	107170181	107170416	2	2	106	9.89787234	8.430832203	0.317713976	1	0.331914894	IGHV1-69
chr14	107170201	107170402	0	2	66	9.298507463	8.076773884	0.21898883	0.974848222	0.388059701	IGHV1-69
chr14	20178424	106641613	5	0	0	0.206572418	48.91697522	NA	0.204894083	0.971175063	NA
chr14	21486925	21487838	3	0	0	0.30230011	0.716390161	0.980392157	1	0.848849945	NDRG2
chr14	21876896	21878159	8	0	0	0.647664291	1.480464129	0.988888889	1	0.809976247	CHD8
chr14	23044046	23057945	2	5	307	0.290308655	2.628161157	0.709128417	0.439391406	0.984675156	DAD1
chr14	23239402	23239721	0	1	52	1.667711599	1.927183393	0.993710692	0.788321168	0.561128527	OXA1L
chr14	23299258	23299463	0	1	74	5.741463415	5.067975764	0.867149758	0.997560976	0.365853659	MRPL52
chr14	23299259	23299458	0	1	87	5.638190955	5.092091488	0.857487923	0.935365854	0.376884422	MRPL52
chr14	23299262	23299459	0	1	86	5.685279188	5.129039109	0.826086957	0.948780488	0.38071066	MRPL52
chr14	23306032	23310745	0	1	46	0.566518141	2.986545846	0.315925099	0.297606094	0.938468067	MMP14
chr14	23310754	23311175	0	1	54	4.819477435	6.616448281	0.646898803	0.500297796	0.64608076	MMP14
chr14	23313623	23313891	0	2	106	6.582089552	5.909514852	0.672855314	0.312308366	0.436567164	MMP14
chr14	23313628	23313896	0	2	116	6.660447761	5.985087421	0.644329897	0.343845817	0.436567164	MMP14
chr14	23313650	23313919	0	1	67	7.040892193	6.324717013	0.51127321	0.491896627	0.434944238	MMP14
chr14	23313672	23313927	0	1	45	7.023529412	6.609517447	0.367346939	0.547963206	0.458823529	MMP14
chr14	23313689	23313959	0	1	27	7.996296296	7.228287102	0.24002751	0.765609514	0.433333333	MMP14
chr14	23313692	23313962	0	1	23.98	8.040740741	7.264972242	0.215268226	0.785570131	0.433333333	MMP14
chr14	23313903	23314521	0	2	120	3.608414239	6.419180936	0.570211039	0.607958732	0.754045307	MMP14
chr14	23313913	23314531	0	2	140	3.588996764	6.387133757	0.535151257	0.708916728	0.754045307	MMP14
[truncated: 5,105 more rows]
