# Supplementary material for: Deciphering the role of extrachromosomal circular DNA in adipose stem cells from old and young donors
Source: Stem Cell Res Ther. 2023 Nov 28;14:341. doi: 10.1186/s13287-023-03575-2 (PMC10683086; doi:10.1186/s13287-023-03575-2)
Supplement: Supplementary file 6 — Additional file 6: Data S5. eccDNAs detected in O-ASC2. [file 13287_2023_3575_MOESM6_ESM.xls]

chr1	10217035	10217761	2	2	42	2.159779614	1.672770736	0.987538941	0.974468085	0.155647383	UBE4B
chr1	102444921	102445245	0	1	20	2.333333333	1.887254195	0.943396226	1	0.194444444	OLFM3
chr1	10721450	10722585	0	2	17.98	61.26431718	19.92918531	0.56027348	0.48782679	0	CASZ1
chr1	10721453	10722057	0	6	228	66.66721854	21.47376772	0.563411765	0.370327994	0	CASZ1
chr1	10721843	10722710	2	5	238	61.71280277	22.14077556	0.484549418	0.829343155	0	CASZ1
chr1	10780427	142543003	27	0	0	0.817492336	255.0017397	0.223333333	0.878044906	0.957409933	NA
chr1	10804087	247439261	6	0	0	0.944179304	545.7786708	NA	0.96460177	0.953404924	NA
chr1	10819360	224200305	53	0	0	0.613449144	201.435643	NA	0.230821126	0.953692843	NA
chr1	10837887	10838377	0	4	92	3.140816327	2.237565949	0.65877712	0.25267666	0.155102041	CASZ1
chr1	10838118	10838599	1	1	58	1.688149688	1.118008377	0.223719677	0.14011209	0.226611227	CASZ1
chr1	110447698	110448422	0	2	34	0.895027624	1.280981851	0.989130435	1	0.633977901	NA
chr1	110549746	110549929	0	1	62	4.038251366	1.838763306	0.996047431	1	0	AHCYL1
chr1	110655447	110656113	8	2	82	8.181681682	2.356709327	0.930753564	0.988924051	0	UBL4B
chr1	111477046	111477234	0	1	40	6.430851064	2.156263839	0.9943101	0.962025316	0	NA
chr1	11187044	11187404	1	1	8	17.03888889	12.9684934	0.542559706	0.796694215	0	MTOR
chr1	11303119	11303659	0	2	16	13.86296296	11.52580513	0.730517549	0.112582781	0.153703704	MTOR
chr1	11303349	11303659	0	1	8	5.203225806	6.565353042	0.202506796	0.112582781	0.267741935	MTOR
chr1	11345250	11345967	0	1	28	12.31938633	5.283307115	0.992626728	0.778393352	0	UBIAD1
chr1	11585053	11585360	0	1	37	6.465798046	1.884611849	0.833333333	0.821345708	0	PTCHD2
chr1	11697493	11698075	0	1	48	8.594501718	2.462189121	0.934579439	0.992319508	0	NA
chr1	117501812	117502030	0	4	162.84	10.84862385	2.573688842	0.988245931	1	0	PTGFRN
chr1	120460107	120461795	0	2	47.98	6.187203791	7.516050897	1	0.257377049	0.239336493	NOTCH2
chr1	120506332	120506482	4	0	0	12	1.194431524	0.388059701	0.777704918	0	NOTCH2
chr1	12221969	12222178	0	1	35	1.062200957	0.998063646	0.977272727	1	0.468899522	NA
chr1	1243986	1244328	0	1	35	1.985380117	0.977714994	0.498727735	0.310967742	0.01754386	ACAP3,PUSL1
chr1	125606946	204651512	5	0	0	0.468124109	43.27761804	NA	0.391917896	0.955740057	NA
chr1	1300768	1302875	9	0	0	6.591836735	5.69169036	0.658823529	0.363095238	0.134788799	NA
chr1	1301820	1301991	0	2	84	13.47953216	4.323658811	0.510443864	0.302104353	0	NA
chr1	1301895	1302456	5	2	56	10.33511586	5.300085463	0.307626392	0.097946288	0	NA
chr1	1302024	1302202	0	2	29.93	11.79213483	2.464704769	0.322386563	0.318918919	0	NA
chr1	1302241	1302304	0	4	240	16.77777778	3.852207961	0.276774025	0.48132969	0	NA
chr1	13452572	224200305	30	0	0	0.616712076	202.6898601	NA	0.230821126	0.954260533	NA
chr1	144598028	144598917	0	2	17.98	6.604049494	3.456726772	0.863721805	0.997903564	0.014623172	RP11-640M9.2
chr1	150444354	150444532	3	0	0	8.983146067	1.650586273	0.466263847	0.730449251	0	RPRD2
chr1	150615970	150616394	0	1	28.98	0.528301887	0.499198361	1	1	0.471698113	NA
chr1	150789834	150795703	3	0	0	0.166808656	0.654186138	0.630252101	0.921052632	0.92281479	ARNT
chr1	151023391	151023765	8	0	0	2.20855615	1.13727865	0.568181818	0.666666667	0.114973262	C1orf56,CDC42SE1
chr1	151373007	151373321	0	1	56	1.710191083	2.030521401	0.724770642	1	0.550955414	PSMB4
chr1	151695451	151695633	3	2	90	17.36263736	3.617772016	0.993654822	1	0	RIIAD1,AL589765.1
chr1	152006170	152009427	0	1	39	0.497697267	1.611883328	0.718557608	0.733739837	0.859993859	NBPF18P,S100A11
chr1	15211231	15211434	4	0	0	7.044334975	2.709771576	0.991631799	1	0	KAZN
chr1	152276776	152277013	6	0	0	12.56962025	2.98809259	0.393284152	0.427872861	0	FLG,FLG-AS1
chr1	152286208	152286358	4	0	0	2.146666667	0.495131857	0.199285076	0.100708502	0	FLG,FLG-AS1
chr1	152712714	152713012	4	0	0	2.647651007	1.426032366	0.479481641	1	0	NA
chr1	153182810	153183305	0	1	61	1.167676768	1.012131293	0.983606557	1	0.36969697	NA
chr1	15320383	15321006	2	6	272	13.64526485	4.771606015	0.866148532	0.767991407	0	KAZN
chr1	15320552	15321003	6	0	0	14.14855876	4.994242042	0.4697733	0.75105042	0	KAZN
chr1	153330807	153333176	0	3	147	1.045588856	3.835861773	0.713656388	0.300314465	0.924018573	S100A9
chr1	153526876	153527429	3	8	271	29.31103074	11.78779388	0.992233467	0.998809169	0	NA
chr1	15436231	15436976	0	6	330	46.86711409	14.11200851	0.483740895	0.573939202	0	KAZN
chr1	155066587	155066789	4	0	0	2.158415842	1.95611594	0.986111111	1	0.430693069	NA
chr1	155231482	155231977	0	1	43	2.644444444	1.715892572	0.436548223	0.772988506	0	SCAMP3
chr1	156106109	156106741	0	1	30	1.433544304	2.665178902	0.78390462	0.225680934	0.761075949	LMNA
chr1	156280431	156280840	0	1	49	4.870415648	4.520567512	0.637344398	0.525811602	0.229828851	CCT3
chr1	156669829	156670383	0	1	44	3.848375451	4.618137125	0.984126984	0.447881961	0.245487365	CRABP2
chr1	156670213	156670695	5	0	0	8.51659751	3.032454882	0.918382914	0.605763689	0	CRABP2
chr1	156714882	156715166	0	1	56	2.450704225	2.814893651	0.349250936	0.769047619	0.524647887	HDGF
chr1	156846170	156846536	0	1	7.93	1026.035519	1671.304707	0.399514956	0.986187845	0	NTRK1
chr1	15740898	15741138	0	10	409.96	15.00416667	3.778776165	0.98766882	1	0	EFHD2
chr1	158068171	158068303	0	7	276	50.58333333	7.864420904	0.993050338	1	0	KIRREL
chr1	158115710	158116183	0	16	436	18.65327696	6.510219227	0.992	1	0	NA
chr1	16022040	16022406	0	1	62	1.199453552	0.970099272	0.984615385	1	0.193989071	PLEKHM2
chr1	16140927	16141227	0	1	30.8	13.31333333	3.550843405	0.994455994	0.99820949	0	NA
chr1	162366326	162366907	0	1	60	10.17728055	4.380904445	0.994456763	0.825089606	0	SH2D1B
chr1	167201793	167202051	0	1	72	13.26356589	3.23981859	0.992818671	1	0	POU2F1
chr1	167889833	167905042	0	1	76	0.09823131	0.80497673	0.819047619	0.537162162	0.963048195	MPC2,DCAF6
chr1	171136831	171137304	8	0	0	1.264270613	0.964448569	0.99009901	1	0.367864693	NA
chr1	171603497	171603971	0	2	62	2.371308017	1.258431303	0.512820513	1	0.113924051	NA
chr1	17418225	17418657	1	1	31	2.326388889	1.059545638	1	1	0.013888889	PADI2
chr1	174459722	174460116	4	18	627.64	27.26395939	7.658403073	0.992227285	1	0	RABGAP1L
chr1	175191182	175191243	0	2	130	8.852459016	0.989055943	0.916808149	0.847723705	0	NA
chr1	175588304	175588496	4	0	0	2.411458333	1.723753764	0.985663082	0.61829653	0.182291667	TNR
chr1	175702971	175703222	0	2	52	6.131474104	2.509473171	0.986425339	1	0	TNR
chr1	176736426	176736807	2	38	1922	42.90026247	9.153719318	0.989100186	1	0	PAPPA2
chr1	177034142	177034541	0	4	288	2.20802005	1.435090433	0.982993197	1	0	ASTN1
chr1	17980165	17980493	0	1	52	0.911585366	0.283896965	0.989361702	1	0.088414634	ARHGEF10L
chr1	180932177	180932594	0	1	52	0.721822542	0.448101283	0.981481481	1	0.278177458	RP11-46A10.5
chr1	180945717	180953896	0	1	66	0.173248563	0.786509526	0.769014085	1	0.913314586	AL162431.1,STX6
chr1	181333777	181334876	4	5	229.97	13.46041856	5.148833822	0.986698912	0.99608802	0	NA
chr1	18195427	18196335	4	15	430.64	25.74559471	4.987675602	0.992664093	0.978055077	0	NA
chr1	182085498	182085960	0	2	100.77	6.16017316	2.438928152	0.993531695	1	0	NA
chr1	183261776	183262478	0	4	160	9.438746439	4.301802792	0.984262295	1	0	NMNAT2
chr1	183535552	183536666	2	3	136	38.7540395	8.991947666	0.993897365	0.999624343	0	NCF2,SMG7
chr1	18411678	18412082	0	2	108	3.646039604	2.214032466	0.983471074	0.996638655	0.094059406	NA
chr1	185268988	185269253	0	1	26	2.188679245	2.621080029	NA	0.446826051	0.532075472	IVNS1ABP
chr1	19217749	19218085	2	6	163.96	18.41071429	3.985584675	1	0.992370052	0	RP13-279N23.2,ALDH4A1
chr1	198431684	198432225	0	14	704.94	40.35489834	5.854656664	0.992430988	1	0	NA
chr1	200097741	200098877	0	2	46	5.587147887	5.512260052	0.995375723	1	0.084507042	NR5A2
chr1	200877813	200878065	3	0	0	4.095238095	1.436091319	0.788395904	1	0.007936508	C1orf106
chr1	200952711	200952892	0	1	34	2.419889503	1.486752547	0.9875	1	0.193370166	KIF21B
chr1	201462786	201462991	0	12	472	11.44878049	3.95875824	0.991402116	1	0	CSRP1
chr1	201558987	201559400	4	0	0	2.585956416	2.181919178	0.41370224	1	0.104116223	NA
chr1	202594142	202594225	0	1	41	15.22891566	6.470182399	0.408400646	0.540401881	0	SYT2
chr1	202594152	202594224	0	1	86	16.20833333	6.249305517	0.383251232	0.498504912	0	SYT2
chr1	203449333	203450559	6	41	1791.46	115.723491	20.38322215	0.992153786	1	0	PRELP
chr1	204110789	204111702	4	4	172	5.530120482	2.623389129	0.846153846	0.916492693	0.028477547	ETNK2,RP11-74C13.3
chr1	204610937	204611293	0	4	160	7.505617978	3.979931668	0.992156863	1	0.075842697	LRRN2
chr1	204651757	204651997	0	1	56	2.4125	2.1796048	0.169577465	0.371657754	0.416666667	LRRN2
chr1	205495550	205496012	0	1	39	2.283549784	2.114603408	0.529980658	1	0.333333333	CDK18
chr1	205658369	205658975	0	5	233	11.48514851	4.106134495	0.992813142	0.994991653	0	NA
chr1	206742811	206743200	0	1	10.96	2.01285347	0.952517612	0.883792049	1	0	RASSF5
chr1	20754882	20755309	0	1	23.94	0.697892272	1.197213884	0.545454545	0.6953125	0.709601874	LINC01141
chr1	208414667	208414863	0	3	81.99	5.709183673	1.221456703	0.987654321	1	0	PLXNA2
chr1	209514533	209514925	0	1	27	9.357142857	3.706034792	0.995131451	1	0	NA
chr1	209675458	209675657	0	5	129	12.95477387	2.890456455	0.992876224	1	0	NA
chr1	20978965	20979206	0	1	54	6.182572614	1.235650928	0.659318637	0.510588235	0	DDOST
chr1	209789932	209790866	0	1	37	0.982869379	2.550082064	0.217105263	0.380253165	0.822269807	LAMB3
chr1	211161250	211161449	3	0	0	15.68844221	3.514995455	0.929125711	1	0	KCNH1
chr1	212439276	212440229	0	4	104	4.121720881	1.66246141	0.987730061	0.972318339	0	NA
chr1	212497954	212498214	0	1	64	5.919230769	2.107955486	0.996261682	1	0	RP11-384C4.7,PPP2R5A
chr1	214509549	214509924	0	2	92	1.6	0.9906227	0.978723404	1	0.242666667	SMYD2
chr1	22033026	22033329	0	1	57	1.511551155	0.911440978	0.29468599	0.983122363	0.138613861	USP48
chr1	220891981	220892306	0	2	27.94	9.289230769	2.921965781	0.991727941	0.993620415	0	NA
chr1	22205123	22208047	3	3	118	4.511969904	2.805150935	0.791705069	1	0.033515732	HSPG2
chr1	22245544	121356144	11	0	0	0.578050309	269.644885	0	0.626270614	0.953940345	NA
chr1	22617062	22617431	16	24	884	66.22222222	8.954836663	0.991828396	0.999844406	0	NA
chr1	22643584	22644113	0	3	155	11.22306238	3.212004491	0.991397849	0.998746867	0	NA
chr1	226484361	226484546	0	1	27	2.237837838	1.152049021	0.995708155	1	0.037837838	LIN9
chr1	226558136	226558369	0	1	7.96	15.12446352	8.101128666	0.567102713	0.885676741	0	PARP1
chr1	226577771	226578138	0	1	8	4.634877384	5.285080943	1	0.190592175	0.16893733	PARP1
chr1	226577771	226578229	0	2	16	8.015283843	8.50595643	1	0.333698544	0.135371179	PARP1
chr1	226577771	226578300	0	2	16	11.33081285	11.57380425	1	0.592734226	0.117202268	PARP1
chr1	226577771	226578327	0	1	8	12.12769784	11.82941808	1	0.690140845	0.111510791	PARP1
chr1	228285069	228285342	2	1	51	8.194139194	5.044385637	0.536371237	0.411036036	0	ARF1
chr1	228285080	228285334	0	1	43	8.015748031	5.179432754	0.498745819	0.389365352	0	ARF1
chr1	228285325	228285609	0	2	114	7.387323944	4.199008252	0.384883143	0.436349079	0	ARF1
chr1	228285367	228285652	0	2	94	7.922807018	4.557739419	0.300060864	0.563090129	0	ARF1
chr1	228290678	228290906	0	1	76	3.98245614	3.570056897	0.997159091	0.242595819	0.381578947	C1orf35
chr1	228290690	228290889	0	1	55	3.638190955	3.35949098	0.940340909	0.173740053	0.43718593	C1orf35
chr1	228336100	228336439	0	1	56	4.303834808	1.779682958	0.782396088	0.359702502	0.014749263	GUK1
chr1	228507424	228508208	0	2	70	11.18112245	5.540468075	0.647907648	0.359538784	0	OBSCN
chr1	228507485	228508115	0	2	132	12.55079365	5.275561296	0.594029851	0.524373576	0	OBSCN
chr1	228507527	228508060	0	2	64	13.30393996	5.259987681	0.505485893	0.482686254	0	OBSCN
chr1	228507652	228507892	3	2	134	15.94583333	4.838343309	0.527316876	0.372733378	0	OBSCN
chr1	228507652	228508713	4	0	0	9.360980207	5.947995217	0.527316876	0.996610169	0.008482564	OBSCN
chr1	228507752	228508359	0	1	27	11.31136738	5.876845858	0.497956055	0.285714286	0	OBSCN
chr1	228507808	228508437	0	2	130	10.11764706	5.065123448	0.360403762	0.60251046	0	OBSCN
chr1	228508024	228508536	0	1	44	6.72265625	3.447886917	0.278404996	0.35577798	0	OBSCN
chr1	228508314	228508553	3	1	51	5.631799163	3.226199188	0.445147679	0.341929322	0	OBSCN
chr1	228719515	228721141	0	1	45	3.319188192	3.360224372	0.385964912	0.45973025	0.185731857	NA
chr1	228720864	228721389	0	2	52	8.007619048	3.109423319	0.741407529	0.657012195	0	NA
chr1	228723096	228724004	0	1	55	7.302863436	3.822278848	0.579103006	0.261114237	0.009911894	NA
chr1	228726618	228727051	0	1	75	10.16628176	4.929064416	0.336094675	0.331791908	0	NA
chr1	228729599	228730672	6	0	0	6.59832246	4.598500199	0.679982441	0.391113281	0.134203169	NA
chr1	22902826	22903470	0	1	73	8.069875776	2.66908212	0.347432905	1	0	EPHA8
chr1	22904878	22905731	0	2	116	6.157092614	2.414529483	0.454154728	0.554151625	0	EPHA8
chr1	230135352	230135742	0	2	52	6.584615385	3.051988714	0.996138996	0.992349727	0	NA
chr1	230471698	230471896	0	11	459.99	57.88888889	11.54340853	0.991691996	0.998508798	0	PGBD5
chr1	231319724	231319950	0	1	37	2.022123894	1.12275219	0.986607143	1	0	RP5-1097F14.3,TRIM67
chr1	231370019	231370289	0	1	29	1.118518519	0.843729392	0.96875	1	0.303703704	C1orf131
chr1	231474088	231474449	0	6	222	11.55401662	2.506057302	0.96	0.948742747	0	SPRTN
chr1	232891691	232894673	0	1	29	29.00905433	9.751863664	0.570425139	0.336930132	0	NA
chr1	232891985	232893555	6	2	42	27.36687898	9.262095817	0.394493953	0.281654218	0	NA
chr1	232893568	232894662	8	0	0	34.38756856	6.973813053	0.437306733	0.348649738	0	NA
chr1	232895002	232896313	0	1	52	13.18382914	7.17189495	0.293432585	0.375126904	0	NA
chr1	233370742	233371130	1	1	73	1.770618557	0.844303305	0.991561181	0.989130435	0.041237113	PCNXL2
chr1	234759537	234760323	0	3	102	4.956743003	2.235649533	0.968911917	1	0	NA
chr1	234956996	234957905	1	4	160	8.01760176	3.316743929	1	1	0	NA
chr1	235158795	235159107	0	1	40	0.83974359	0.987075419	0.975609756	0.619047619	0.580128205	NA
chr1	236189243	236189495	4	0	0	7.492063492	2.877791348	0.477284874	1	0	NID1
chr1	237092634	237093230	5	56	2665	164.3288591	26.92842687	0.991546956	0.999657788	0	NA
chr1	238517203	238517637	0	1	28.82	0.502304147	0.867351623	0.96969697	1	0.748847926	NA
chr1	23871768	23871965	3	72	3140.88	288.6497462	30.75833695	0.992950758	0.999617551	0	NA
chr1	24003728	24003921	1	2	91	1.481865285	0.499671024	1	1	0	RP11-223J15.2
chr1	241767295	241768317	3	14	421.56	39.99412916	10.055422	0.999674797	1	0	OPN3
chr1	243136891	243137151	0	1	21	1.073076923	0.893591583	1	1	0.365384615	NA
chr1	244400106	244400157	0	2	156	9.803921569	0.594735329	0.968992248	0.968992248	0	NA
chr1	245019374	245019820	0	1	61	0.979820628	1.496496945	0.278654048	0.34194831	0.661434978	HNRNPU
chr1	245019380	245019826	0	1	67	0.97309417	1.483600283	0.255591054	0.385685885	0.661434978	HNRNPU
chr1	245260547	245260782	0	1	38	13.38723404	3.557289012	1	1	0	EFCAB2
chr1	245538732	245538772	0	1	56	5.75	0.661437828	0.858208955	0.858208955	0	KIF26B
chr1	245954631	245954802	0	1	29	1.50877193	0.860901344	0.983050847	1	0.245614035	SMYD3
chr1	247476434	247476860	0	4	152	7.335680751	5.021782985	0.9909991	1	0.058685446	ZNF496
chr1	248097445	248097500	0	1	55	4	0	0.556962025	0.623229462	0	OR2AJ1
chr1	248567483	248567545	0	3	265.98	40.51612903	19.33302534	0.974776872	0.974776872	0	NA
chr1	248567502	248567546	0	3	207	52.77272727	4.083579292	0.90104773	0.90104773	0	NA
chr1	25263829	142541834	20	0	0	0.869439926	270.2040956	NA	0.391304348	0.962015802	NA
chr1	2539855	2540132	0	2	64	3.198555957	2.012666947	0.714285714	0.614457831	0.158844765	MMEL1
chr1	2583600	2583832	3	0	0	19.59482759	11.18225075	0.898391194	0.540888889	0	TTC34
chr1	2584502	2584884	4	0	0	11.88219895	6.488350203	0.773455378	0.825220213	0	TTC34
chr1	25856111	25856415	0	2	70	6.868421053	3.355443752	0.106160024	1	0	NA
chr1	2629322	2629628	0	1	9	2.565359477	1.219654953	0.094367228	0.942408377	0.055555556	TTC34
chr1	26663007	26663271	0	1	22	4.159090909	1.292926827	0.594059406	0.419554455	0	AIM1L
chr1	26863740	26864160	6	20	605.97	20.26428571	5.41155384	1	0.999628805	0	RPS6KA1
chr1	27057817	27057997	6	0	0	38.96666667	3.16561386	0.460089072	0.517970975	0	ARID1A
chr1	27058003	27058153	4	0	0	21.20666667	7.240899269	0.244790138	0.823102948	0	ARID1A
chr1	2709423	2709736	0	1	51	0.958466454	0.599414155	0.982142857	1	0.201277955	TTC34
chr1	27484397	27484800	0	1	25	0.640198511	0.933028879	0.97826087	1	0.679900744	SLC9A1
chr1	27831595	27831951	3	0	0	4.474719101	3.755435189	0.606328182	1	0.356741573	NA
chr1	27886500	27887256	2	1	31	5.07010582	2.626504203	0.494859493	0.181672026	0.005291005	AHDC1
chr1	27886529	27887208	0	1	26	5.173784978	2.519874863	0.367320261	0.327978581	0.005891016	AHDC1
chr1	27888225	27888383	0	2	50	5.797468354	1.885183716	0.347117065	0.755980861	0	AHDC1
chr1	27995755	27998679	0	1	45	0.39124487	1.301689929	0.958395245	0.687969925	0.858413133	IFI6,RP11-288L9.4
chr1	29040778	29041147	0	1	38	1.420054201	1.486972879	0.333333333	1	0.463414634	GMEB1
chr1	29644311	29644461	4	0	0	4.66	0.798582077	0.995249406	0.714899713	0	PTPRU
chr1	30066635	30066733	0	12	563	39.43877551	5.969422641	0.950799508	0.989756722	0	NA
chr1	30465325	202593746	4	0	0	0.708639522	224.2345352	NA	0.700977398	0.957289035	NA
chr1	30481194	30481793	3	0	0	0.966611018	1.369432709	0.98	0.282485876	0.662771285	NA
chr1	31229065	31229449	0	1	44	1.1484375	1.186445873	0.417417417	1	0.440104167	LAPTM5
chr1	31279197	31279598	6	38	1895.96	42.36159601	9.080489152	1	1	0	NA
chr1	31639359	31640498	0	7	274	3.245829675	2.278495817	0.985964912	1	0.043020193	NA
chr1	31901896	31902374	0	1	18	2.085774059	1.930531646	0.445054945	0.608847497	0.19874477	AC114494.1,SERINC2
chr1	31906840	31906990	4	0	0	5.053333333	1.011841006	0.995652174	0.594249201	0	SERINC2
chr1	32134927	32135566	0	2	76	6.359937402	3.707458624	0.991856678	1	0	COL16A1
chr1	33890110	149033397	63	0	0	0.923308338	273.3035797	NA	0.898854909	0.962065422	NA
chr1	33935210	33936393	0	2	38	8.508030431	4.87612169	0.991044776	0.982160555	0.000845309	NA
chr1	33955221	111556888	3	0	0	0.637526021	303.9740003	0.482808023	NA	0.958878474	NA
chr1	3416438	3416833	0	1	35	1.318987342	1.534256588	0.085	1	0.405063291	MEGF6
chr1	34506669	34507090	0	1	71	2.859857482	1.600721031	0.990291262	1	0.06888361	CSMD2
chr1	35038343	35038792	0	2	132	22.36971047	5.537205212	0.992397364	1	0	NA
chr1	35038376	35038786	0	1	20.98	22.74146341	5.565704023	0.744410177	0.962382445	0	NA
chr1	35179820	35180212	0	1	53	1.204081633	1.186309521	0.991869919	1	0.454081633	SMIM12
chr1	36307032	36307303	0	1	48	1.726937269	1.41655129	0.674418605	1	0.328413284	AGO4
chr1	3667451	3667651	0	1	12.9	1.435	0.629106509	0.97752809	1	0.075	NA
chr1	36910848	36912421	2	10	575	14.47679593	8.120845186	0.999036145	1	0	OSCP1
chr1	38830716	38831092	0	2	18	3.848404255	2.208758582	0.905882353	1	0.061170213	NA
chr1	39120735	39121367	8	69	2700	78.42405063	11.25343509	1	1	0	NA
chr1	40030115	40030404	4	0	0	2.889273356	2.272489868	0.993119266	0.817610063	0.290657439	PABPC4
chr1	40218531	40218681	4	0	0	3.013333333	0.808180398	0.996062992	0.4	0	PPIE
chr1	41086601	41087219	0	2	152	3.8802589	2.244424649	0.987767584	0.992509363	0.111650485	RIMS3
chr1	41103260	41105279	3	0	0	1.043090639	1.427677158	0.99009901	1	0.499257058	RIMS3
chr1	41486744	41487033	0	2	74	1.806228374	1.726196279	0.982300885	1	0.425605536	SLFNL1
chr1	41889915	41891732	4	0	0	61.3346175	42.01486065	0.935238095	0.83363472	0.000550358	NA
chr1	41890299	41891577	0	2	71.86	79.21596244	36.66353374	0.390622306	0.70030581	0.000782473	NA
chr1	4202436	4202833	0	1	44.96	1.531486146	1.250547913	0.98245614	1	0.329974811	NA
chr1	4223614	4224007	0	2	80	4.356234097	2.471273753	0.978723404	0.684794673	0.13740458	NA
chr1	42643300	42643359	0	1	38	3.525423729	0.850840705	0.981132075	0.981132075	0	FOXJ3
chr1	43215380	43216584	3	0	0	5.304817276	4.033820071	0.798122066	0.283253589	0.196843854	LEPRE1
chr1	43407756	43408251	0	3	91.9	1.541414141	0.917727772	0.99009901	1	0.226262626	SLC2A1
chr1	43692242	43692912	1	1	41	4.858208955	2.992410761	0.990740741	1	0.029850746	EBNA1BP2,WDR65
chr1	44804714	44804865	3	0	0	6.609271523	1.250025218	0.995384615	0.885350318	0	ERI3
chr1	45268745	45269007	0	1	68	4.286259542	1.361311859	0.607087827	0.661574618	0	PLK3
chr1	45811181	45811648	0	1	49	1.327623126	1.456634869	0.287812041	0.79020979	0.421841542	TESK2
chr1	45980282	45980666	0	1	27	3.114583333	2.764619442	0.869158879	0.997076023	0.239583333	PRDX1
chr1	45981447	45984726	0	2	64	0.769441903	2.696258015	0.400719424	0.768125408	0.87831656	PRDX1
chr1	4623539	4623920	0	1	67	1.118110236	1.51777313	0.985185185	1	0.603674541	NA
chr1	46462649	46463874	0	1	29	2.195918367	2.187717027	0.987124464	0.983783784	0.229387755	MAST2
chr1	46740179	46740244	0	1	8	14.24615385	1.008132611	0.391708968	0.252316076	0	RAD54L,LRRC41
chr1	47448632	47448979	0	1	44	0.570605187	0.903116878	0.978723404	1	0.714697406	CYP4X1
chr1	4753834	4754037	1	17	687	46.65517241	5.357128702	0.993591069	1	0	AJAP1
chr1	47770818	47771017	6	0	0	2.653266332	2.97989526	0.509532062	1	0.557788945	STIL
chr1	48468298	48468448	4	0	0	4.866666667	0.99107125	0.739726027	0.892255892	0	NA
chr1	48941119	48941304	3	3	58.81	98.21621622	24.82232554	0.994271988	0.984559685	0	NA
chr1	49054163	49054530	0	3	78	2.108991826	2.009270291	1	0.710526316	0.416893733	AGBL4
chr1	5068514	5068941	3	0	0	11.25761124	4.91845989	0.334441489	0.267751229	0	NA
chr1	5068876	5069096	0	3	75	19.51363636	6.526505083	0.412879653	0.357379463	0	NA
chr1	5068882	5069235	0	3	26.97	19.81586402	5.308348004	0.421794585	0.701773435	0	NA
chr1	51990434	51990954	0	1	31.94	0.546153846	0.683447578	1	1	0.563461538	RP11-191G24.1
chr1	5204844	5206235	0	7	262	26.65564342	6.786889145	0.99081682	1	0	NA
chr1	52257715	52258083	3	0	0	1.725543478	2.357504145	0.597202797	0.351851852	0.464673913	NRD1
chr1	52346159	52346519	1	1	31	1.147222222	1.066142087	0.972972973	1	0.386111111	NA
chr1	53562466	53562976	6	0	0	12.34117647	4.893900825	0.379942927	0.217527387	0	SLC1A7
chr1	53562477	53563625	8	0	0	13.36672474	5.595902004	0.407315046	0.412533131	0	SLC1A7
chr1	53562976	53563195	0	4	384	16.92237443	3.496691434	0.470914796	0.458563536	0	SLC1A7
chr1	53562988	53563124	0	1	30	18.66176471	2.839378008	0.470502549	0.456990612	0	SLC1A7
chr1	53563237	53563936	0	2	142	15.27753934	5.519397109	0.305891636	0.344232665	0	SLC1A7
chr1	53564225	53565846	15	6	462	25.95373226	7.666857856	0.400308404	0.494250332	0	SLC1A7
chr1	53564589	53564752	0	1	72	30.43558282	6.152496436	0.441934091	0.435576282	0	SLC1A7
chr1	53565080	53566548	6	0	0	19.83651226	11.85150984	0.397090287	0.530434783	0	SLC1A7
chr1	53565189	53566455	0	2	138	20.41469194	11.63774185	0.446730427	0.548017621	0	SLC1A7
chr1	53565192	53566484	0	1	39	20.00309598	11.79015396	0.446862572	0.594040968	0	SLC1A7
chr1	53565213	53565461	0	6	233.7	37.33467742	4.539797927	0.438957476	0.403693931	0	SLC1A7
chr1	53565232	53565481	0	2	60	36.69879518	4.598938955	0.410616544	0.41534111	0	SLC1A7
chr1	53565491	53565707	0	3	150	24.39351852	5.703130608	0.256042781	0.389879154	0	SLC1A7
chr1	53565573	53566300	0	2	172	16.38514443	7.07886013	0.292489195	0.525693497	0	SLC1A7
chr1	53575382	53576626	0	3	68.57	13.86173633	4.915869264	0.82473223	0.863803038	0	SLC1A7
chr1	53741162	53742019	4	18	754	30.66394399	5.772345437	0.991599708	0.987489801	0	LRP8
chr1	5434304	5434608	0	1	33	2.667763158	2.562022792	0.98568873	1	0.358552632	NA
chr1	5447230	5447438	4	4	273.94	20.99519231	3.241108542	0.455838173	0.646740966	0	NA
chr1	5447268	5447431	0	2	48	20.55214724	3.033864842	0.467554077	0.635917566	0	NA
chr1	54707645	54708057	0	1	57	1.582524272	1.345790069	0.991712707	1	0.165048544	SSBP3
chr1	5476839	5477074	0	16	754	27.51914894	4.19962705	0.988864943	1	0	NA
chr1	54904804	54905555	20	16	660	36.49933422	7.909588113	0.99164604	1	0	NA
chr1	55468569	55468729	1	2	118	13.5	3.903524049	0.554931555	0.968954248	0	BSND
chr1	56163420	56164310	3	0	0	0.720224719	1.930632997	0.977272727	0.482119205	0.817977528	RP11-466L17.1
chr1	56403257	56403591	0	1	52	5.143712575	3.953737638	0.99078341	0.99137931	0	RP11-90C4.2
chr1	57287504	57288040	4	2	30	2.425373134	2.550612644	NA	1	0.23880597	NA
chr1	58339935	58340160	0	1	13.9	1.271111111	0.713246793	1	1	0.155555556	DAB1-AS1,DAB1
chr1	58817831	201586612	6	0	0	0.770432487	236.3899609	NA	1	0.962033058	NA
chr1	62737748	62738448	2	2	74	5.122857143	1.911407217	0.869209809	1	0	KANK4
chr1	64815109	64815277	0	4	210	6.5	2.061552813	0.281964025	0.049270337	0	NA
chr1	65642872	65642957	0	4	196	11.95294118	3.999723174	0.9921875	0.9921875	0	AK4
chr1	67648146	67648506	0	1	28	2.344444444	1.165819798	1	0.62244898	0	C1orf141,IL23R
chr1	67648911	67649275	0	1	27	1.64010989	0.977570429	0.675799087	1	0.074175824	C1orf141,IL23R
chr1	6987977	6988395	3	15	570	15.01913876	4.640122217	0.854069224	0.998784933	0	CAMTA1
chr1	70002821	228141512	19	0	0	0.728781984	224.731884	NA	0.007485813	0.960053716	NA
chr1	70687132	70687480	0	1	66	1.58908046	1.452542861	0.4	0.573578595	0.353448276	SRSF11
chr1	71097304	71097832	4	0	0	1.043560606	1.344178037	0.986425339	0.664285714	0.541666667	NA
chr1	7206780	7207186	0	1	56	8.790640394	4.078419848	0.814180929	0.236249755	0	CAMTA1
chr1	7206806	7207163	6	0	0	8.394957983	3.217298711	0.756499133	0.190061374	0	CAMTA1
chr1	7206826	7207891	0	2	16	11.17464789	5.996674782	0.719260839	0.40463027	0	CAMTA1
chr1	724132	49637233	9	0	0	0.423019755	117.9641693	0.998692599	NA	0.920274509	NA
chr1	724720	13810879	16	0	0	0.383770746	12.76237212	0.059259004	NA	0.910558782	NA
chr1	726482	39125640	5	0	0	0.463427662	133.0710987	0.082566999	NA	0.918612929	NA
chr1	73004623	73004720	2	1	24	37.64948454	3.62420624	1	1	0	NA
chr1	73004624	73004719	0	7	312.98	37.74736842	3.571726462	0.981927711	0.981927711	0	NA
chr1	7578647	7579694	0	6	185	13.53295129	5.551066495	0.994416007	0.998604327	0	CAMTA1
chr1	7715562	7715703	0	1	40	7.723404255	2.225278317	0.380739082	0.432417878	0	CAMTA1
chr1	7774589	7775337	0	1	21	0.372994652	0.640578044	0.943820225	1	0.715240642	CAMTA1
chr1	81947183	81947536	0	1	44	2.773371105	2.047502236	0.993243243	1	0.042492918	LPHN2
chr1	83159610	83160172	0	1	26	1.252669039	1.026448284	0.992779783	0.630841121	0.272241993	NA
chr1	84125003	84125562	0	2	25.94	6.998211091	2.975450601	0.800759013	0.997319035	0	RP11-475O6.1
chr1	84764283	84764568	0	8	376	16.50877193	6.602293081	0.892857143	1	0	SAMD13
chr1	8503736	8503879	0	1	61	8.265734266	1.680621967	0.993079585	1	0	RERE
chr1	8934928	8938670	3	0	0	0.305986104	1.16361252	0.875362319	0.256688359	0.877872795	ENO1-IT1,ENO1
chr1	92134838	92134988	4	0	0	4.72	1.254963479	0.99522673	0.462659381	0	NA
chr1	92845094	92845984	3	0	0	0.523595506	1.113756925	0.986486486	0.356913183	0.806741573	RPAP2
chr1	9318987	9319569	8	0	0	3.498281787	3.142519149	0.775641026	0.434355828	0.23024055	H6PD
chr1	93706178	93707640	0	2	41	2.050615595	1.834137162	1	0.601941748	0.18878249	CCDC18
chr1	94057752	94058186	0	1	32	6.532258065	3.428011605	0.997471555	1	0	RP5-1033H22.2,BCAR3
chr1	9595267	9595782	0	2	88	6.052427184	3.3418745	0.984399376	0.881825591	0	NA
chr1	987847	988862	0	3	59.88	17.48374384	7.355001098	0.989528796	1	0	AGRN
chr1	9899459	9900472	0	2	58	9.979269497	5.61715085	0.991735537	1	0	NA
chr10	100167370	100167742	0	1	42	4.35483871	2.661534691	0.721266968	0.878192534	0	PYROXD2
chr10	101295374	101295768	2	13	450	47.74111675	8.730830184	0.945147679	0.998786653	0	NKX2-3
chr10	102045888	102046427	0	1	65	2.166975881	2.707432281	0.655097614	0.292765957	0.421150278	BLOC1S2
chr10	102432593	102432948	0	2	92	1.273239437	1.854188843	0.97826087	0.573839662	0.678873239	NA
chr10	102803197	102803570	0	1	33	5.844504021	2.459855285	0.993556701	0.988636364	0.067024129	NA
chr10	102892837	102893538	0	2	62	4.087018545	2.651323753	0.9921875	0.930451128	0.092724679	TLX1
chr10	104718865	104719991	6	1	35	15.52664298	5.219234537	0.936125654	0.905105105	0	CNNM2
chr10	105256507	105256841	0	5	142	5.613772455	1.138831009	0.987455197	1	0	NEURL1,RP11-225H22.5
chr10	10529525	49643104	45	0	0	38.96965292	3162.91614	NA	1	0.958979949	NA
chr10	10530840	130875593	15	0	0	12.79584055	1803.578388	NA	0.887573964	0.958567899	NA
chr10	106454285	106454701	0	1	25	0.348557692	0.800329161	0.319047619	1	0.836538462	SORCS3
chr10	10777675	39150752	74	0	0	2.219334512	98.29894278	NA	0.083210585	0.959970256	NA
chr10	10781156	38803570	116	0	0	0.410524447	45.05753384	NA	0.670759334	0.96362651	NA
chr10	10783622	39148777	102	0	0	2.1828999	97.9730446	NA	0.102820896	0.960028704	NA
chr10	10799501	39131840	75	0	0	1.896998303	91.76230487	NA	0.410297762	0.960590829	NA
chr10	10807102	39136829	103	0	0	1.974008115	92.45446874	NA	0.770604077	0.960412891	NA
chr10	10809164	38784281	42	0	0	0.292359707	43.59735387	NA	0.214581951	0.964267102	NA
chr10	10816042	39153406	45	0	0	2.263928183	98.63840896	NA	0.493670563	0.959839313	NA
chr10	10824048	39149131	105	0	0	2.197421557	98.26421145	NA	0.601979244	0.959978334	NA
chr10	10856054	38781135	7	0	0	0.275410446	43.47276217	NA	0.091620835	0.964331169	NA
chr10	112223939	112224548	1	5	179	24.66502463	6.715135592	0.993110236	1	0	RP11-525A16.4
chr10	112488075	112489648	0	1	43	2.492053401	1.598463715	0.987179487	0.983870968	0.050858233	RBM20
chr10	113379913	122808092	0	8	326	0.163768316	6.94091681	0.988976378	1	0.961980887	NA
chr10	115285530	115285938	2	7	313	25.57598039	3.910031282	0.9921875	1	0	NA
chr10	117882248	117882702	0	1	20	1.27753304	0.9233043	1	1	0.189427313	GFRA1
chr10	118959495	118960213	0	2	128	8.498607242	3.219781002	0.990491284	0.944333996	0	KCNK18
chr10	119654754	119655359	0	2	140	21.19173554	5.98534832	0.995070423	0.992417062	0	NA
chr10	12007510	12007711	0	1	43.86	1.343283582	0.939231804	0.977777778	1	0.328358209	UPF2
chr10	120430221	120431014	4	1	27	15.22320303	4.504935372	0.985795455	1	0	NA
chr10	120430339	120430969	8	0	0	16.92539683	2.960988051	0.62864606	0.749778957	0	NA
chr10	120861853	120862980	0	2	18	0.630878438	1.037215845	0.961538462	1	0.668145519	NA
chr10	121315383	121316170	4	0	0	1.645489199	2.045881438	0.361380145	1	0.240152478	NA
chr10	123773768	123774302	0	10	316	41.86329588	10.41831258	0.993794905	1	0	TACC2
chr10	124205483	124205943	0	1	23.83	2.493478261	0.616759475	0.995535714	0.986363636	0	NA
chr10	12478097	12479303	0	6	316.2	24.12189055	6.760844865	0.993542435	1	0	CAMK1D
chr10	124845382	124845630	0	1	38	1.866935484	1.386293607	1	1	0.306451613	NA
chr10	125627172	125627720	0	13	695	22	4.420423734	0.993630573	1	0	CPXM2
chr10	125730740	125731176	0	3	108	11.93577982	5.123744383	0.540270429	0.431668496	0.009174312	NA
chr10	125730803	125731259	0	1	29	12.88596491	5.010968271	0.561847988	0.625714286	0.00877193	NA
chr10	125765858	125766206	0	2	56	6.568965517	1.963272564	0.849415205	0.94137931	0	NA
chr10	125919484	125919682	3	0	0	53.26767677	27.57091986	0.98349359	0.971355824	0	NA
chr10	126067442	126067894	0	6	250	9.517699115	2.186472088	0.994206257	1	0	NA
chr10	126157398	126157603	0	1	9.9	2.829268293	0.985317555	1	1	0	LHPP
chr10	126295585	126296174	2	9	403	9.903225806	3.430979376	0.992153444	0.838646714	0	LHPP
chr10	126830025	126830564	0	1	20	4.146567718	2.367615911	0.982300885	0.833333333	0.070500928	CTBP2
chr10	127831409	127831748	0	1	24.99	1.548672566	1.134010169	0.972222222	0.535714286	0.289085546	ADAM12
chr10	128334443	128334769	0	1	25	0.460122699	0.841743726	0.966666667	1	0.76993865	C10orf90
chr10	128814925	128815709	0	14	847.5	131.994898	53.08812922	0.615766341	0.883131324	0	RP11-223P11.2,RP11-223P11.3,DOCK1
chr10	128983409	128983798	0	10	405.98	14.6529563	2.933780342	0.994451295	1	0	DOCK1,FAM196A
chr10	129910042	129910237	0	2	78	3.487179487	2.907742052	0.757575758	0.47925608	0.235897436	MKI67
chr10	130198103	130198665	2	10	433	22.73131673	6.838558883	0.993412385	1	0	NA
chr10	130683237	130683996	0	4	220	56.86166008	21.0739483	0.364783746	0.382345001	0	NA
chr10	130683268	130683932	0	6	414	60.05421687	20.34491915	0.361303643	0.378047854	0	NA
chr10	13138722	49147046	116	0	0	42.32249968	3296.45515	1	NA	0.958909473	NA
chr10	13141021	109045418	25	0	0	16.01942804	2020.348616	NA	1	0.958154296	NA
chr10	13141045	42800493	27	0	0	51.25132953	3632.10579	NA	0.356661256	0.960374448	NA
chr10	131574358	131575288	0	4	237	1.593548387	2.207602039	0.987975952	1	0.488172043	NA
chr10	132005507	132006145	0	1	59	2.119122257	2.662566086	0.288539326	0.985074627	0.340125392	NA
chr10	132005560	132005946	0	1	30	2.196891192	1.566353037	0.126806527	0.804532578	0.220207254	NA
chr10	132076978	132077366	0	1	21	1.283505155	0.912138126	0.243333333	1	0.12628866	NA
chr10	132723850	132724506	0	3	200.87	13.87347561	4.325283453	0.972322503	0.221399818	0	NA
chr10	132724190	132724463	0	3	111	15.52747253	3.18768461	0.385174419	0.200503708	0	NA
chr10	132724234	132724908	0	1	62	20.77002967	7.551735961	0.421689606	0.415484634	0	NA
chr10	132724462	132724879	0	1	50	23.57553957	8.151130993	0.413309025	0.394196551	0	NA
chr10	132724741	132725101	0	3	180	13.06388889	4.372111922	0.239921977	0.423504274	0	NA
chr10	132724873	132725096	0	2	78	11.15246637	2.71420127	0.249191593	0.426215645	0	NA
chr10	133519947	133520073	0	1	64	15.13492063	1.949168217	0.550822123	0.225768322	0	NA
chr10	133520147	133520934	0	1	33	28.06099111	10.57346012	0.458358479	0.851573509	0	NA
chr10	133624810	133625321	3	0	0	4.436399217	1.452228852	0.989711934	0.789165447	0	NA
chr10	133663819	133664405	3	0	0	8.457337884	4.151859949	0.982876712	0.601141408	0.010238908	NA
chr10	134327983	134328104	0	2	83.96	30.38016529	20.71780334	0.606967882	0.396122547	0	RP11-432J24.5
chr10	134514729	134514965	4	12	559.95	58.94491525	6.599397731	0.992445393	1	0	INPP5A
chr10	13451700	49134302	10	0	0	42.70767199	3311.464033	1	NA	0.95915382	NA
chr10	13452860	89859337	141	0	0	20.00546886	2263.110833	0.276666667	NA	0.960412532	NA
chr10	13452863	58885710	62	0	0	33.5592725	2934.749691	0.256666667	NA	0.96112086	NA
chr10	13453124	42804646	21	0	0	51.80621444	3651.104898	0	0.548997695	0.960577308	NA
chr10	13453600	39082610	34	0	0	1.207576024	69.77402256	NA	0.748405918	0.962995878	NA
chr10	13453633	39088067	29	0	0	1.287554857	70.60568218	NA	0.659791591	0.96279083	NA
chr10	13453640	42802337	72	0	0	51.80035451	3651.28027	NA	0.162111216	0.960652188	NA
chr10	13453823	39102187	33	0	0	1.443902621	72.94104646	NA	0.549591002	0.962260517	NA
chr10	13453863	42816552	48	0	0	51.85020292	3650.417126	NA	0.828640123	0.960186855	NA
chr10	13459119	39110524	6	0	0	1.592486922	75.87092501	NA	0.023638224	0.961953936	NA
chr10	134824943	134825228	6	0	0	37.91929825	12.11800804	0.412823945	0.805480924	0	NA
chr10	135150963	135153410	0	1	61	6.090723335	4.232411352	0.669671603	0.435075885	0.03677973	ZNF511
chr10	135150998	135151964	0	1	48	8.677018634	3.533224413	0.636952998	0.469206349	0	ZNF511
chr10	135152322	135153573	0	1	35	4.264588329	3.945615631	0.691045476	0.827777778	0.03117506	ZNF511
chr10	135273202	135273426	0	1	48	1.392857143	1.029538236	0.208133971	0.383680556	0.316964286	RP11-108K14.4,SPRN
chr10	13667140	39144556	60	0	0	2.378164881	103.1983528	NA	0.20926699	0.960699507	NA
chr10	13810823	49659158	39	0	0	42.51038474	3303.8017	NA	0.013477089	0.959157741	NA
chr10	13839155	49640413	8	0	0	42.56613519	3305.972801	NA	0.093333333	0.959184367	NA
chr10	15264403	15265062	0	2	43	0.945371775	1.438698506	0.979591837	0.777202073	0.596358118	FAM171A1
chr10	15310089	15311017	6	46	2093.64	134.2025862	19.52231023	0.993082793	0.999920147	0	FAM171A1
chr10	15328651	15329021	0	1	48	0.716216216	0.954651065	0.978494624	1	0.637837838	FAM171A1
chr10	16848454	42666988	53	0	0	58.75292056	3892.826909	NA	0.804055997	0.960678906	NA
chr10	16853043	134263217	123	0	0	13.11389412	1825.977764	NA	0.457746479	0.95833982	NA
chr10	16856370	42663898	54	0	0	58.73961419	3893.653591	NA	0.511917393	0.960787101	NA
chr10	16858604	46433618	112	0	0	51.50494127	3637.293833	0.546666667	NA	0.958615641	NA
chr10	1711805	1711909	0	1	48	7.644230769	1.055373332	0.415351116	0.48343949	0	ADARB2
chr10	17275589	17275824	0	2	122	24.79148936	18.78419242	0.929000546	0.413727524	0.191489362	VIM,RP11-124N14.3
chr10	17278290	17279288	0	1	58.77	5.710420842	13.54815177	0.999700688	0.253111588	0.844689379	VIM
chr10	17467727	17468067	0	1	45	0.794117647	0.978576751	0.979166667	1	0.602941176	ST8SIA6
chr10	18845922	18846233	0	5	409.6	4.823151125	3.255108926	0.322544223	0.211635364	0.009646302	NSUN6
chr10	18846636	18849357	3	0	0	11.37081955	18.67792006	0.386363636	0.240905971	0.010657846	NSUN6
chr10	18847486	18847648	4	0	0	7.99382716	3.163247498	0.486951364	0.284249084	0	NSUN6
chr10	18849153	18849778	0	1	33	10.488	5.557288547	0.142691863	0.450634058	0	NSUN6
chr10	18857778	18860329	0	3	26.97	8.048216386	15.36386161	0.499804764	0.878612717	0.116032928	NSUN6
chr10	20530489	20530670	0	1	39	3.248618785	1.752365654	0.995249406	0.991902834	0.143646409	PLXDC2
chr10	20632401	20633458	4	0	0	15.09933775	8.530127449	0.333233353	0.465665236	0	NA
chr10	2299386	113646400	10	0	0	13.81134504	1875.03114	NA	0.934284259	0.959468262	NA
chr10	255932	267192	3	0	0	0.122380107	0.992751716	0.527058824	0.803960396	0.975133215	ZMYND11
chr10	28899687	28900756	0	1	55	0.70626754	1.199379325	0.991416309	0.715654952	0.608044902	WAC
chr10	30234742	30234893	4	0	0	3.960264901	0.279090166	0.995	1	0	NA
chr10	30616463	30616941	0	2	92	2.556485356	2.183992206	0.720998532	0.956989247	0.19874477	MTPAP
chr10	32440410	32440630	0	1	7.98	0.931818182	0.774529983	0.991803279	1	0.336363636	NA
chr10	33875011	42663601	23	0	0	172.120724	6670.649758	NA	0.432626261	0.953831502	NA
chr10	34396565	34396790	0	8	429	43.51111111	6.934686478	0.994765589	1	0	NA
chr10	34402870	34403599	0	4	111.88	4.322359396	3.436519266	1	1	0.164609053	PARD3
chr10	34877615	34877989	0	2	74	2.815508021	1.067595195	0.99009901	1	0	PARD3
chr10	35104833	35105402	9	0	0	35.5026362	9.40835418	0.994017632	0.386961304	0	PARD3-AS1
chr10	35104833	35105596	10	4	206	34.51114024	9.087506388	0.994017632	1	0	PARD3-AS1
chr10	35104836	35105402	14	0	0	35.58657244	9.36190857	0.976420798	0.386961304	0	PARD3-AS1
chr10	35104837	35105596	8	4	82	34.58761528	9.049703449	0.970465394	1	0	PARD3-AS1
chr10	35164162	35164520	0	4	124	1.997206704	2.511980904	0.975177305	1	0.262569832	SS18L2P1
chr10	35310375	88880009	4	0	0	28.46409563	2702.694036	0.999178645	0	0.958843475	NA
chr10	38788885	38792256	20	0	0	191.8849006	462.1954122	0.118687714	0.800536112	0	NA
chr10	38793833	38795523	0	2	126	191.9686391	486.7687417	0.36665518	0.232045962	0	NA
chr10	38794828	38797232	0	3	135	139.2316972	160.9015572	0.238433515	0.093575118	0	NA
chr10	38808150	38810895	0	3	201	166.8641166	267.6034545	0.255806905	0.221905139	0	NA
chr10	38809642	109815993	8	0	0	21.45555157	2347.789342	0.477331872	NA	0.956369832	NA
chr10	38883645	42664798	46	0	0	394.5147102	10164.45857	0.474286604	0.173829176	0.945671334	NA
chr10	38885647	46453686	132	0	0	197.9896442	7187.389437	0.485546063	NA	0.945224119	NA
chr10	38887966	38888450	65	0	0	367.1095041	418.7855355	0.415991438	0.571025537	0	NA
chr10	39077587	49146618	36	0	0	148.6625535	6231.716694	0.653605965	NA	0.948981486	NA
chr10	39077780	89872154	18	0	0	29.55971151	2775.211568	0.168552169	NA	0.959025777	NA
chr10	39080874	58972121	18	0	0	75.14154276	4434.27679	0.617640424	NA	0.958716967	NA
chr10	39084120	39089189	11	0	0	378.3040047	645.9069242	0.083159718	0.256555858	0	NA
chr10	39099280	39101807	14	0	0	176.7190344	235.2971873	0.279314241	0.143687836	0	NA
chr10	39100873	49151475	18	0	0	147.9868073	6237.216571	0.155120448	NA	0.951204813	NA
chr10	39105589	58974876	12	0	0	74.82942362	4436.648805	0.68124758	NA	0.95991522	NA
chr10	42362794	58973193	54	0	0	86.14539464	4848.38256	0.513819873	NA	0.955494206	NA
chr10	42366613	49094572	24	0	0	210.6336107	7614.552299	0.203964719	NA	0.936876993	NA
chr10	42397880	42398303	4	0	0	200.144208	288.6886066	0.672335845	0.311735984	0.004728132	NA
chr10	42527383	121485193	15	0	0	7.014693265	1626.085293	0.53706239	0	0.957924162	NA
chr10	42663911	46454317	4	0	0	1.93510959	46.07869541	0.126635327	NA	0.944066678	NA
chr10	42664823	61797917	12	0	0	0.440703945	21.83862793	0.620970112	NA	0.963023074	NA
chr10	42665517	46434771	20	0	0	1.812045832	45.21248984	0.278351929	NA	0.944178875	NA
chr10	42737232	134263896	5	0	0	0.246884001	39.48376396	0.99774867	NA	0.957695803	NA
chr10	42791903	49151454	8	0	0	0.952525736	31.82456403	0.696817648	NA	0.950831434	NA
chr10	42792048	89869784	24	0	0	0.22607608	16.39997378	0.130442704	NA	0.960061227	NA
chr10	42794189	42794336	12	0	0	140.2789116	72.07864019	0.494718615	0.342677971	0	NA
chr10	42795081	58879674	20	0	0	0.382098757	18.5621163	0.02470354	NA	0.961533624	NA
chr10	42796533	49156526	10	0	0	0.828304214	29.38610386	0.254914111	NA	0.95156284	NA
chr10	42798096	58979425	3	0	0	0.350169322	17.59493075	0.175005328	NA	0.961854308	NA
chr10	42798466	42798910	15	0	0	154.4256757	133.5937312	0.745693922	0.68307848	0	NA
chr10	42959529	42960179	6	0	0	56.59384615	13.53688837	0.993218902	0.385222512	0	CCNYL2
chr10	42959529	42960331	8	23	753.86	58.49376559	13.28605614	0.993218902	1	0	CCNYL2
chr10	43466650	43466860	0	1	47	1.776190476	1.208069992	0.988505747	0.464953271	0.142857143	NA
chr10	43466820	43466990	0	1	32	2.235294118	0.959743334	0.537190083	1	0	NA
chr10	43584398	43584782	0	18	1044	27.77083333	8.064168647	0.992836676	1	0	RET
chr10	44247415	44248211	0	4	160	6.816582915	4.079181904	0.988543372	0.992114695	0	NA
chr10	44972367	44972827	2	12	408	6.413043478	4.246615465	1	0.996666667	0	NA
chr10	45611327	45612286	0	6	144	11.09801877	4.196525977	0.983870968	1	0	RSU1P2,CEP164P1
chr10	47030967	47031313	0	2	81	14.09537572	7.489463234	0.994505495	1	0	LINC00842
chr10	47058790	47059409	6	0	0	10.62197092	5.305153588	0.58997996	0.553624417	0	LINC00842
chr10	48574175	48574606	0	1	41	0.580046404	0.907545578	0.975609756	1	0.709976798	NA
chr10	52321368	52321420	0	1	8	3.461538462	0.8871202	0.606060606	0.697674419	0	SGMS1
chr10	5325866	5326006	0	5	314	35.85714286	10.80117152	0.99495549	1	0	AKR1C7P
chr10	5413010	5413286	0	1	65.87	1.420289855	1.270122636	0.475644699	0.458244111	0.293478261	UCN3
chr10	5444664	5444870	3	8	409.99	39.2184466	6.831953019	0.999542753	0.958679978	0	TUBAL3
chr10	5530632	5531179	6	17	693	19.7440585	4.573624445	0.992661775	1	0	NA
chr10	55692002	55692958	0	3	95	3.830543933	1.818244394	0.987455197	0.99825784	0.069037657	PCDH15
chr10	564671	71355652	12	0	0	21.57575627	2351.140036	NA	0.999584218	0.962683481	NA
chr10	564846	39116698	16	0	0	1.16328938	63.79870487	NA	0.609725632	0.962122831	NA
chr10	566100	42666988	40	0	0	36.07451076	3048.629511	NA	0.804055997	0.961628458	NA
chr10	5666769	5667351	1	13	712	20.9604811	5.814144837	1	1	0	RP11-336A10.7
chr10	568407	39118602	22	0	0	1.196667176	64.83739356	1	0.87155693	0.962071813	NA
chr10	568640	49639654	20	0	0	31.08603336	2823.877899	0.069078947	NA	0.960106184	NA
chr10	569000	38788852	45	0	0	0.267817782	37.88997155	NA	0.681060606	0.964340678	NA
chr10	569739	18849357	15	0	0	0.116663379	5.851148171	NA	0.240905971	0.962621484	NA
chr10	569775	135151438	3	0	0	11.45657366	1705.521303	NA	0.516723219	0.958499569	NA
chr10	6005738	6008150	0	1	44	0.278606965	0.852947314	0.991769547	0.637681159	0.87893864	IL15RA
chr10	6005773	6008199	0	1	31	0.288540808	0.860419728	0.763578275	1	0.873866447	IL15RA
chr10	6121077	6122006	7	28	1262	50.77610334	15.07610509	1	1	0	NA
chr10	6179670	6180369	2	4	109.96	6.261802575	3.998764138	0.993492408	1	0	NA
chr10	6258175	6258511	0	4	187	7.904761905	1.978269131	0.641215715	0.940615058	0	PFKFB3
chr10	64194347	64195038	0	12	418	12.85962373	5.50323987	0.989185292	0.990291262	0	ZNF365
chr10	6691633	6691814	3	0	0	3.071823204	1.092582471	0.989189189	1	0	NA
chr10	70856872	70863659	0	1	34	0.241049064	1.56926629	0.710280374	0.165964173	0.973036688	SRGN
chr10	72081271	72081712	0	18	900	35.48526077	6.376713979	0.994511843	1	0	LRRC20
chr10	72405085	72405267	0	1	52	4.269230769	2.203652927	0.97826087	1	0	NA
chr10	72405089	72405266	0	1	70	4.338983051	2.18580554	0.963815789	0.993265993	0	NA
chr10	72443008	72443608	2	1	38	13.33333333	6.05768566	0.936400541	1	0	ADAMTS14
chr10	725045	39119279	83	0	0	1.203498786	64.97687172	1	0.177139118	0.962119651	NA
chr10	725055	89871139	5	0	0	17.16254275	2095.185602	1	NA	0.960804863	NA
chr10	726905	38872825	72	0	0	0.488002701	41.35835919	NA	0.415395788	0.963599829	NA
chr10	7290933	7291057	0	1	62	4.137096774	1.233501948	0.764243615	0.991011236	0	SFMBT2
chr10	73580016	73581692	4	0	0	1.378878282	3.334603086	0.868490733	0.415196078	0.72673031	PSAP
chr10	73587844	73588712	0	2	140	1.496543779	2.631121266	0.55985267	0.405254777	0.615207373	PSAP
chr10	73587882	73588750	0	1	32	1.429723502	2.490237421	0.330998249	0.547909408	0.615207373	PSAP
chr10	73594173	73610993	4	0	0	0.139120095	0.88609482	0.777581642	0.477788746	0.95059453	RNU7-38P,PSAP
chr10	75283847	75284180	2	2	26	44.53153153	10.34232665	0.994789405	0.995081543	0	USP54
chr10	75509722	75510985	0	2	51	1.066508314	1.530480315	0.98	1	0.478226445	SEC24C
chr10	76858268	76859081	6	1	65	10.69249692	4.80302337	0.989317995	1	0.001230012	DUSP13
chr10	80013487	80013655	0	18	858	94.88690476	12.65495649	0.992817737	0.99850937	0	LINC00856
chr10	80276329	80278027	2	16	702	51.7343934	12.04890925	0.991965182	1	0	LINC00856
chr10	80318541	80319702	0	16	479.98	23.52971576	7.134563926	0.993312528	1	0	LINC00856
chr10	80375649	80376888	2	2	83	7.469733656	3.429518047	0.791424034	1	0	LINC00856
chr10	80393531	80394666	0	3	130	7.634361233	4.482492611	0.990970655	1	0	LINC00856
chr10	80462618	80463157	0	1	26	11.36920223	2.261859595	0.989084803	0.976569038	0	NA
chr10	81085782	81086125	0	1	27	3.612244898	3.848981756	0.569002123	0.251380318	0.014577259	NA
chr10	81086044	81086573	0	2	78	7.935727788	5.472359614	0.755795981	0.848167539	0.056710775	NA
chr10	81086152	81086339	0	2	80	10.79679144	5.254118871	0.544921159	0.477372263	0	NA
chr10	81147002	81147079	0	1	78	6.454545455	1.179318035	0.976424361	0.976424361	0	ZCCHC24,RP11-342M3.5
chr10	81160101	81161121	9	0	0	17.55	6.500109351	0.994508512	0.41653605	0	ZCCHC24,RP11-342M3.5
chr10	81160101	81161256	0	3	183	16.77575758	6.511323551	0.994508512	0.986742424	0	ZCCHC24,RP11-342M3.5
chr10	81899424	81899876	0	1	39	0.632743363	0.93011965	0.976744186	1	0.683628319	PLAC9
chr10	84770209	84770321	0	5	231	11.33928571	1.538514888	0.990525409	1	0	NA
chr10	88862532	88863024	6	9	392.9	7.910569106	3.521728442	1	0.996251172	0.044715447	FAM35A
chr10	91717766	91717971	0	1	29	1.853658537	1.180346696	0.981818182	0.984962406	0.180487805	NA
chr10	98155862	98156110	0	1	45	2.875	1.709938926	0.406810036	1	0.092741935	TLL2
chr10	99532527	99533103	0	26	1339	56.23784722	15.15592654	0.993490331	1	0	NA
chr11	1017241	1017805	3	0	0	26.08687943	5.761012105	0.330694811	0.309966712	0	MUC6
chr11	107494006	107494256	0	1	42	1.192	0.973209124	0.976744186	1	0.396	ELMOD1
chr11	107859428	107859531	0	1	50.59	9.485436893	2.254936667	0.990702479	1	0	NA
chr11	10819355	10820583	4	0	0	0.828175896	2.010304301	0.518950437	0.418168168	0.805374593	RP11-685M7.5,EIF4G2
chr11	10820876	10821131	0	1	30	3.870588235	3.918147527	0.552596538	0.228276878	0.462745098	RP11-685M7.5,EIF4G2
chr11	10820931	10821207	0	1	44	3.134057971	3.072811968	0.239115874	0.73447205	0.427536232	RP11-685M7.5,EIF4G2
chr11	109952178	109952404	0	4	64	18.05309735	5.642507301	0.994991653	0.958087367	0	NA
chr11	109952178	109952410	0	8	496	17.84482759	5.713872182	0.994991653	0.992957746	0	NA
chr11	109952183	109952411	0	1	18	17.98684211	5.661101702	0.970072239	0.999350227	0	NA
chr11	110729157	110729580	0	18	975	33.60992908	7.13109899	0.992013311	1	0	NA
chr11	112122997	112123877	1	1	42	4.339772727	1.401058023	0.638977636	1	0	PLET1,PTS
chr11	112318001	112319121	0	14	618	34.58839286	7.93203547	0.994739918	0.907282644	0	RP11-65M17.3
chr11	112800265	112800744	13	36	1426.93	138.6242171	15.97220701	0.999838253	0.999930982	0	NA
chr11	112961676	112961876	0	1	30	0.73	0.962860322	0.970588235	1	0.635	NCAM1
chr11	114237323	114237473	0	4	229	13.79333333	2.541119613	0.98989899	1	0	RP11-64D24.4
chr11	114484880	114485125	0	3	126	11.60408163	4.460527981	0.256941873	0.380169173	0	NA
chr11	115054105	115054291	0	3	81	6.596774194	2.773490158	0.995726496	1	0	CADM1
chr11	116048608	116049082	0	1	17.89	0.588607595	0.492086064	0.234042553	1	0.411392405	NA
chr11	116149085	116149294	2	6	202	22.24401914	6.133504748	0.992242048	0.99898167	0	NA
chr11	118361941	118362523	0	1	66	3.245704467	2.992506179	0.576759062	0.258528428	0.103092784	KMT2A
chr11	118787291	118787689	0	1	32	1.366834171	1.049577818	1	1	0.261306533	BCL9L
chr11	120828234	120829543	5	10	397	23.11459129	6.24461946	1	1	0	GRIK4
chr11	1212759	1213133	3	0	0	43.96256684	37.98646944	0.99860205	0.330646639	0	MUC5AC
chr11	1212792	1212985	4	0	0	71.31606218	34.93203766	0.970691962	0.671289163	0	MUC5AC
chr11	121477631	121477979	0	1	39	1.545977011	0.858132776	0.990384615	1	0.212643678	SORL1
chr11	122188147	122188579	0	1	51	6.212962963	3.987366452	0.995196157	1	0	RP11-820L6.1
chr11	122386633	122387154	1	2	56	7.946257198	2.422105175	0.995850622	1	0	NA
chr11	123044002	123044213	0	1	44	1.976303318	1.248471134	0.995983936	0.337378641	0	CLMP
chr11	124007349	124007823	0	1	33	1.189873418	1.336687284	0.96969697	1	0.502109705	VWA5A
chr11	126324913	126325063	3	0	0	13.88	1.509613637	0.997757848	0.385046206	0	KIRREL3
chr11	126330919	126331468	2	36	1287.88	83.51001821	10.7270486	0.991737976	0.999881964	0	KIRREL3
chr11	126667417	126668495	3	0	0	1.031539889	1.554491859	0.72080292	0.671641791	0.654916512	KIRREL3
chr11	127876653	127876881	4	0	0	9.276315789	1.713711609	0.993485342	1	0	NA
chr11	12915861	12916058	0	10	476	22.29949239	3.259760781	0.992998353	0.96795476	0	TEAD1
chr11	12915866	12916057	0	2	86	22.43455497	3.209061073	0.95722135	0.960857409	0	TEAD1
chr11	131551623	131551774	4	0	0	23.77483444	11.07958697	0.387709934	0.530769231	0	NTM
chr11	132321582	132321773	0	4	183	13.60732984	2.910128313	0.991839297	1	0	OPCML
chr11	133771950	133771990	0	4	120	12.125	1.248749374	0.084894101	0.191851266	0	NA
chr11	133826902	133827867	0	12	482	21.68704663	8.571520991	0.993690852	1	0	NA
chr11	134609734	134609952	0	4	156	5.073394495	2.755166696	0.317365269	0.70084666	0.018348624	RP11-469N6.1
chr11	1361681	1362351	4	0	0	20.20895522	5.70633927	0.405467552	0.404189944	0	NA
chr11	1362163	1362317	0	2	60	18.37012987	2.969435861	0.293576527	0.465039759	0	NA
chr11	14353785	55023985	4	0	0	0.42581288	26.87575726	NA	0.909574468	0.958908587	NA
chr11	1449093	1449485	0	14	824	16.19387755	2.985195318	0.990112063	1	0	BRSK2
chr11	14526731	14526973	4	0	0	3.698347107	1.773285855	0.519434629	0.650130548	0.103305785	PSMA1,PSMA1
chr11	14621565	14621762	0	10	566	13.82233503	2.238089429	0.990714286	0.977872948	0	PSMA1
chr11	15356564	15357146	0	2	98	3.512027491	2.137625544	0.987138264	0.981549815	0.015463918	NA
chr11	1562526	1562672	4	0	0	2.301369863	1.977163677	0.980769231	1	0.424657534	NA
chr11	1752737	1753073	3	0	0	19.34821429	8.336355213	0.401390465	0.414263445	0	NA
chr11	17528176	17528729	2	7	268	26.92766727	7.365565095	0.993002545	0.998342312	0	USH1C
chr11	1774805	1775085	2	1	52	5.328571429	5.640976178	0.542145594	0.512857143	0.439285714	CTSD,RP11-295K3.1
chr11	1774805	1775274	12	0	0	3.884861407	4.829233676	0.542145594	0.643192488	0.454157783	CTSD,RP11-295K3.1
chr11	1774825	1775070	0	1	37	4.67755102	5.5237988	0.42582553	0.416543575	0.502040816	CTSD,RP11-295K3.1
chr11	1775033	1775241	0	1	17	2.75	2.776099921	0.412037037	0.178403756	0.432692308	CTSD,RP11-295K3.1
chr11	1775049	1775273	0	1	49	2.544642857	2.508515472	0.412878788	0.629107981	0.401785714	CTSD,RP11-295K3.1
chr11	17975886	17976359	0	2	48	0.583509514	0.492976836	NA	1	0.416490486	SERGEF
chr11	18518842	55015596	6	0	0	0.449142847	27.66740036	1	1	0.959444613	NA
chr11	18720555	18720728	0	1	27	2.375722543	0.690890498	0.464150943	1	0	TMEM86A
chr11	1905713	1906424	0	1	13.98	21.89170183	12.58415615	0.245216159	0.318834387	0	LSP1
chr11	1905918	1906805	5	4	136	34.37429538	12.16819991	0.47224927	0.414082146	0	LSP1
chr11	1906173	1907394	0	1	30	32.81654382	12.04063914	0.474086197	0.506232023	0	LSP1
chr11	1906194	1907072	0	2	100	38.5022779	8.89123698	0.471426753	0.423835833	0	LSP1
chr11	19102739	19103065	1	9	512	14.91411043	4.85039847	0.990221307	0.999074931	0	NA
chr11	19633363	19633731	0	2	15.96	16.91576087	6.166703322	0.995540139	1	0	NAV2
chr11	19914936	19915333	0	8	510	3.057934509	2.394192967	0.986078886	1	0.236775819	NAV2
chr11	20048708	20049132	0	1	25	4.129716981	1.537169635	0.990322581	1	0	NAV2
chr11	20212810	20213161	4	0	0	3.148148148	2.94696536	0.98989899	1	0.324786325	NA
chr11	20850465	20851920	0	1	58	1.404123711	2.107811565	0.996978852	0.90625	0.615120275	NELL1
chr11	2209132	60884187	5	0	0	11.28394884	2519.047789	0.180527383	0.839267016	0.955145709	NA
chr11	22297229	22297583	0	1	58	0.847457627	0.953380414	0.984615385	0.53250774	0.542372881	ANO5
chr11	2310834	2311916	3	0	0	0.890018484	1.271728778	0.987179487	1	0.659889094	NA
chr11	2315749	2316725	6	4	184	10.58094262	4.403287419	0.913631634	1	0	NA
chr11	2407078	2407733	0	4	116	4.224427481	2.876068447	0.658807212	1	0	CD81
chr11	2433293	2433507	4	0	0	2.822429907	1.365893526	0.989071038	1	0.112149533	TRPM5
chr11	25852735	25853389	70	0	0	747.3577982	60.51436349	0.992110551	0.286197724	0	NA
chr11	27739449	50745759	4	0	0	0.238704686	10.54436208	1	0.613782991	0.953562957	NA
chr11	30342426	30342901	0	4	200	2.667368421	0.791326948	0.992424242	1	0	NA
chr11	32448099	32448747	0	4	100	8.066358025	4.194011494	0.99109589	1	0	WT1
chr11	33743463	33744624	3	13	405	40.11541774	9.222698566	1	1	0	CD59
chr11	33976272	33976925	2	11	457.96	20.87901991	6.92836266	1	0.919262835	0	NA
chr11	34582296	34582666	0	26	1378	39.23513514	6.772867819	0.992382693	0.984671343	0	NA
chr11	35239664	48840867	5	0	0	0.160240605	4.68690149	NA	0.630278064	0.956878006	NA
chr11	35243149	35243299	4	0	0	4.2	2.059126028	0.997395833	1	0	CD44
chr11	35684957	35685028	0	1	61	8.197183099	2.359396666	0.408421053	0.456470588	0	TRIM44
chr11	35844950	35845251	0	1	69	0.990033223	0.98319788	0.986013986	1	0.488372093	NA
chr11	40189417	40189599	0	1	36.81	11.37362637	2.06034432	0.995737425	0.992194276	0	LRRC4C
chr11	42399457	48942298	9	0	0	0.438589292	10.87809622	NA	0.818363844	0.925269008	NA
chr11	42833974	42834308	0	6	336	11.19161677	3.686736433	0.990619137	1	0	NA
chr11	44844509	44845003	1	1	51	2.244939271	1.365688825	0.682464455	0.578581363	0.046558704	TSPAN18
chr11	44936114	44936822	5	29	1251	104.2683616	11.67177116	0.993152174	0.999530119	0	TSPAN18,TP53I11
chr11	44963575	44963880	3	2	98	146.1770492	389.2482812	0.899658703	0.960794796	0.081967213	TP53I11
chr11	44963614	44963855	3	1	52	181.0165975	431.210214	0.362765229	0.9581153	0.10373444	TP53I11
chr11	45064706	45066684	2	13	379.83	29.08796764	10.78441873	0.993085881	0.995079951	0	NA
chr11	45404870	45405068	0	1	67	8.505050505	2.606804373	0.997533909	1	0	RP11-430H10.2
chr11	46375040	46375211	0	2	102	3.485380117	0.951187163	0.987341772	1	0.01754386	DGKZ
chr11	47377370	47379723	0	1	41	20.16107097	11.28071581	0.357416268	0.398078655	0.002549936	SPI1
chr11	47377484	47380153	3	1	54	19.45934807	11.14768262	0.309470124	0.561971831	0.002248033	SPI1
chr11	47377528	47378193	0	2	110	11.29172932	6.721462036	0.240794857	0.384814336	0.007518797	SPI1
chr11	47377528	47378341	12	0	0	12.27060271	6.505411448	0.240794857	0.256476684	0.006150062	SPI1
chr11	47377626	47379957	4	0	0	21.54611755	10.33729306	0.399217221	0.605765631	0.002145002	SPI1
chr11	47377772	47379865	0	2	58	22.85762064	9.863026823	0.431910569	0.505343082	0.002388915	SPI1
chr11	47378406	47379043	3	1	46	33.18524333	9.061982734	0.47192429	0.350742264	0	SPI1
chr11	47378546	47378975	4	0	0	37.08857809	6.249034244	0.39679058	0.504262199	0	SPI1
chr11	47616683	47617040	0	6	308	7.74789916	2.585951555	0.995785037	0.923809524	0	NA
chr11	48680282	48682702	4	0	0	28.58719008	10.96475576	0.465987934	0.329086698	0	NA
chr11	48801213	48801701	0	1	9	1.475409836	1.148506619	0.601092896	0.652173913	0.254098361	NA
chr11	48817870	48818076	5	0	0	123.4514563	62.46867233	0.927887826	0.968116658	0	NA
chr11	48848038	48848547	0	1	7.99	3.288801572	3.929773053	0.737926136	0.154362416	0.335952849	NA
chr11	48849338	48849778	4	0	0	13.45681818	11.33770655	0.480577137	0.44429882	0	NA
chr11	48884872	48890738	6	0	0	45.39055574	23.94915285	0.156535772	0.47874415	0	NA
chr11	48887413	48890009	6	0	0	57.04738059	16.97457053	0.208294796	0.36332127	0	NA
chr11	48887413	48890738	16	0	0	55.93413534	17.52268198	0.208294796	0.47874415	0	NA
chr11	49579725	49580447	0	2	68	8.055401662	3.396630221	0.986024845	1	0	RP11-707M1.1
chr11	50151937	50152369	5	0	0	65.66203704	10.26913947	0.999694517	0.344790766	0	NA
chr11	50151943	50152639	2	5	220	65.34195402	7.703243732	0.991452991	0.991975928	0	NA
chr11	50335938	50337304	0	1	58	1.263543192	1.319169525	0.628571429	0.29296875	0.40556369	NA
chr11	50424824	50425168	0	1	8	0.688953488	0.462921785	0.282738095	1	0.311046512	NA
chr11	50714206	50714355	0	1	80	11.02013423	6.980769172	0.593683084	0.437308869	0	NA
chr11	50732110	50732629	0	1	61	5.431599229	2.773158495	0.067483296	0.279770445	0	NA
chr11	50732164	50732678	0	1	9	5.515564202	2.960300058	0.093280467	0.437209302	0	NA
chr11	51363616	51363767	6	0	0	7.039735099	1.631156883	0.704	0.846325167	0	NA
chr11	51577156	51577781	6	0	0	28.8816	33.62049942	0.168374067	0.755358264	0	NA
chr11	51577903	51578053	3	0	0	18.52666667	3.982790758	0.147675891	0.330562771	0	NA
chr11	54911886	54928080	12	0	0	1.461158454	2.556271347	0.865290069	0.704607046	0.508459923	NA
chr11	564464	50745278	3	0	0	13.10643811	2723.82694	NA	0.798969072	0.951515972	NA
chr11	566120	51572205	6	0	0	12.91113674	2701.702984	0.678082192	0.992712361	0.950942873	NA
chr11	567241	73221830	29	0	0	9.281065288	2263.8071	1	0.990050096	0.940961155	NA
chr11	5852864	5853919	0	1	52.99	0.545023697	1.272237785	0.981132075	1	0.831279621	TRIM5
chr11	59487596	59487778	0	1	41	1.571428571	0.820651807	0.983870968	1	0.214285714	STX3
chr11	60279441	60279665	0	1	55	1.910714286	1.319859107	0.990384615	1	0	NA
chr11	60386068	60386478	6	11	290	140.1536585	19.47927726	0.994313286	0.99304022	0	LINC00301
chr11	605193	605371	0	1	64	8.516853933	2.283858157	0.793886463	0.969924812	0	PHRF1
chr11	60530292	60530674	0	1	34	1.696335079	1.740174262	0.980392157	1	0.128272251	MS4A15
chr11	61264404	61264782	0	2	112	6.013227513	2.511841723	0.768794326	0.459979737	0	RP11-286N22.10
chr11	61264469	61264843	0	2	104	5.695187166	2.657474243	0.428223844	0.312679289	0	RP11-286N22.10
chr11	61264663	61264942	0	1	66	6.849462366	2.578986922	0.51627385	0.282015719	0	RP11-286N22.10
chr11	614502	614914	0	1	33	2.533980583	1.701316075	0.686885246	0.397740113	0.174757282	IRF7
chr11	62075796	62076148	0	1	49.99	3.377840909	1.015151073	0.993288591	1	0	NA
chr11	62288227	62288841	0	1	19	5.086319218	2.814117817	0.394214876	0.352243424	0.060260586	AHNAK
chr11	62365578	62365849	0	1	35	3.549815498	2.986487089	0.325129534	0.7225	0.343173432	MTA2
chr11	62396844	62397313	7	68	3217	200.010661	15.54311335	0.977362205	0.967689182	0	GANAB
chr11	62416879	62417049	3	0	0	5.270588235	1.529230759	0.569838057	0.470642202	0.011764706	INTS5
chr11	62482782	62483051	0	1	70	2.721189591	2.588284457	0.66407767	0.595419847	0.446096654	HNRNPUL2-BSCL2,HNRNPUL2
chr11	62482800	62483069	0	1	52	2.847583643	2.646981117	0.555339806	0.732824427	0.446096654	HNRNPUL2-BSCL2,HNRNPUL2
chr11	62491386	62491804	0	1	42	1.624401914	2.218900489	0.530534351	0.534693878	0.614832536	HNRNPUL2-BSCL2,HNRNPUL2
chr11	62532652	62532865	0	1	96	1.483568075	1.649003808	0.981132075	0.892561983	0.502347418	POLR2G
chr11	62713774	62714533	1	11	528.99	21.37549407	4.227082548	0.991935484	1	0	SLC22A6
chr11	63764356	63764587	0	1	57	4.783549784	2.27843028	0.706739526	0.401298701	0	OTUB1
chr11	63881675	63881830	0	1	61	1.864516129	0.378066718	0.994444444	0.990196078	0	FLRT1,MACROD1
chr11	63987211	63987437	0	1	74	2.367256637	2.723640929	0.713286713	0.318382353	0.402654867	FERMT3
chr11	64084567	64084832	1	1	52.98	6.811320755	4.121991659	0.914489311	0.526617954	0.086792453	TRMT112
chr11	64084581	64084841	0	1	41	6.496153846	4.049214622	0.607064018	0.498181818	0.088461538	TRMT112
chr11	64149641	64150147	0	3	60	7.353754941	4.269497908	0.987929434	1	0	NA
chr11	64317178	64317323	0	1	40	3.427586207	1.398249288	0.988847584	0.71484375	0	NA
chr11	64588569	64589246	4	0	0	1.516986706	1.909725808	0.432989691	0.126984127	0.460856721	NA
chr11	64850955	64851151	0	1	50	2.933673469	1.512090314	0.421971253	0.365180467	0	CDCA5
chr11	65633038	65633793	4	0	0	10.7205298	4.296623006	0.611877624	0.84608209	0	MUS81
chr11	6632193	6632517	0	1	49	3.49382716	3.034263011	0.366878981	0.479470199	0.074074074	TAF10
chr11	6632619	6632930	3	0	0	1.961414791	2.430736314	0.261620186	0.13283208	0.440514469	TAF10
chr11	6640098	6640499	0	1	48	1.059850374	1.612423395	0.486284289	0.58974359	0.66084788	RP11-732A19.9,TPP1
chr11	66564491	66564590	0	1	63.8	9.121212121	1.297026337	0.992307692	0.992307692	0	C11orf80
chr11	67052409	67052649	0	1	45	14.67916667	7.663847987	0.66954023	0.728239845	0	ADRBK1
chr11	67074177	67074945	0	1	61	11.63151042	4.300060175	0.992307692	0.798122066	0	SSH3
chr11	67120513	67120774	0	1	35	9.659003831	4.076214221	0.414367061	0.311780554	0	POLD4,AP003419.11
chr11	67250660	67254557	2	1	67	0.334103156	1.429643073	0.679584121	0.355518113	0.93456505	AIP
chr11	67379401	67379680	0	1	48	7.53046595	2.349018738	0.796255507	0.520599251	0	NDUFV1
chr11	67436323	67437096	0	4	104	22.12160414	5.737979641	0.49471974	0.576667431	0	ALDH3B2
chr11	67526372	67526924	2	14	322	99.50724638	11.35079412	0.999785223	1	0	NA
chr11	676600	677002	0	1	23	15.47761194	7.566668613	1	1	0	RP11-754B17.1,DEAF1
chr11	68143190	68143280	2	4	117	13.27777778	3.723880228	1	1	0	LRP5
chr11	68354161	68354489	0	2	84	6.289634146	2.128125217	0.992518703	0.825159915	0	PPP6R3
chr11	68724453	68724551	0	3	135	13.1122449	1.244437854	0.831177232	0.99074788	0	NA
chr11	68761516	68762643	1	2	61	6.654835847	3.298346114	0.992574257	0.992113565	0	NA
chr11	69325430	69325771	4	0	0	2.46627566	2.005024605	0.257400257	0.583625731	0.123167155	NA
chr11	69379202	69379573	0	2	35	1.247978437	1.029466122	0.642553191	1	0.212938005	NA
chr11	69518067	69518336	0	1	8	17.85130112	11.43432061	0.489216987	0.199346405	0	FGF19
chr11	700597	700780	6	0	0	6.142076503	2.244977407	0.997218359	1	0	EPS8L2,TMEM80,DEAF1
chr11	71079711	71080048	2	36	1490	70.59643917	8.726152875	0.993087904	0.999394123	0	NA
chr11	71328971	71329378	4	4	156	3.321867322	2.090598694	0.992217899	1	0.108108108	NA
chr11	71932698	71932881	0	12	466	28.75956284	7.029765274	0.959268005	1	0	FOLR2
chr11	731886	731991	4	0	0	5.257142857	1.272631854	0.990689013	1	0	NA
chr11	73650300	73650486	0	1	65	8.161290323	2.885970225	0.990778689	0.912663755	0	NA
chr11	73685864	73685960	0	1	52	3.208333333	0.978057883	0.987179487	0.987179487	0	UCP2
chr11	75907597	75908183	0	6	348	16.55290102	6.703223725	0.837959974	1	0	WNT11
chr11	76255553	76255703	4	0	0	14.43333333	1.745152015	0.264361508	0.410830734	0	C11orf30
chr11	77465664	77466046	0	1	63	1.170157068	1.080454372	0.987341772	0.886363636	0.321989529	RSF1
chr11	77998131	133771981	4	0	0	1.186998082	542.2208523	NA	0.239854081	0.962284027	NA
chr11	78958094	78958654	0	1	52	1.2375	1.176717969	0.985221675	1	0.405357143	TENM4
chr11	81737066	81737502	0	3	32.9	6.03440367	4.387347306	0.990443093	0.951951952	0.002293578	RP11-179A16.1
chr11	92694789	92695197	6	0	0	2.046568627	0.949864794	0.993506494	0.489583333	0.034313725	NA
chr11	9662638	9662766	0	1	55	15.6015625	1.808572658	0.99029715	1	0	NA
chr11	97793395	97794106	0	2	85.69	9.781997187	3.530300737	0.99434629	0.992165242	0	RP11-379J13.2
chr11	99378649	99379328	4	0	0	6.164948454	3.355150301	0.937869822	0.80455408	0	CNTN5
chr11	99378649	99379355	0	1	55	6.075070822	3.321963404	0.937869822	1	0	CNTN5
chr12	100311449	100311682	3	0	0	11.21030043	3.340925368	0.990790483	1	0	ANKS1B
chr12	102167453	102167603	4	0	0	3.986666667	0.162754075	0.995024876	1	0	RP11-511H9.3,GNPTAB
chr12	102685451	102685829	0	2	99.96	2.55026455	1.573209046	0.99103139	1	0.164021164	NA
chr12	104689965	104690910	0	3	120	16	5.274878067	0.995726496	1	0	TXNRD1
chr12	105120610	105120940	0	1	65	0.915151515	0.299617142	0.990291262	1	0.090909091	CHST11
chr12	105791708	105791751	0	2	158	14	0.964485644	0.960127592	0.960127592	0	NA
chr12	107952437	107953008	0	3	131	8.695271454	4.270408347	0.985915493	0.857740586	0	BTBD11
chr12	108793987	108794325	0	1	36	1.582840237	1.023655813	0.988047809	1	0.221893491	NA
chr12	108989038	108990197	0	1	17	12.11647972	9.881230638	0.468037799	0.798842258	0.024158758	TMEM119
chr12	108989097	108989477	0	1	50	22.31578947	10.4105343	0.42704461	0.474917956	0	TMEM119
chr12	108989137	108989286	0	2	64	29.0738255	9.21342321	0.459563543	0.49848986	0	TMEM119
chr12	108989165	108989387	0	1	30	29.28828829	6.72012895	0.496085637	0.617786187	0	TMEM119
chr12	109052622	109055879	1	1	74	0.357691127	1.311751032	0.705075446	0.538202247	0.907583666	CORO1C
chr12	109167075	109167924	12	19	871	24.35924617	6.511693741	0.992298338	1	0	NA
chr12	109167247	109167875	12	0	0	24.42993631	6.999535608	0.422510707	0.641703882	0	NA
chr12	109668834	109669231	0	2	80	2.115869018	1.236178015	0.985714286	1	0.16372796	ACACB
chr12	109935653	109936103	2	1	67	2.635555556	0.921630332	0.989637306	0.993311037	0	UBE3B
chr12	110317334	110317659	0	1	28	0.636923077	0.809856441	0.347639485	0.196382429	0.575384615	GLTP
chr12	110483928	110484202	0	2	50	1.627737226	1.542617452	0.171686747	0.976331361	0.361313869	C12orf76
chr12	111348219	111348805	0	3	231	16.3003413	7.290549768	0.995472552	0.76602238	0	MYL2
chr12	112082218	112082999	0	2	76	5.024327785	4.400927875	0.358910891	1	0.061459667	BRAP
chr12	112082218	112083023	4	0	0	4.874534161	4.418246743	0.358910891	1	0.089440994	BRAP
chr12	112457272	112458445	10	0	0	26.86104007	7.379977378	0.995221546	0.577122153	0	ERP29
chr12	112457272	112458521	2	10	512	26.53482786	7.305894118	0.995221546	1	0	ERP29
chr12	112518726	112518876	4	0	0	3.986666667	0.162754075	0.995024876	1	0	NAA25
chr12	113405306	113405802	0	1	35	3.790322581	1.929291168	0.702936097	0.503989362	0.04233871	RP1-71H24.1,OAS3
chr12	113503910	113504306	6	12	414	44.36363636	8.081284708	0.993194192	1	0	DTX1
chr12	113923225	113923779	0	1	31	4.64801444	3.578002089	0.987341772	0.913043478	0.081227437	NA
chr12	114307907	114308322	0	1	26	0.975903614	0.861155061	0.970588235	1	0.38313253	RBM19
chr12	114799447	114800744	4	9	444.98	14.22205089	4.013858927	0.993254637	1	0	TBX5
chr12	115224364	115225808	0	1	29.96	2.460526316	1.752471543	0.621794872	0.389004149	0.171052632	NA
chr12	115842524	115842970	0	2	88	5.533632287	1.996069858	0.651419558	1	0	NA
chr12	115903031	115903625	0	2	37.99	0.946127946	0.998547847	1	1	0.526936027	NA
chr12	116230437	116230829	3	12	405	9.739795918	2.592896096	0.991692627	1	0	RP11-110L15.1
chr12	12023138	12023867	0	1	8	7.829903978	2.316194579	0.325605901	0.212010444	0	ETV6
chr12	120250257	120250703	0	1	36	0.679372197	0.818987432	0.975609756	1	0.547085202	CIT
chr12	120270007	120270321	4	0	0	1.866242038	0.47344168	0.99009901	1	0.054140127	CIT
chr12	12033456	12033758	0	1	8	14.65231788	2.850870308	0.281831487	0.408874405	0	ETV6
chr12	120651750	120652020	0	2	94	1.207407407	1.458544664	0.252941176	0.793814433	0.525925926	PXN
chr12	120771093	120771664	1	2	79	16.94570928	4.97477296	0.995249406	1	0	NA
chr12	121050212	121050721	0	2	36	2.620825147	1.646463886	1	1	0.143418468	NA
chr12	121405318	121405355	0	1	7.93	3.837837838	1.700771105	0.075531915	0.145491803	0.108108108	NA
chr12	121756177	121756402	1	1	51	3.284444444	2.214894585	0.445725264	1	0.115555556	ANAPC5
chr12	121756189	121756391	0	1	39	3.237623762	2.160163703	0.374639769	0.96	0.128712871	ANAPC5
chr12	122508912	122509225	0	16	1128	20.37380192	6.846389682	0.9915	1	0	NA
chr12	122760384	122760499	0	1	33	1.356521739	0.934287027	0.984375	1	0.32173913	CLIP1
chr12	122818600	122819252	3	0	0	0.762269939	1.019857924	0.793650794	0.991452991	0.576687117	CLIP1
chr12	123536824	123537053	0	1	57	1.331877729	0.470887356	0.472803347	1	0	PITPNM2
chr12	123995180	123995439	0	1	42	4.401544402	1.582041326	0.617302053	0.354578097	0	RILPL1
chr12	124317094	124317678	0	1	24	5.621575342	2.153910171	0.99543379	0.276167948	0	DNAH10
chr12	124458333	124458510	0	6	184	6.124293785	1.716101114	0.991404011	0.933786078	0	ZNF664,FAM101A
chr12	124635265	124635453	0	3	145	5.765957447	1.36386132	0.993610224	1	0	FAM101A
chr12	124635270	124635453	0	2	31.72	5.81420765	1.350335033	0.962848297	1	0	FAM101A
chr12	124837962	124839016	0	3	179	6.066413662	2.392538814	0.99244713	0.411960133	0.0056926	NCOR2
chr12	124916133	124916486	4	2	38	29.17280453	9.263296687	0.326801899	0.465390666	0	NCOR2
chr12	124916164	124916394	0	2	110	32.8826087	5.045803437	0.322114097	0.514156285	0	NCOR2
chr12	125156007	125157413	1	1	23	2.536984353	1.796863241	0.941176471	0.494949495	0.103129445	NA
chr12	128909569	128910128	2	2	92.76	14.90339893	4.614045513	0.997136722	0.873873874	0	TMEM132C
chr12	128936844	128937061	7	11	529	52.61751152	11.29929109	1	1	0	TMEM132C
chr12	129149594	129150449	0	1	56.94	11.55087719	7.083258975	0.966876972	0.835	0	TMEM132C
chr12	129149823	129150029	0	3	144	10.7961165	5.122497918	0.200056275	0.294682127	0	TMEM132C
chr12	129870886	129871478	0	1	48	6.506756757	2.741070568	0.389044944	0.225480532	0	TMEM132D
chr12	129871201	129872026	6	5	139.3	12.72969697	6.041545299	0.364914425	0.287557781	0	TMEM132D
chr12	129871343	129872025	3	0	0	14.25073314	5.455783962	0.396039604	0.285576366	0	TMEM132D
chr12	129871348	129871870	0	10	220	15.03639847	5.095695056	0.406662837	0.400557621	0	TMEM132D
chr12	129871390	129871585	0	2	45.8	12.21025641	3.557858393	0.480113636	0.280840401	0	TMEM132D
chr12	129871825	129872214	0	1	30	15.42930591	5.232218243	0.205008143	0.536026201	0	TMEM132D
chr12	130542675	130543002	0	1	21	1.29969419	1.547050038	0.983606557	1	0.422018349	NA
chr12	130647416	130647633	0	1	54	1.875576037	1.272974225	0.987341772	0.397959184	0.101382488	FZD10
chr12	131249210	131249733	0	2	80	4.927342256	3.380078576	0.489501312	0.439628483	0.063097514	NA
chr12	131249299	131249599	0	1	63	3.963333333	3.606751385	0.61119403	0.146970606	0.11	NA
chr12	131621942	131622310	0	3	146	4.505434783	3.547039921	0.981481481	1	0.016304348	GPR133
chr12	131880403	131880562	0	1	19	6.993710692	4.957044229	0.230291744	0.246199117	0	NA
chr12	131880641	131880794	0	2	72	16.02614379	2.571710634	0.42445275	0.434805748	0	NA
chr12	13223710	13224305	0	2	78.97	3.687394958	2.820648791	1	0.869090909	0.043697479	KIAA1467
chr12	132384801	132385862	0	11	544.16	13.79359095	4.812781093	1	1	0	ULK1
chr12	132631001	132631374	4	0	0	1.611260054	1.059405352	0.271370421	0.983471074	0.064343164	NOC4L
chr12	132641074	132641324	12	0	0	39.552	8.389475311	0.30842781	0.355574414	0	NA
chr12	132641722	132643084	6	0	0	20.01908957	7.368300545	0.307767784	0.97338173	0	NA
chr12	132642124	132643079	0	2	56	18.41151832	7.592175174	0.329886824	0.933488915	0	NA
chr12	132642704	132642874	3	0	0	20.77058824	9.785960214	0.456418114	0.347995836	0	NA
chr12	132829498	132830535	6	6	219	22.09643202	8.444061598	0.650849286	0.864035088	0	GALNT9
chr12	132873604	132874587	3	9	594	69.34791455	16.81401505	0.615313653	0.347354202	0	GALNT9
chr12	132907241	132907684	0	2	46	2.729119639	1.784997902	0.886363636	1	0.237020316	RP13-895J2.7
chr12	132907352	132907470	0	1	34	2.347457627	1.684310042	0.4870317	0.24871001	0.127118644	RP13-895J2.7
chr12	133031984	133032820	0	1	66	4.007177033	3.456143019	0.476744186	0.636363636	0.144736842	NA
chr12	133226422	133226709	0	1	8	9.421602787	7.667749117	0.297865613	1	0.059233449	POLE
chr12	133253729	133254206	0	1	8	11.6918239	6.342710389	1	0.413478648	0.025157233	POLE
chr12	14883323	32269446	7	0	0	0.147348607	36.14904838	NA	0.998160123	0.965464008	NA
chr12	1543742	1543912	0	2	38	16.12941176	4.479464872	0.996173469	0.925764192	0	ERC1
chr12	22115927	22116034	0	14	868.95	70.3364486	9.034662146	0.992592593	0.97330064	0	NA
chr12	22625220	22625720	0	1	41	0.778	1.617626657	0.378140704	0.977777778	0.754	C2CD5
chr12	26318466	34856323	3	0	0	0.330808773	51.65257844	NA	0.231301939	0.951313075	NA
chr12	30033561	30033676	11	34	1748.62	188.5565217	16.31813678	0.999842883	0.999896437	0	NA
chr12	30416448	30416612	0	1	42	1.109756098	0.99395855	0.976190476	1	0.445121951	RP11-776A13.3
chr12	34452128	34452278	4	0	0	4.146666667	0.372140953	0.557103064	0.408123791	0	NA
chr12	34831157	34831488	3	0	0	128.429003	78.12661274	0.894388686	0.593284034	0	NA
chr12	34834339	42543763	18	0	0	12.41175346	3579.951709	0.864628364	NA	0.956622959	NA
chr12	34838932	34838990	18	0	0	222.5517241	97.57210816	0.781166788	0.720754928	0	NA
chr12	34848049	34848359	0	3	72	41.9516129	51.10249897	0.476102111	0.26525728	0	NA
chr12	38003856	38009040	6	0	0	44.14255401	158.2856371	0.423942889	0.190488806	0.207368827	NA
chr12	38004282	38006307	0	3	84	6.399012346	9.61412536	0.665226782	0.176553177	0.338765432	NA
chr12	38008536	38008804	9	0	0	540.6529851	447.7338242	0.994562277	0.799351797	0	NA
chr12	38012348	38013218	6	0	0	5.582758621	4.500516111	0.377659574	0.662514828	0.179310345	NA
chr12	38169404	38169915	0	2	62	0.373776908	0.483805468	0.382978723	0.134952767	0.626223092	NA
chr12	38188973	38190511	0	2	28	23.61638492	6.493853606	0.377676121	0.416339869	0	NA
chr12	38190357	38192248	0	1	34	17.61660497	5.481811597	0.394844214	0.367863356	0	NA
chr12	38191415	38193544	4	0	0	10.4250822	8.340913119	0.28635514	0.856502242	0.171441992	NA
chr12	38305735	38306077	0	4	71.98	6.769005848	2.098977377	0.265222264	0.693877551	0	NA
chr12	38307105	38308471	0	1	20	1.629575403	1.879722487	0.390982503	1	0.350658858	NA
chr12	3837629	3838021	0	6	210	5.81377551	1.14665175	0.781209781	1	0	EFCAB4B
chr12	39280909	39281015	0	1	34	1.735849057	0.677145602	0.988505747	1	0.132075472	CPNE8
chr12	44039903	44040109	0	1	47	1.223300971	0.974749545	0.978723404	1	0.388349515	NA
chr12	46591532	46591782	0	1	68	1.212	1.155446234	0.990566038	0.396	0.392	SLC38A1
chr12	46757509	46757733	0	1	28	2.763392857	2.605334347	0.679104478	0.133462282	0.428571429	SLC38A2
chr12	46917131	46918122	0	18	729.67	43.1876892	6.76975301	1	1	0	NA
chr12	4887928	4888292	0	1	68	4.403846154	2.076579642	0.990804598	0.915611814	0	GALNT8
chr12	49446173	49446451	0	1	34	8.366906475	4.969900604	0.27351204	0.57438184	0	KMT2D
chr12	50152008	50152218	0	1	94	4.052380952	4.123350354	0.980392157	0.575862069	0.495238095	TMBIM6
chr12	50152178	50152519	0	1	52	2.929618768	3.753516768	0.616136919	0.648	0.574780059	TMBIM6
chr12	50349554	50349684	0	4	152	10.96153846	1.950951824	0.947791165	1	0	RP11-469H8.8,AQP2,RP11-469H8.6
chr12	51308323	51309287	4	0	0	0.664937759	1.439216194	0.987012987	0.951456311	0.821576763	NA
chr12	51334512	51334766	4	0	0	5.232283465	4.472706061	0.845898923	1	0.342519685	NA
chr12	52091904	52092251	0	1	42	0.680115274	0.94745647	0.97826087	1	0.659942363	SCN8A
chr12	52647034	52647293	4	0	0	4.061776062	0.923756773	0.774946921	0.259562842	0	KRT121P,KRT86
chr12	53070938	53071189	0	1	33	0.972111554	0.999611042	0.174863388	1	0.513944223	KRT1
chr12	53207556	53207646	0	1	70	2.555555556	0.895806416	0.558252427	0.207394049	0	KRT4
chr12	53345395	53345624	0	1	31	3.371179039	0.890144441	0.694174757	0.389105058	0	AC107016.2,KRT18
chr12	54795560	54795851	0	1	93	2.494845361	1.202434912	0.616554054	0.209134615	0.054982818	ITGA5,RP11-753H16.3,RP11-753H16.5
chr12	54802539	54802741	0	1	57	1.965346535	0.981909197	0.99375	0.560570071	0	ITGA5,RP11-753H16.3,RP11-753H16.5
chr12	54925273	54925554	0	1	28	3.327402135	1.497184788	0.615384615	0.636871508	0.09252669	NCKAP1L
chr12	5590541	5591130	0	1	29	24.05772496	11.82268814	0.71054528	0.714412025	0	NTF3
chr12	5590546	5590622	0	2	133.86	26.90789474	14.19894143	0.475470821	0.273798367	0	NTF3
chr12	56112958	56113344	0	1	48	2.419689119	2.878367756	0.402071563	0.765765766	0.362694301	BLOC1S1,RP11-644F5.10
chr12	56119621	56119994	0	1	59	5.380697051	5.362450377	0.718370884	0.584447145	0.155495979	CD63
chr12	56120672	56120986	4	0	0	4.729299363	5.810157602	0.670138889	0.343915344	0.589171975	CD63
chr12	56121019	56122103	1	1	45	1.193726937	2.754619961	0.486522911	0.477043673	0.808118081	CD63
chr12	56553382	56553774	0	1	17	8.803571429	9.93857089	0.826490539	0.04871304	0.234693878	MYL6B,MYL6
chr12	56553400	56553792	0	1	40	8.673469388	9.833071551	0.75128041	0.106203996	0.234693878	MYL6B,MYL6
chr12	56717936	56718193	1	1	31	3.743190661	2.31981029	0.250225023	0.440816327	0	PAN2
chr12	56717937	56718172	0	1	33	3.70212766	2.408450492	0.243924392	0.434241245	0	PAN2
chr12	567733	132640273	6	0	0	0.933564827	865.9454849	NA	0.241971893	0.951583077	NA
chr12	570192	49435085	4	0	0	2.168459634	1422.734522	NA	0.554850983	0.951862271	NA
chr12	57036319	57036560	0	1	44	5.298755187	3.888748333	0.357694593	0.704520397	0.190871369	ATP5B
chr12	57559685	57559972	0	1	44	8.49825784	3.833534922	0.370944168	0.922547332	0	LRP1
chr12	57588386	57588896	0	2	56	1.925490196	1.08390057	0.168539326	0.520865533	0.109803922	LRP1
chr12	57922734	57923010	0	1	81.97	3.268115942	2.919300728	0.513026052	0.745762712	0.275362319	MBD6
chr12	58114245	58114659	0	1	56	1.6352657	1.776065456	0.349248453	0.263674614	0.417874396	OS9,RP11-571M6.7
chr12	58145388	58145974	0	1	16	6.774744027	10.53000477	0.313847235	0.013582343	0.476109215	CDK4
chr12	58229376	58229561	8	65	3024	234.6540541	16.4805962	0.999868772	0.99966923	0	CTDSP2
chr12	58340804	58345594	3	0	0	0.20480167	1.18868092	0.547566372	0.683134583	0.949895616	XRCC6BP1
chr12	58781014	58781776	0	2	53.98	2.737532808	0.897288539	0.988416988	1	0	NA
chr12	6095295	6095576	0	18	688	22.23131673	2.99938571	0.991075223	1	0	VWF
chr12	6126833	6127067	0	1	57	1.051282051	0.99868421	0.982758621	1	0.474358974	VWF
chr12	6352336	6353097	1	2	71.93	3.38239159	2.082946225	0.714453584	1	0	NA
chr12	65948881	134263751	8	0	0	0.189823297	42.61020761	0.997849462	NA	0.955618494	NA
chr12	6669430	6669694	0	1	61	1.106060606	0.994359667	0.984126984	0.352941176	0.446969697	NOP2
chr12	6692206	6692439	0	1	74	9.334763948	5.02606443	0.355959815	0.589315526	0	RP5-940J5.6,CHD4
chr12	6710881	6711223	1	1	51	5.921052632	3.692440682	0.347296268	0.630012937	0	CHD4
chr12	6878766	6879161	2	1	72.94	2.017721519	2.698746052	0.625	0.740973312	0.615189873	PTMS
chr12	6878770	6879165	2	1	68.93	2.005063291	2.695514264	0.6	0.730593607	0.615189873	PTMS
chr12	71002770	71003141	0	1	28	1.326145553	0.998025528	NA	0.564606742	0.331536388	PTPRB
chr12	74383520	74383624	0	1	9	2.086538462	0.621885732	1	1	0	NA
chr12	7551135	7551276	0	3	120	4.907801418	0.944567965	0.802158273	1	0	CD163L1
chr12	7632520	7633802	0	1	43	0.346333853	1.093958651	0.992366412	0.736	0.904836193	CD163
chr12	7632543	7633834	0	1	50	0.357862122	1.098787339	0.809160305	1	0.898528273	CD163
chr12	76440897	76441132	4	0	0	1.910638298	1.994805386	0.98615917	0.694915254	0.519148936	NAP1L1
chr12	7665270	7665384	0	4	167.88	16.86842105	4.623572625	0.99448428	1	0	NA
chr12	78061158	78061278	0	5	277	31.51666667	4.051714315	0.992881461	1	0	NA
chr12	88439307	88440779	0	6	356	6.777853261	2.93178306	0.99086758	1	0	C12orf29
chr12	9225038	9225343	0	1	45	1.681967213	1.991910542	0.978723404	0.484464902	0.537704918	A2M
chr12	9225073	9225374	0	1	9	1.820598007	2.076855767	0.234042553	0.524223602	0.544850498	A2M
chr12	98489595	98489911	3	68	2694.02	243.7721519	23.74372635	0.99257836	0.999835722	0	NA
chr12	99783837	99785509	0	30	1202	21.63038278	7.815974646	0.989583333	1	0	ANKS1B
chr13	100327161	100327301	4	0	0	3.171428571	1.621035195	0.986111111	1	0.207142857	CLYBL
chr13	103038580	103038781	0	8	510.79	129.2636816	13.2174739	0.991801462	1	0	FGF14-IT1,FGF14
chr13	106379732	106379765	0	1	32	3	0	0.419491525	0.417721519	0	LINC00343
chr13	107251853	107251994	0	2	71	16.73049645	2.363671362	0.990332326	0.992520138	0	NA
chr13	108513822	108514131	4	0	0	0.96763754	0.176960817	0.99009901	1	0.03236246	FAM155A
chr13	110218611	110218837	2	16	612	20.90265487	3.633581333	0.991410488	0.978054863	0	NA
chr13	110389397	110389833	0	4	272	4.050458716	2.78218856	0.989417989	1	0.137614679	NA
chr13	110526130	110526325	0	1	48	5.738461538	1.921086149	0.998106061	0.995238095	0	NA
chr13	110562018	110562501	0	2	69	2.281573499	2.048938524	1	1	0.354037267	NA
chr13	111009865	111010321	10	0	0	3.061403509	1.579946078	0.947807933	1	0	COL4A2
chr13	111424476	111425454	0	20	1132	29.72290389	7.743452076	0.993695271	0.997143877	0	NA
chr13	111590551	111590746	0	2	68	10.9025641	1.134875387	0.540235777	0.84414616	0	PARP1P1
chr13	112164760	112165043	0	1	55	2.088339223	1.044574608	0.993690852	0.985815603	0.067137809	NA
chr13	112579693	112580112	0	2	54	2.46300716	1.404201513	0.973333333	1	0.138424821	NA
chr13	113006750	113008679	0	1	25.98	0.148781752	0.412542872	1	1	0.872991187	NA
chr13	113675580	113675627	0	2	57.88	8.829787234	1.628458989	0.307635285	0.435010482	0	MCF2L
chr13	114105172	114105408	0	8	341.91	16.66949153	4.800344417	0.994334278	0.976266838	0	ADPRHL1
chr13	114899324	114899687	0	3	194	5.749311295	3.608295969	0.988235294	0.994011976	0	NA
chr13	20716678	20717197	0	1	18.93	3.928709056	1.779979777	0.311398355	0.848290598	0	GJA3
chr13	20966919	20968117	0	6	384	37.74373957	18.06924928	0.30450953	0.861006106	0	NA
chr13	20967379	20968043	1	3	110	51.48042169	7.977353628	0.453446855	0.65962507	0	NA
chr13	20967738	20968079	5	6	282	48.51612903	9.860487412	0.324186992	0.71536965	0	NA
chr13	21556725	21556878	0	10	526.86	34.50980392	4.101837062	0.992526588	1	0	LATS2
chr13	21608498	21608838	0	25	1059	30.04411765	10.39461657	0.987240076	1	0	LATS2
chr13	25278728	25278878	0	2	78	10.5	2.388165265	0.991341991	1	0	RPL26P34,ATP12A
chr13	25635815	25636948	0	1	25	0.762577229	0.718641748	0.988571429	0.986842105	0.405119153	NA
chr13	28479443	28479823	0	2	100	1.247368421	0.539852242	0.990740741	1	0.026315789	PDX1-AS1
chr13	28480793	28481221	5	3	156	70.86915888	11.8393326	0.993648208	0.99030823	0	PDX1-AS1
chr13	29080038	29080573	0	10	454.84	15.42242991	4.355366405	0.99247606	1	0	NA
chr13	30065755	30066527	0	1	34	16.80440415	34.45217954	0.703146375	0.637571157	0.07253886	MTUS2
chr13	30065761	30066065	0	1	65	7.009868421	11.24385364	0.715549937	0.491339696	0.134868421	MTUS2
chr13	30065806	30066094	0	1	63	7.479166667	11.45096354	0.606382979	0.255319149	0.142361111	MTUS2
chr13	30730384	30730749	0	2	56	3.884931507	2.065480888	0.989010989	1	0	LINC00384
chr13	30847593	30847906	0	1	53	1.009584665	0.970772964	0.974358974	1	0.405750799	KATNAL1
chr13	31418509	31418715	0	1	21	39.2184466	49.63386185	0.843101894	0.977122381	0	NA
chr13	31684169	31685494	2	3	156	14.90943396	3.812900849	0.99330855	1	0	WDR95P
chr13	36107833	36108036	0	2	96	2.128078818	1.995894741	0.98	1	0.467980296	NBEA
chr13	42204072	42207659	0	1	21	0.435740173	0.834831717	0.974358974	1	0.745469752	VWA8
chr13	42925224	42926372	0	2	102	6.978222997	3.762141272	0.991626794	0.991746905	0	NA
chr13	43615127	43615358	0	16	847.94	33.99134199	5.742671854	0.993989244	1	0	DNAJC15
chr13	44762034	44762891	0	1	16	6.707117853	4.350121255	0.99376947	1	0	SMIM2-AS1
chr13	45914885	45915285	1	1	36	5.765	6.888379708	0.401452785	0.763647643	0.135	TPT1,RP11-290D2.6
chr13	45914888	45915293	0	1	33	5.735802469	6.686402429	0.366489619	0.812010444	0.133333333	TPT1,RP11-290D2.6
chr13	46733770	46756287	4	0	0	0.056090954	0.531219136	0.804511278	0.524348811	0.979748634	RN7SL288P,LCP1
chr13	47259188	47259535	0	2	60	3.30259366	0.89059716	0.992268041	0.990228013	0	LRCH1
chr13	49039213	49039437	0	1	34	19.63839286	2.951777477	0.650749064	0.754606365	0	RB1
chr13	50700518	50701286	0	4	206	10.79947917	3.889944266	0.940114848	0.992021277	0	DLEU1
chr13	51722725	51723054	0	1	28	2.331306991	1.047340732	0.995	1	0	LINC00371
chr13	53970921	53971314	0	6	364	5.384223919	1.416893879	0.990275527	1	0	NA
chr13	57484073	57484221	0	4	176	6.486486486	2.116494062	0.995884774	1	0	NA
chr13	73213346	73213576	0	2	106	2.12173913	1.996291458	0.474885845	1	0.469565217	NA
chr13	73314050	73314329	0	4	168	4.215053763	2.85560304	0.98630137	0.985765125	0.211469534	BORA
chr13	74352365	74352614	0	1	41	2.357429719	0.880828277	0.993197279	0.993464052	0	KLF12
chr13	77459351	77459647	4	0	0	8.280405405	5.687743565	0.848920863	1	0	KCTD12
chr13	79593453	79593643	0	2	121	8.731578947	3.041217317	0.995560488	1	0	NA
chr13	80053958	80054108	4	0	0	3.986666667	0.162754075	0.995024876	1	0	NDFIP2-AS1
chr13	92179567	92179942	0	17	660.98	66.13066667	9.1162269	0.993809327	1	0	GPC5
chr13	95376604	95376988	6	2	85	35.89583333	11.44118034	0.991809524	1	0	NA
chr13	96010185	96010972	0	1	35	1.8386277	2.138325093	0.987288136	0.955193483	0.50317662	NA
chr13	96529927	96530193	3	0	0	2.244360902	0.691289906	0.995024876	1	0.007518797	UGGT2
chr13	97052436	97052537	0	1	38	2.099009901	1.19822435	0.99047619	0.695364238	0.198019802	HS6ST3
chr13	97639924	97640074	4	0	0	5.693333333	0.631893099	0.996415771	0.931464174	0	OXGR1
chr13	98662226	98662441	0	1	42	2.348837209	1.358585464	0.338666667	0.884520885	0.065116279	IPO5
chr13	98861183	98861608	0	2	67	3.482352941	1.657863719	0.992957746	1	0	FARP1
chr13	99611842	99612274	4	0	0	0.905092593	0.851345336	0.488549618	1	0.30787037	DOCK9
chr13	99695145	99695758	0	20	968	39.40783034	6.854826762	0.992902768	0.998357514	0	DOCK9
chr14	100122032	100123027	6	15	613.44	10.92361809	4.914361578	0.997241379	0.961904762	0	HHIPL1
chr14	100416027	100416304	0	2	128	1.833935018	1.993093681	0.565400844	1	0.541516245	NA
chr14	101181205	101181550	0	4	188	4.602898551	3.089297609	0.483178239	0.636630754	0	NA
chr14	102308672	102308980	0	1	70	3.905844156	1.635909414	0.98828125	1	0	PPP2R5C
chr14	102346355	102347010	0	1	44	2.316030534	1.611779956	0.99713467	0.489051095	0.091603053	PPP2R5C
chr14	102468999	102469233	0	1	40	1.264957265	0.964260156	0.140651801	1	0.367521368	DYNC1H1
chr14	102517186	102517750	3	2	58	8.166666667	3.184162196	0.887722132	1	0	RP11-1017G21.4
chr14	102914761	102914809	0	1	62	5.541666667	0.498260864	0.963768116	0.963768116	0	TECPR2
chr14	103762655	103763942	3	0	0	0.828282828	1.261789933	0.954397394	0.27613941	0.605283605	NA
chr14	103992804	103993566	0	4	132	3.657480315	2.776353649	0.984455959	1	0.073490814	RP11-600F24.7
chr14	104047978	104048412	0	6	177	14.0875576	5.173192334	0.993201903	1	0	KLC1,RP11-73M18.2,APOPT1
chr14	104631008	104631976	3	1	55	19.83161157	7.253921189	0.646489104	0.426803581	0	KIF26A
chr14	104631045	104631641	6	4	244	20.20134228	7.302183057	0.682656827	0.318397925	0	KIF26A
chr14	104631103	104632145	8	1	46	19.70921305	6.529784966	0.704365079	0.530181087	0	KIF26A
chr14	104631241	104632088	0	2	122	20.83353011	6.099289422	0.5223802	0.458640459	0	KIF26A
chr14	104631740	104631864	0	4	160	20.9516129	2.770393121	0.299077544	0.437853107	0	KIF26A
chr14	104993752	104994113	4	8	342	18.51800554	7.697920891	0.329680736	0.780068729	0	TMEM179
chr14	104993755	104994021	0	2	84	21.7481203	6.038138207	0.329668838	0.641346907	0	TMEM179
chr14	105786827	105787845	0	2	63.82	1.043222004	1.341530308	NA	0.379310345	0.578585462	PACS2
chr14	105868221	105868556	0	1	7.94	1.319402985	0.478878917	1	1	0.005970149	TEX22
chr14	106043216	106043537	0	4	192	8.323987539	2.870141321	0.337568681	0.28528728	0	NA
chr14	106043361	106043647	0	2	44	8.129370629	2.972021802	0.226229508	0.443059734	0	NA
chr14	106653165	106653316	4	0	0	2.794701987	0.403919223	0.879411765	0.208816705	0	NA
chr14	106653476	106653626	4	0	0	8.48	2.604406522	0.594169096	0.971279373	0	IGHV3-19
chr14	106926322	106929111	4	0	0	5.895661527	5.915099017	0.487753674	0.47324159	0.040516314	IGHV3-43,IGHVII-43-1
chr14	107013109	107013360	0	1	7.97	6.35059761	4.372654709	0.382304527	0.19523269	0.039840637	IGHV3-49
chr14	107013121	107013372	0	1	20	6.282868526	4.361601891	0.393383818	0.261376896	0.039840637	IGHV3-49
chr14	107170146	107170380	0	3	168	19.61538462	12.77741474	0.430153322	0.678632479	0	IGHV1-69
chr14	13140126	95057358	26	0	0	0.242197246	73.13085872	NA	0.769566343	0.961514984	NA
chr14	19031850	19032190	0	1	32	4.626470588	2.16493565	0.451086957	0.066000526	0	NA
chr14	19041527	19041791	3	0	0	154.1704545	110.980911	0.751916443	0.89171765	0	NA
chr14	19043412	19044987	6	0	0	8.231111111	13.25663357	0.092436975	0.668251106	0.112380952	NA
chr14	19630042	19630259	3	0	0	46.88018433	13.45291923	0.516509678	0.414869068	0	CTD-2314B22.1
chr14	20268339	20268521	0	2	100	14.12087912	3.96782434	0.991321762	0.993178718	0	OR4N2
chr14	20825609	20825818	0	3	23.97	17.53588517	2.549022574	0.627163782	0.482035928	0	PARP2
chr14	21098640	21099423	0	2	104	4.280970626	2.456306935	0.986486486	1	0.122605364	NA
chr14	21541316	21542153	0	1	63	2.433691756	2.40905547	0.995215311	0.268965517	0.229390681	ARHGEF40
chr14	23346302	23346488	1	1	71	4.021505376	1.548349761	0.370883882	0.433915212	0	LRP10
chr14	24607554	24607738	0	1	93	3.065217391	2.642891811	0.206263499	0.305988515	0.326086957	PSME1
chr14	24607554	24607754	0	1	73	3.22	2.58874487	0.206263499	0.344486692	0.3	PSME1
chr14	31420817	31420960	0	3	150	5.160839161	2.081051206	0.987654321	1	0.13986014	STRN3
chr14	35820219	35820742	0	6	155.82	6.128107075	2.932776739	0.988674972	0.967168263	0	NA
chr14	38061556	38061706	4	0	0	30.44	8.531885294	0.442204996	0.312260023	0	FOXA1
chr14	45579143	45579362	0	1	52	1.105022831	0.994469811	0.981481481	0.708333333	0.447488584	PRPF39
chr14	50096145	50096559	0	1	24.89	4.758454106	1.442827848	0.983146067	1	0	DNAAF2,RP11-649E7.7
chr14	51251913	51252242	0	3	157	3.699088146	1.787502823	0.994594595	1	0	NIN
chr14	51670827	51671176	1	4	207	16.25501433	3.182286092	0.994075829	1	0	NA
chr14	53331308	53331572	0	1	32	1.098484848	1.137247131	0.355805243	1	0.465909091	FERMT2
chr14	56181209	56181328	0	5	266	18.50420168	2.771020349	0.990778689	1	0	NA
chr14	56439148	56439514	0	4	270	2.833333333	1.087476315	0.992395437	1	0	NA
chr14	60154337	60154709	0	5	206.95	21.20430108	4.469271764	0.991771805	1	0	RTN1
chr14	60581670	61388007	0	1	23	0.072351883	0.778772819	0.478908189	1	0.965544183	NA
chr14	65508506	65508709	0	12	516	30.5320197	5.2374842	0.993199482	1	0	FNTB,CHURC1-FNTB,MAX
chr14	65762538	65763355	0	2	38	1.555691554	1.587017415	0.872131148	0.814726841	0.416156671	CTD-2509G16.5
chr14	66284621	66285504	0	2	116	19.23556059	11.02283244	0.226450512	0.429135586	0	NA
chr14	66284622	66285073	0	2	68	27.84257206	8.497270022	0.226783885	0.511185904	0	NA
chr14	66284641	66285268	0	1	37	23.1323764	10.30600487	0.232801036	0.42420977	0	NA
chr14	66285665	66285820	0	2	52	2.864516129	4.084711731	0.192174914	1	0.438709677	NA
chr14	69289888	69290187	2	5	236	13.82608696	3.066136393	0.999418605	0.989492119	0	NA
chr14	69418120	69418303	0	1	36	17.33333333	3.740683631	0.950395778	1	0	ACTN1
chr14	69651421	69652378	10	10	420	6.703239289	3.303163355	0.990161002	0.989666137	0	RP11-363J20.1
chr14	69735880	69736499	0	1	38	13.03877221	21.68041743	0.606382979	0.483296214	0	GALNT16
chr14	70032320	70032720	0	1	68	1.47	0.688549199	0.989130435	1	0.0625	NA
chr14	70183904	70184829	12	0	0	103.5913514	14.51588248	0.994076797	0.391065662	0	NA
chr14	70183904	70184967	3	19	838.6	106.0620884	15.72320257	0.994076797	0.995947064	0	NA
chr14	70237775	70238000	0	1	46	4.084444444	3.687453536	0.436521739	0.411648569	0.28	SRSF5
chr14	70291647	70292041	0	2	107.98	9.294416244	3.522173315	0.983527797	1	0	NA
chr14	70535883	70536322	2	3	144.98	7.102505695	2.754324512	1	1	0	SLC8A3
chr14	70834512	70834787	0	2	74	2.196363636	0.595120656	0.743421053	1	0	SYNJ2BP-COX16
chr14	70907259	70908189	0	1	44	2.537634409	3.035840178	0.994871795	1	0.367741935	RP11-486O13.4
chr14	73417915	73418113	1	5	264.87	36.27777778	5.809136926	0.99161529	1	0	DCAF4
chr14	74217670	74218844	0	6	191	24.52044293	7.500312848	0.994892748	1	0	ELMSAN1
chr14	74832078	74832452	0	1	26	1.745989305	1.899105463	0.96875	1	0.304812834	NA
chr14	75040081	75040291	0	1	32	4.704761905	2.14664216	0.995192308	1	0.028571429	LTBP2
chr14	76556693	76557704	3	10	409.88	73.16320475	20.47724537	0.992432928	0.97140625	0	NA
chr14	76633005	76638234	0	1	48	0.117995793	0.628298768	0.994736842	0.505070994	0.960030599	GPATCH2L
chr14	76891567	76891785	0	1	27	2.513761468	1.208643784	0.783653846	0.984126984	0.105504587	ESRRB
chr14	77736130	79947246	5	0	0	0.103687911	3.107282693	0.969348185	NA	0.960154962	NA
chr14	77953662	77954213	9	18	898	27.14519056	4.462057169	0.993572779	0.600553042	0	ISM2
chr14	77953711	77954423	0	1	39	21.98455056	9.833075209	0.759475219	1	0	ISM2
chr14	78434735	78435121	0	1	28	4.924870466	3.77434112	0.576017131	0.989473684	0.10880829	NA
chr14	78656252	78656337	0	1	58	3.329411765	0.675421181	0.992982456	0.992982456	0	NA
chr14	80444981	80445388	8	19	806.98	73.59213759	13.34795118	0.993098039	1	0	NA
chr14	80527421	80527781	0	1	50.96	1.372222222	1.16681216	0.980769231	1	0.311111111	NA
chr14	81651892	81658942	0	1	72	0.112907801	0.812327484	0.609589041	0.456483126	0.973617021	GTF2A1
chr14	85184880	85185060	0	1	57	5.538888889	2.329434573	0.986870897	1	0	NA
chr14	90254371	90254614	0	1	46	3.024691358	0.980996075	0.992857143	1	0	RP11-33N16.3
chr14	91244775	91245151	0	1	63	4.617021277	3.889036371	0.989361702	0.813531353	0	TTC7B
chr14	91736510	91737187	5	19	772	32.22008863	5.486953345	0.999673842	1	0	NA
chr14	91800119	91800269	4	0	0	3.986666667	0.162754075	0.995024876	1	0	AL133153.1,CCDC88C
chr14	93456061	93456598	0	1	46	6.141527002	3.232529018	0.991071429	0.733333333	0.055865922	ITPK1
chr14	93565681	93566336	4	0	0	6.81221374	2.341103769	0.99034749	0.731386861	0	ITPK1
chr14	93565681	93566386	3	3	143	6.85106383	2.305516573	0.99034749	1	0	ITPK1
chr14	94546009	94547528	4	0	0	0.599736669	1.332393762	0.347972973	0.968253968	0.75839368	DDX24
chr14	95353232	95353994	8	0	0	1.443569554	1.69222147	0.977142857	0.272459499	0.372703412	NA
chr14	95388503	95389235	3	10	366	13.2568306	6.004974696	0.984552846	0.837977296	0	NA
chr14	95388709	95389210	4	0	0	14.54690619	6.681841169	0.378180755	0.690654206	0	NA
chr14	95725190	95725469	0	1	45	11.59139785	4.649515084	0.424118846	0.552545156	0	CLMN
chr14	95797939	95798514	0	8	286	8.455652174	1.90131265	0.989457831	0.916911046	0	RP11-725G5.2
chr14	95851131	95851415	0	2	88	1.38028169	1.901564939	0.979166667	1	0.654929577	NA
chr14	96653490	96653583	0	2	18	12.51612903	4.349299544	0.981450253	0.981450253	0	NA
chr14	97209905	97210108	0	7	218	55.45812808	9.997633732	0.992873686	0.993298316	0	RP11-433J8.2
chr14	98668920	98670332	1	5	192	16.56515581	4.337481226	0.991473812	1	0	RP11-61O1.1
chr14	99419548	99420234	2	10	406	39.45772595	5.485771956	0.999730531	1	0	NA
chr15	100050663	100050839	1	58	2828.97	328.5113636	40.50069986	0.993281942	0.946039194	0	MEF2A
chr15	100150610	134263470	3	0	0	0.147585121	1.307944941	0.993235781	NA	0.944183466	NA
chr15	100801259	100801632	5	0	0	6.313672922	1.868534621	0.990182328	0.570149254	0	ADAMTS17
chr15	101243221	101243897	0	2	116	2.557692308	1.473006626	0.991304348	0.991150442	0.091715976	NA
chr15	20025644	20025951	6	0	0	59.38762215	29.50066929	0.941729323	0.827521793	0	NA
chr15	20025706	20025951	5	0	0	68.75510204	24.79987707	0.808751639	0.827521793	0	NA
chr15	21247518	70536497	5	0	0	0.178794919	42.76105078	NA	0.186056693	0.949621618	NA
chr15	22848933	22849066	0	1	86	3.345864662	0.942282565	0.819178082	0.561983471	0	TUBGCP5
chr15	23077080	23077609	5	28	1425.99	90.93761815	15.56187366	0.99110407	1	0	NIPA1
chr15	23258256	23258338	0	1	7.99	3.743902439	1.949427531	0.561243144	0.256260434	0.048780488	GOLGA8I
chr15	25471928	25472485	0	27	948.87	28.91023339	5.868014457	0.991753711	1	0	SNORD115-31,SNHG14
chr15	26958641	26958810	0	1	28	1.775147929	1.590384609	0.972972973	1	0.378698225	GABRB3
chr15	27519509	27519697	0	2	86	3.042553191	0.770671076	0.990654206	1	0	GABRG3
chr15	28204051	28204799	6	5	235	12.10427807	3.396653416	0.99430605	1	0	OCA2
chr15	28204210	28204705	12	0	0	12.62020202	2.16799399	0.390946502	0.667411962	0	OCA2
chr15	29241461	29241881	12	14	516	37.87857143	6.472801547	0.993271657	0.994408201	0	APBA2
chr15	29731907	29732301	0	1	33	0.766497462	0.423059219	0.972222222	1	0.233502538	FAM189A1
chr15	33311447	33312335	0	3	162	5.403153153	3.612676501	0.989847716	0.858687815	0.004504505	FMN1
chr15	34038812	34039137	0	1	71	0.855384615	0.458100012	0.985915493	1	0.187692308	RYR3
chr15	35294677	35294742	0	1	36	6.507692308	0.585020103	0.87037037	0.965753425	0	RP11-463I20.3
chr15	35311567	134263305	3	0	0	0.184733388	21.80167063	0.987559094	NA	0.946122323	NA
chr15	37213318	37213661	4	0	0	0.871720117	0.334401189	0.99009901	1	0.128279883	MEIS2
chr15	39158744	39159832	2	4	80	9.492647059	3.734273541	0.873812754	0.969811321	0	RP11-624L4.1
chr15	39158766	39159840	4	0	0	9.458100559	3.807839425	0.808746356	1	0	RP11-624L4.1
chr15	39191644	39191794	4	0	0	3.986666667	0.162754075	0.995024876	1	0	RP11-624L4.1
chr15	40579299	40579916	3	60	2602	68.95948136	15.91509009	0.921875	1	0	PLCB2
chr15	41021764	41022131	0	1	67	9.280653951	3.440459954	0.553351845	0.657120743	0	RAD51
chr15	41283336	41283700	0	2	87	0.807692308	0.77484217	0.986842105	1	0.414835165	INO80
chr15	41567615	41568066	0	3	83	2.833702882	2.534256525	0.986767486	1	0.321507761	CHP1
chr15	42210127	42210480	0	1	30	1.917847025	0.885222662	0.993589744	0.994594595	0.02266289	EHD4
chr15	42447135	42447473	0	2	102	2.455621302	2.251780571	0.256097561	0.44112478	0.109467456	PLA2G4F
chr15	42447353	42447610	0	2	50	4.210116732	1.665224184	0.752355316	0.468791501	0	PLA2G4F
chr15	45003729	45007688	0	2454	96016	140.484971	847.4587719	0.996327548	0.963846831	0.744885072	B2M
chr15	45353745	45354113	4	0	0	18.08695652	3.79330696	0.546448087	0.606359649	0	SORD
chr15	45394413	45395154	11	56	2350.5	229.8394062	31.00010642	0.99198262	1	0	DUOX2
chr15	45746318	45746569	4	0	0	3.354581673	1.678837379	0.90052356	0.872093023	0	RP11-519G16.3
chr15	48760259	48760717	0	1	41	1.781659389	2.639209695	0.961038961	0.688102894	0.582969432	FBN1
chr15	52217477	52217824	0	2	78	6.841498559	2.766765723	0.986940299	1	0	RP11-56B16.2,TMOD3
chr15	56175729	56176331	0	3	32.96	2.144518272	1.575575047	0.99009901	NA	0.181063123	NEDD4
chr15	56958677	56958969	0	1	54	1.095890411	1.042446852	0.641304348	0.314152411	0.465753425	ZNF280D
chr15	59920743	59921027	0	1	7.99	6.549295775	2.684272044	0.994987469	0.998201439	0	GCNT3
chr15	59981129	59981279	0	2	94	5.933333333	1.577621275	0.767019667	0.523954373	0	RP11-361D15.2,BNIP2
chr15	61656594	61657156	0	1	40.99	5.839857651	3.937588544	0.992110454	1	0	RP11-507B12.2
chr15	61941885	61942441	3	0	0	2.732014388	2.736993488	0.617647059	1	0.228417266	RP11-507B12.1
chr15	62502728	62503176	4	0	0	0.667410714	0.471140799	0.99009901	1	0.332589286	NA
chr15	63989921	63990376	0	1	71	0.668131868	0.528085724	0.986842105	1	0.36043956	RP11-317G6.1,HERC1
chr15	64312211	64312320	0	2	39.99	9.486238532	2.182560902	0.896583564	0.987717503	0	DAPK2
chr15	65427149	65427847	4	15	706	15.34527221	4.799682027	0.989621942	1	0	NA
chr15	65873059	65873835	41	5	220.97	214.2358247	96.65403445	0.998370746	1	0	VWA9
chr15	65873142	65873792	8	56	2756.81	252.5	45.5064577	0.951684616	0.975210931	0	VWA9
chr15	66214911	66215044	0	1	34	4.37593985	1.229961206	0.859778598	0.856502242	0	MEGF11
chr15	66928545	66929527	0	1	54	17.83197556	6.259760279	0.993451824	1	0	RP11-321F6.1
chr15	67077723	67078233	0	22	940.65	47.33529412	11.78514059	0.993688007	0.988064349	0	NA
chr15	68653276	68654034	0	2	88	4.794195251	2.425103555	0.949707602	0.74127907	0.023746702	ITGA11
chr15	68705512	68706196	0	1	60	5.757309942	3.77428074	0.993705036	1	0	ITGA11
chr15	69678071	69678136	0	1	29.99	8.292307692	2.558383365	0.512357414	0.28792735	0	PAQR5
chr15	70419658	70420023	0	8	374	4.375342466	2.504559175	0.986175115	1	0	NA
chr15	71210190	71210741	0	3	68	4.609800363	2.417084938	1	1	0	LRRC49
chr15	71370972	71371349	0	13	434	14.30503979	6.623629516	0.993936053	1	0	NA
chr15	72556895	72557458	3	0	0	0.975133215	1.670798123	0.472850679	0.601423488	0.696269982	PARP6
chr15	74020562	74021718	0	7	283	10.86591696	3.550697715	0.989766082	1	0	NA
chr15	74485483	74487265	0	8	396	11.7704826	4.184784004	1	0.684777728	0.001683502	STRA6
chr15	74485782	74487334	2	8	277.78	11.33311856	4.281401407	0.388222465	0.758921491	0.00193299	STRA6
chr15	74707228	74708231	0	1	59	0.811565304	1.938070559	0.386585366	0.796474359	0.846460618	SEMA7A
chr15	74716059	74716668	0	2	122	3.087027915	2.110411878	0.990384615	0.995073892	0.137931034	SEMA7A
chr15	74892837	74893217	4	0	0	1.092105263	0.902884727	0.968609865	1	0.213157895	CLK3
chr15	75051315	75051516	0	3	174	4.447761194	1.499090093	0.383522727	0.987804878	0	NA
chr15	75092991	75093719	6	9	455	22.25412088	6.235751631	0.884978992	0.972685185	0	CSK
chr15	75093162	75093396	0	12	528	21.04273504	6.358779061	0.45362293	0.258510783	0	CSK
chr15	75133750	75134449	6	0	0	2.327610873	2.368117121	0.715053763	0.298352125	0.281831187	ULK3
chr15	75365596	75366351	0	1	13	0.876821192	1.386569625	0.358552632	0.610820244	0.585430464	PPCDC
chr15	75516934	75517118	0	6	349.86	18.88043478	2.193579521	0.991790662	0.894013739	0	NA
chr15	75974709	75975052	6	14	718	24.02332362	6.822149959	1	0.977924945	0	CSPG4
chr15	76432294	76432867	1	3	81	3.811518325	1.774181708	0.983213429	1	0.02443281	C15orf27
chr15	77230958	77231267	0	1	45	4.252427184	2.382725507	0.749588138	1	0.03236246	RCN2
chr15	77910843	134262511	12	0	0	0.202749175	30.88176516	0.99976071	NA	0.945009309	NA
chr15	78834518	78834882	0	1	60	2.728021978	3.208879411	0.301435407	0.469353484	0.115384615	PSMA4
chr15	79706622	79710020	0	1	19	0.081812831	0.274079353	1	1	0.918187169	NA
chr15	80281757	80281949	0	1	60	1.375	0.927024811	0.983333333	1	0.3125	NA
chr15	80935128	80935310	0	2	110	12.98901099	3.438612375	0.992366412	0.991855204	0	NA
chr15	80935132	80935308	0	1	67	13.07954545	3.451684671	0.961878829	0.976929902	0	NA
chr15	81248074	81248683	0	4	259.96	9.011494253	4.360766933	0.965317919	0.884816754	0	MESDC2
chr15	83691060	83691256	0	2	70	4.591836735	1.391202201	0.989189189	1	0	RP11-90B9.2,RP11-382A20.7,BTBD1,RP11-382A20.5
chr15	85342939	85343318	0	5	219	56.31662269	6.045126098	0.992833517	0.981166913	0	ZNF592
chr15	85874076	85874470	0	1	42	2.467005076	1.45671129	0.991769547	1	0.065989848	NA
chr15	86124185	86124547	0	2	130	4.063535912	2.169310476	0.526484751	0.48735119	0	AKAP13
chr15	88476396	88476726	6	0	0	9.060606061	9.272766884	0.006154583	0.376756066	0	NTRK3
chr15	89926589	89926977	0	9	501	6.358247423	1.38400622	0.990595611	1	0	LINC00925
chr15	91369692	91370323	0	2	128	2.234548336	1.722088644	0.9875	1	0.12044374	NA
chr15	92999837	93000201	0	3	86	5.043956044	1.8526019	0.990551181	0.996784566	0	ST8SIA2
chr15	98544206	98545504	0	1	41	5.099383667	4.237569468	0.992	0.448233361	0.054699538	NA
chr15	98544390	98545629	0	3	69	5.744955609	4.702566226	0.579449747	0.468568102	0.05165456	NA
chr15	98544742	98545481	2	2	70	4.699594046	3.20970068	0.571428571	0.277117973	0.048714479	NA
chr15	98676944	98677140	0	1	71	8.846938776	2.327089979	0.993027888	0.947305389	0	CTD-2544M6.1
chr15	99634022	99634602	0	7	120.98	4.182758621	3.267031656	0.985347985	1	0.182758621	RP11-654A16.3
chr15	99977569	99977742	6	0	0	10.6416185	3.225423167	0.833333333	1	0	NA
chr16	10023633	33957505	4	0	0	2.188963031	156.6686644	0	0.166797457	0.926481557	NA
chr16	10529706	34181413	28	0	0	2.353533722	158.4066648	1	0.407936786	0.924273711	NA
chr16	11608530	11608920	0	3	88	2.912820513	1.470248451	0.985037406	1	0.015384615	CTD-3088G3.8
chr16	12663070	12663994	0	29	1183.98	38.11471861	6.444387456	0.966583817	0.978617603	0	CTD-3037G24.3,SNX29
chr16	12822243	12822668	0	1	64	1.089411765	0.818323038	0.984375	1	0.294117647	CPPED1
chr16	12912323	12912997	1	4	196	10.85459941	5.4027346	0.996270976	1	0	NA
chr16	1365653	1370248	0	1	71	0.406528836	1.779865881	0.650118203	0.58559322	0.904026115	LA16c-358B7.3,UBE2I
chr16	14014206	14014394	0	1	8	9.127659574	3.864002011	0.271288453	0.912979351	0	ERCC4
chr16	1470801	1471021	0	2	72	7.395454545	2.492347793	0.658927142	0.785425101	0.004545455	C16orf91
chr16	15396528	15397705	0	1	55.96	7.709430756	3.032341295	0.994419643	1	0	NA
chr16	17301103	17301233	0	5	282.88	47.62307692	8.929868105	0.995208624	1	0	XYLT1
chr16	17409438	17410127	4	0	0	2.75616836	1.229202182	0.985948478	0.284741144	0	XYLT1
chr16	17838119	17838645	0	1	53	2.140684411	2.117997006	0.359859155	0.665706052	0.123574144	NA
chr16	1821130	1821387	0	1	42	4.6692607	3.401125449	0.247605011	0.686056459	0.167315175	NME3
chr16	2091181	2091658	0	2	40	20.58490566	7.500078451	0.993685872	0.936534216	0	NTHL1
chr16	22121970	22122168	0	1	73	2.085858586	1.200884363	0.99270073	0.204096562	0	VWA3A
chr16	2222510	2223240	0	1	56	3.397260274	3.509828572	0.364381957	0.410964551	0.073972603	TRAF7
chr16	22325330	22325671	0	2	72	1.897360704	1.448436942	0.605555556	1	0.175953079	POLR3E
chr16	2271972	2272398	12	0	0	12.92488263	7.002614576	0.99044586	1	0	NA
chr16	2273935	2274178	0	3	196	10.3127572	1.587282862	0.453303965	1	0	E4F1
chr16	2288471	2289429	0	13	618	41.02400835	9.632411351	0.909697756	0.946099291	0	DNASE1L2,ECI1
chr16	2293180	2293381	0	2	88	2.895522388	2.305958074	0.979274611	0.711433757	0.243781095	ECI1
chr16	23637455	23637605	0	2	15.98	18.04666667	7.623067332	0.969470828	0.487523992	0	PALB2
chr16	24849681	24849782	0	1	54	2.97029703	0.999558769	0.993333333	1	0	NA
chr16	24979152	24979367	0	8	280.97	20.48837209	5.033710052	0.942989865	0.922044399	0	ARHGAP17
chr16	25084059	25084399	2	11	477.97	45.66470588	8.28424736	0.99406244	0.999733901	0	NA
chr16	26267655	35239763	3	0	0	6.642796654	200.5845977	NA	0.998582796	0.894953895	NA
chr16	26291024	26291401	0	3	61.98	6.546419098	3.869707446	0.99461642	1	0	NA
chr16	26317567	35275116	9	0	0	6.693629697	200.7576574	NA	0.216682981	0.891820742	NA
chr16	27543267	27543554	12	43	1777.84	131.7770035	10.53808891	1	1	0	GTF3C1
chr16	27796450	33907187	6	0	0	6.08433189	209.35348	NA	0.788117855	0.885436241	NA
chr16	27800916	27801262	0	1	7.98	10.43352601	3.015840213	0.520841604	0.357033248	0	GSG1L
chr16	27801149	27801550	2	1	81	6.36159601	2.052046347	0.222328244	0.460420032	0	GSG1L
chr16	27818466	27818740	0	8	425	15.40510949	3.56177642	0.990797546	0.880843263	0	GSG1L
chr16	2811662	2811792	0	1	46	10.41538462	1.93265308	0.56932453	0.667808219	0	SRRM2
chr16	28147150	28147261	0	1	60	2.216216216	0.6210338	0.991150442	0.991150442	0	XPO6
chr16	28300079	28300457	8	2	116	6.912698413	2.812537618	0.997811816	0.926923077	0	RP11-57A19.2
chr16	28620894	28621311	4	0	0	3.455635492	1.814826532	0.425055928	0.721098266	0	SULT1A1
chr16	28878982	28879230	0	9	516	63.53225806	14.41993215	0.993144936	0.97131067	0	SH2B1
chr16	29677554	29678244	0	2	56	6.494202899	3.901779009	0.98879203	0.993301435	0.004347826	SPN,QPRT
chr16	30080700	30080959	0	2	15.98	18.07335907	12.60900061	0.295146727	0.780781663	0.081081081	ALDOA
chr16	30080942	30081247	0	1	52	5.626229508	4.876638914	0.176977291	0.333016627	0.180327869	ALDOA
chr16	30581670	30582391	1	1	60	1.53814147	2.223690723	0.404950495	0.724757953	0.589459085	ZNF688
chr16	31382793	31383026	0	1	26	2.412017167	1.267701025	0.837662338	0.342105263	0.068669528	ITGAX
chr16	31718543	31718709	0	5	182	32.63855422	5.023027247	0.993618961	1	0	CLUHP3
chr16	32551574	32551912	4	0	0	0.884615385	0.319485533	0.943396226	1	0.115384615	NA
chr16	3377498	3377651	0	1	16.99	4.692810458	1.396920262	1	1	0	NA
chr16	33871993	33872173	20	0	0	132.3555556	49.62499619	0.297675408	0.165615196	0	NA
chr16	33872215	46499441	184	0	0	98.23136713	2261.540464	0.704957631	0.570178244	0.975556943	NA
chr16	33879739	42599685	59	0	0	4.754307882	178.3098953	0.251671878	NA	0.973916008	NA
chr16	33886113	33886489	100	0	0	101.7234043	137.4997992	0.724565469	0.254385508	0	NA
chr16	33949517	33951832	3	0	0	24.27386609	37.19913356	0.996515679	0.548440066	0.298488121	NA
chr16	33998073	33998373	4	0	0	90.49333333	45.80272869	0.86643255	0.95435889	0	NA
chr16	34009799	34009990	6	0	0	7.010471204	4.241393539	0.347152267	0.513705584	0	NA
chr16	34022047	67320478	4	0	0	36.38550768	1390.788512	0.642496999	0.411547912	0.965917673	NA
chr16	348111	348262	3	0	0	24.8013245	2.94995761	0.487342995	0.722679534	0	AXIN1
chr16	34963271	34963705	6	0	0	8.516129032	4.767977645	0.462339253	0.551780822	0	NA
chr16	35232492	35232792	11	0	0	795.9066667	686.6338505	0.950098232	0.530215827	0	NA
chr16	35240603	69706154	6	0	0	34.80992441	1366.885612	0.426071741	0.314176245	0.963110469	NA
chr16	35272062	35272368	0	1	20	22.33333333	18.36485703	0.830889541	0.523076923	0.14379085	NA
chr16	35274910	35275116	10	0	0	76.73786408	48.53473607	0.83722207	0.216682981	0	NA
chr16	42385190	46450694	17	0	0	292.2270294	3969.116877	NA	0.261447296	0.984037403	NA
chr16	46665786	46666146	0	2	49.92	2.375	1.240939384	0.522292994	0.714574899	0.133333333	NA
chr16	46920618	46921893	4	5	196	8.101176471	2.461937422	0.990111248	1	0	GPT2
chr16	4718580	4719026	0	2	64	7.00896861	2.770748926	0.514390372	0.701657459	0	MGRN1
chr16	47694414	47694644	0	1	73	1.147826087	0.944029092	0.990990991	0.841530055	0.382608696	PHKB
chr16	48138580	48138888	16	32	1343.99	83.6461039	18.63111011	1	0.988069104	0	ABCC12
chr16	48247175	48247637	0	22	950	29.86363636	7.421801436	0.992816092	1	0	ABCC11
chr16	50575619	50577106	0	1	30	9.700067249	2.748873951	0.337050805	0.640495868	0	NA
chr16	50765683	50766440	0	1	22	5.870541612	2.673148708	0.849206349	1	0.007926024	NOD2
chr16	5085719	5086116	0	2	78	6.438287154	2.955479066	0.991489362	0.863338789	0	RP11-165E7.1,ALG1
chr16	50950649	50951182	0	1	18	3.797373358	2.900513095	0.995405819	0.99009901	0.054409006	NA
chr16	52738869	96336487	4	0	0	0.188787774	23.34775187	0.998552074	NA	0.942225843	NA
chr16	5464161	5464293	0	1	53	1.833333333	0.552770798	0.988888889	1	0.083333333	RP11-420N3.2
chr16	55035558	55036995	0	1	62	3.079331942	1.997729428	0.474885845	0.761306533	0.102296451	NA
chr16	55676983	55677134	0	2	86	2.17218543	1.992574259	0.975609756	1	0.456953642	NA
chr16	56435590	56435741	4	0	0	5.721854305	0.720181548	0.943217666	1	0	AMFR
chr16	564747	565103	0	1	30	1.421348315	1.569367719	0.970588235	1	0.494382022	RAB11FIP3
chr16	564819	134259682	6	0	0	14.20795609	851.3015691	0.645833333	NA	0.940995123	NA
chr16	566593	46441381	52	0	0	27.34613115	1190.341256	NA	0.243936963	0.938264325	NA
chr16	56779485	56779716	3	0	0	3.74025974	1.323146559	0.99	0.86654479	0.004329004	NUP93
chr16	569742	58978133	32	0	0	21.73640618	1055.260512	1	NA	0.939876892	NA
chr16	58530568	58531671	1	2	50	8.165911151	4.711306423	1	1	0	RNU6-103P,NDRG4
chr16	59914967	59915143	0	1	71	1.693181818	0.712836118	0.986486486	0.746478873	0.147727273	RP11-430C1.1
chr16	66028192	66028477	4	0	0	4.277192982	1.947649735	0.938871473	0.9	0	NA
chr16	66305118	66305578	0	4	292	1.317391304	1.019015797	0.987951807	1	0.358695652	NA
chr16	66839679	66839886	0	1	67	2.536231884	0.809002072	0.932038835	1	0	NAE1
chr16	67478492	67478654	0	2	68	7.586419753	2.176317713	0.565090909	0.679914071	0	ATP6V0D1
chr16	67697032	67697295	6	18	757.98	77.5513308	9.918500023	1	0.939726696	0	ENKD1
chr16	68286468	68286618	4	0	0	3.086666667	0.992885805	0.286427977	0.349659864	0	PLA2G15
chr16	68553327	68553729	0	1	40	1.368159204	0.784667179	0.989473684	1	0.084577114	NA
chr16	68867118	68867265	0	1	8	16.02721088	6.535039599	0.802421925	0.307378975	0	CDH1
chr16	69752068	69752332	0	2	116	3.431818182	2.233332819	0.64159812	0.317371938	0	NQO1
chr16	70163206	70164422	4	2	18	9.735197368	4.413713449	0.965474723	0.913738019	0.007401316	PDPR
chr16	70977516	70978051	0	2	90	4.377570093	1.559853121	0.993127148	0.994117647	0	HYDIN
chr16	71518574	71518943	0	2	32	1.582655827	1.244749403	0.961538462	1	0.319783198	AC010547.9,ZNF19
chr16	71719832	71720185	0	5	243	6.461756374	2.692836847	0.986873508	0.945121951	0	PHLPP2
chr16	724132	42396076	156	0	0	1.735698819	125.1485036	0.422222222	NA	0.934138542	NA
chr16	73068523	73068673	4	0	0	3.986666667	0.162754075	0.995024876	0.973105134	0	ZFHX3
chr16	74803988	74804166	0	4	146	22.58426966	6.707046418	0.994441871	0.958113208	0	FA2H
chr16	75959439	75959776	0	2	64	2.267062315	2.453099772	1	1	0.287833828	NA
chr16	77326750	77326917	0	1	13	3.820359281	1.319160453	0.924843424	0.343470483	0	ADAMTS18
chr16	78807877	78808258	4	42	2019	22.31233596	4.402883814	0.990701001	1	0	WWOX
chr16	79374340	79374554	3	0	0	2.663551402	0.94665101	0.36407767	0.442718447	0.112149533	NA
chr16	81493321	81493789	0	4	248	4.549145299	3.115946598	0.990049751	1	0.072649573	CMIP
chr16	81597392	81597588	4	0	0	5.602040816	3.159823671	0.994871795	0.998668442	0	CMIP
chr16	81597788	81597939	4	0	0	1.98013245	0.139545083	0.995	1	0	CMIP
chr16	81649168	81649316	0	1	38	11.33783784	5.025010494	0.499463711	0.775945017	0	CMIP
chr16	83383920	83384259	2	5	294	2.519174041	1.679852298	1	1	0.085545723	CDH13
chr16	84009900	84010083	0	14	566	11.26229508	3.901386776	0.986123959	1	0	NECAB2
chr16	84214620	84215007	0	1	9	1.496124031	1.091124856	0.339468303	0.727272727	0.310077519	TAF1C
chr16	84642214	84644156	0	2	66	5.731719876	3.094564024	0.751836735	0.418355185	0.030895984	COTL1
chr16	84656194	84656272	0	1	40	7.051282051	3.547832259	0.996376812	0.996376812	0	NA
chr16	84845303	84845722	0	4	135	3.670644391	3.012523156	0.992890995	1	0.105011933	NA
chr16	84867983	84868554	0	8	356	18.01926445	4.743285067	0.990273275	1	0	CRISPLD2
chr16	85100517	85100671	0	4	126	11.37012987	1.798091697	0.992028344	0.544723142	0	KIAA0513
chr16	85432626	85433223	0	7	198	9.21440536	4.057079367	0.990030675	0.950668896	0	NA
chr16	85563898	85564048	4	0	0	4.013333333	0.162754075	0.995024876	0.610015175	0	NA
chr16	85659121	85659262	0	2	80	4.893617021	1.127994063	0.985018727	1	0	GSE1
chr16	85777082	85777655	4	2	96	4.092495637	1.812357105	0.997429306	1	0	RP11-568J23.4,C16orf74
chr16	87090264	87090476	0	4	129	7.070754717	1.822214441	0.992570579	1	0	NA
chr16	87408031	87408728	0	4	147.9	9.423242468	3.36795249	0.986648865	0.992633517	0	FBXO31
chr16	87503280	87503681	0	1	66	1.738154613	1.509327801	0.995708155	0.994594595	0.234413965	ZCCHC14
chr16	87536120	87536552	0	15	555	17.67592593	8.260042937	0.172583082	0.64277839	0	RP11-482M8.1
chr16	87604417	87604621	0	1	39	2.480392157	1.675839808	0.980263158	0.833333333	0.093137255	NA
chr16	88383054	88383546	0	6	192	27.2195122	13.6782342	0.889088729	0.809499576	0	NA
chr16	88699263	88700476	0	12	587	17.86974444	4.698267526	0.990243902	1	0	NA
chr16	88714453	88717449	0	2	137	0.928571429	2.250256942	0.681850035	1	0.731975968	CYBA
chr16	88793292	88793442	4	0	0	7.3	0.754983444	0.550632911	0.711832061	0	PIEZO1
chr16	88829292	88830006	6	0	0	6.340336134	2.72664473	0.670068027	0.321770335	0	PIEZO1
chr16	88906392	88906542	4	0	0	1.993333333	0.081377037	0.995024876	0.27297668	0	GALNS
chr16	89061987	89062449	0	2	82	1.274891775	1.054867859	0.980582524	1	0.253246753	NA
chr16	89792837	89793168	4	0	0	0.885196375	0.318784807	0.99009901	1	0.114803625	ZNF276
chr16	90001628	90001929	2	1	8	13.76079734	3.519654076	0.343012276	0.575434661	0	TUBB3,TUBB3
chr16	90183432	90183773	13	0	0	289.9970674	96.34123428	0.194425707	0.833009585	0	FAM157C,RP11-356C4.5
chr17	10360837	10360988	4	0	0	10.21854305	4.99522161	0.607451159	0.829621381	0	RP11-799N11.1,MYH4,CTC-297N7.11
chr17	12848953	12849276	0	16	598.88	42.89783282	8.255522307	0.990428441	1	0	ARHGAP44
chr17	12986910	12987397	0	2	136	3.661190965	2.197205855	0.98960499	0.989296636	0	NA
chr17	13888229	13888380	4	0	0	3.960264901	0.279090166	0.908675799	1	0	COX10-AS1
chr17	1556927	1557169	0	1	50	4.681818182	1.649567937	0.484804631	0.45344705	0	PRPF8
chr17	1561913	1562834	0	1	8	2.027144408	2.129958325	0.497366441	0.935897436	0.371335505	PRPF8
chr17	15787832	15788123	0	1	41	0.979381443	0.877117053	0.97826087	1	0.395189003	NA
chr17	16284410	16285275	0	1	58.99	2.662427746	6.098747043	0.987804878	0.221308667	0.767630058	UBB
chr17	16284420	16285286	0	2	139	2.918013857	6.540439048	0.948692153	0.250644745	0.766743649	UBB
chr17	16342647	16342908	0	1	67	3.659003831	1.094485202	0.547546012	0.804545455	0.022988506	FAM211A-AS1
chr17	16342698	16342928	0	1	30	3.708695652	1.133449158	0.492574257	0.934895833	0.026086957	FAM211A-AS1
chr17	16906141	16906560	0	1	13.88	10.03341289	2.768529339	0.991651206	0.810709838	0	NA
chr17	17283703	17284448	12	0	0	20.90872483	4.717210142	0.994615385	0.66521265	0	NA
chr17	17283703	17284517	3	9	444	20.64496314	4.71919005	0.994615385	1	0	NA
chr17	17283857	17284490	10	0	0	19.52922591	3.758026549	0.29844098	0.860177675	0	NA
chr17	17371067	17371422	4	12	516	10.32957746	4.257367909	0.989690722	1	0	NA
chr17	17669278	17669500	0	1	30	1.234234234	0.972180191	0.972222222	0.588235294	0.382882883	RAI1-AS1,RAI1
chr17	17686141	17686366	7	0	0	10.12	3.149433812	0.994631902	1	0.004444444	RAI1
chr17	18029148	18029326	0	7	261	19.46067416	2.370493618	0.991689751	1	0	MYO15A
chr17	18034998	18035824	0	4	176	5.516949153	3.376722538	0.58462867	0.691320293	0.049636804	MYO15A
chr17	18094721	18095328	4	0	0	1.146622735	2.012297685	0.991341991	1	0.726523888	ALKBH5
chr17	18173360	18173523	0	1	34	1.018404908	0.999830615	0.973684211	1	0.490797546	NA
chr17	18816167	18816538	0	8	500	6.673854447	3.09226336	0.987783595	0.910474485	0	PRPSAP2
chr17	18926194	18926396	0	5	174.91	7.173267327	1.179309337	0.986764706	1	0	GRAP
chr17	19161575	19161836	0	1	32	1.264367816	1.645565992	0.96875	1	0.590038314	EPN2
chr17	1961679	1961829	4	0	0	8.453333333	1.643519259	0.644459551	0.518257527	0	HIC1
chr17	1961872	1962022	4	0	0	4.066666667	0.274873708	0.222162162	0.643548387	0	HIC1
chr17	19627353	19628661	0	2	102	1.606269113	1.791977662	0.90648855	0.981949458	0.410550459	NA
chr17	21117877	21118311	4	10	360	31.28571429	6.469811397	0.96733945	1	0	AC087294.2,TMEM11
chr17	21147202	21147623	0	2	80	2.874109264	1.437806285	0.573033708	1	0	C17orf103
chr17	2179390	2179736	0	1	69	0.86416185	0.544588743	0.985507246	1	0.225433526	SMG6
chr17	22030588	22030788	6	0	0	558.785	394.6094383	0.990289662	0.011520028	0	RP11-846F4.9
chr17	22233298	22234152	0	2	47.94	6.87704918	4.907348856	0.516357206	0.333333333	0.050351288	NA
chr17	27168180	27168385	1	13	457	48.54634146	6.590758406	1	0.95790378	0	FAM222B
chr17	27910020	27910593	0	1	36	1.567190227	1.70138183	0.419917864	0.757925072	0.380453752	RP11-68I3.2,GIT1
chr17	29765780	29766486	5	9	329	5.065155807	2.940149645	0.981617647	1	0	RAB11FIP4
chr17	33242363	33242541	0	1	69	1.606741573	0.794899153	0.985915493	1	0.196629213	NA
chr17	33460210	33460425	0	1	48	2.706976744	1.519699381	0.690544413	0.926136364	0	NLE1
chr17	34105957	34106108	4	0	0	2.874172185	0.674066789	0.449472097	0.221405229	0	MMP28
chr17	3455436	3456196	6	8	303.7	27.71447368	6.430912269	0.990754438	1	0	TRPV3
chr17	35421901	35422263	0	1	24	1.35359116	1.434326927	NA	1	0.287292818	NA
chr17	3567082	3567539	0	1	49	1.227571116	1.582406419	0.47979798	0.981481481	0.525164114	TAX1BP3,P2RX5-TAX1BP3
chr17	3628073	3628776	0	4	212	14.10241821	3.580932968	0.785634744	0.900065746	0	GSG2,ITGAE
chr17	37592004	37592288	2	20	1112.59	144.8239437	18.12254813	0.985487463	0.999932167	0	MED1
chr17	37681901	37682213	0	1	8	12.64102564	14.47364923	1	0.389333971	0.157051282	CDK12
chr17	3782780	3783827	6	9	383.99	23.65234002	6.100202117	0.882916053	1	0	CAMKK1
chr17	3782974	3783418	0	2	130	27.93243243	5.398108814	0.380589914	0.452115514	0	CAMKK1
chr17	3798455	3799747	4	0	0	6.966718266	4.394054603	0.995652174	0.481012658	0.108359133	NA
chr17	3798455	3799910	3	3	105.95	7.056357388	4.187477543	0.995652174	0.992732558	0.096219931	P2RX1
chr17	3798480	3799747	3	0	0	6.968429361	4.435340706	0.879837067	0.481012658	0.110497238	NA
chr17	38127058	38127870	0	1	61	1.951970443	1.661327311	0.989864865	1	0.286945813	GSDMA
chr17	38243440	38243563	0	1	29.91	6.650406504	3.04167193	0.225570033	0.257152706	0	THRA
chr17	3826103	3827264	0	1	63	8.412575366	4.343694272	0.993537964	0.920308483	0	ATP2A3
chr17	38498622	38498773	4	0	0	2.258278146	0.466969604	0.256656017	0.304615385	0	CTD-2267D19.2,RARA
chr17	38498996	38499146	4	0	0	4.473333333	0.771981577	0.468920393	0.478074866	0	CTD-2267D19.2,RARA
chr17	38974671	38975124	0	1	64	3.121412804	2.938787685	0.582278481	0.822966507	0.337748344	KRT10
chr17	39738729	39739524	3	0	0	2.231446541	2.313594996	0.871186441	0.783783784	0.293081761	KRT14
chr17	39739890	39740091	0	1	39	5.990049751	1.84199235	0.657232704	0.599372385	0	KRT14
chr17	39788944	39789417	6	6	176	42.63636364	15.60990189	0.722478386	0.681525038	0	KRT42P,JUP
chr17	40061031	40061945	0	9	126	14.11925602	4.900765927	0.88546798	0.98656967	0	ACLY
chr17	4102631	4102727	0	1	86.99	2.46875	0.749348676	0.991631799	0.991631799	0	ANKFY1
chr17	41247798	41248331	0	1	7.96	9.808630394	10.35889556	0.696578438	0.24609375	0.275797373	BRCA1
chr17	42071993	42072292	0	2	58	12.15719064	3.420189926	0.993548387	0.99589491	0	PYY
chr17	42155721	42155953	0	1	84	3.594827586	1.348552534	0.640510949	0.304185351	0	HDAC5
chr17	42155741	42155967	0	1	68	3.769911504	1.602038798	0.527210884	0.335215243	0	HDAC5
chr17	42429545	42429786	0	1	72	4.493775934	2.220463732	0.288672351	0.358095238	0	GRN
chr17	42668222	42668630	0	1	54	13.48529412	3.69880471	0.322902406	0.737080103	0	NA
chr17	42829039	42829314	4	0	0	2.781818182	2.655292547	0.587901701	0.366574331	0.112727273	DBF4B
chr17	42977210	42978108	1	3	75.72	8.555679287	3.399154231	0.848353014	0.992424242	0.001113586	CCDC103,FAM187A
chr17	43166974	43167343	0	2	102	13.100271	6.133406233	0.919847328	0.991751577	0	NMT1
chr17	43367116	43367304	1	9	457	22.64893617	1.968947482	0.953557733	1	0	MAP3K14
chr17	43524090	43525634	3	0	0	1.036917098	3.803708284	0.976744186	0.315242494	0.851683938	PLEKHM1
chr17	43761125	43761361	1	18	1147.98	44.26271186	5.044594298	0.99106933	0.999792617	0	CRHR1,RP11-105N13.4
chr17	4386805	4387164	4	0	0	1.423398329	1.08116755	0.878504673	0.704225352	0.167130919	RP13-580F15.2,SPNS3
chr17	44185489	44185627	0	1	26	1.652173913	1.487397172	0.385786802	1	0.376811594	KANSL1
chr17	4566874	4567256	0	3	84	13.0104712	3.322916666	0.995234854	1	0	NA
chr17	45727562	45727806	0	1	88	1.159836066	0.985065516	0.575250836	1	0.418032787	KPNB1
chr17	46134797	46135737	0	1	81	1.69787234	2.340257247	0.723646724	0.547337278	0.495744681	NFE2L1
chr17	4623520	4623762	0	1	74	3.285123967	1.7666872	0.798295455	0.612535613	0	ARRB2
chr17	4623556	4623767	0	1	38	3.658767773	1.604837591	0.889830508	0.6241033	0	ARRB2
chr17	46980721	46981019	7	21	788	72.4966443	10.87119472	1	0.980683269	0	SUMO2P17
chr17	47782116	47783436	7	41	1805	112.1962121	39.38348928	1	0.957651218	0	SLC35B1
chr17	48230701	48231064	0	1	40	0.782369146	0.944473796	0.781818182	1	0.578512397	NA
chr17	48264450	48265300	0	2	176	7.008235294	6.569353299	0.26345879	0.61489587	0.365882353	COL1A1
chr17	48264815	48265486	0	3	184	9.667660209	5.570157902	0.991587802	0.61358811	0	COL1A1
chr17	48267902	48268271	0	1	55	5.62601626	5.646878468	0.409175449	0.703805847	0.162601626	COL1A1
chr17	48267903	48268256	0	1	70	5.305949008	5.562663247	0.405220634	0.600656455	0.169971671	COL1A1
chr17	48272932	48273331	1	1	47	6.303258145	5.466761208	0.724514563	0.72248062	0	COL1A1
chr17	48272961	48273336	1	1	82	6.088	5.568505724	0.559202814	0.740074906	0	COL1A1
chr17	48273844	48274031	0	1	95	7.721925134	6.922620484	0.281003251	0.831858407	0.197860963	COL1A1
chr17	48273977	48274406	0	3	174	4.258741259	6.252697268	0.441207627	0.459404601	0.247086247	COL1A1
chr17	48273982	48274417	0	1	52	4.52183908	6.455959116	0.430735931	0.579161028	0.243678161	COL1A1
chr17	48273982	48274426	0	1	59	4.695945946	6.503975344	0.430735931	0.658998647	0.238738739	COL1A1
chr17	48275521	48275865	1	2	121	3.898255814	3.093240452	0.43956044	0.945371775	0.093023256	COL1A1
chr17	48275532	48275865	0	1	34	3.78978979	3.083076583	0.412280702	0.945371775	0.096096096	COL1A1
chr17	48377524	48377776	0	19	760	17.67460317	3.475148427	0.990205681	1	0	NA
chr17	48865380	48867017	0	3	193	26.01649359	7.907859528	0.992170022	0.997018485	0	NA
chr17	49471146	49471296	4	0	0	12.32666667	1.213791122	0.372337141	0.729585799	0	NA
chr17	49596556	49596780	0	1	52	2.977678571	1.96724108	0.983783784	1	0.044642857	NA
chr17	5165030	5165831	0	2	68	5.699126092	3.507881155	0.681095406	0.808450704	0	NA
chr17	5175396	5176139	4	0	0	2.176312248	2.151685025	0.691954023	0.235836627	0.344549125	NA
chr17	5279214	5279618	0	8	425.7	62.08663366	9.958325019	0.992716679	1	0	NUP88,RABEP1
chr17	5356939	5357214	0	1	48	1.825454545	2.006916965	0.980769231	0.586466165	0.414545455	DHX33
chr17	53770999	53771451	4	0	0	2.628318584	1.898740571	0.533333333	1	0.342920354	NA
chr17	54055639	54055766	0	1	52	14.77165354	2.529165236	0.991772152	0.98156682	0	NA
chr17	55649401	55650005	2	2	74	7.559602649	1.666207925	0.993581515	0.711431743	0	MSI2
chr17	56434414	56435230	0	1	8	13.4375	10.96578974	1	0.384243458	0.084558824	BZRAP1-AS1,RNF43
chr17	564543	99386801	23	0	0	6.748720062	1713.933902	NA	0.072892938	0.922611653	NA
chr17	564726	79948155	24	0	0	6.849569083	1727.34552	1	NA	0.923458761	NA
chr17	565474	93905246	6	0	0	6.748797069	1713.943797	NA	0.072892938	0.922611244	NA
chr17	565780	134263860	650	0	0	6.748822682	1713.947049	NA	0.072892938	0.92261095	NA
chr17	56720566	56720854	0	1	57	1.065972222	0.600192468	0.984615385	1	0.149305556	TEX14
chr17	57219700	57220165	0	4	51.99	5.361290323	2.87791114	0.989484753	1	0	SKA2
chr17	57374076	57375682	3	0	0	0.558530511	1.167747918	0.99009901	1	0.813823163	NA
chr17	57752143	57754360	4	0	0	0.285972034	0.903731983	0.554493308	0.200630252	0.864230943	CLTC,PTRH2
chr17	58692382	58692804	0	2	124	2.656398104	2.455855622	0.828046745	0.940425532	0.17535545	PPM1D
chr17	61077283	61077746	0	1	59	1.142548596	1.465655628	0.985559567	0.988416988	0.591792657	NA
chr17	61529571	61529703	3	0	0	11.66666667	2.411043615	0.86746988	0.968013468	0	NA
chr17	61838307	61838623	3	0	0	2.417721519	3.752999121	0.396131203	0.37816245	0.528481013	CCDC47
chr17	61908516	61908765	0	2	138	3.698795181	1.356835496	0.287964004	0.643854749	0	PSMC5
chr17	62499921	62500157	0	1	96.96	3.292372881	3.186854801	0.66552901	0.429416112	0.296610169	DDX5
chr17	62829268	62829419	4	0	0	4.298013245	0.524810934	0.995	0.684532925	0	PLEKHM1P
chr17	62916435	62916782	0	2	90	16.96253602	5.952383817	0.995633188	1	0	NA
chr17	64235654	64236026	4	0	0	1.610215054	0.487701386	0.993197279	1	0	APOH
chr17	64642370	64642753	6	9	450	11.23237598	4.880910366	0.98915009	1	0	PRKCA
chr17	65020845	65021265	2	3	176	22.29047619	7.517053929	0.990701001	1	0	CACNG4
chr17	65050729	65050979	0	1	23	1.424	1.915260818	0.747252747	1	0.544	CACNG1
chr17	65105246	65105621	0	6	408	4.909333333	4.282341208	0.985971944	0.769059956	0.194666667	HELZ
chr17	6544252	6544899	0	4	116	11.05564142	5.80491676	0.725388601	0.976490344	0	TXNDC17
chr17	66448901	66449051	4	0	0	3.986666667	0.162754075	0.995024876	0.603030303	0	RP11-120M18.2,WIPI1
chr17	68303158	68303278	0	2	152	3.533333333	1.203698006	0.988505747	1	0.066666667	NA
chr17	68962533	68963194	0	4	77.64	0.78366112	0.976318334	0.99009901	1	0.60816944	NA
chr17	6916984	6917524	0	1	61	2.088888889	3.263641835	0.391081871	0.288810779	0.65	RNASEK,AC040977.1,RNASEK-C17orf49,RP11-589P10.7
chr17	7078051	7078355	0	2	132	12.34210526	11.82387486	0.737611698	0.351060462	0	ASGR1
chr17	7078067	7078635	0	4	156	12.0721831	8.9038329	0.721420211	0.448243413	0	ASGR1
chr17	7078255	7078407	0	2	44	10.34868421	3.212352533	0.297638218	0.277287929	0	ASGR1
chr17	7078272	7078616	0	4	207.32	11.27034884	3.286626159	0.274839744	0.439513678	0	ASGR1
chr17	7092584	7092745	4	0	0	3.701863354	0.712311612	0.989473684	1	0	NA
chr17	71209418	71209836	4	0	0	1.291866029	1.320062657	0.482269504	1	0.28708134	FAM104A
chr17	7125349	7125593	0	1	49	3.729508197	2.388623601	0.540184453	0.677285319	0.18442623	ACADVL
chr17	7126961	7127182	0	1	51	3.244343891	1.927187515	0.996551724	0.507894737	0	ACADVL
chr17	7127006	7127195	0	1	43	3.783068783	1.702947678	0.876315789	0.540829987	0	ACADVL
chr17	71294536	71294667	0	3	111	7.053435115	2.068716374	0.994825356	0.875294118	0	CDC42EP4
chr17	71447764	71447873	0	1	38	2	0	0.99009901	1	0	SDK2
chr17	71733721	71734103	0	19	729.99	30.79581152	7.429965031	0.990120746	1	0	CTD-2532D12.4
chr17	71949387	71949762	0	1	56	4.466666667	2.849717335	0.696819085	0.403448276	0.024	NA
chr17	71949668	71950296	0	1	45	5.563694268	2.890367329	0.555238095	0.496434449	0.03343949	NA
chr17	71949930	71950177	0	1	44	4.327935223	2.726713885	0.224458204	0.241363427	0.085020243	NA
chr17	72461212	72461486	0	1	93	7.346715328	6.332646857	0.532675709	0.255513308	0	NA
chr17	72461360	72461640	0	1	19	15.40714286	10.21616117	0.592458678	0.344457847	0.014285714	NA
chr17	72461388	72461681	0	1	52.95	17.53924915	9.966975954	0.619815668	0.355502456	0.013651877	NA
chr17	72461537	72462173	0	4	232	16.56132075	10.88985799	0.590274546	0.185758514	0.086477987	NA
chr17	72470464	72470586	0	1	56	2.590163934	0.786714462	0.992063492	0.499082569	0	CD300A
chr17	72510131	72510626	0	1	55	0.448484848	0.791924345	0.91943128	NA	0.741414141	NA
chr17	72565037	72565318	0	2	92	1.921708185	1.903618562	0.601503759	1	0.473309609	NA
chr17	72610492	72611403	0	3	54	7.904500549	3.687980231	0.687660668	0.944025834	0	CD300E
chr17	72723972	72724966	3	2	102	22.59859155	7.949971719	0.463043478	0.44359885	0	RAB37
chr17	72724027	72724958	0	1	29	23.60150376	6.942541369	0.479372197	0.433147175	0	RAB37
chr17	72724225	72725083	0	4	196	25.43473193	5.462186711	0.461009174	0.512026612	0	RAB37
chr17	72724343	72725035	0	4	272	26.3482659	4.970878768	0.363766662	0.557251908	0	RAB37
chr17	72724715	72725272	0	1	53	20.43267504	9.296118504	0.345981331	0.448030375	0	RAB37
chr17	72725016	72725241	0	1	19	11.92	5.805193077	0.22812456	0.376394052	0	RAB37
chr17	72795162	72795429	0	14	427.97	20.88389513	6.02099969	0.989334471	1	0.003745318	TMEM104
chr17	73591626	73591805	0	7	409	37.18435754	3.691236944	0.991064175	0.922815534	0	MYO15B
chr17	73759139	73759433	4	0	0	2.850340136	3.217413804	0.907692308	0.44	0.387755102	GALK1
chr17	73766638	73767290	0	8	384	9.185582822	2.514541902	0.991701245	1	0	NA
chr17	73766638	73767312	10	0	0	8.885756677	2.963227465	0.991701245	1	0.03264095	NA
chr17	74731975	74732443	2	1	8	10.78418803	9.060716726	1	0.551863623	0.05982906	RP11-318A15.7,SRSF2,MFSD11
chr17	74877683	74877856	0	4	213	15.69942197	2.981997955	0.844163312	1	0	MGAT5B
chr17	75848484	75848707	0	2	164	17.76681614	2.619241015	0.266973533	0.510502283	0	NA
chr17	75938840	75939222	8	45	1617.98	166.6937173	20.50151092	0.992013506	0.999883205	0	NA
chr17	76898724	76900898	0	22	505	18.41168353	7.070109648	0.992714026	0.993767705	0.005059798	CTD-2373H9.5,TIMP2,DDC8
chr17	77059334	77060077	0	1	58	1.183041723	1.785656296	0.990243902	0.946153846	0.598923284	NA
chr17	77408059	77408619	10	0	0	14.91071429	3.910502277	0.432519742	0.245530589	0	RBFOX3
chr17	77408059	77408982	10	0	0	16.34236186	5.767226647	0.432519742	0.370846256	0	RBFOX3
chr17	77408208	77408304	0	3	87	14.45833333	3.24010245	0.361552488	0.282056493	0	RBFOX3
chr17	7751342	7751468	0	1	40	5.793650794	1.814043367	0.821052632	0.635658915	0	KDM6B
chr17	77716348	77716459	0	3	179	8.864864865	3.261808724	0.986622074	0.996453901	0	NA
chr17	77998300	77998567	4	1	81.99	12	5.125393928	0.415438821	0.445264453	0	CTD-2529O21.2,TBC1D16
chr17	77998364	77998470	0	2	37.98	16.29245283	4.382570498	0.46417533	0.546965073	0	CTD-2529O21.2,TBC1D16
chr17	78289127	78289539	0	1	57	1.371359223	1.479784522	0.982300885	0.654296875	0.47815534	CTD-2047H16.2,RNF213
chr17	7831315	7832078	2	11	413.88	32.1965924	8.377442027	0.911877395	0.999401556	0	KCNAB3,RP11-1099M24.7
chr17	7834859	7835148	0	1	35	4.487889273	2.99723495	0.33308214	0.556349206	0	TRAPPC1
chr17	78971138	78971242	0	1	48	5.865384615	1.101202946	0.614906832	0.81043956	0	CHMP6
chr17	79072355	79072747	0	12	564	13.31887755	3.501144239	0.98951049	1	0	BAIAP2
chr17	79143748	79144078	0	1	77.75	6.148484848	3.959539399	0.292517007	0.636678201	0.066666667	AATK-AS1
chr17	79479287	79479814	4	0	0	5.499051233	9.163883146	0.387798495	1	0.461100569	ACTG1
chr17	79586669	79587076	8	88	4688.88	103.3587224	14.55073531	0.988597491	1	0	NPLOC4
chr17	80423515	80424068	0	38	1678	37.40506329	9.650423805	1	1	0	NARF
chr17	8063820	8064258	0	1	8	4.577625571	2.968195465	0.610766046	0.397468354	0.02283105	VAMP2,RP11-599B13.6
chr17	81081888	81082153	6	0	0	4.905660377	1.829157461	0.8101983	0.289373814	0	NA
chr17	8111056	8113875	0	1	26	1.28024122	2.725245542	0.483707152	0.995901639	0.688542036	AURKB
chr17	8138172	8138361	0	5	193.85	13.12169312	3.280696353	0.611956522	0.743069307	0	CTC1
chr17	8959952	8960169	0	9	373	21.30414747	3.874723874	0.990009083	1	0	NTN1
chr17	9017954	9018979	4	22	1045.8	55.76097561	10.7925195	0.991823757	1	0	NTN1
chr17	9018259	9018409	6	0	0	47.82	5.376578838	0.268587584	0.282137087	0	NTN1
chr17	9111954	9112359	0	6	260	4.333333333	2.681440556	0.988913525	1	0	NTN1
chr18	10098855	18515917	51	0	0	0.490881616	43.0298315	NA	0.23226042	0.969870128	NA
chr18	10729242	10729607	0	1	59	0.824657534	0.589353215	0.992753623	1	0.276712329	PIEZO2
chr18	10761974	15408238	6	0	0	0.4310319	53.21269001	NA	0.401362304	0.953568286	NA
chr18	12411586	12411809	0	12	362	21.61883408	4.548000545	0.973767886	0.884922499	0	SLMO1
chr18	12430476	12430699	0	2	58	9.34529148	4.653178939	0.684144819	0.802120141	0	SLMO1
chr18	13879257	13879967	2	15	625.86	11.60422535	3.863113268	0.989937107	1	0	NA
chr18	15407322	15409683	16	0	0	84.52562474	54.73168428	0.342573402	0.317806567	0	NA
chr18	15407833	15410147	16	0	0	92.82886776	62.8511234	0.308179938	0.471406255	0	NA
chr18	18511004	69711214	24	0	0	0.908571586	289.6685149	0.415736476	NA	0.971648476	NA
chr18	18513575	61815146	8	0	0	1.041985682	314.9180163	0.450857453	NA	0.969673248	NA
chr18	21560724	21561197	0	1	35	0.632135307	0.482224285	0.980392157	1	0.367864693	RP11-403A21.1
chr18	25489720	155511512	6	0	0	0.586916559	282.1018564	1	NA	0.971800443	NA
chr18	3224847	3226745	10	0	0	119.7175975	26.31849418	0.993103448	0.513788533	0	RP13-270P17.2
chr18	3224847	3226853	7	18	723	118.8993021	25.88926548	0.993103448	0.992028848	0	RP13-270P17.2
chr18	32737549	32737741	0	1	37	1.177083333	0.984195861	0.974358974	1	0.411458333	NA
chr18	34821672	34822297	1	8	236.97	11.3456	5.078795196	1	1	0	NA
chr18	34893006	34893210	0	8	352	13.79411765	3.075323147	0.987525988	1	0	CELF4
chr18	35080932	35081770	4	0	0	4.587112172	2.807495255	0.990990991	0.548101266	0	CELF4
chr18	43533571	43534377	0	3	157	10.63771712	5.433584265	0.988706945	0.596214511	0	EPG5
chr18	43943678	43943858	4	0	0	3.011111111	1.914821979	0.989795918	0.521505376	0.2	RNF165
chr18	44085578	44086727	4	4	204	8.782419495	4.253049372	0.983516484	1	0	LOXHD1
chr18	44184644	44184841	0	1	41	2.659898477	0.855597271	0.987915408	1	0	LOXHD1
chr18	45084988	45085720	4	9	214.9	26.26229508	6.985703526	1	1	0	CTD-2130O13.1
chr18	47329161	47339900	4	0	0	0.156439147	1.11734383	0.92971246	0.589569161	0.970947016	RP11-886H22.1,ACAA2
chr18	47442632	47443003	0	30	1080	26.57412399	5.313034267	0.992920354	1	0	MYO5B
chr18	47810879	47811197	0	2	108	1.650943396	2.011175317	0.964912281	0.495818399	0.525157233	CXXC1
chr18	48552923	48553387	4	0	0	1.32112069	1.594138656	0.269146608	1	0.528017241	RP11-729L2.2,SMAD4
chr18	53813157	53814085	0	3	91.74	9.292025862	5.155121845	0.990972919	1	0	CTD-2008L17.2
chr18	5394584	5394698	0	18	728	86.71929825	11.16267965	0.991140642	1	0	EPB41L3
chr18	55483850	55484063	0	1	31	10.69483568	3.242299885	0.990007138	1	0	NA
chr18	56152336	56152760	0	4	88	2.849056604	1.185943242	0.991561181	1	0.004716981	ALPK2
chr18	565186	49141022	228	0	0	1.343598039	398.8807671	0.529824561	NA	0.968475993	NA
chr18	56545752	56546296	0	1	21.96	0.511029412	0.499878337	1	1	0.488970588	ZNF532
chr18	569179	76309632	10	0	0	0.909572973	320.2324741	NA	0.686476653	0.971082375	NA
chr18	569636	18513570	12	0	0	1.284022166	439.9200281	NA	0.332924682	0.968240521	NA
chr18	61286360	61286901	3	0	0	6.336414048	3.789949898	0.995525727	0.989583333	0	NA
chr18	61286394	61286901	6	0	0	6.534516765	3.830260999	0.815748031	0.989583333	0	NA
chr18	6153594	6154369	2	5	213	2.683870968	2.647347641	0.994413408	1	0.141935484	L3MBTL4
chr18	6153808	6154242	4	0	0	1.082949309	0.663418435	0.123511905	0.210526316	0.18202765	L3MBTL4
chr18	62388477	62388868	0	2	44	6.002557545	2.276869931	0.99122807	0.914225941	0.002557545	NA
chr18	6334120	6334221	0	1	27	2.97029703	1.038424602	0.993288591	1	0.00990099	L3MBTL4
chr18	68290264	68290734	3	0	0	5.4	3.348165582	0.838124054	0.719964664	0.053191489	NA
chr18	70483818	70484437	3	32	1480	81.22617124	12.65551634	0.992249196	0.999667737	0	NETO1
chr18	71846059	71846324	0	1	74	3.709433962	3.008557866	0.998102467	1	0	NA
chr18	72911417	114878486	22	0	0	0.36168992	61.5472876	0.96090265	NA	0.958563104	NA
chr18	73465863	73466139	0	1	59	2.09057971	1.114358702	0.993464052	1	0.137681159	NA
chr18	7366478	7367015	1	5	311	49.48603352	9.774948528	0.988157532	1	0	NA
chr18	75090387	75090760	0	12	514	10.34316354	2.93361541	0.990361446	0.999166667	0	NA
chr18	75885651	75885761	0	1	54	7.181818182	2.06345614	0.990654206	0.546242775	0	NA
chr18	76722596	76723363	0	4	154	3.066492829	2.674815878	0.294636297	0.517819706	0.106910039	NA
chr18	76738452	76738728	30	97	3588.71	407.1413043	48.27223109	0.999292397	0.999643866	0	RP11-849I19.1
chr18	77653797	77655475	8	0	0	9.063766389	5.942121365	0.345339937	0.692771084	0.008939213	KCNG2
chr18	8228945	8229253	0	4	60	1.837662338	0.546188436	1	1	0.081168831	PTPRM
chr18	8493045	8493795	0	8	470	18.128	5.268233353	0.988847584	0.955943475	0	THEMIS3P
chr18	8493045	8493813	8	0	0	17.72135417	5.832332852	0.988847584	0.956001913	0.014322917	THEMIS3P
chr18	8493047	8493795	0	4	104	18.12032086	5.273175372	0.967170401	0.955943475	0	THEMIS3P
chr18	8586526	8587087	4	1	68	4.682709447	2.998372191	0.986737401	0.991071429	0.20855615	NA
chr19	10078656	10078806	4	0	0	7.293333333	0.535993366	0.681278539	0.927295918	0	COL5A3
chr19	10227615	10227858	0	1	50	4.975308642	3.91780354	0.129432624	0.950678175	0.374485597	EIF3G
chr19	10505793	10506027	0	1	26	6.397435897	1.516347475	0.751213592	0.414088216	0	CDC37
chr19	11235801	11235935	0	12	642.95	157.9701493	26.61470256	0.993678058	0.999877406	0	LDLR
chr19	11309774	11309843	0	1	36	4.927536232	0.997371045	0.689655172	0.585197935	0	NA
chr19	1142157	1143666	4	0	0	1.009277667	1.663124821	0.764516129	0.449957228	0.601722995	SBNO2
chr19	11452520	11452726	4	14	577.08	11.25728155	5.053771099	1	1	0	RAB3D
chr19	11452680	11452726	0	2	16	20.19565217	0.646716295	0.400603708	0.684598379	0	RAB3D
chr19	1170650	1171410	6	0	0	4.569736842	2.048203304	0.535874439	0.370722433	0	SBNO2
chr19	11907617	11907736	0	1	50	4.134453782	0.54886238	0.99047619	1	0	CTC-499B15.7
chr19	13054348	13054580	0	2	105	11.99568966	5.342976251	0.816232772	0.265254665	0	CALR
chr19	13054396	13054628	0	2	92	12.53017241	5.971118994	0.474698795	0.424974824	0	CALR
chr19	13729520	118951476	3	0	0	0.64102723	57.24244918	0.999761029	NA	0.897595485	NA
chr19	13794391	13794702	4	0	0	4.189710611	1.835525695	0.853968254	1	0	NA
chr19	13862838	13862919	0	3	149.76	55.7654321	9.073460969	0.931916649	0.977282562	0	CCDC130
chr19	13867352	13867849	0	9	441	14.84708249	7.16131715	0.984251969	1	0	CCDC130
chr19	13980213	13980322	0	2	83	23.77981651	5.027188096	0.989426596	1	0	NANOS3
chr19	14519726	14519897	0	1	39	2.865497076	1.048269063	0.992248062	0.344339623	0	DDX39A
chr19	14591262	14591452	0	1	36	3.831578947	2.509571704	0.486062718	0.556363636	0	GIPC1
chr19	14682854	14683131	1	4	147	18.58483755	8.373340952	0.995337159	1	0	NDUFB7
chr19	16157393	16157775	0	1	53	1.785340314	1.485001724	0.985294118	1	0.12565445	NA
chr19	16178884	16180346	4	2	38	13.0622435	11.30818547	0.986772487	0.738108256	0.002735978	TPM4
chr19	16178884	16180525	6	0	0	11.8738574	11.22048945	0.986772487	0.368283093	0.034734918	TPM4
chr19	16179455	16180244	6	3	206.19	19.80988593	10.97291763	0.614564831	0.72032006	0	TPM4
chr19	16179569	16179716	0	2	60	15.78911565	5.392399908	0.570201803	0.328379087	0	TPM4
chr19	16179742	16180495	0	4	112	18.11819389	12.60738631	0.418877938	0.278295606	0.070385126	TPM4
chr19	16481336	16482061	18	0	0	157.5531034	22.1004979	0.980280261	0.404638775	0	EPS15L1
chr19	16481336	16482212	5	48	2042.92	161.010274	24.16238131	0.980280261	0.999694768	0	EPS15L1
chr19	16515450	16516887	1	5	227	24.54488518	7.157360155	0.998746344	0.927631579	0	EPS15L1
chr19	16986733	16986919	0	2	76	3.268817204	1.517920089	0.985074627	1	0.172043011	SIN3B
chr19	1770635	1770723	0	2	154	5.556818182	1.912031015	0.99188641	0.99188641	0	ONECUT3
chr19	1816106	1816325	0	1	48	4.03196347	3.75188005	0.411007026	0.641921397	0.127853881	MIR1909,REXO1
chr19	18284681	18285895	0	1	47	2.850082372	5.636629658	0.799719233	0.350696992	0.618616145	PIK3R2,IFI30
chr19	18285936	18286152	0	1	32	6.592592593	4.24817398	0.379949146	0.622302158	0	PIK3R2,IFI30
chr19	18285974	18286195	0	2	112	5.475113122	3.698546322	0.254083485	0.930417495	0	PIK3R2,IFI30
chr19	18285979	18286181	0	2	102	5.524752475	3.731307364	0.239272727	0.884990253	0	PIK3R2,IFI30
chr19	18286126	18286494	0	1	68	3.105978261	3.563426404	0.224128073	0.834298957	0.461956522	PIK3R2,IFI30
chr19	18288532	18288757	0	1	39	8	4.366539438	0.86437613	0.443911439	0	PIK3R2,IFI30
chr19	18311182	18313398	0	1	72.54	0.676444043	2.006421368	0.765501691	0.432888264	0.862364621	RAB3A
chr19	18423435	18426876	5	0	0	0.358326068	1.270594252	0.861563518	0.847031963	0.888695147	LSM4
chr19	18519333	27864654	7	0	0	1.634024235	124.2448028	NA	0.241392286	0.936190956	NA
chr19	18562110	18562564	6	6	234	14.8876652	3.182160809	0.992167102	0.962835513	0	ELL
chr19	18652733	18654375	0	2	141	0.669914738	1.711374462	0.444551591	1	0.820341048	FKBP8
chr19	18685740	18685973	0	1	43	20.66523605	15.11329012	0.620619946	0.817523206	0	UBA52,CRLF1
chr19	18815103	18815351	0	5	186	8.883064516	2.045460031	0.990842491	0.997336884	0	CRTC1
chr19	18910843	18911110	0	3	231	3.146067416	2.112299784	0.573529412	0.71389271	0.224719101	NA
chr19	19136696	19136846	4	0	0	5.193333333	0.442668675	0.456896552	0.48969578	0	SUGP2
chr19	19136880	19137030	4	0	0	3	0.115470054	0.253580455	0.961414791	0	SUGP2
chr19	19153432	19153754	6	23	1054.98	26.72049689	5.616868096	1	0.899151104	0	ARMC6
chr19	19412902	121485251	3	0	0	0.676329847	61.18261945	0.989130435	NA	0.900796154	NA
chr19	19606840	19606991	4	0	0	6.589403974	1.123331865	0.73024236	0.622743682	0	GATAD2A
chr19	19796527	19797134	0	2	180	1.945634267	1.233260857	0.991869919	1	0.161449753	NA
chr19	20262170	20262968	0	1	9	7.694235589	2.052992645	0.996357013	0.963636364	0	CTC-260E6.9,CTC-260E6.6
chr19	2046422	2046685	0	1	46	4.501901141	2.525722461	0.236816874	0.783240223	0.087452471	MKNK2
chr19	21052594	21054809	21	0	0	26.49977427	13.81669337	0.261954262	0.3444877	0	NA
chr19	21053070	21053778	3	1	32	20.42372881	5.75842313	0.417245241	0.273623433	0	NA
chr19	21053082	21053531	3	0	0	19.67037862	6.084998538	0.407496187	0.367438692	0	NA
chr19	21053263	21053368	0	3	156	14.27619048	3.36224199	0.260133309	0.234060403	0	NA
chr19	21053834	21054098	0	2	62	31.4469697	4.418134794	0.427290991	0.275826115	0	NA
chr19	21053844	21054569	0	2	86	39.11310345	8.78876442	0.429090359	0.284276293	0	NA
chr19	21054702	21055537	0	4	76	38.82275449	7.645731279	0.349444862	0.354738707	0	NA
chr19	21054851	21054899	6	0	0	33.58333333	3.1213868	0.1342662	0.127804646	0	NA
chr19	21055005	21055419	6	0	0	37.26328502	8.935937044	0.377024571	0.314533223	0	NA
chr19	21056544	21056803	0	2	48	15.79150579	3.926320112	0.276455589	0.33964212	0	NA
chr19	21056635	21057235	0	1	51	20.37166667	4.863146844	0.349854932	0.375167485	0	NA
chr19	21057928	21060734	12	0	0	31.73841768	7.583462861	0.273131208	0.237755318	0	NA
chr19	21058579	21059812	4	0	0	30.73317113	8.58671777	0.355137238	0.362299759	0	NA
chr19	21060590	21071986	6	0	0	41.51386451	16.40773155	0.325613482	0.406876264	0	NA
chr19	21063450	21065137	0	2	86	46.34558388	13.45434055	0.390827054	0.192018072	0	NA
chr19	21064260	21066042	12	0	0	42.09539843	13.55426766	0.369149718	0.3843433	0	NA
chr19	21064591	21064741	6	0	0	30.3	3.180670789	0.267296688	0.219250529	0	NA
chr19	21067321	21068272	12	0	0	40.3491062	12.92281123	0.323443995	0.410792513	0	NA
chr19	21067340	21068151	8	0	0	40.01972873	13.34044795	0.322990048	0.213132832	0	NA
chr19	21067340	21069085	10	0	0	34.29512894	11.93221083	0.322990048	0.399886718	0	NA
chr19	21068444	21069648	4	0	0	26.73255814	7.274625021	0.326129666	0.231937984	0	NA
chr19	21070284	21072797	4	0	0	25.27735774	6.522838803	0.288334707	0.467102936	0	NA
chr19	21072101	21072388	3	0	0	20.29268293	5.709401329	0.26065663	0.26213268	0	NA
chr19	21072783	21072971	0	1	8	15.73404255	2.232142049	0.20772698	0.413067553	0	NA
chr19	21081413	21082384	6	0	0	20.41606591	6.392251148	0.333593628	0.402883156	0	NA
chr19	21083830	21084825	4	0	0	21.56683417	9.644969294	0.267529267	0.269051535	0	NA
chr19	21085897	21086385	0	2	40	34.39959016	7.967798912	0.265107985	0.346056457	0	NA
chr19	21086197	21087745	12	0	0	34.85917313	10.60871186	0.403872375	0.478860294	0	NA
chr19	21086197	58885900	3	0	0	0.67736146	62.70647926	0.403872375	NA	0.900462472	NA
chr19	21086437	21088497	9	0	0	29.78349515	11.63826629	0.341146712	0.189839572	0	NA
chr19	21086437	21089083	12	0	0	29.86696901	11.23582794	0.341146712	0.307237142	0	NA
chr19	21087795	21088497	3	0	0	21.1039886	7.453503434	0.224911613	0.189839572	0	NA
chr19	21088332	21090232	0	1	33	23.84263158	10.95589115	0.253787371	0.493855862	0	NA
chr19	21089415	21090176	0	1	17	20.84099869	10.72336175	0.469165659	0.49735007	0	NA
chr19	21090068	21094841	4	0	0	13.4795726	6.840851311	0.34011194	0.155803849	0.000628536	NA
chr19	22153923	22155223	12	0	0	7.079230769	3.388764153	0.553450609	0.341335087	0	ZNF208
chr19	22939111	22939859	8	0	0	3.262032086	3.42424544	0.991354467	0.533026114	0.167112299	ZNF99
chr19	22939473	22939859	4	0	0	4.896373057	3.902256197	0.583756345	0.533026114	0	ZNF99
chr19	2336359	2336501	0	1	35	10.26760563	2.726798393	0.460697553	0.244430163	0	SPPL2B
chr19	2336442	2336682	1	1	8	16.56666667	4.104333753	0.498835404	0.619941729	0	SPPL2B
chr19	2336462	2336658	0	1	28	17.39285714	3.865566199	0.512765192	0.580201907	0	SPPL2B
chr19	2336685	2336850	0	1	23	6.43030303	3.100780434	0.171435272	0.66375	0	SPPL2B
chr19	2362078	2362362	8	3	162	65.57746479	12.54755683	0.65301177	0.373828632	0	NA
chr19	2362261	2362796	3	6	288	61.13831776	13.47450098	0.405894033	0.437423313	0	NA
chr19	2362710	2362920	0	6	246	39.1	11.19330157	0.319641775	0.464196808	0	NA
chr19	2391394	2391507	0	1	58	2.548672566	0.892358419	0.992424242	1	0	TMPRSS9
chr19	24526166	42409257	11	0	0	0.998637204	90.52794884	0.98216885	0.614130435	0.917217611	NA
chr19	24531079	24531275	6	0	0	49.18877551	29.11360711	0.974808733	0.89739229	0	NA
chr19	24561554	24561704	4	0	0	4.98	1.00312844	0.951473137	0.659324523	0	NA
chr19	24571794	24572019	4	0	0	107.96	67.71556985	0.935745558	0.959113732	0	NA
chr19	24601503	24601879	4	0	0	118.606383	52.57673583	0.912006301	0.972347182	0	NA
chr19	2568187	2568962	8	9	359.91	47.51483871	16.7734652	0.451588186	0.554006969	0	GNG7
chr19	2568207	2569003	2	3	77	45.94723618	17.24482968	0.433516306	0.694986072	0	GNG7
chr19	27781696	42534654	17	0	0	0.39504132	13.24514392	0.973544548	NA	0.904534264	NA
chr19	27791684	69974483	10	0	0	0.392337578	11.88592261	0.855462185	NA	0.888318614	NA
chr19	27792312	27792956	0	3	23.99	22.23602484	28.73924655	0.398661568	0.950478093	0.090062112	NA
chr19	27814240	27814533	5	0	0	108.2491468	81.72986413	0.98977484	0.689877796	0	NA
chr19	27868503	27868752	4	0	0	144.5542169	77.91895486	0.92410877	0.930331425	0	NA
chr19	27902945	27903261	0	1	55	6.351265823	6.168008904	0.089925062	0.568774878	0	NA
chr19	27987507	27987678	0	2	77.99	3.619883041	1.280287791	0.516544118	0.861480076	0.023391813	NA
chr19	28059201	28063640	0	1	32	1.400315386	2.097082772	0.076923077	1	0.399414282	NA
chr19	28260457	28260616	4	0	0	8.528301887	2.267659755	0.407940447	0.416530723	0	LINC00662
chr19	28530605	28530961	0	2	79	4.56741573	1.879354137	0.992094862	1	0	NA
chr19	29467351	29467609	0	1	59	2.910852713	2.341858412	0.998031496	0.481108312	0.062015504	NA
chr19	29597091	29597138	0	1	69	7.70212766	0.987472458	0.532352941	0.440389294	0	NA
chr19	30078690	30078995	4	0	0	0.980327869	0.138870942	0.99009901	1	0.019672131	NA
chr19	30208099	30208183	0	1	61	5.583333333	3.151750584	0.989451477	0.989451477	0	NA
chr19	30278111	30278585	0	1	65	4.094936709	1.661634501	0.644032922	0.196608616	0	NA
chr19	31321632	31322042	0	1	23	2.13902439	1.999436268	NA	1	0.265853659	NA
chr19	3136714	3136868	0	1	15.88	1.844155844	0.362707534	0.470588235	1	0	GNA15
chr19	3179656	3179896	2	6	294	53.74166667	8.115310462	0.838586768	0.955629139	0	S1PR4
chr19	3244263	3244552	0	1	40	9.69550173	4.82109126	0.836820084	0.122051887	0	CELF5
chr19	3244298	3245499	21	0	0	14.33472107	7.359420327	0.699666825	0.861995754	0.034970858	CELF5
chr19	3244325	3244840	0	2	142	12.18252427	6.979977289	0.551346801	0.279814053	0	CELF5
chr19	3244626	3245206	0	2	56	19.98448276	4.40079545	0.665252855	0.462379421	0	CELF5
chr19	3244658	3245309	0	1	24.92	19.41781874	4.608539676	0.657933042	0.527240143	0	CELF5
chr19	32472578	32473157	0	2	37.94	1.656303972	1.352158442	0.994818653	1	0.321243523	CTC-360P9.4
chr19	33724161	33724742	6	8	410	58.1858864	11.12995712	0.508915145	0.64955265	0	NA
chr19	33724165	33724372	0	9	198	64.14975845	10.56298283	0.502037089	0.321568177	0	NA
chr19	34005543	34005786	4	4	110	71.13580247	16.18292024	0.993849938	0.979936909	0	PEPD
chr19	34242657	34243817	0	3	207	3.185344828	2.824637734	0.603122967	1	0.15	CHST8
chr19	34865119	34865260	0	1	42.66	2.113475177	0.430934965	0.5625	1	0	GPI
chr19	34882567	34883177	4	0	0	47.9557377	53.91249444	0.254306958	0.715030408	0.116393443	GPI
chr19	34890470	34890689	0	1	92	1.776255708	2.838126375	0.982758621	0.218708827	0.452054795	RP11-618P17.4,GPI
chr19	350241	350480	4	0	0	27.09205021	6.820463577	0.310626703	0.342379331	0	NA
chr19	350241	350925	12	0	0	31.77339181	7.131377389	0.310626703	0.273447099	0	NA
chr19	350241	351270	10	0	0	39.86200194	13.76487284	0.310626703	0.561155207	0	NA
chr19	350441	351097	8	0	0	39.27591463	10.8627145	0.401940817	0.334511458	0	NA
chr19	35608707	35609119	0	3	131.98	2.463592233	0.892870743	0.992307692	1	0.002427184	FXYD3
chr19	35788406	35789244	3	2	138	33.21479714	7.128829542	0.362470504	0.381577496	0	MAG
chr19	35788654	35789797	8	2	98	28.87576553	9.051923646	0.343632864	0.796016484	0	MAG
chr19	35826688	35828040	0	1	14.91	2.476331361	1.847203749	1	1	0.214497041	CD22
chr19	3605487	3606058	0	1	44	1.816112084	2.487690103	0.580901857	0.532663317	0.453590193	TBXA2R
chr19	36142140	36145509	0	1	38	0.273078065	1.272674219	0.996212121	0.450592885	0.943603443	COX6B1
chr19	36640965	36641012	0	1	43	4.829787234	0.558079874	0.472916667	0.341353383	0	CAPNS1
chr19	38406655	38406982	0	2	35.94	1.113149847	1.792622885	0.966666667	1	0.721712538	SIPA1L3
chr19	38504202	38505109	0	1	9	5.51047409	3.920186428	0.990228013	0.74863388	0	SIPA1L3
chr19	38667711	38667991	4	8	339.84	16.19285714	2.683005853	1	0.998562185	0	SIPA1L3
chr19	39078231	39078824	6	0	0	4.63237774	1.707960899	0.990769231	0.93736952	0	MAP4K1
chr19	39411145	39411371	4	0	0	2.915929204	1.922621108	0.961538462	1	0.296460177	SARS2,CTC-360G5.8
chr19	39469230	39475287	4	0	0	5.993891365	3.421681445	0.769110764	0.256743738	0.023939244	NA
chr19	3980859	3981366	0	1	29	3.185404339	4.952351262	0.624386826	0.278320874	0.593688363	EEF2
chr19	3980884	3981396	1	2	112.36	3.923828125	5.914103459	0.697866483	0.558471192	0.587890625	EEF2
chr19	3981410	3982053	0	1	38	2.853810264	4.686809883	0.305407011	0.760869565	0.527216174	EEF2
chr19	3982001	3982306	0	1	48	6.875409836	8.844979232	0.440639269	0.389689579	0.275409836	EEF2
chr19	3982021	3982363	0	1	28	9.535087719	10.39245663	0.335302806	0.734892196	0.245614035	EEF2
chr19	39879617	39879838	0	2	78	2.502262443	2.218034747	0.904761905	0.493630573	0.34841629	PAF1
chr19	39963650	39963877	0	1	48	3.462555066	2.671790733	0.552889858	0.246376812	0.246696035	SUPT5H
chr19	40420102	40420252	4	0	0	3.986666667	0.162754075	0.486026731	1	0	FCGBP
chr19	40999204	40999574	0	1	24	2.721621622	1.148826695	0.990740741	0.650085763	0	SPTBN4
chr19	41313136	41313456	0	1	40	4.334375	2.901089168	0.660611855	1	0.103125	EGLN2,CTC-490E21.12,RAB4B-EGLN2
chr19	41313385	41313780	0	1	68	1.840506329	2.393531313	0.448913043	0.726851852	0.597468354	EGLN2,CTC-490E21.12,RAB4B-EGLN2
chr19	41754476	41754714	0	1	38	13.46638655	3.148449727	0.555900621	0.580097087	0	AXL
chr19	41774155	41778039	1	1	54	0.405509784	1.150641483	0.994764398	0.701456311	0.83676622	HNRNPUL1
chr19	41797409	41797682	5	10	450.7	52.77655678	9.375240161	1	1	0	HNRNPUL1
chr19	42420369	42420560	0	2	64	18.63874346	5.389573655	0.601443464	0.273113838	0	ARHGEF1
chr19	42584236	42584584	0	5	187	13.06321839	4.184882891	0.843152866	0.747292419	0	CTB-59C6.3,ZNF574
chr19	42681777	42682808	0	2	114	21.16391853	10.91796843	0.922190202	0.583237658	0	POU2F2
chr19	42681817	42682673	4	3	168	20.82009346	10.87494196	0.779207921	0.41377209	0	POU2F2
chr19	42681856	42682456	8	9	288	17.615	9.161519616	0.671684588	0.303517378	0	POU2F2
chr19	42681947	42682267	10	1	21	13.9625	3.864724279	0.495029821	0.23528614	0	POU2F2
chr19	42682075	42683113	0	1	74	21.62909441	10.52386046	0.364354697	0.301427165	0	POU2F2
chr19	42682144	42682363	0	1	18	20.79452055	7.003506436	0.377563627	0.307116536	0	POU2F2
chr19	42682266	42683345	8	2	82	21.03336423	10.61521801	0.472055182	0.530521643	0	POU2F2
chr19	42682416	42683427	4	16	836	20.03165183	10.83967267	0.431099261	0.954829743	0	POU2F2
chr19	42682521	42683199	0	4	132	19.5619469	10.85210977	0.366115615	0.293175659	0	POU2F2
chr19	42682777	42683394	0	2	92	13.30307942	6.046862394	0.245624846	0.683679192	0	POU2F2
chr19	42682896	42682990	0	2	44	9.627659574	4.441065721	0.165025529	0.282019321	0	POU2F2
chr19	42683112	42683290	0	6	318	14.3258427	3.614189517	0.37093207	0.465682016	0	POU2F2
chr19	42810664	42811431	0	1	22.97	1.818774446	1.67106273	0.970149254	0.70292887	0.282920469	PRR19
chr19	4354987	4355170	0	1	32	1.912568306	1.759596782	0.96875	0.702439024	0.409836066	MPND
chr19	4406658	4407207	2	4	207.86	11.37704918	2.786563787	0.9896	1	0	CHAF1A
chr19	4492617	4493082	4	1	17	13.44731183	7.876050418	0.587799316	0.176913923	0	HDGFRP2
chr19	45024826	45025139	2	1	61	6.019169329	4.444145729	0.3560477	0.225423399	0.086261981	CEACAM20
chr19	45024851	45025168	0	3	96	6.895899054	4.752407548	0.337078652	0.217503884	0.085173502	CEACAM20
chr19	45025049	45025276	0	3	126	14.99559471	3.486282492	0.633831872	0.245081967	0	CEACAM20
chr19	45025112	45025447	3	2	140	22.48656716	7.516685827	0.507597685	0.384683882	0	CEACAM20
chr19	45025235	45025562	0	3	156	26.50458716	4.908877036	0.482471777	0.390706709	0	CEACAM20
chr19	45025472	45025893	8	0	0	19.81710214	6.335984189	0.324268039	0.917412251	0	CEACAM20
chr19	45422104	45422561	0	7	431	20.3785558	2.965708408	0.990175801	0.969062784	0	APOC1
chr19	47349307	47354076	1	1	56	0.48920109	1.340037356	0.797714286	0.533333333	0.835604949	AP2S1
chr19	48010179	48011405	3	59	2367.96	44.93719413	11.16874002	0.990256168	1	0	NAPA
chr19	48391909	48392110	0	1	46	8.029850746	1.984794055	1	1	0	NA
chr19	48639008	48640049	0	5	249	11.43804035	5.133403221	0.86102063	0.62565445	0	LIG1
chr19	48832668	48833624	0	1	67	2.062761506	3.488809713	0.568278202	0.40045977	0.54916318	EMP3
chr19	49008665	49009116	0	1	56	4.088691796	2.486527926	0.992125984	1	0.057649667	LMTK3
chr19	49418481	49418937	0	2	127.9	2.971491228	4.290603101	0.210272873	0.253256151	0.668859649	NUCB1-AS1,NUCB1
chr19	50161107	50161551	0	1	38	3.22972973	4.229499461	0.825561313	0.512485812	0.538288288	SCAF1
chr19	50306379	50306597	0	2	108	2.688073394	2.478151308	0.446341463	0.718954248	0.435779817	AP2A1
chr19	50306379	50306625	0	2	134	2.617886179	2.344411536	0.446341463	0.908496732	0.386178862	AP2A1
chr19	50860576	50860838	0	12	483.99	11.26717557	5.680184423	0.987764182	1	0	NR1H2
chr19	50983952	50984222	0	1	67	2.6	1.538156665	0.253067485	0.450828729	0	EMC10,CTD-2545M3.2
chr19	52474654	52474809	0	4	187	20.9483871	4.353409562	0.991517436	0.943255351	0	HCCAT3,ZNF350
chr19	52985183	52985461	4	0	0	3.848920863	1.739981266	0.99009901	0.586715867	0	ZNF578
chr19	54383076	54384376	28	0	0	10.09846154	6.443684859	0.816770186	0.54368143	0.049230769	PRKCG
chr19	54383076	54384418	0	2	86	10.19150522	6.366114137	0.816770186	0.677542142	0.047690015	PRKCG
chr19	54383076	54384926	22	0	0	8.334054054	6.34586712	0.816770186	0.557906459	0.072972973	PRKCG
chr19	54383191	54384421	0	1	63	10.65121951	6.444974924	0.605649104	0.686492496	0.05203252	PRKCG
chr19	54383310	54383946	0	3	210	11.18081761	8.159206512	0.457722309	0.612659547	0.097484277	PRKCG
chr19	54383874	54384800	1	1	68.99	7.996760259	6.228460966	0.430501089	0.328006728	0.078833693	PRKCG
chr19	5593430	5594865	2	12	556	13.26689895	4.703677685	1	1	0	SAFB2
chr19	55945567	55946111	0	1	65	5.4375	5.215198906	1	0.191005803	0.292279412	SHISA7
chr19	56040553	56040917	6	0	0	1.620879121	2.824384266	0.367346939	0.445070423	0.692307692	NA
chr19	56171882	56172425	0	1	27	3.480662983	4.674594744	0.828791055	0.176724138	0.373848987	U2AF2
chr19	5691378	5691595	0	2	104	11.30875576	9.083918378	0.589806678	0.54763585	0.34562212	RPL36
chr19	5691379	5691577	0	1	34	11.09090909	9.4602741	0.582278481	0.381086803	0.378787879	RPL36
chr19	57238128	57238176	0	1	34	3.5	0.866025404	0.903225806	0.903225806	0	AC006115.3
chr19	580379	580683	0	1	38	3.315789474	4.085309131	0.545036765	0.410079051	0.555921053	BSG
chr19	580379	580701	0	1	56	3.552795031	4.089678906	0.545036765	0.544466403	0.52484472	BSG
chr19	580427	580749	0	1	34	3.338509317	3.855343346	0.201771654	0.84973545	0.52484472	BSG
chr19	58423792	58424128	0	1	50	1.297619048	1.049713815	0.939130435	1	0.375	CTD-2583A14.9,ZNF417
chr19	58563134	58563360	0	1	47	1.747787611	0.783185841	0.995348837	0.987012987	0	ZSCAN1
chr19	58634413	58634921	0	2	52.99	6.618110236	3.091744591	0.990639626	0.994019139	0	NA
chr19	6717139	6717918	2	1	20	13.72400513	9.121041783	0.327683616	0.59063942	0	C3
chr19	6717422	6717731	0	4	256	16.81229773	6.598301554	0.452460583	0.297080052	0	C3
chr19	6717512	6717695	0	2	119.96	20.43715847	5.488700426	0.580491673	0.315227484	0	C3
chr19	6732998	6733235	0	1	58	2.658227848	1.474561303	0.9921875	0.827852998	0	GPR108
chr19	730909	731309	0	2	27.98	8.67	2.025117281	0.991640543	0.9765625	0	PALM
chr19	7396024	7396583	3	0	0	6.745974955	4.416169761	0.969915764	0.774038462	0	NA
chr19	7451657	7452019	0	4	176	1.535911602	1.517879763	1	0.955555556	0.430939227	CTD-2207O23.3
chr19	7493721	7493955	0	6	292	18.43589744	2.538202525	1	1	0	CTD-2207O23.3,ARHGEF18
chr19	7515523	7516029	11	0	0	88.31422925	54.37308967	0.871580614	0.999740664	0	CTD-2207O23.3,ARHGEF18
chr19	7675640	7675810	0	1	39	1.035294118	0.999376969	0.220338983	1	0.482352941	CAMSAP3
chr19	7756351	7757737	9	0	0	35.65873016	23.41876105	0.441926346	0.77004717	0.003607504	FCER2
chr19	7756485	7756842	0	6	251.94	39.4789916	8.895769371	0.340892074	0.212938848	0	FCER2
chr19	7756635	7756791	0	10	500	41.47435897	7.766173131	0.411289599	0.199912963	0	FCER2
chr19	7756642	7757400	0	6	348	42.23350923	28.21828009	0.405747643	0.482861401	0.006596306	FCER2
chr19	789824	790647	4	12	556	39.94896719	5.493822514	0.99973566	1	0	NA
chr19	7907011	7908657	4	3	134	74.58080194	21.24589523	0.74628735	0.679478827	0	EVI5L
chr19	8025906	8026157	0	3	94	7.219123506	4.966400336	0.995884774	1	0	ELAVL1
chr19	8056927	8057214	6	4	86	48.95818815	7.38288308	0.98891844	0.980964945	0	ELAVL1
chr19	8416480	8416982	5	8	434.93	83.16932271	12.56842686	0.99321817	0.999404319	0	NA
chr19	8528508	8530399	6	0	0	0.548915918	1.356229195	0.984375	1	0.79746166	HNRNPM
chr19	9004104	9004505	0	2	98	11.09476309	4.255083216	0.434340223	0.305200341	0	MUC16
chr19	9021635	9021956	0	1	38	10.84423676	2.426625311	0.514836795	0.365782665	0	MUC16
chr2	100292163	100292575	0	5	266	5.825242718	2.17856809	0.989473684	1	0	AFF3
chr2	100317246	100317404	0	1	43	1.829113924	0.553390447	0.988571429	1	0.082278481	AFF3
chr2	101819258	101819445	4	0	0	2.22459893	1.795071752	0.982758621	1	0.352941176	TBC1D8
chr2	10188556	10188707	3	0	0	10.7615894	1.638561028	0.635894495	0.971830986	0	KLF11
chr2	10502228	10502410	0	2	69.86	5.258241758	1.908429303	0.996865204	1	0	HPCAL1
chr2	1051460	1051835	18	25	1145.98	19.89066667	3.139646406	1	1	0	SNTG2
chr2	10529680	89878689	237	0	0	2.852477137	699.0260525	0	0.176421453	0.95841449	NA
chr2	105794398	105794594	0	1	74	1.530612245	0.81069486	0.986111111	1	0.204081633	NA
chr2	105847379	105847602	6	0	0	12.5426009	2.8890898	0.991286863	1	0	NA
chr2	106701738	106702114	2	15	604	8.811170213	3.58246063	0.987274655	0.956653992	0	NA
chr2	109065695	109066145	0	1	40	0.448888889	0.834431869	0.976744186	1	0.775555556	GCC2
chr2	109921930	109922114	0	1	31	1.369565217	0.929204794	0.976744186	1	0.315217391	SH3RF3
chr2	109934619	109935317	0	1	33	4.495702006	3.471638488	0.984126984	0.989130435	0	SH3RF3
chr2	110032782	110033115	4	0	0	16.76876877	6.809989835	0.992167102	0.924351585	0	SH3RF3
chr2	110034078	110034190	0	1	43	1.875	0.484122918	0.989361702	1	0.0625	SH3RF3
chr2	113812290	113812959	10	33	1068.61	78.23916293	12.45258475	1	1	0	NA
chr2	1150503	1151090	3	6	369	47.6132879	20.17281455	0.635566896	0.762387387	0	SNTG2
chr2	115106460	115107014	14	69	2636	324.5180505	21.21457844	0.99152206	0.992114609	0	NA
chr2	116055185	116055335	4	0	0	8.946666667	2.502762918	0.722115385	0.244123408	0	DPP10
chr2	120222812	120223454	4	0	0	5.556074766	2.436892366	0.99015748	0.435909301	0	SCTR
chr2	121035182	121035612	4	4	104	6.341860465	4.175996333	0.354490209	0.221414408	0.002325581	RALB
chr2	121681234	121681511	0	1	62	1.133574007	0.98738937	0.992805755	0.983240223	0.429602888	GLI2
chr2	121802620	121803174	1	3	120	7.332129964	1.892836623	0.995266272	0.339454355	0	NA
chr2	121803306	121803704	6	0	0	16.29648241	3.581434216	0.80506743	0.996307238	0	NA
chr2	121990441	121991559	0	4	55.92	1.561717352	1.774708397	0.99009901	0.428066038	0.467799642	TFCP2L1
chr2	127534806	127535109	4	6	352	22.78547855	5.848205306	0.994834266	1	0	NA
chr2	129307143	129307580	0	10	380	6.784897025	3.044964452	0.991140642	1	0	NA
chr2	13139241	89864925	168	0	0	2.420705093	704.446448	NA	0.06378072	0.958591715	NA
chr2	131734511	131734827	0	2	56	9.155063291	3.914191115	0.659930314	0.45440844	0	ARHGEF4
chr2	131734512	131735087	2	2	92	6.895652174	4.172735341	0.658402204	0.48045977	0	ARHGEF4
chr2	131734578	131735027	0	1	32	6.966592428	4.635608014	0.540566038	0.356958763	0	ARHGEF4
chr2	131734949	131735050	0	4	220	6.722772277	1.100124312	0.54376013	0.438027255	0	ARHGEF4
chr2	131734957	131735196	0	2	80	5.577405858	1.500791969	0.557911909	0.64822695	0	ARHGEF4
chr2	132181349	132181451	4	0	0	22.18627451	4.71071035	0.812867647	0.326283547	0	GNAQP1
chr2	133038626	230045630	1	13	469.98	0.550181088	268.6496711	0.993464829	0.991890206	0.96523718	NA
chr2	134146091	134146668	4	0	0	31.01386482	6.952411783	0.992696094	0.596570397	0	NCKAP5
chr2	134146091	134146790	3	3	76	28.14592275	8.981073397	0.992696094	0.993580599	0	NCKAP5
chr2	135518505	135519070	1	1	26	12.56106195	5.450524593	0.993055556	0.859504132	0	CCNT2-AS1
chr2	136743247	136743754	0	10	392	20.36883629	3.219769925	0.657862408	0.976962457	0	AC093391.2,DARS
chr2	136743291	136743755	6	0	0	20.37715517	3.318897643	0.569667738	0.982766049	0	AC093391.2,DARS
chr2	13729526	109141966	4	0	0	3.563833469	650.4981455	NA	0.82510781	0.95759161	NA
chr2	137577143	137577500	12	69	2689.87	234.140056	29.2745622	0.991270065	0.999698146	0	THSD7B
chr2	13843940	89849270	66	0	0	2.331314659	707.2739195	NA	0.515093484	0.958544355	NA
chr2	138652298	138652735	2	4	254	6.251716247	2.588617583	0.991150442	1	0	AC020601.1
chr2	142097962	142098253	0	1	40	1.051546392	0.833629097	0.979591837	1	0.323024055	LRP1B
chr2	142815838	142816125	0	3	66	2.181184669	0.761848104	1	1	0.031358885	LRP1B
chr2	147506072	147506419	0	1	68	0.858789625	0.90161669	0.981308411	1	0.4870317	NA
chr2	149790773	149791311	0	3	102	12.42007435	4.397334271	0.994855305	1	0	KIF5C
chr2	15210977	15211548	3	0	0	7.017513135	2.96205568	0.996470588	0.517741935	0	NA
chr2	15210977	15211612	2	4	232	6.776377953	2.910271159	0.996470588	0.993227991	0	NA
chr2	154970095	154971180	0	1	20	0.314285714	0.572671459	1	0.67804878	0.741935484	GALNT13
chr2	15782139	133034803	36	0	0	3.237570986	594.8913128	NA	0.597288485	0.956532962	NA
chr2	1599105	1599605	0	1	8.98	15.292	8.002420634	0.60467706	0.380261055	0	AC144450.1
chr2	1599468	1599618	3	0	0	26.40666667	4.860859549	0.533116883	0.367840851	0	AC144450.1
chr2	1600610	1601683	6	0	0	34.05405405	28.70927749	0.344965726	0.937487771	0	AC144450.1
chr2	1600633	1601114	12	0	0	25.83991684	11.54442505	0.357955046	0.327033219	0	AC144450.1
chr2	1600846	1601114	4	0	0	19.39552239	9.202545606	0.218905473	0.327033219	0	AC144450.1
chr2	1601538	1601668	8	0	0	98.62307692	18.65445518	0.61218986	0.870344019	0	AC144450.1
chr2	1601538	1601789	9	0	0	57.02788845	47.27855931	0.61218986	0.871559633	0	AC144450.1
chr2	1607734	1608179	0	8	240	33.80224719	6.145903496	0.689126394	0.356567465	0	AC144450.1
chr2	1607882	1608554	0	2	52	29.70238095	8.553619064	0.424170371	0.560530086	0	AC144450.1
chr2	1608051	1608216	0	4	140	30.82424242	4.205265841	0.288941623	0.366745416	0	AC144450.1
chr2	16124736	16124971	0	2	96	2.553191489	1.435247931	0.984375	0.995024876	0.157446809	NA
chr2	16253318	16253645	4	0	0	9.308868502	3.847952822	0.558974359	0.411144578	0.021406728	NA
chr2	16253347	16253833	0	3	138	8.224279835	3.744558054	0.545810877	0.890772128	0.014403292	NA
chr2	1640338	1641115	1	4	186	9.247104247	3.611891554	0.992180712	0.987935657	0	PXDN
chr2	1653979	1654755	4	0	0	0.837628866	1.402106863	0.979591837	0.484662577	0.675257732	PXDN
chr2	165705196	165705442	0	1	17.85	1.317073171	0.977944361	0.989130435	1	0.280487805	AC019181.2
chr2	16576017	16577314	0	3	94.95	6.579028527	5.621590002	0.995153473	0.463674225	0.137239784	AC010880.1
chr2	16576636	16576872	0	2	18	14.27118644	5.674296816	0.549425287	0.596131968	0	AC010880.1
chr2	16576771	16577514	0	1	52	6.586810229	4.193526823	0.252549206	0.92	0.055181696	AC010880.1
chr2	1658923	1659961	0	4	187.98	10.69845857	5.039403268	0.668620379	0.997378768	0	PXDN
chr2	1658989	1659252	0	4	220	12.33079848	4.270430888	0.446216491	0.391752577	0	PXDN
chr2	1659022	1659272	0	4	208	12.192	4.339024775	0.36713391	0.462052825	0	PXDN
chr2	1659055	1659120	0	2	126	11.58461538	3.132422546	0.211042601	0.216753022	0	PXDN
chr2	1659209	1659768	0	1	58	9.368515206	4.068308925	0.396643357	0.306625142	0	PXDN
chr2	1659217	1659669	0	9	621	8.982300885	4.225883792	0.391416309	0.308546745	0	PXDN
chr2	1683321	1683601	4	4	180	13.23571429	7.831813067	0.500986193	0.366728095	0	PXDN
chr2	16849132	89842945	34	0	0	2.362792173	721.4005727	NA	0.278569521	0.958031553	NA
chr2	175647577	175647758	0	1	25	1.005524862	0.999984738	0.967741935	1	0.497237569	NA
chr2	177694422	177694762	4	0	0	3.591176471	1.376454877	0.99122807	0.735714286	0	NA
chr2	178091315	178091676	0	1	40	0.825484765	0.686243014	0.975	1	0.337950139	NA
chr2	180477322	180477537	5	8	261.92	73.15348837	5.157940315	0.991157666	1	0	ZNF385B
chr2	180794553	180795042	0	1	20	16.01840491	3.254329932	0.980356047	1	0	NA
chr2	18121904	18122087	1	1	22	3.142076503	0.843833339	0.994011976	1	0	KCNS3
chr2	18121912	18122076	0	1	58	3.335365854	0.627397247	0.948087432	0.968299712	0	KCNS3
chr2	18228175	18228368	0	3	75	4.274611399	1.743151805	1	1	0.046632124	KCNS3
chr2	183668219	183668702	0	1	60.9	0.534161491	0.884869755	0.984126984	1	0.732919255	NA
chr2	1848484	1848731	4	0	0	2.089068826	1.998015702	0.731092437	1	0.477732794	MYT1L
chr2	187207074	187207278	0	1	17.96	2.460784314	1.201890412	0.985576923	0.989726027	0	NA
chr2	191911173	191911883	0	3	139	6.561971831	3.343855673	0.988203267	0.988515901	0	STAT4
chr2	193547411	193547532	0	4	192	14.05785124	3.170883863	0.993284083	1	0	NA
chr2	197607813	197608149	0	2	94	14.02380952	3.821076234	0.993772242	0.941549296	0	CCDC150
chr2	198264808	198265022	0	1	46	7.808411215	3.215866666	0.523726852	0.368635438	0	SF3B1
chr2	198264820	198265053	0	1	77	7.768240343	3.051408581	0.471264368	0.446247465	0	SF3B1
chr2	198266211	198266576	0	1	37	5.728767123	5.719983702	0.27672956	0.402972278	0.030136986	SF3B1
chr2	1983527	1983716	0	10	354	18.07936508	2.460061431	0.837126283	1	0	MYT1L
chr2	200472594	200473019	0	1	53	1.207058824	1.255368541	0.837278107	1	0.418823529	AC093590.1
chr2	203142673	203147133	0	1	61	0.186547085	0.721979222	0.57615894	0.438741722	0.897085202	SNORD70,NOP58
chr2	203735716	203735866	4	0	0	3.953333333	0.405572298	0.475118483	0.655518395	0.006666667	ICA1L
chr2	205010323	205010473	3	0	0	4.873333333	0.388100789	0.931098696	0.327880027	0	NA
chr2	211525269	211527884	0	1	38	0.171701721	0.724840835	0.903225806	0.615763547	0.942256214	CPS1
chr2	216226277	216226737	4	0	0	5.82173913	10.07896891	0.675644028	0.476554706	0.447826087	FN1
chr2	216230233	216232608	0	2	48	1.145263158	4.469823226	0.934027778	0.192267503	0.921263158	FN1
chr2	216230263	216232634	0	1	54	1.128637706	4.454454147	0.750104123	0.413270637	0.922817377	FN1
chr2	216236979	216238087	0	1	40	1.237364621	3.581764523	0.196635121	0.49255751	0.85198556	FN1
chr2	216238068	216239979	1	1	43	0.486656201	1.951989115	0.764546685	0.246122724	0.938252224	FN1
chr2	216240027	216240410	1	1	59	3.733681462	4.242282352	0.505	0.635353535	0.420365535	FN1
chr2	216271953	216272887	1	1	63	2.074946467	4.790778274	0.530275229	0.488020177	0.822269807	FN1
chr2	217303149	217311798	0	1	69	0.241068332	1.690340793	0.845111326	0.621231979	0.962076541	SMARCAL1
chr2	217542900	217543629	0	1	59	0.827160494	1.933114158	0.841614907	0.321083172	0.842249657	IGFBP5
chr2	217542914	217543681	0	1	40	0.847457627	1.857769387	0.664596273	0.340196956	0.800521512	IGFBP5
chr2	218722513	218722663	4	0	0	6.026666667	1.603939594	0.341666667	0.684684685	0	TNS1
chr2	218733761	218734159	0	1	50	1.118090452	1.469497016	0.743589744	0.824797844	0.545226131	TNS1
chr2	219002159	219003141	0	8	333	24.48879837	7.165868465	0.989459368	1	0	NA
chr2	219209410	219209674	4	0	0	5.852272727	3.303601476	0.997530864	0.945155393	0	AC021016.8,PNKD
chr2	220073154	220073353	0	1	91	6.025125628	2.089546093	0.37539185	0.76371308	0	ZFAND2B
chr2	220135884	220136869	1	2	55.82	11.79492386	6.191903557	0.637274549	1	0	TUBA4A,TUBA4B
chr2	220135998	220136701	3	0	0	12.78662873	6.246705454	0.579443447	0.341060766	0	TUBA4A,TUBA4B
chr2	22254698	92318492	12	0	0	4.748248832	758.9684314	NA	0.557668703	0.955275331	NA
chr2	22469485	22471677	0	1	21	0.662864964	1.240632272	0.952380952	1	0.696624088	AC068490.2
chr2	224863188	224864002	0	30	1499.82	74.35995086	66.82158884	0.963934051	0.948750252	0.339066339	SERPINE2
chr2	229219181	229219251	0	1	70	32.84285714	6.580568178	0.896645866	0.896645866	0	NA
chr2	229219182	229219260	0	8	468	32.57692308	6.231679262	0.991029641	0.991029641	0	NA
chr2	231543131	231543578	0	3	165	3.248322148	1.63944406	0.989966555	1	0	NA
chr2	231897357	231897913	0	1	53.95	6.865107914	2.839496324	0.985761227	0.986710963	0	NA
chr2	232265050	232265376	3	0	0	3.263803681	1.764782337	0.674634794	1	0.064417178	B3GNT7
chr2	232319915	232320197	0	2	126	2.627659574	2.213677867	0.449438202	0.319727891	0.269503546	NCL
chr2	232325192	232325427	4	0	0	3.531914894	2.406118653	0.563136456	1	0.008510638	NCL
chr2	233498592	233498693	0	2	75	47.53465347	10.09809742	0.898005269	0.969086842	0	EFHD1
chr2	233794015	233794625	2	22	1014	45.06065574	10.79380178	0.99160105	1	0	NGEF
chr2	233893663	233894053	0	2	97.99	5.412820513	2.93193552	0.991778006	1	0	NA
chr2	234517704	234517816	0	13	784.2	207.6517857	39.2557343	0.993925234	0.99958316	0	NA
chr2	235987313	235987829	15	17	662.97	158.0581395	25.85717539	0.999928192	0.995276186	0	NA
chr2	236072015	236072154	4	0	0	18.69064748	2.742809883	0.990669594	1	0	NA
chr2	236253781	236254093	0	2	120	7.314102564	4.406150258	0.51875	0.41972761	0.051282051	NA
chr2	236253899	236254350	0	2	108	9.10864745	2.952572735	0.721656483	0.325413223	0	NA
chr2	237065560	237065682	0	6	344	25.90983607	3.975342234	0.991932527	0.993116635	0	NA
chr2	237489684	237489886	0	1	8	17.70792079	4.479749444	0.413382042	0.393965031	0	ACKR3
chr2	237489684	237490085	0	2	16	14.26683292	5.482333649	0.413382042	0.516594517	0	ACKR3
chr2	237615443	237615955	0	1	20	12.03320313	4.386688749	0.471054235	0.408528198	0	NA
chr2	238037953	238039119	0	1	35	14.10720412	6.584950843	0.66117897	0.265067845	0	NA
chr2	238038007	238038423	0	4	175.96	18.83653846	6.775039848	0.668016194	0.454321393	0	NA
chr2	238038065	238038839	0	12	360	16.28036176	6.367529214	0.523797273	0.427032321	0	NA
chr2	238038207	238038314	0	2	98	11.53271028	3.369233411	0.229812355	0.205690051	0	NA
chr2	238038312	238038715	0	2	98	18.05459057	7.093980779	0.495503762	0.377423823	0	NA
chr2	238038347	238040060	1	1	40	11.744892	5.699085752	0.480652096	0.485310734	0.001167542	NA
chr2	238120497	238121936	4	0	0	3.883252259	3.72027355	0.9875	0.649350649	0.118137596	NA
chr2	238120924	238121612	4	0	0	4.194767442	2.950635811	0.601156069	0.150047037	0.043604651	NA
chr2	238273346	238273471	0	1	60	2.368	0.48226134	0.972332016	1	0	COL6A3
chr2	238474010	238474568	6	0	0	10.90143369	3.568474784	0.699574468	0.265727392	0	NA
chr2	238811050	238811099	0	1	67	3.612244898	0.777655465	0.972527473	0.972527473	0	RAMP1
chr2	239163875	239164080	6	0	0	6.663414634	3.494787484	0.988851728	1	0.12195122	AC096574.4,PER2
chr2	239394931	239395133	0	1	33.86	2.930693069	1.105856827	0.409214092	0.647058824	0	NA
chr2	239765894	239766039	1	18	927	99.00689655	10.58463203	0.992516739	1	0	TWIST2
chr2	240218848	240219314	0	1	81	0.497854077	0.739007939	0.327777778	1	0.650214592	HDAC4
chr2	240267309	240268389	3	0	0	10.9962963	4.677763115	0.955366631	0.582271468	0	HDAC4
chr2	240267476	240267885	0	1	16.98	9.599022005	3.917311465	0.424216402	0.224462722	0	HDAC4
chr2	240267490	240268421	3	2	68	11.59183673	4.763008414	0.388705688	0.747462687	0	HDAC4
chr2	240267667	240267884	0	2	83.94	9.612903226	4.548501486	0.383808587	0.221867518	0	HDAC4
chr2	240267667	240268220	0	1	41	13.21699819	4.614616337	0.383808587	0.498463258	0	HDAC4
chr2	240270222	240270546	0	2	58	3.703703704	3.297752487	1	1	0.169753086	HDAC4
chr2	240564506	240564802	0	1	97.94	3.547297297	3.053209343	0.265474553	1	0.341216216	NA
chr2	240565138	240565722	0	2	76	10.02054795	9.058953928	0.958458458	0.544497608	0	NA
chr2	240565343	240565517	0	1	36	11.20114943	4.610058824	0.329425287	0.472403561	0	NA
chr2	2407450	92320701	50	0	0	3.736304686	670.0086951	NA	0.135797859	0.957559493	NA
chr2	240985257	240985454	3	0	0	3.812182741	1.95124685	0.472366149	0.43359375	0.035532995	OR6B3
chr2	241248531	241249197	0	1	38.69	34.55105105	13.42719017	0.437555359	0.546633725	0	NA
chr2	242803539	242803846	4	0	0	2.423452769	1.709287849	0.406360424	0.52362949	0.149837134	NA
chr2	242806699	242807451	0	1	23.9	10.71941489	5.677947794	0.171511628	0.322612666	0	NA
chr2	242806767	242807870	0	2	118	14.3862194	7.332998391	0.256097561	0.590962441	0	NA
chr2	242807234	242807454	0	2	78	14.18636364	3.390735433	0.308266932	0.326253687	0	NA
chr2	242807585	242807872	0	3	96	21.63414634	5.605679476	0.447468012	0.595442439	0	NA
chr2	242807747	242807888	0	3	318	18.5248227	3.733272974	0.295451133	0.633182113	0	NA
chr2	25148429	25148889	4	0	0	5.519565217	3.517911903	0.796926454	0.475760456	0	NA
chr2	25337453	25338158	4	0	0	4.80141844	2.459948273	0.857619577	0.940149626	0	EFR3B
chr2	26746680	26746865	0	2	130	2.616216216	1.502702703	0.983050847	0.975903614	0.210810811	OTOF
chr2	27590031	27590428	0	1	37	1.136020151	1.437755485	0.457854406	1	0.549118388	AC074117.10,EIF2B4
chr2	27697458	27697628	0	1	26	1.611764706	0.487348592	1	1	0	IFT172
chr2	2855839	2856746	0	4	236	40.09922822	13.87044598	0.520084567	0.336431913	0	NA
chr2	2856045	2856567	0	2	80	42.96934866	8.682071806	0.43356266	0.310736275	0	NA
chr2	2856132	2856843	0	21	791	49.88607595	9.95642914	0.397004992	0.449501113	0	NA
chr2	2856185	2857159	8	4	156	45.3449692	12.72001811	0.406113969	0.570713961	0	NA
chr2	2856490	2857020	8	2	56.98	50.42830189	11.48730025	0.340116081	0.433495022	0	NA
chr2	28809223	89852931	60	0	0	2.583186657	756.3502435	NA	0.524957348	0.959633907	NA
chr2	29227423	134259754	6	0	0	3.403191109	604.5652984	0.620689655	NA	0.957538475	NA
chr2	29448095	29448245	6	0	0	32.84	1.661645771	0.454557954	0.304208341	0	ALK
chr2	3050101	3050168	0	2	152	34	3.897952007	0.108984786	0.304057662	0	AC019118.2
chr2	31001229	31001489	0	3	141	9.261538462	1.795523691	0.992063492	1	0	CAPN13
chr2	31169154	31171448	4	0	0	4.680470793	3.883368574	0.977198697	0.304221252	0.094158675	GALNT14
chr2	32370443	208288355	3	0	0	2.293980445	507.2284743	NA	0.952129996	0.96170394	NA
chr2	33760753	33761345	0	2	83	3.95777027	2.868145253	0.995720399	0.84375	0.016891892	RASGRP3
chr2	33882793	89851743	91	0	0	1.263464421	453.6609043	1	0.472701423	0.960582591	NA
chr2	33889446	92272578	152	0	0	3.59880287	486.4125261	NA	0.910070904	0.958914897	NA
[truncated: 1,758 more rows]
