# Supplementary material for: Deciphering the role of extrachromosomal circular DNA in adipose stem cells from old and young donors
Source: Stem Cell Res Ther. 2023 Nov 28;14:341. doi: 10.1186/s13287-023-03575-2 (PMC10683086; doi:10.1186/s13287-023-03575-2)
Supplement: Supplementary file 7 — Additional file 7: Data S6. eccDNAs detected in O-ASC3. [file 13287_2023_3575_MOESM7_ESM.xls]

chr1	10085519	142541137	63	0	0	1.957733473	1739.741641	NA	0.478238824	0.970007592	NA
chr1	10294869	10294997	0	1	33	1.4765625	0.780272826	0.987730061	1	0.0078125	KIF1B
chr1	103381249	103381336	0	2	130	8.689655172	1.147814964	0.84	0.948557089	0	COL11A1
chr1	106846071	106846250	4	6	204	11.30167598	3.60145028	0.990330379	0.989327641	0	NA
chr1	10721452	10722505	0	8	304	165.2478632	80.03576069	0.573978092	0.352333718	0	CASZ1
chr1	10760022	133027860	8	0	0	2.073260492	1810.754137	0.991236828	NA	0.967854008	NA
chr1	10801321	224203695	68	0	0	1.36891322	1371.107424	1	0.282686867	0.96678947	NA
chr1	10808570	142541137	10	0	0	1.966208903	1744.509548	NA	0.478238824	0.970137878	NA
chr1	10819610	224202712	60	0	0	1.36819498	1371.169241	NA	0.263364411	0.966792206	NA
chr1	109953637	109954540	0	1	43	0.9213732	2.198211671	0.994957983	0.588235294	0.842746401	PSMA5
chr1	110969647	110969745	0	31	1707	126.2653061	14.62423975	0.991426969	0.991426969	0	LAMTOR5-AS1
chr1	113245646	113246301	4	0	0	3.766412214	4.907271605	0.804892966	0.225505443	0.459541985	RHOC,RP11-426L16.10
chr1	11452033	11452175	0	4	151	18.71830986	4.689464063	0.990512334	1	0	NA
chr1	114695965	114696143	1	18	886	82.07865169	11.68618191	0.989843147	1	0	SYT6
chr1	114714030	114714061	0	1	30	13.67741935	0.893961707	0.45106383	0.45106383	0	NA
chr1	114714031	114714073	0	2	84	13.76190476	0.647689072	0.614893617	0.614893617	0	NA
chr1	115280619	115282387	0	1	75	0.630656109	2.287806854	0.674248578	0.28189911	0.906674208	CSDE1
chr1	116563408	116563795	0	1	49	1.379844961	0.691705735	0.427419355	1	0.105943152	SLC22A15
chr1	11979139	11979362	0	4	162	3.551569507	1.557790995	0.986899563	0.747720365	0	NA
chr1	12631404	12631534	0	3	159	20.69230769	5.041132586	0.99498861	1	0	DHRS3
chr1	13706114	224203374	75	0	0	0.375744235	119.7193556	NA	0.19056637	0.967193644	NA
chr1	13924806	13924853	0	4	272	22.72340426	2.039004009	0.963898917	0.963898917	0	PDPN
chr1	1421838	1421897	0	1	72	15.10169492	2.412502149	0.477236208	0.427543186	0	ATAD3B
chr1	1421838	1421917	0	1	42.91	14.67088608	2.406328781	0.620782003	0.572345679	0	ATAD3B
chr1	145306607	145306757	8	0	0	7.973333333	0.32550815	0.995024876	1	0	RP11-458D21.5,NBPF10
chr1	150529194	150529463	0	1	50	2.31598513	1.293594835	0.714285714	0.737864078	0	RP11-54A4.2,ADAMTSL4
chr1	150940310	150940664	0	2	88	1.539548023	1.799204413	0.73992674	0.91184573	0.550847458	CERS2
chr1	150940593	150940922	0	1	50	1.249240122	1.570590571	0.808	0.282722513	0.571428571	CERS2
chr1	153507733	153508470	8	0	0	6.884667571	15.55299937	0.638840326	0.575880759	0.602442334	S100A6
chr1	156106778	156106976	0	1	63	3.621212121	2.600107718	0.490367776	0.56097561	0.242424242	LMNA
chr1	156237917	156238157	0	1	58	3.491666667	1.353980756	0.933202358	1	0	SMG5
chr1	156305618	156307996	3	0	0	0.388141295	0.984476992	0.983695652	0.630630631	0.824222035	TSACC,CCT3
chr1	156846001	156846536	0	1	7.93	546.811215	1130.10077	0.385596924	1	0.005607477	NTRK1
chr1	157120788	157120865	0	1	62	2.87012987	1.010987037	0.982222222	0.982222222	0	NA
chr1	160336964	160337114	4	0	0	3.986666667	0.162754075	0.995024876	1	0	NHLH1
chr1	163456307	163456391	0	1	31	3.095238095	0.995454522	0.992366412	0.992366412	0	NA
chr1	16488026	16488239	19	78	3274.54	235.6713615	20.83300416	0.999834348	0.999650487	0	RP11-276H7.3
chr1	165267362	165267457	0	3	174	11.36842105	3.292903475	0.98630137	0.98630137	0	LMX1A
chr1	167184612	167184685	0	5	280	27.63013699	2.343787178	0.947393142	0.989210397	0	NA
chr1	168239403	168239531	0	34	1752	162.8125	21.50245262	0.993508445	0.999883287	0	NA
chr1	17084707	17084857	4	0	0	11.56666667	1.162850903	0.263850416	0.139904024	0	MST1L,CROCC
chr1	17084956	17085107	4	0	0	45.88741722	7.407301791	0.613521196	0.722562944	0	MST1L,CROCC
chr1	188121484	188121525	0	1	41	5.512195122	0.499851257	0.594736842	0.594736842	0	NA
chr1	191970195	191970260	0	1	53	4.307692308	0.523981119	0.975609756	0.975609756	0	RP11-541F9.2
chr1	196162288	196162349	0	1	41	3.409836066	0.912159196	0.971962617	0.971962617	0	NA
chr1	201589122	201589186	0	3	233	24.9375	2.597324344	0.94943486	0.972577697	0	NA
chr1	201854741	201854898	0	2	89	1.949044586	0.656143707	1	0.452332657	0	NA
chr1	202111511	202111585	0	1	71	3.189189189	0.968080794	0.963265306	0.963265306	0	ARL8A
chr1	203441711	203441841	0	1	35	5.784615385	1.549116946	0.995033113	1	0	NA
chr1	204495291	204495544	0	1	8	5.505928854	5.574944338	0.917910448	0.441320293	0	MDM4
chr1	205673123	205673215	0	1	65	2.989130435	0.375747522	0.992779783	0.992779783	0	NA
chr1	207498006	207499021	3	0	0	0.532019704	1.369876252	0.531168831	0.4375	0.787192118	CD55
chr1	20981947	20982237	0	2	162	2.451724138	1.650312549	0.916309013	0.675675676	0.103448276	DDOST
chr1	209948781	209949031	0	1	51	2.352	0.740335059	0.990740741	1	0	TRAF3IP3
chr1	212399797	212399894	12	7	159	236.7525773	29.20317414	0.999738801	0.999738801	0	RP11-15I11.3
chr1	212399798	212399894	0	46	2220.9	237.4895833	28.44328963	0.992512298	0.992512298	0	RP11-15I11.3
chr1	212655730	212655843	0	6	210	20.6460177	3.71774114	0.992147806	0.934742647	0	NA
chr1	217604909	217604976	0	2	127	7.641791045	1.060857053	0.97338403	0.97338403	0	GPATCH2
chr1	218422032	218422066	0	1	36	6.647058824	0.762440082	0.415441176	0.415441176	0	NA
chr1	218422032	218422117	0	1	71	6.341176471	0.847875423	0.990808824	0.990808824	0	NA
chr1	227346664	227346774	0	14	574	23.6	2.697473565	0.992086631	1	0	CDC42BPA
chr1	227897478	227897559	0	1	49	4.481481481	1.134325395	0.994520548	0.994520548	0	NA
chr1	227897481	227897559	0	1	21.81	4.576923077	1.044143997	0.978082192	0.978082192	0	NA
chr1	228976768	228976892	0	1	29	2.701612903	0.967036033	1	1	0	NA
chr1	229246024	229246125	0	1	32	2.069306931	0.3520077	0.990430622	1	0	NA
chr1	234268326	234268431	0	1	52	2.952380952	0.929730656	0.993377483	1	0	SLC35F3
chr1	235529756	235529837	0	1	43	2.814814815	0.982703642	0.982758621	0.982758621	0	NA
chr1	236719138	236719258	0	2	108	4.108333333	1.188807759	0.575208914	0.79122807	0	HEATR1
chr1	240274795	240274841	0	2	92	58.36956522	10.95317841	0.425784967	0.415827784	0	FMN2
chr1	240274796	240274898	2	7	377.89	62.93137255	9.027474191	0.994022338	1	0	FMN2
chr1	241775680	241775781	0	3	83	6.158415842	2.241519434	0.990415335	1	0	OPN3
chr1	242094374	242094433	0	8	497	89.47457627	8.675615413	0.972191529	0.972191529	0	NA
chr1	24348964	24349053	0	1	47	5.157303371	0.762887425	0.936734694	0.44606414	0	NA
chr1	245446863	245446907	0	2	64	6.545454545	1.924182772	0.98630137	0.98630137	0	KIF26B
chr1	25340453	25340569	0	1	48	4.112068966	2.348042294	0.991091314	1	0	NA
chr1	26148417	26148602	0	1	66	1.621621622	0.703326127	0.984962406	1	0.12972973	RP1-317E23.6,MTFR1L
chr1	26349563	26349711	0	1	35	3.195945946	1.160491414	0.901023891	0.616141732	0	EXTL1
chr1	26616992	26617122	0	1	59	1.753846154	0.657050969	0.988235294	1	0.123076923	UBXN11
chr1	27100151	27100384	0	1	57	19.74678112	2.098497404	0.359654292	0.653968254	0	ARID1A
chr1	27300166	27300266	1	9	368.95	52.24	5.142217421	0.999617298	1	0	NA
chr1	27995021	27995859	0	1	24	0.974940334	1.446943015	0.241666667	1	0.594272076	IFI6
chr1	2880807	2881756	0	2	108	32.10432034	20.19986208	0.97639485	0.396783316	0	NA
chr1	2881046	2881598	1	4	142	40.80434783	20.20084253	0.566787004	0.559766082	0	NA
chr1	2881071	2881362	1	2	105	28.35738832	7.403173745	0.625220148	0.17334088	0	NA
chr1	2881174	2881656	2	2	62	43.94813278	20.48224124	0.34940111	0.553357626	0	NA
chr1	32281005	32281155	3	0	0	3.96	0.227449628	0.811359026	1	0	SPOCD1
chr1	3342692	3342866	3	0	0	3.431034483	0.942826558	0.997183099	1	0.011494253	PRDM16
chr1	34067837	34067916	0	4	185	15.79746835	2.96126789	0.992840095	0.92103321	0	CSMD2
chr1	3521605	3521992	2	1	26	6.664082687	3.908623855	0.504201681	0.387218045	0.010335917	MEGF6
chr1	3521692	3522038	1	1	78	7.023121387	3.918908892	0.650803859	0.50052356	0.011560694	MEGF6
chr1	3521699	3522034	1	1	85	7.086567164	3.958172936	0.646477132	0.494845361	0.011940299	MEGF6
chr1	35654886	35656141	4	0	0	0.912350598	1.297978375	0.869757174	0.231446541	0.58247012	SFPQ
chr1	39138639	224204267	17	0	0	0.380077077	119.116156	NA	0.999629949	0.969630525	NA
chr1	40542513	40544309	1	1	66	0.625278396	2.149326869	0.991735537	0.538896747	0.902561247	PPT1
chr1	41860648	41860740	0	3	124	20.57608696	3.870832108	0.991099476	0.991099476	0	NA
chr1	41890716	41890922	0	2	118.98	7.262135922	2.335713296	0.596389892	0.900729927	0	NA
chr1	42915030	42915070	0	1	90	10.1	1.392838828	0.86695279	0.86695279	0	ZMYND12
chr1	42915030	42915076	2	1	105	9.934782609	1.761942775	0.980686695	0.980686695	0	ZMYND12
chr1	42999060	42999105	0	1	106	3.711111111	0.619039479	0.970930233	0.970930233	0	CCDC30
chr1	4363059	33869497	42	0	0	7.368472738	3673.443889	0.992729161	NA	0.94796156	NA
chr1	43891793	43892212	0	1	28	5.233890215	4.421437999	0.388007055	0.83046875	0	SZT2
chr1	45798444	45798744	3	0	0	25.66666667	9.679646458	0.437854813	0.269838285	0	MUTYH
chr1	52608325	52608364	0	2	80	11.25641026	0.629120213	0.452111226	0.422521655	0	ZFYVE9
chr1	52608326	52608433	0	1	54	9.523364486	1.584656538	0.985699694	0.993690852	0	ZFYVE9
chr1	55599789	55600078	0	1	47	2.46366782	2.247542689	0.655629139	1	0.39100346	USP24
chr1	5693641	5694520	0	2	106	3.604095563	2.193232236	0.899159664	1	0.131968146	RP11-154H17.1
chr1	5693664	5694519	0	1	46	3.646783626	2.208258994	0.746428571	0.994263862	0.135672515	RP11-154H17.1
chr1	5694113	5694497	6	2	124	5.494791667	1.461297211	0.577731092	0.867862969	0	RP11-154H17.1
chr1	5727688	5728034	0	1	8	0.826589595	0.98191063	NA	0.970873786	0.583815029	RP11-154H17.1
chr1	60640514	60640583	0	1	45	3.536231884	0.553767338	0.976	0.976	0	NA
chr1	62105404	62105554	4	0	0	7.273333333	1.78846924	0.272080368	0.276618705	0	NA
chr1	62238472	62238601	0	4	139	11.62790698	3.615362929	0.986949429	1	0	INADL
chr1	63584140	63584234	1	3	83	56.46808511	9.280157427	1	1	0	NA
chr1	63584141	63584233	0	13	856.99	56.70652174	9.213102725	0.982856066	0.982856066	0	NA
chr1	64834408	64834500	0	1	44	3.076086957	0.93522487	0.975862069	0.975862069	0	NA
chr1	64868350	64868378	0	2	60	5	0	0.317460317	0.281690141	0	NA
chr1	64868350	64868458	0	2	162	4.555555556	2.127132191	0.988662132	1	0	NA
chr1	66816367	66816418	0	3	141	10.56862745	1.208708628	0.987179487	0.987179487	0	PDE4B
chr1	6845557	6880307	1	1	68	0.029582734	0.319243213	0.31011236	0.96728972	0.988115108	CAMTA1
chr1	71675544	71675590	0	1	98	5.956521739	0.20393112	0.961403509	0.961403509	0	ZRANB2-AS2
chr1	72124119	72124157	0	2	70	7.684210526	1.078626396	0.960526316	0.960526316	0	NEGR1
chr1	724461	29822991	10	0	0	7.516209857	3699.117854	0.887857602	NA	0.943767812	NA
chr1	725906	10530148	69	0	0	0.265747826	20.82749543	0.477623752	0.685714286	0.942514679	NA
chr1	726149	42598115	36	0	0	5.377780231	3085.215212	0.322404372	1	0.947091331	NA
chr1	77784825	77784874	0	3	108	9.306122449	2.984340638	0.987012987	0.987012987	0	AK5
chr1	82835624	82835668	0	1	45	3.909090909	0.287479787	0.612099644	0.612099644	0	NA
chr1	867692	867736	0	2	92	34.40909091	4.740148549	0.526059764	0.526059764	0	SAMD11
chr1	87207808	87207886	0	1	49	3.230769231	0.973008511	0.976744186	0.976744186	0	SH3GLB1
chr1	87953682	87953780	0	2	103	10.81632653	1.618432971	0.991580917	0.991580917	0	NA
chr1	93144593	93144802	0	1	72	3.875598086	1.967153179	0.991701245	1	0	EVI5
chr1	9319595	9320239	6	0	0	3.22826087	7.503978826	0.99009901	0.201516793	0.110248447	H6PD
chr1	9319824	9320019	0	2	80	7.825641026	12.40018027	0.65892598	0.827819549	0	H6PD
chr1	9319875	9320330	0	3	158	4.105494505	8.738815302	0.58131068	0.173007897	0.037362637	H6PD
chr1	9320294	9320521	6	0	0	5.31277533	1.969808407	0.556927298	0.767898383	0	H6PD
chr1	94132376	94132423	0	1	48	21.5106383	0.795528472	0.671760797	0.671760797	0	BCAR3
chr1	94132377	94132445	0	1	70	20.20588235	2.054828056	0.912956811	0.912956811	0	BCAR3
chr1	9529793	87051435	6	0	0	3.146658491	2273.509253	NA	1	0.960778811	NA
chr1	980617	980824	0	2	82	2.270531401	1.889265688	0.433139535	1	0.169082126	AGRN
chr10	104983666	104983782	0	3	110	18.22413793	4.156602987	0.99287169	1	0	NA
chr10	104983697	104983774	0	1	83	18.4025974	3.721680043	0.665883459	0.713853904	0	NA
chr10	106092755	106093295	0	5	183.98	25.72222222	5.806499126	0.993086621	0.996682464	0	ITPRIP
chr10	10775738	39113653	10	0	0	2.278691534	140.8210491	NA	0.263772544	0.970690398	NA
chr10	10777660	38814197	76	0	0	0.353977098	29.11665356	NA	0.316684635	0.972699125	NA
chr10	10819596	38779094	12	0	0	0.169955841	25.57403388	NA	0.036140175	0.973857256	NA
chr10	10844195	38780139	13	0	0	0.178976447	25.70440962	NA	0.320852822	0.973835751	NA
chr10	10848284	38804743	35	0	0	0.311208834	28.43630816	NA	0.449979093	0.97300774	NA
chr10	10853659	38815702	90	0	0	0.369496928	29.45258769	NA	0.017701713	0.972627429	NA
chr10	10857017	38796340	24	0	0	0.26895981	27.42306175	NA	0.094090974	0.973280884	NA
chr10	108660145	108660399	0	4	178	2.830708661	1.183416368	0.989949749	1	0.003937008	SORCS1
chr10	109779542	109779577	0	1	35	11.28571429	1.484614978	0.619122257	0.619122257	0	RP11-215N21.1
chr10	109779542	109779612	0	2	96	8.985714286	2.566224894	0.985893417	0.985893417	0	RP11-215N21.1
chr10	111268060	111268136	0	1	9.98	8.105263158	2.29747543	1	1	0	NA
chr10	111268061	111268131	0	1	64	8.071428571	2.344119869	0.917207792	0.917207792	0	NA
chr10	111268061	111268135	0	1	44	8.135135135	2.29761524	0.977272727	0.977272727	0	NA
chr10	114937738	114937851	0	2	57	8.309734513	1.824511796	0.94619883	1	0	NA
chr10	116206265	116206393	0	1	56	2.203125	0.604144217	0.99122807	1	0	ABLIM1
chr10	117844805	117844901	1	1	19	9.239583333	1.336543986	1	1	0	GFRA1
chr10	117844806	117844901	0	2	102	9.252631579	1.337463594	0.990980834	0.990980834	0	GFRA1
chr10	120100869	120100924	0	1	56	3.727272727	0.445361771	0.721830986	0.721830986	0	FAM204A
chr10	120816469	120817515	0	1	49	0.632887189	1.557388079	0.52238806	0.495460441	0.831739962	EIF3A
chr10	120816496	120817546	0	1	56	0.697142857	1.645105708	0.417910448	0.533642691	0.828571429	EIF3A
chr10	1213898	1213968	0	2	140	7.4	0.916515139	0.911971831	0.911971831	0	NA
chr10	122623897	122623979	0	1	71	5.829268293	1.187381604	0.981519507	0.981519507	0	WDR11
chr10	122891542	122891694	0	46	2063	151.7434211	11.89952272	0.979407236	1	0	NA
chr10	123355455	123355811	1	1	8	15.52247191	1.264044944	0.339079252	0.26115531	0	FGFR2
chr10	123355455	123355866	1	1	8	15.83698297	1.77168721	0.339079252	0.298753666	0	FGFR2
chr10	123355455	123355922	1	1	8	16.94860814	3.520745065	0.339079252	0.438493231	0	FGFR2
chr10	124853182	124853219	0	1	79	3.891891892	0.508510479	0.972972973	0.972972973	0	NA
chr10	125516777	125516883	0	1	63	5.235849057	0.771568933	0.923478261	0.852272727	0	CPXM2
chr10	125593730	125593865	0	9	391	18.34074074	2.971875485	0.985132159	0.998868778	0	CPXM2
chr10	127784244	127784369	0	1	53	1.32	0.805977667	0.99137931	1	0.216	ADAM12
chr10	129420010	129420117	3	0	0	3.775700935	0.857167812	0.989664083	1	0	NA
chr10	129624097	129624210	0	1	29	1.513274336	0.842615442	0.986394558	1	0.230088496	NA
chr10	129763949	129764082	0	2	90.96	19.16541353	3.987160693	0.997077448	1	0	PTPRE
chr10	13042326	13042435	0	2	83.99	13.33944954	2.028332272	0.99270073	0.967048711	0	CCDC3
chr10	130446487	130446539	0	1	109	3.038461538	0.979826093	0.9875	0.9875	0	NA
chr10	131693651	131693756	2	41	1904	282.9619048	31.63871161	0.992370648	0.999266837	0	EBF3
chr10	131955750	134260252	4	0	0	0.085671872	2.325717801	0.995519572	NA	0.972002194	NA
chr10	133871455	133871557	0	3	217	26.76470588	4.184885199	0.994091581	1	0	NA
chr10	134240907	134240975	0	1	54	11.88235294	1.266414714	0.233999421	0.129736673	0	NA
chr10	134241059	134241663	0	4	308	28.39569536	14.01893403	0.554731638	0.819380121	0	NA
chr10	134241323	134241427	0	6	282	20.99038462	8.929741998	0.186920018	0.354043921	0	NA
chr10	134252023	134252152	0	1	38	1.76744186	0.641118547	0.988372093	1	0.11627907	RP11-432J24.3
chr10	13452854	42794947	51	0	0	117.5912041	8963.334399	NA	0.057973097	0.969985849	NA
chr10	13452859	39094652	12	0	0	2.215657969	144.3104767	NA	0.073891737	0.971580615	NA
chr10	13454822	39102110	15	0	0	2.266537772	144.4587739	NA	0.597023875	0.97129755	NA
chr10	13458366	42800273	183	0	0	117.659971	8963.369923	NA	0.622135051	0.969807143	NA
chr10	13459499	89850592	16	0	0	45.31774542	5555.54241	0.952380952	NA	0.970339945	NA
chr10	13459523	49137970	135	0	0	96.86844635	8128.666765	0.775193798	NA	0.968800688	NA
chr10	13492244	13492289	0	25	1847	178.6222222	12.12946621	0.961943514	0.961943514	0	BEND7
chr10	13650543	39136913	27	0	0	3.083463906	161.0410199	0.051020408	0.95950027	0.969968105	NA
chr10	13658801	39142936	30	0	0	3.274663001	167.6063591	NA	0.584314688	0.96976719	NA
chr10	13677786	39145055	76	0	0	3.299186772	167.7088536	NA	0.189351471	0.969689761	NA
chr10	13801066	39154935	12	0	0	3.466916706	168.8373451	NA	1	0.96938767	NA
chr10	13804502	39129146	3	0	0	3.020734902	161.3472835	NA	0.578106611	0.970359583	NA
chr10	13813092	39126750	12	0	0	2.908952787	157.7978692	NA	0.169187431	0.970452433	NA
chr10	13842647	39134985	27	0	0	3.074086231	161.5444611	NA	0.497569527	0.970154835	NA
chr10	14575429	14575530	0	7	230	33.38613861	3.99001302	0.992568371	0.990236686	0	FAM107B
chr10	17272649	17275630	0	1	45	0.686682321	3.097290875	0.990361446	0.259668508	0.882589735	VIM,RP11-124N14.3
chr10	17278302	17279279	4	0	0	4.403275333	11.0659653	0.894625177	0.18743389	0.862845445	VIM
chr10	19971473	19971521	0	52	3613	360.2083333	23.74250613	0.962319809	0.958160155	0	MALRD1
chr10	20176544	20176654	0	1	38	2.490909091	1.529975963	0.991525424	1	0.2	PLXDC2
chr10	21758385	21758527	4	0	0	3.943661972	0.471357761	0.98989899	1	0.014084507	NA
chr10	23755736	23755781	0	1	39	3.644444444	0.764651135	0.987951807	0.987951807	0	NA
chr10	24469001	24469112	0	1	66	2.468468468	0.836334988	0.992125984	1	0	KIAA1217
chr10	27672699	27672786	0	1	47	3.252873563	0.791018415	0.982638889	0.982638889	0	NA
chr10	29712150	134259648	14	0	0	33.25213082	4749.571366	0.996960173	NA	0.968974341	NA
chr10	31446745	31446783	0	1	38	8.026315789	1.530167554	0.391025641	0.36746988	0	NA
chr10	32326486	32327147	0	1	49	1.845688351	3.542322505	0.528184893	1	0.709531014	KIF5B
chr10	33954372	46425549	30	0	0	276.9410315	13747.09914	NA	1	0.960519605	NA
chr10	34184046	39083264	10	0	0	10.37376516	325.3786742	NA	0.13125162	0.964005888	NA
chr10	35903435	35903474	0	1	40	19.51282051	1.298357836	0.438111687	0.438111687	0	NA
chr10	35903435	35903527	0	7	303	18.69565217	1.779955608	0.990213011	0.990213011	0	NA
chr10	38795401	134262710	10	0	0	36.35148017	4970.282085	0.212627329	NA	0.96857694	NA
chr10	38800709	49643123	6	0	0	318.0486847	14743.04363	0.437691299	1	0.957476536	NA
chr10	39077119	49107751	56	0	0	339.7153931	15326.23561	0.651837587	NA	0.959952075	NA
chr10	39078310	46402087	28	0	0	465.1584177	17934.64126	0.269089365	NA	0.956693657	NA
chr10	39078329	49151487	70	0	0	338.2523241	15293.86566	0.336704095	NA	0.960239877	NA
chr10	39088934	90373301	6	0	0	66.43915084	6779.54635	0.344408214	NA	0.969728104	NA
chr10	39089730	39091205	0	1	78	105.6081356	162.6187504	0.331272085	0.626770761	0	NA
chr10	39089746	39090385	4	2	140	53.51643192	43.16354562	0.470177665	0.118339448	0	NA
chr10	39089843	39090406	0	2	136	52.21136767	45.57631445	0.35700834	0.079681349	0	NA
chr10	39092705	46408364	6	0	0	464.8363784	17944.54386	0.480967333	NA	0.958524857	NA
chr10	39093773	49147585	6	0	0	338.2420181	15308.52401	0.485993905	NA	0.961673542	NA
chr10	39094987	39096061	4	1	56	76.18063315	63.07809706	0.02542428	0.169049236	0	NA
chr10	39096109	58975411	16	0	0	171.0485776	10888.04284	0.756545547	NA	0.969161291	NA
chr10	39099828	89855024	6	0	0	67.07468859	6814.778861	0.47772412	NA	0.969809101	NA
chr10	39110978	49147048	36	0	0	338.1305187	15321.98091	0.903613012	NA	0.963277956	NA
chr10	39113331	58856031	5	0	0	171.8590057	10925.57774	0.963648993	NA	0.969871041	NA
chr10	39118685	39119158	4	12	400	217.5412262	218.3803219	0.051502029	0.431355613	0	NA
chr10	39120783	57551265	3	0	0	183.9261866	11307.71318	0.114070179	NA	0.969077911	NA
chr10	39127700	39128009	6	1	76	112.0679612	100.6868254	0.086920184	0.023211802	0	NA
chr10	39141818	46419632	21	0	0	463.3550945	17990.47693	0.197776983	NA	0.964868984	NA
chr10	39148503	39151615	0	5	175.51	595.808162	992.9347504	0.069518353	0.220500212	0	NA
chr10	3938153	3938254	0	4	154.85	14.53465347	1.557888622	0.993169399	0.999314599	0	NA
chr10	42357285	89867505	90	0	0	70.84223708	7043.245696	0.413017429	NA	0.968931674	NA
chr10	42367184	49103879	44	0	0	495.2875747	18697.03063	0.207369298	NA	0.953542501	NA
chr10	42398464	42398910	32	0	0	797.1973094	536.5499376	0.844927125	0.809072303	0	NA
chr10	42533355	42533639	3	0	0	59.86971831	22.10173178	0.616017836	0.32079994	0	NA
chr10	42794194	89872180	7	0	0	0.248007636	47.48130731	0.555063337	NA	0.970550482	NA
chr10	42794994	46402284	130	0	0	1.43847154	42.45637458	0.642443952	0	0.958660379	NA
chr10	42810072	58878524	13	0	0	0.21481223	10.73973371	0.065789846	NA	0.972225016	NA
chr10	42811831	89868042	12	0	0	0.165809313	46.22756405	0.295661376	NA	0.970902035	NA
chr10	43597790	43598477	0	1	7.99	20.28820961	48.30116785	0.879170824	NA	0.170305677	RET
chr10	43597980	43598130	4	0	0	24.38666667	2.820843058	0.202474503	0.743426755	0	RET
chr10	44745514	44745695	1	1	44	4.055248619	1.680974977	0.996677741	1	0	NA
chr10	44745519	44745695	0	1	44	4.136363636	1.631938461	0.978723404	1	0	NA
chr10	45408293	45408444	6	32	1323	121.8410596	18.67075934	0.999920464	0.985423889	0	RP11-285G1.2,TMEM72,TMEM72-AS1
chr10	47002665	47002802	0	1	66	2.145985401	0.491387815	0.990990991	1	0	GPRIN2
chr10	50422256	50422321	0	1	52	3.538461538	0.842650088	0.527522936	0.99137931	0	NA
chr10	50954102	50954245	0	2	84	5.636363636	0.935286909	0.716162943	1	0	OGDHL
chr10	5411834	5412203	28	0	0	428.7750678	218.830857	0.995924228	0.558929657	0	UCN3
chr10	5413089	5413254	0	1	83	4.884848485	1.866469883	0.34659474	0.996268657	0	UCN3
chr10	55795173	55795223	0	2	72	6.16	1.993589727	0.987179487	0.987179487	0	PCDH15
chr10	55923323	55924106	6	0	0	52.63984674	10.11583213	0.47001992	0.375077367	0	PCDH15
chr10	56184808	56184863	0	1	33	4.654545455	1.620529451	0.988416988	0.988416988	0	PCDH15
chr10	564977	39084729	44	0	0	1.429365251	117.0081324	NA	0.307476046	0.972672514	NA
chr10	566428	38870400	45	0	0	0.430121372	30.95279047	NA	0.10565609	0.973322636	NA
chr10	566762	39144693	55	0	0	2.231212063	136.803691	NA	0.764154086	0.971186428	NA
chr10	567309	39140734	57	0	0	2.205377199	136.7454938	NA	0.118166558	0.971284349	NA
chr10	567819	42376503	109	0	0	3.115719141	166.4155088	0	0.565322817	0.972656279	NA
chr10	568958	39130484	54	0	0	2.047854149	131.3406987	NA	0.688251979	0.971540753	NA
chr10	5694300	5694470	0	2	101	2.694117647	1.212906373	0.996226415	1	0	ASB13
chr10	569817	39144967	36	0	0	2.232128378	136.8092185	NA	0.225825931	0.971178492	NA
chr10	570217	42809511	4	0	0	81.81642494	7470.835184	NA	0.769870153	0.970914074	NA
chr10	57516714	57516745	0	1	31	20	0	0.355097365	0.355097365	0	NA
chr10	57516715	57516804	0	4	170	19.34831461	0.888138105	0.986254296	0.986254296	0	NA
chr10	62415000	62415079	0	1	44	3.215189873	0.976572229	0.976923077	0.976923077	0	ANK3
chr10	62639979	133029225	3	0	0	0.278501719	102.9222731	0.875421909	NA	0.968953169	NA
chr10	6656278	6656384	0	1	82	5.41509434	0.888797412	0.990892532	1	0	PRKCQ-AS1
chr10	71411319	71411452	0	10	462	48.09774436	9.116509573	0.994313566	1	0	NA
chr10	71643903	71644387	4	0	0	0.861570248	0.842719435	0.99009901	1	0.347107438	COL13A1
chr10	71866641	71866736	0	1	50	2.084210526	0.401658611	0.99	0.99	0	AIFM2,H2AFY2
chr10	724472	39154827	165	0	0	2.337293553	137.6351835	NA	0.496660532	0.970913253	NA
chr10	726907	39116089	68	0	0	1.755338001	121.7778068	NA	0.26105781	0.97187976	NA
chr10	73376214	73376245	0	1	31	14.25806452	0.67047128	0.496629213	0.483588621	0	CDH23
chr10	73376214	73376282	0	1	29	12.76470588	1.971246598	0.975280899	0.87854251	0	CDH23
chr10	73576581	73576829	0	1	59	13.33064516	2.684248481	0.38121547	0.607535322	0	PSAP
chr10	73576880	73577031	4	0	0	3.860927152	0.96316074	0.12464986	0.353497164	0	PSAP
chr10	73580027	73581728	0	3	186	1.669606114	4.542847072	0.876304024	0.648504274	0.776014109	PSAP
chr10	74033694	74033940	0	2	51.97	3.308943089	2.80426528	0.908602151	0.219758065	0.333333333	DDIT4
chr10	74033773	74034017	0	1	45	2.954918033	2.696768025	0.456349206	0.535820896	0.336065574	DDIT4
chr10	74100591	74100821	0	1	32	3.073913043	0.941191378	0.897058824	0.740524781	0	DNAJB12
chr10	75619923	75620024	0	2	110	7.207920792	1.660948266	0.905	1	0	CAMK2G
chr10	77222156	77222234	0	5	306	43.29487179	5.857515388	0.981971503	0.981971503	0	NA
chr10	80841262	80841532	2	13	391	49.04814815	8.671019008	0.99314599	0.993295621	0	ZMIZ1
chr10	81085005	81085135	0	1	67	4.038461538	0.889285332	0.992682927	0.995423341	0	NA
chr10	84237878	84237985	1	1	62	4.813084112	1.756860204	0.994047619	0.59375	0	NRG3
chr10	8704034	8704123	0	1	52	2.382022472	0.786195761	0.990654206	0.990654206	0	NA
chr10	87540679	87540797	2	14	583	52.83050847	5.044387861	0.999625398	1	0	GRID1
chr10	87821914	87821983	0	1	57	5.942028986	1.033974434	0.976190476	0.976190476	0	GRID1
chr10	88159735	88159822	0	2	88	5.563218391	0.918533932	0.920152091	0.991803279	0	NA
chr10	89487640	89487674	0	1	34	14.23529412	1.284725275	0.378125	0.378125	0	PAPSS2
chr10	89487640	89487683	0	1	43	14.18604651	1.298582661	0.4765625	0.4765625	0	PAPSS2
chr10	89487640	89487726	0	3	129	14.70930233	1.500901117	0.98828125	0.98828125	0	PAPSS2
chr10	9030419	9030539	0	8	393	31.09166667	6.728045572	0.9949479	1	0	NA
chr10	99453677	99453779	0	1	55.94	2.843137255	0.987620413	0.993055556	0.993055556	0	NA
chr11	10021530	11268314	8	0	0	297.5210967	9785.500959	NA	0.383683121	0.965860967	NA
chr11	1016583	1018023	12	0	0	18.625	12.29852916	0.952131638	0.407825086	0	MUC6
chr11	102601970	102602049	5	0	0	31.39240506	7.211835774	0.193659222	0.911429621	0	NA
chr11	102665989	102666268	0	1	33	3.17921147	2.815115006	0.388461538	0.810844893	0.23655914	MMP1,WTAPP1
chr11	103088225	103088291	0	2	147	8.090909091	0.811419869	0.974452555	0.974452555	0	DYNC2H1
chr11	105423757	105423801	0	1	7.98	20.13636364	2.292189397	0.234577707	0.231633987	0	NA
chr11	106370598	106370654	0	1	83	3.982142857	0.972681702	0.969565217	0.969565217	0	NA
chr11	108206625	108206946	0	1	8	3.950155763	5.707076684	0.458528951	NA	0.560747664	ATM,C11orf65
chr11	10821846	10822078	0	1	49	2.478448276	2.141434664	0.093096897	0.417808219	0.344827586	RP11-685M7.5,EIF4G2
chr11	10825027	10825476	0	1	32	3.053452116	3.204505858	0.844303797	0.281422133	0.389755011	EIF4G2
chr11	10825095	10825545	0	2	86	3.633333333	4.044887033	0.316939891	0.479477612	0.388888889	EIF4G2
chr11	10825521	10825749	0	1	72	6.175438596	3.293389482	0.421994885	0.395721925	0	EIF4G2
chr11	112092330	112092417	0	1	24	20.45977011	3.317680251	1	1	0	BCO2
chr11	112092331	112092385	0	1	56	22.37037037	1.295237663	0.678651685	0.678651685	0	BCO2
chr11	112184315	112184419	0	1	49	3.673076923	1.121831501	0.994565217	1	0.038461538	RP11-356J5.12
chr11	112636501	112636556	0	14	800	95.67272727	16.54970974	0.986501687	0.986501687	0	NA
chr11	115429113	115429207	0	1	49	2.489361702	0.834682776	0.991525424	0.991525424	0	NA
chr11	116628633	116629069	0	1	33	0.777522936	1.277378807	0.649681529	1	0.724770642	BUD13
chr11	116716424	116716532	0	1	66	18.36111111	5.189837529	0.914913958	0.98875803	0	APOA1-AS,SIK3
chr11	117249498	117249670	0	4	237	17.49418605	3.216051843	0.99378882	1	0	CEP164
chr11	118921807	118922219	0	1	70	1.033980583	1.352383972	0.603603604	0.681818182	0.621359223	HYOU1
chr11	1213024	1213131	0	2	58	20.51401869	5.933217888	0.155651411	0.460694698	0	MUC5AC
chr11	123288570	123288652	0	1	57	2.792682927	0.959392654	0.991341991	0.991341991	0	NA
chr11	123511652	123511792	2	10	447	89.38571429	12.55137199	0.993550616	0.992012612	0	SCN3B
chr11	124538832	124538912	0	1	63	3.675	0.607762289	0.983277592	0.983277592	0	SIAE
chr11	128325626	128325683	0	1	34	2.421052632	0.815364915	0.971830986	0.971830986	0	NA
chr11	129062637	129062718	0	1	69	3.604938272	0.764635189	0.986486486	0.986486486	0	ARHGAP32
chr11	131025807	131025890	0	16	797	77.31325301	6.872202977	0.990277778	0.990277778	0	NA
chr11	131550356	131550643	6	4	124	47.6445993	23.08277403	0.580991017	0.648514851	0	NTM
chr11	131963663	131963699	0	1	34	6.555555556	1.657381543	0.414762742	0.371069182	0	NTM
chr11	131963666	131963699	0	1	34	6.909090909	0.995859195	0.400702988	0.358490566	0	NTM
chr11	13305578	13305639	4	0	0	13.21311475	2.430103243	0.351045296	0.345034247	0	ARNTL
chr11	15913565	15913655	0	1	26	2.466666667	0.845905169	0.840909091	0.991071429	0	NA
chr11	19373559	70020209	4	0	0	0.170611896	11.34984775	NA	0.829710145	0.962056562	NA
chr11	19701195	19701272	0	1	103	4.350649351	0.639931688	0.976676385	0.976676385	0	NAV2
chr11	22024101	81267984	5	0	0	0.185537197	22.39057962	NA	0.975140569	0.96070104	NA
chr11	2417883	2418099	0	1	61	2.046296296	1.778910712	0.792592593	0.349693252	0.407407407	CD81
chr11	26490015	26490070	0	1	67	4.563636364	0.49593388	0.965384615	0.965384615	0	ANO3
chr11	27987707	27987753	0	1	36	3.52173913	0.853105081	0.975903614	0.975903614	0	NA
chr11	32956444	32956504	0	1	62	3.35	0.476969601	0.550684932	0.41443299	0	QSER1
chr11	33166219	33166359	0	1	48	1.971428571	0.265729646	0.98989899	0.837606838	0	CSTF3
chr11	33416058	33416106	0	1	50	3.125	0.330718914	0.541516245	0.541516245	0	NA
chr11	35171852	35171909	0	1	70	2.824561404	0.900736677	0.987730061	0.987730061	0	CD44
chr11	357521	357786	4	2	168	58.99622642	32.74250577	0.586198398	0.959246681	0.011320755	NA
chr11	36446673	36446764	0	2	108	8.021978022	2.306121915	0.983827493	0.983827493	0	PRR5L
chr11	39282849	39283262	0	13	451.99	18.70702179	7.473204699	0.992555831	1	0	NA
chr11	397468	133027516	123	0	0	3.257425165	978.3830908	0.248366013	NA	0.964480153	NA
chr11	40667160	40667238	0	10	480	49.34615385	5.670044822	0.98971458	0.98971458	0	LRRC4C
chr11	40834348	40834401	0	1	34	3.20754717	0.978225011	0.400943396	0.790697674	0	LRRC4C
chr11	42529355	48942298	4	0	0	0.192226408	10.93318438	NA	0.890864996	0.95224252	NA
chr11	47540257	47540362	0	1	64	2.723809524	0.961102919	0.992805755	1	0	CELF1
chr11	48834567	48834859	4	0	0	21.19863014	7.022098058	0.488254427	0.251805221	0	NA
chr11	49018655	49018715	0	1	54.98	3.7	0.714142843	0.961038961	0.961038961	0	NA
chr11	498540	498823	1	1	61	7.957597173	3.641870353	0.751884853	0.687211094	0	RNH1
chr11	57099696	57099947	0	2	116	4.832669323	4.321249317	0.49	0.639168343	0	SSRP1
chr11	57099866	57100152	0	2	108	4.979020979	4.316934505	0.719178082	0.992248062	0.055944056	SSRP1
chr11	57862721	57862814	0	2	122	6.408602151	1.821240031	0.986754967	0.986754967	0	OR9Q1
chr11	59989430	59989522	0	1	50	3.163043478	0.935730056	0.983108108	0.983108108	0	MS4A4E
chr11	60141613	60141713	0	1	46	2.38	0.78460181	0.991666667	1	0	MS4A6E
chr11	60658678	60665409	0	1	57.99	0.170999851	0.701482943	0.767816092	0.591029024	0.932253751	PRPF19
chr11	61308185	61308327	0	2	62	9.028169014	2.734607787	0.994197292	1	0	RP11-794G24.1,SYT7
chr11	61634020	61634254	0	2	49	3.888888889	1.999050107	1	0.782142857	0.064102564	FADS2
chr11	62446044	62446390	4	0	0	4.161849711	1.744468066	0.537906137	0.62398374	0	UBXN1
chr11	63530329	63530458	0	1	28	4.310077519	1.751183208	0.990990991	0.991957105	0	C11orf95
chr11	63881649	63882136	0	2	168	19.02874743	7.028775927	0.483159722	0.538701623	0	FLRT1,MACROD1
chr11	63881685	63882185	2	1	44	17.874	7.26595651	0.432293395	0.518269948	0	FLRT1,MACROD1
chr11	63881693	63882288	2	1	39	16.10252101	7.459329077	0.415646709	0.470228158	0	FLRT1,MACROD1
chr11	63881813	63882244	6	2	110	14.56148492	5.984147785	0.317488524	0.43567671	0	FLRT1,MACROD1
chr11	63881820	63882158	6	3	150	15.80177515	5.831895298	0.30582452	0.54214876	0	FLRT1,MACROD1
chr11	64128988	64129190	0	2	64	4.920792079	1.611734005	0.332622601	0.421113689	0	RPS6KA4
chr11	64361489	64364641	3	7	193.92	39.57265228	19.47339199	0.955610973	0.996985934	0	SLC22A12
chr11	64698994	64699144	4	0	0	4.9	1.325393023	0.852146264	0.52535497	0	PPP2R5B
chr11	64785917	64786124	0	1	29	2.748792271	2.21864867	0.452631579	0.591125198	0.256038647	ARL2,RP11-399J13.3
chr11	64888159	64888481	0	1	28	14.8447205	16.59625005	0.976452119	0.69047619	0.093167702	FAU
chr11	65359540	65359802	0	1	20.99	2.27480916	0.772162969	0.458413926	0.656509695	0	AP001362.1,EHBP1L1
chr11	65623130	65623484	0	2	140	4.274011299	6.488238142	1	0.215553236	0.330508475	CFL1,SNX32
chr11	65688038	65688392	0	2	76	2.81920904	3.683230197	0.594339623	0.540540541	0.601694915	DRAP1
chr11	65688075	65688443	0	3	171	2.671195652	3.50124771	0.504209542	1	0.578804348	DRAP1
chr11	65688097	65688443	0	2	70	2.38150289	3.40843972	0.383838384	1	0.615606936	DRAP1
chr11	66010428	66010710	2	1	73	1.780141844	1.829979648	0.636363636	1	0.464539007	PACS1
chr11	6631187	6631448	0	1	81.98	5.32183908	1.936704866	0.826855124	0.538167939	0	ILK,TAF10,RP11-732A19.2
chr11	66744478	66744625	0	1	54	1.659863946	0.644142616	0.986842105	1	0.095238095	NA
chr11	67051177	67051393	0	2	158	2.62037037	2.195186622	0.991150442	0.619565217	0.361111111	ADRBK1
chr11	67166089	67166244	0	1	28	4.909677419	3.66389136	0.367107195	0.42599278	0	PPP1CA
chr11	67353623	67353949	0	1	57	6.950920245	6.834865221	0.583715596	0.45003873	0.233128834	GSTP1
chr11	67353642	67353968	0	1	38	6.711656442	6.442024533	0.389908257	0.54939759	0.233128834	GSTP1
chr11	68671296	68671394	0	1	62	19.6122449	5.994270484	0.754021185	0.659348199	0	MRPL21,IGHMBP2
chr11	68671302	68671395	0	2	142	20.20430108	5.436948741	0.730275942	0.645039478	0	MRPL21,IGHMBP2
chr11	68862291	68862454	10	61	2279.56	285.3251534	46.48832341	0.994458763	0.990577529	0	NA
chr11	69652674	69652750	0	1	99	5.934210526	1.757207161	0.877431907	0.877431907	0	NA
chr11	69652674	69652771	0	1	50	5.257731959	2.03210495	0.992217899	0.992217899	0	NA
chr11	69977975	69978249	3	0	0	2.748175182	0.777475063	0.995024876	0.696202532	0	ANO1,RP11-805J14.3
chr11	70545007	70545136	4	0	0	4.620155039	1.162687334	0.66091954	1	0	SHANK2
chr11	71146233	71146395	0	1	14.97	3.50617284	0.547123946	0.592417062	0.788732394	0	DHCR7
chr11	71727251	71727547	0	1	56	1.614864865	1.718435998	0.218623482	0.464240903	0.472972973	NUMA1,RP11-849H4.4
chr11	71906658	71906955	0	1	15	3.491582492	2.57691706	0.484504132	0.161366872	0.016835017	FOLR1,RP11-807H22.7
chr11	71907370	71907453	0	1	74	3.518072289	0.700455029	0.359163592	0.989830508	0	RP11-807H22.7
chr11	72337466	72337534	0	2	56	38.64705882	7.323942818	1	1	0.014705882	PDE2A
chr11	72337468	72337533	0	4	134	39.44615385	5.510914399	0.97564688	0.97564688	0	PDE2A
chr11	76155651	76155794	0	5	166.95	37.51048951	8.781629851	0.996988708	1	0	RP11-111M22.3
chr11	76925033	76925266	0	2	136	3.824034335	1.039530696	0.685358255	0.99376947	0	MYO7A
chr11	79260054	79260125	0	1	86	3.774647887	0.535952045	0.97810219	0.97810219	0	NA
chr11	79593774	79593915	0	5	252	7.283687943	3.675346736	0.984051037	1	0	NA
chr11	87376905	87376952	0	1	49	3.127659574	0.333710365	0.523131673	0.523131673	0	NA
chr11	8849644	8849723	0	1	104	6.46835443	0.824244081	0.982692308	0.982692308	0	ST5
chr11	8849645	8849718	0	1	60	6.575342466	0.7570275	0.923076923	0.923076923	0	ST5
chr11	90789305	90789341	0	1	27	16.91666667	0.363241579	0.399082569	0.342134831	0	NA
chr11	9503102	9503182	0	1	31	2.65	0.9367497	0.990654206	0.990654206	0	ZNF143
chr11	95181340	95181443	0	4	134.99	15.54368932	3.672983758	0.978328173	0.995524297	0	NA
chr11	9591022	9591727	0	2	56	19.70070922	5.763648574	0.299263456	0.401748971	0	NA
chr12	10157007	10157138	0	1	33	2.748091603	1.405243786	0.992307692	1	0.129770992	CLEC1B
chr12	103495931	103496019	0	2	148	6.602272727	1.729028713	0.993162393	0.993162393	0	RP11-328J6.1
chr12	105504975	105508028	3	0	0	0.098591549	0.557627027	0.432380952	0.592	0.965935146	KIAA1033
chr12	106008376	106008425	0	1	81	4.734693878	0.485525602	0.970711297	0.970711297	0	NA
chr12	108872520	108872588	0	4	191	20.66176471	4.333896135	0.992932862	0.992932862	0	RP11-13G14.4
chr12	111865755	111865858	0	1	31	5.009708738	0.756783506	0.992141454	1	0	SH2B3
chr12	112572945	112573037	0	1	70	6.684782609	1.326398752	0.524296675	0.82884097	0	TRAFD1
chr12	112572950	112573038	0	1	65	6.806818182	1.223426211	0.515047291	0.808367072	0	TRAFD1
chr12	114301874	114301949	0	2	107	6.693333333	1.773684176	0.994059406	0.994059406	0	RBM19
chr12	117151881	117151973	0	5	222	30.93478261	3.601944969	0.962136579	0.991292233	0	NA
chr12	12014671	12014889	0	4	32	9.591743119	1.080827787	0.34441896	0.365595325	0	ETV6
chr12	12014671	12015000	0	1	8	9.607902736	1.213424721	0.34441896	0.490224829	0	ETV6
chr12	12026121	12026271	4	0	0	11.74	3.223724554	0.309487258	0.662633107	0	ETV6
chr12	120912120	120912150	0	1	31	7	0	0.381818182	0.381818182	0	DYNLL1
chr12	120912120	120912158	0	1	39	6.815789474	0.387655786	0.470909091	0.470909091	0	DYNLL1
chr12	121699328	121699440	0	1	59	2.553571429	0.884784939	0.992424242	1	0	CAMKK2
chr12	122104337	122104414	0	1	25	14.19480519	2.120027941	0.966401415	0.966401415	0	MORN3
chr12	122104337	122104417	0	2	118	14	2.302172887	0.990274094	0.990274094	0	MORN3
chr12	12315160	12315307	0	1	35	4.959183673	1.11804951	0.995717345	0.907504363	0	BCL2L14,LRP6
chr12	123995682	123995900	0	6	222	11.87614679	2.566238066	0.18014484	0.462983841	0	RILPL1
chr12	124574424	124574542	0	1	53	2.474576271	0.850840705	0.992248062	1	0	FAM101A
chr12	129167234	129167268	0	1	36	6.676470588	1.429121249	0.440776699	0.440776699	0	TMEM132C
chr12	129167234	129167315	0	1	46	6.296296296	1.011592614	0.990291262	0.922242315	0	TMEM132C
chr12	132527934	132528265	0	1	71	0.903323263	0.987698268	0.661971831	0.963414634	0.540785498	EP400
chr12	132640220	132640610	0	1	33.99	22.50512821	10.0163315	0.296365915	0.438126611	0	NA
chr12	132640865	132641116	6	0	0	17.52191235	4.623958688	0.33585209	0.193331425	0	NA
chr12	133226464	133226709	0	1	8	3.644897959	2.661981863	0.213142663	1	0.273469388	POLE
chr12	133294111	133294384	0	1	37	2.135531136	1.154677298	0.98757764	0.53630363	0	PGAM5,PXMP2
chr12	133363068	133363354	0	1	73	3.083916084	2.394622482	0.498212157	0.695804196	0.153846154	GOLGA3
chr12	133432949	133433113	0	10	449.86	24.90243902	6.635289536	0.994879298	0.946590909	0	CHFR
chr12	133527185	133528198	0	6	262	18.10365252	7.692005342	0.989737742	0.376535627	0.001974334	ZNF605,CHFR
chr12	133527264	133528368	0	2	66	18.99184783	7.931484605	0.423547401	0.716755319	0.001811594	ZNF605,CHFR
chr12	133527353	133528226	0	2	58	20.00343643	6.50165101	0.481668774	0.343864317	0.002290951	ZNF605,CHFR
chr12	133527456	133528385	6	4	184	21.29278794	6.798527802	0.466040689	0.829994276	0.002152853	ZNF605,CHFR
chr12	133527506	133528069	0	4	226.56	21.76731794	5.871706953	0.462977602	0.392776524	0.003552398	ZNF605,CHFR
chr12	133664958	133665108	4	0	0	3.986666667	0.162754075	0.995024876	1	0	ZNF140
chr12	14849266	14849358	0	22	1279	105.2826087	9.562524324	0.970055083	0.991706768	0	RP11-174G6.1,GUCY2C
chr12	15338297	15338398	0	8	353	23.59405941	2.421758701	0.991610738	0.998310097	0	RERG
chr12	1931142	1931238	0	2	149	5.03125	0.548731966	0.991786448	0.991786448	0	LRTM2,CACNA2D4
chr12	1948386	1948477	1	11	524	55.73626374	8.956347329	0.993146661	0.993146661	0	CACNA2D4
chr12	20704384	33141454	22	0	0	0.164268915	38.18367259	0.862449974	NA	0.970375257	NA
chr12	20771858	20771938	0	2	132	7.9	1.640121947	0.98136646	0.98136646	0	PDE3A
chr12	26622307	26622394	0	1	40	3.83908046	1.249124413	0.997014925	0.997014925	0	ITPR2
chr12	28954225	28954349	0	2	62	4.935483871	1.615159712	0.992307692	1	0	NA
chr12	29815102	29815252	4	0	0	3.986666667	0.162754075	0.995024876	1	0	TMTC1
chr12	30304114	30304165	0	2	149	8.784313725	0.694903731	0.931392931	0.96969697	0	NA
chr12	33954787	101058111	4	0	0	0.842550214	605.0194431	NA	0.637961336	0.967886419	NA
chr12	34838935	34839008	4	0	0	28.15068493	11.21480337	0.925258892	0.86928934	0	NA
chr12	34846889	38115221	3	0	0	0.116782812	2.900502197	0.986092889	0.810810811	0.986917792	NA
chr12	38050675	38050830	5	0	0	126.5741935	49.49512174	0.901359382	0.691067352	0	NA
chr12	38178281	38178365	0	2	37	19.48809524	1.917923279	1	1	0	NA
chr12	38178282	38178339	0	1	59	20.26315789	1.3831862	0.705558949	0.705558949	0	NA
chr12	40500452	40500603	4	0	0	3.960264901	0.279090166	0.995	1	0	NA
chr12	41420326	41420433	1	1	14	9.14953271	1.722873813	0.988197425	0.971061093	0	CNTN1
chr12	41462053	41462108	0	2	166	9.218181818	0.985179432	0.971264368	0.971264368	0	CNTN1
chr12	46246581	46246731	6	0	0	10.81333333	1.048088207	0.305776074	0.777117385	0	ARID2
chr12	48627927	48627957	0	1	32	3.966666667	0.179505494	0.445692884	0.445692884	0	RP11-370I10.2
chr12	49333502	49333868	0	1	60	1.756830601	2.050828117	0.741989882	1	0.393442623	RP11-302B13.5,ARF3
chr12	52244377	52244500	0	2	88	4.260162602	0.986390302	0.990825688	1	0	RP11-923I11.5
chr12	53069341	53069531	3	0	0	2.052631579	2.074245182	0.526570048	0.382222222	0.484210526	KRT1
chr12	53227711	53227862	4	0	0	4.80794702	0.73435318	0.743348983	0.672413793	0	KRT79
chr12	543195	543264	0	1	77	10.13043478	2.333828375	0.838129496	0.932	0	CCDC77
chr12	56098442	56098514	0	1	71	7.375	1.111024302	0.926701571	0.926701571	0	ITGA7
chr12	56098444	56098519	0	1	62	7.466666667	0.788810638	0.977312391	0.977312391	0	ITGA7
chr12	56110716	56112929	0	1	56	0.427925892	1.358103024	0.566371681	0.300306435	0.85539991	BLOC1S1,RP11-644F5.10
chr12	56119595	56119936	4	0	0	2.806451613	2.199190605	0.88267148	0.342342342	0.17888563	CD63
chr12	565109	42093204	6	0	0	1.240688093	767.6907366	NA	0.98005698	0.966246923	NA
chr12	56743003	56743295	0	1	43	1.746575342	1.172233811	0.459150327	1	0.181506849	STAT2
chr12	569619	133028836	41	0	0	0.497276192	430.8320759	1	NA	0.965262153	NA
chr12	57037290	57037687	0	1	67	6.284634761	4.247042614	0.266231536	0.558181818	0.22418136	ATP5B
chr12	57585346	57585412	0	1	97	8.484848485	2.090689492	0.524835989	0.188997638	0	LRP1
chr12	58118154	58118199	4	0	0	2.911111111	0.284583299	0.291759465	0.208931419	0	RP11-571M6.8
chr12	62716307	62716349	0	1	30	3.761904762	0.647689072	0.963414634	0.963414634	0	USP15
chr12	6344429	6344726	0	1	64	4.343434343	2.632975105	0.515974441	0.643546971	0	CD9
chr12	65010364	65010445	0	1	92	2.617283951	0.854442295	0.990654206	0.990654206	0	RASSF3
chr12	65142230	65142342	4	0	0	3.214285714	1.58918539	0.939759036	1	0.196428571	GNS
chr12	65873950	65874008	0	1	59	27.70689655	3.667229626	0.829633454	0.829633454	0	MSRB3,RP11-230G5.2
chr12	65873950	65874020	1	2	58	27.65714286	3.392789473	0.999483738	0.999483738	0	MSRB3,RP11-230G5.2
chr12	65873951	65874019	0	4	202	27.77941176	3.338040938	0.975219411	0.975219411	0	MSRB3,RP11-230G5.2
chr12	6619941	6620389	0	1	34	0.763392857	1.14848468	0.189526185	1	0.660714286	NCAPD2
chr12	6702365	6702689	0	1	30	3.382716049	3.954425248	0.27047619	0.352914798	0.330246914	CHD4
chr12	6776754	6776853	0	1	52	3.717171717	0.752643879	0.989247312	0.295345104	0	RP4-761J14.8,ZNF384
chr12	69704898	69704998	0	2	146	5.96	1.599499922	0.993333333	1	0	NA
chr12	69960575	69960651	0	1	56	3.565789474	0.783640733	0.97833935	0.947552448	0	FRS2
chr12	7076886	7077147	0	2	114	6.363984674	3.973292764	0.326157158	0.886934673	0.107279693	EMG1,PHB2
chr12	71077943	71078093	4	0	0	3.986666667	0.162754075	0.995024876	1	0	PTPRR
chr12	75635166	75635242	0	1	40	2.631578947	0.929659039	0.980392157	0.980392157	0	RP11-560G2.1
chr12	76518556	76518654	0	1	55	2.469387755	0.84761468	0.991803279	0.991803279	0	NA
chr12	77897597	77897953	0	1	28	4.179775281	1.444180867	0.989690722	1	0	RP1-34H18.1
chr12	8242607	8242896	0	2	41.96	2.384083045	3.006548091	NA	0.846675712	0.574394464	NECAP1
chr12	9220387	9220820	0	2	136	3.25404157	1.841311554	0.616352201	0.7278402	0.011547344	A2M-AS1,A2M
chr12	9258902	9259166	0	1	40	1.685606061	1.849350114	0.984251969	0.842105263	0.537878788	A2M
chr12	9331300	9331456	0	1	32	1.012820513	0.999917814	0.96969697	1	0.493589744	PZP
chr12	9521654	9521750	0	1	72	4.96875	2.28424461	0.991683992	0.991683992	0	RP13-735L24.1
chr13	101175792	101176177	3	4	259.72	3.846753247	1.206000626	1	1	0	PCCA
chr13	101473674	101473864	0	2	17.86	3.063157895	1.907384687	0.988505747	0.982857143	0	NALCN-AS1
chr13	102672570	102672625	0	1	79	3.418181818	0.908363345	0.969072165	0.969072165	0	FGF14
chr13	110278848	110279342	8	0	0	40.15991903	4.40885344	0.393806991	0.311602117	0	NA
chr13	111590551	111590746	0	1	39	4.687179487	1.604349774	0.525339926	0.591422122	0	PARP1P1
chr13	22801934	22802053	0	1	65	4.18487395	1.068780712	0.923747277	0.875	0	NA
chr13	25323869	25324262	0	1	29.98	1.669211196	1.108603247	0.982857143	0.226277372	0.155216285	NA
chr13	28397112	28397212	0	1	76	2.72	0.788416134	0.985507246	1	0	NA
chr13	37582210	37582902	6	0	0	2.608381503	4.709612509	0.915022762	0.633016627	0.693641618	EXOSC8
chr13	43022683	43023044	4	0	0	32.63711911	15.83217582	0.421226104	0.464945382	0.060941828	NA
chr13	44147297	44147368	0	2	74	5.464788732	1.927057057	0.989795918	0.989795918	0	ENOX1
chr13	45914877	45915299	2	1	108.13	5.424170616	6.482764875	0.492009132	0.975107296	0.412322275	TPT1,RP11-290D2.6
chr13	45914885	45915286	0	1	36	5	6.213572145	0.399207248	0.891271057	0.433915212	TPT1,RP11-290D2.6
chr13	52987167	52987214	0	1	49	4.829787234	1.448684641	0.630555556	0.630555556	0	VPS36
chr13	62577290	191856418	7	0	0	1.106847299	497.9384951	0.997473836	NA	0.980455079	NA
chr13	64408689	64408748	10	0	0	91.08474576	8.575266237	0.987867647	0.987867647	0	RP11-394A14.2
chr13	68962863	68962902	0	2	148	15.28205128	1.395022616	0.955128205	0.955128205	0	NA
chr13	69443925	69443959	0	1	87	5	0	0.939226519	0.939226519	0	NA
chr13	74259187	74259248	0	1	79	3.950819672	0.21624436	0.702623907	0.777419355	0	NA
chr13	77480509	77480576	0	2	62	3.880597015	0.680701746	0.984848485	0.984848485	0.029850746	NA
chr13	78742611	78742760	0	2	97	4	0	0.99009901	1	0	RNF219-AS1
chr13	81474765	81474831	0	1	69	5.439393939	0.654327966	0.972899729	0.972899729	0	NA
chr13	86931019	86931144	0	5	134.78	50.872	5.078544673	0.993144163	0.991052732	0	NA
chr13	88305193	88305270	0	1	66	3.493506494	0.637025894	0.992619926	0.992619926	0	MIR4500HG
chr13	95144659	95144760	0	2	115	8.386138614	3.092534278	0.98943662	1	0	NA
chr13	97479622	97479670	0	1	50	4	0	0.724528302	0.724528302	0	HS6ST3
chr13	98662220	98662444	0	1	48	3.647321429	3.012724794	0.355339806	0.660416667	0.34375	IPO5
chr14	100582620	100583179	0	14	586	261.706619	240.5871615	0.994950026	0.994368996	0	EVL
chr14	100741033	100742869	3	0	0	0.760893246	1.665364219	0.993197279	0.492783505	0.752723312	YY1
chr14	102500494	102500793	0	1	45	1.819397993	1.602931566	0.325068871	0.633971292	0.18729097	DYNC1H1
chr14	102651910	102651951	0	2	173	6.56097561	1.697182464	0.985347985	0.985347985	0	WDR20
chr14	102974924	102974990	0	2	93	6.454545455	1.509382958	0.990697674	0.990697674	0	ANKRD9
chr14	103986282	103986509	0	1	90	3.735682819	3.034414189	0.422594142	0.431989924	0.321585903	CKB
chr14	103986597	103986903	0	1	55.94	1.656862745	1.781321559	0.185138539	0.869565217	0.516339869	CKB
chr14	103988223	103988421	0	1	64	3.505050505	1.996834552	0.991902834	0.524305556	0	CKB
chr14	104864693	104864788	0	1	50	3.052631579	0.303260217	0.993150685	0.993150685	0	NA
chr14	104892434	104892520	0	2	56	3.534883721	0.84492568	0.993464052	0.993464052	0	NA
chr14	105360872	105361143	0	1	52	5.372693727	2.958107212	0.662576687	0.621925509	0	CEP170B
chr14	106160552	106161165	0	5	159.95	31.82871126	5.579766331	0.407109421	0.43070333	0	NA
chr14	21990429	21990544	0	2	122	2.904347826	0.894173537	0.368932039	1	0	AE000658.22,SALL2
chr14	23336356	23336850	4	0	0	0.603238866	0.48922565	0.99009901	1	0.396761134	NA
chr14	23391686	148380276	3	0	0	0.312852637	38.52075756	0.965367965	NA	0.968052971	NA
chr14	23393694	23393922	0	1	52	1.210526316	0.977588191	0.723684211	1	0.394736842	PRMT5-AS1,PRMT5
chr14	24619621	24619913	0	1	34	2.085616438	2.482031032	0.464516129	0.505483549	0.5	RNF31
chr14	25101278	25101632	0	1	47	2.901129944	1.561850586	0.380753138	0.676136364	0.076271186	RP11-104E19.1,GZMB
chr14	29775967	29776067	0	1	63	2.94	0.94678403	0.993243243	1	0	RP11-562L8.1
chr14	30068934	30093408	6	0	0	0.097368636	0.799785727	0.698275862	0.562780269	0.967516548	PRKD1
chr14	31290671	31290729	0	1	59	9.982758621	0.955769762	0.556195965	0.383443709	0	RP11-829H16.2,RP11-159L20.2
chr14	34628022	34628105	0	2	82	6.072289157	1.684680317	0.992125984	0.992125984	0	EGLN3
chr14	49140470	49140514	0	1	46	3.727272727	0.445361771	0.583629893	0.583629893	0	NA
chr14	51210974	51211102	0	1	73	2.3046875	0.668003014	0.991701245	1	0	NIN
chr14	53124649	53124870	3	0	0	4.027149321	0.754585092	0.931415929	0.960099751	0	ERO1L
chr14	55110203	55110316	0	2	112	5.274336283	1.766190779	0.99270073	1	0	SAMD4A
chr14	55425767	55426490	0	2	40	0.774550484	1.256931943	0.96875	1	0.691562932	WDHD1
chr14	56043682	56043735	0	2	108	26.49056604	2.812523486	0.640510949	0.640510949	0	KTN1-AS1,KTN1
chr14	56043682	56043767	0	3	142	25.55294118	2.908429462	0.990875912	0.990875912	0	KTN1-AS1,KTN1
chr14	63589876	63589987	0	1	70	23.86486486	4.600208547	0.923134608	0.650145004	0	RP11-1112J20.1,RP11-1112J20.2
chr14	69169984	69170074	0	1	67	4.044444444	0.665183535	0.994535519	0.994535519	0	RAD51B
chr14	69254553	69254829	4	0	0	3.405797101	2.787491941	0.611213235	0.482200647	0.18115942	ZFP36L1
chr14	71949256	71949489	0	1	32	1.703862661	0.742824108	0.987878788	1	0	SIPA1L1
chr14	75961682	75961732	0	1	52	8.04	1.165504183	0.603603604	0.603603604	0	NA
chr14	75961682	75961768	0	1	60	7.581395349	1.214879803	0.978978979	0.978978979	0	NA
chr14	78406966	78407357	0	1	66	1.508951407	0.763151814	0.57752809	1	0.020460358	NA
chr14	81916727	81916890	3	18	706	74.8404908	14.29785105	1	1	0	NA
chr14	83520154	83520252	0	1	76	3.428571429	1.362770288	0.988235294	0.988235294	0	NA
chr14	83904149	83904188	0	1	101	4.487179487	0.812460488	0.951086957	0.951086957	0	NA
chr14	87462649	87463279	3	0	0	2.044444444	1.74517728	0.590462833	1	0.288888889	NA
chr14	93717341	93717372	0	2	64	6	0	0.34962406	0.34962406	0	BTBD7
chr14	94393599	94393683	0	3	72	125.9880952	16.7484854	0.994736347	0.994736347	0	FAM181A
chr14	94393600	94393682	0	9	371.61	126.804878	16.09911301	0.977347495	0.977347495	0	FAM181A
chr14	94488334	94488423	0	1	64	6.561797753	1.936956121	0.986486486	0.986486486	0	NA
chr14	95461188	95461267	0	7	382	27.16455696	3.48388834	0.989852399	0.989852399	0	NA
chr14	95724092	95724142	0	2	104	30.44	2.228542124	0.561830934	0.561830934	0	CLMN
chr14	95724092	95724189	0	2	133	27.6185567	4.00114236	0.988925803	0.988925803	0	CLMN
chr14	97163277	97163358	0	1	19	18.54320988	2.977484989	1	1	0	NA
chr14	97163278	97163357	0	5	218.99	18.60759494	2.94857924	0.978695073	0.978695073	0	NA
chr14	98647010	98647096	0	34	1695	329.1046512	32.81627116	0.980156531	0.980156531	0	RP11-61O1.1
chr14	99693386	99693913	0	1	30	0.512333966	0.49984785	1	1	0.487666034	BCL11B
chr15	100745296	100745433	6	24	949.45	91.9270073	7.269208168	1	0.999892876	0	ADAMTS17
chr15	25495112	25495205	0	1	50	2.387096774	0.790157982	0.991071429	0.991071429	0	SNHG14
chr15	26147554	26147689	0	1	40	2.237037037	0.598855791	0.991452991	1	0	RP11-1084I9.1
chr15	29242419	29242467	0	2	149	9.604166667	1.845485295	0.876425856	0.73290938	0	APBA2
chr15	34382592	34388188	0	2	122	0.135811294	0.664743634	0.693298969	1	0.953002144	EMC7
chr15	41718883	134263495	14	0	0	0.130373292	13.63108495	0.9821847	NA	0.95914459	NA
chr15	42828693	42828788	0	1	51	2.936842105	0.982055056	0.992882562	0.992882562	0	SNAP23
chr15	44085210	44085985	0	1	70	5.135483871	7.660099738	0.795623632	0.363302303	0.430967742	MIR1282,RP11-296A16.1,SERF2
chr15	45003729	45007686	0	1641	64184	93.07151883	560.4386357	0.994036743	0.950157799	0.802375537	B2M
chr15	45454799	45454867	0	1	49	4.529411765	0.499134198	0.386449184	0.887608069	0	DUOX1,CTD-2651B20.1
chr15	47470339	47470374	0	1	30	3.942857143	0.333197251	0.958333333	0.958333333	0	NA
chr15	47898162	47898247	0	5	205	27.04705882	3.370829475	0.989242685	0.989242685	0	RP11-552E10.1,SEMA6D
chr15	55798681	55798732	0	1	53	3	0	0.581749049	0.581749049	0	DYX1C1
chr15	565464	99386781	5	0	0	0.110195344	24.85652006	NA	1	0.968070249	NA
chr15	64448992	64452374	1	6	314	0.979302188	3.710811444	0.613537977	0.761356753	0.88379657	SNX22,PPIB
chr15	68880133	68880199	0	1	61	6.818181818	0.574959575	0.971922246	0.971922246	0	CORO2B
chr15	70284620	70284743	0	2	74	14.27642276	3.412794704	0.995205479	0.993540052	0	NA
chr15	70327962	70328178	0	26	1063	86.36111111	6.617818726	0.992124187	0.999648383	0	NA
chr15	72499111	72499505	0	1	36	7.829949239	10.16358667	0.727486559	0.235480465	0.616751269	PKM
chr15	73147769	73147806	0	1	37	11.27027027	1.368539341	0.396387833	0.396387833	0	NA
chr15	73147769	73147855	0	3	145	12.06976744	1.891171027	0.986692015	0.986692015	0	NA
chr15	73932804	73932840	0	1	56	4	0	0.669767442	0.669767442	0	NA
chr15	79863297	79863396	0	1	74	2.96969697	0.979120874	0.993243243	0.993243243	0	NA
chr15	80755179	80755227	0	1	35	3.5	0.866025404	0.965517241	0.965517241	0	ARNT2
chr15	81241171	81241321	4	0	0	5.72	0.731391368	0.949367089	1	0	RP11-351M8.2,KIAA1199,MESDC2
chr15	87751341	87751400	0	1	46	3.186440678	0.98246622	0.824561404	0.989473684	0	NA
chr15	89819798	89820149	0	1	8	8.766381766	4.801128578	0.029275093	0.666208791	0.014245014	FANCI
chr15	90158501	90158621	0	17	784	51.35	4.840196277	0.992750858	1	0	TICRR,KIF7
chr15	90491997	90492100	0	4	108.96	9.048543689	2.386770336	0.990312164	1	0	NA
chr15	99180594	99180712	0	3	161	4.084745763	0.925864426	0.99026764	1	0.008474576	NA
chr16	12821451	12821560	0	3	194.8	21.9266055	2.945082737	0.986766652	1	0	CPPED1
chr16	13139537	33899465	10	0	0	2.364459935	142.8732484	NA	0.146967154	0.948370678	NA
chr16	1314542	1314908	8	0	0	5.942622951	3.563550711	0.722929936	0.136637818	0.076502732	NA
chr16	1399560	1399953	3	0	0	1.178117048	1.976665276	0.458715596	0.486595174	0.65394402	TSR3
chr16	14723438	14723483	0	1	45	7.533333333	1.240071683	0.768707483	0.768707483	0	PARN
chr16	14723438	14723496	0	1	100	7.396551724	1.216831034	0.972789116	0.972789116	0	PARN
chr16	16101673	16110479	0	1	27	0.186577334	0.618663972	0.994845361	1	0.903247786	ABCC1
chr16	1881639	1881689	0	1	51	19.78	1.803219343	0.573998839	0.501267106	0	FAHD1
chr16	1881639	1881737	0	3	98	17.44897959	3.796137804	0.99245502	0.846534653	0	FAHD1
chr16	18978210	18978293	0	8	439.97	30.62650602	3.907702753	0.964705882	0.966539924	0	NA
chr16	2011246	2011600	0	1	47	1.124293785	1.440467471	0.249343832	0.693925234	0.579096045	NDUFB10
chr16	2126470	2126532	0	1	67	17.48387097	2.588697116	0.350016145	0.352176738	0	TSC2
chr16	2204905	2205275	0	1	15.99	4.859459459	5.238292452	NA	0.555970149	0.318918919	RP11-304L19.5,SNORD60
chr16	2204913	2205283	0	1	7.99	4.924324324	5.196121496	NA	0.56865285	0.297297297	RP11-304L19.5,SNORD60
chr16	22207010	82515413	5	0	0	53.12636921	2620.571283	0.989830508	NA	0.964143488	NA
chr16	23944472	23944636	1	2	115	2.103658537	0.601004266	1	1	0	PRKCB
chr16	27800731	27801111	0	1	25	1.663157895	2.022819951	0.125506073	0.418413856	0.536842105	GSG1L
chr16	2820685	2820926	0	1	31	0.87966805	0.992733711	0.274509804	1	0.560165975	SRRM2
chr16	29282384	29282482	0	1	67.91	3.020408163	0.844907818	0.986666667	0.986666667	0	SNX29P2
chr16	29672246	29672901	0	3	104.58	3.622900763	2.673550542	0.855263158	0.985294118	0.122137405	NA
chr16	30078637	30078866	0	2	100	8.454148472	8.392336013	0.243380855	0.4785674	0.35371179	ALDOA
chr16	30080652	30080845	0	1	25	6.14507772	6.556228626	0.718426501	0.172752809	0.352331606	ALDOA
chr16	30080670	30080928	0	2	78	9.368217054	7.818686466	0.49378882	0.621669627	0.263565891	ALDOA
chr16	30080686	30080945	0	2	44	9.32046332	7.781872199	0.282921811	0.657779546	0.262548263	ALDOA
chr16	30687318	30687404	0	1	55	7.26744186	0.827217508	0.870473538	0.856164384	0	NA
chr16	30783410	30785305	0	2	94	0.984168865	1.849983964	0.442190669	0.526622296	0.658047493	RNF40
chr16	3117376	3117617	0	1	49	5.892116183	2.672431113	0.993690852	0.79475164	0	IL32
chr16	3117554	3118012	3	0	0	1.812227074	2.980230175	0.440894569	1	0.561135371	IL32
chr16	31391664	31391894	0	1	34	1.1	1.358867815	0.87804878	0.443627451	0.565217391	ITGAX
chr16	32223142	55769280	4	0	0	135.8655065	4192.600643	NA	0.981290005	0.976240053	NA
chr16	33884413	42600166	204	0	0	8.928507726	291.7332959	0.89869732	NA	0.987038527	NA
chr16	33899525	49151461	15	0	0	206.659426	5205.286612	0.665863004	NA	0.982926626	NA
chr16	33957175	33957307	0	2	48	126.1818182	52.34049625	0.883975544	0.455513548	0	NA
chr16	33964918	33965072	0	1	9	7.935064935	4.635654207	0.541666667	0.636363636	0	NA
chr16	3421969	100508137	12	0	0	36.94189484	2183.147441	0.992419108	NA	0.961984986	NA
chr16	34356421	34356497	0	1	41	2.210526316	0.61378441	0.988235294	0.988235294	0	NA
chr16	34360717	34360810	0	2	126	6.322580645	1.791024758	0.98989899	0.98989899	0	NA
chr16	35229043	57995847	5	0	0	136.0768265	4259.137825	0.854909992	NA	0.977681101	NA
chr16	35232484	35232707	6	0	0	302.1928251	174.9828269	0.91462654	0.991753895	0	NA
chr16	3640112	3640267	0	1	7.99	14.99354839	2.147757343	0.315810122	0.291396274	0	SLX4
chr16	46783202	46783337	0	1	73	13.22222222	1.325905235	0.992458522	0.956428571	0	MYLK3
chr16	46783202	46783343	0	3	86	13.09219858	1.438580413	0.992458522	1	0	MYLK3
chr16	46864154	98561494	4	0	0	0.127678375	11.27255177	0.993410285	NA	0.961283311	NA
chr16	51662810	51662900	0	1	36	2.688888889	0.950373546	0.991803279	0.991803279	0	NA
chr16	569598	58980672	11	0	0	54.93467513	2663.172626	1	NA	0.958615998	NA
chr16	570067	142538198	51	0	0	35.78751002	2148.229754	0.752136752	NA	0.959308963	NA
chr16	57689855	57690183	0	1	49	1.695121951	1.63004582	0.553784861	0.737634409	0.432926829	GPR56
chr16	58554814	58555108	0	1	46	0.93877551	1.123190849	0.704225352	0.185328185	0.489795918	CNOT1
chr16	58554890	58555165	0	1	49	1.276363636	1.376420078	0.655021834	0.776061776	0.523636364	CNOT1
chr16	5881766	5881851	0	2	110	5.835294118	1.362066413	0.99001996	0.99001996	0	RP11-420N3.2
chr16	63011360	63011480	0	1	38	1.633333333	0.773879118	0.987341772	0.375	0.183333333	NA
chr16	64872795	64872844	0	1	101	3.857142857	0.404061018	0.974226804	0.974226804	0	NA
chr16	64936052	64936201	0	1	75	1.624161074	0.484338753	0.994845361	1	0	NA
chr16	66890857	66890989	0	8	478	32.1969697	5.600919018	0.990767455	1	0	NAE1
chr16	67693281	67693517	0	1	42	4.059322034	2.867977415	0.48857368	0.256019262	0.097457627	ACD
chr16	69752087	69752352	0	1	67	3.641509434	3.32568245	0.663669065	0.499580889	0.41509434	NQO1
chr16	69752097	69752362	0	1	57	3.80754717	3.452745643	0.589928058	0.570829841	0.41509434	NQO1
chr16	69752129	69752394	0	1	25	4.056603774	3.612426636	0.293165468	0.736891386	0.41509434	NQO1
chr16	70310985	70316595	1	1	72	0.106773619	0.636815076	0.440366972	0.986486486	0.969875223	AARS
chr16	70748824	70749104	0	8	324	19.90714286	2.347936567	0.990320937	1	0	VAC14
chr16	72142477	72142784	0	1	28	2.058631922	1.385058267	0.309178744	0.688644689	0.058631922	DHX38
chr16	74201471	74201530	0	2	100	7.322033898	1.50074194	0.972972973	0.972972973	0	AC009120.4
chr16	75654200	75654585	0	1	33	0.74025974	1.186532626	0.462162162	1	0.649350649	ADAT1
chr16	77196328	77196516	1	5	292	20.04787234	3.425940738	0.991885442	1	0	NA
chr16	778793	779331	0	1	45	1.211895911	1.26714551	0.848739496	0.231660232	0.407063197	HAGHL
chr16	81340961	81341041	0	11	505.94	65.925	6.402684984	0.990794665	0.990794665	0	NA
chr16	82869629	82869727	0	6	314	12.92857143	2.091040167	0.992169146	0.992169146	0	CDH13
chr16	86010748	86010866	0	2	91	7.466101695	2.809433876	0.995079951	0.994579946	0	NA
chr16	86975680	86975790	0	3	141	7.672727273	1.668472851	0.992405063	1	0	NA
chr16	87586164	87586250	0	1	40	4.302325581	1.705461592	0.978835979	0.978835979	0	NA
chr16	88446564	88447309	0	2	94	14.48724832	5.380068718	0.514323345	0.179233992	0	NA
chr16	88446765	88447757	0	2	168	16.81854839	7.45668532	0.344674901	0.799843424	0	NA
chr16	88446858	88447493	0	1	35	14.45826772	5.846547416	0.378854626	0.229596413	0	NA
chr16	88447022	88447575	0	1	68	14.36889693	5.652496292	0.41259965	0.22147651	0	NA
chr16	88447149	88447275	0	3	182.97	11.87301587	5.306456276	0.284090909	0.312903226	0	NA
chr16	88447487	88447763	0	2	50	23.05434783	8.045654328	0.37733035	0.810810811	0	NA
chr16	88447738	88447827	0	1	28	13.71910112	6.005594328	0.192011323	0.808074123	0	NA
chr16	88924868	88924917	0	1	48	26.73469388	4.565958827	0.446489434	0.405321782	0	TRAPPC2L
chr16	88924869	88924968	0	5	220	29.44444444	4.276367339	0.992171545	0.885211054	0	TRAPPC2L
chr16	89965027	89965278	3	0	0	2.932270916	1.149828682	0.644486692	1	0	TCF25
chr16	90183453	90183787	14	0	0	265.5628743	72.10671108	0.246378208	0.794958533	0	FAM157C,RP11-356C4.5
chr16	9773405	9773709	0	16	730	26.41776316	2.168816133	0.991987791	1	0	NA
chr17	10222466	10222563	0	3	169	10.88659794	1.769595962	0.993414864	0.993414864	0	MYH13
chr17	13792113	13792229	0	2	106	4.568965517	0.632784459	0.991489362	1	0	COX10-AS1
chr17	1381744	1381960	0	1	42	3.046296296	3.19833365	0.282051282	0.557863501	0.305555556	MYO1C
chr17	1383832	1384060	0	1	60	5.425438596	3.401323566	0.915662651	0.398570643	0.01754386	MYO1C
chr17	16342642	16342956	0	1	63	4.121019108	2.097466833	0.99822695	0.545710267	0.015923567	FAM211A-AS1
chr17	16342690	16342928	0	1	38	4.231092437	2.331993337	0.775132275	0.412	0.021008403	FAM211A-AS1
chr17	16344392	16344780	0	2	100	9.469072165	16.14581022	0.925925926	0.460382514	0.206185567	FAM211A-AS1
chr17	16344407	16344793	0	1	36	9.453367876	16.19374764	0.687830688	0.475397974	0.207253886	FAM211A-AS1
chr17	16369845	16369891	0	2	138	31.45652174	4.523881182	0.966599866	0.966599866	0	FAM211A-AS1,FAM211A
chr17	16369845	16369892	0	3	179	31.27659574	4.63888343	0.981963928	0.981963928	0	FAM211A-AS1,FAM211A
chr17	16994602	16994692	0	2	83	28.44444444	4.768207469	0.991863619	0.991863619	0	MPRIP
chr17	17118371	17118543	0	1	34	11.38953488	2.651130916	0.463932107	0.502632645	0	RP11-45M22.4,FLCN,MPRIP
chr17	1971745	1971800	0	2	147	10.18181818	1.991718391	0.965517241	0.965517241	0	SMG6
chr17	21222694	37881580	0	2	16	17.42228418	2115.624897	0.196388262	0.46429142	0.954005628	NA
chr17	21265797	21266262	2	1	37	20.87956989	6.785699053	0.616	0.665099269	0	NA
chr17	21266220	21266630	0	1	46	3.804878049	4.376319381	0.241954708	0.991735537	0.229268293	NA
chr17	22030593	22030804	3	0	0	501.2748815	387.9245912	0.991688031	0.0074685	0.042654028	RP11-846F4.9
chr17	2359213	2359301	0	2	40	23.69318182	2.793490626	0.965724873	0.965724873	0	METTL16
chr17	2359213	2359303	0	2	78	23.54444444	2.933186023	0.981472904	0.981472904	0	METTL16
chr17	25303705	133028435	14	0	0	1.476905659	657.8576547	0	0.356060606	0.944162337	NA
chr17	29509505	29509656	4	0	0	20.41721854	1.94070246	0.624695864	0.636391068	0	NF1
chr17	29845404	29845474	0	2	38.95	60.05714286	8.701207986	0.998574822	0.998574822	0	RN7SL45P,RAB11FIP4
chr17	29845405	29845453	0	3	150	64.8125	5.146423718	0.738954869	0.738954869	0	RN7SL45P,RAB11FIP4
chr17	29845405	29845473	0	4	279	60.36764706	8.562751777	0.975059382	0.975059382	0	RN7SL45P,RAB11FIP4
chr17	33464833	33466282	3	0	0	0.229123533	0.746711672	0.509933775	0.491712707	0.899240856	NLE1
chr17	34147026	34147228	0	1	89	1.128712871	0.991681903	0.990654206	0.530434783	0.435643564	AC015849.13,TAF15,AC015849.19
chr17	34171079	34171333	0	1	48.95	2.992125984	2.769337346	0.997849462	0.579831933	0.37007874	TAF15
chr17	34171096	34171358	0	1	67	3.251908397	2.751386913	0.93814433	0.834033613	0.358778626	TAF15
chr17	34171125	34171372	0	1	38	3.020242915	2.794513701	0.66185567	0.892857143	0.380566802	TAF15
chr17	34862935	34863343	0	1	43	1.772058824	2.317771004	0.653658537	0.865912763	0.573529412	MYO19
chr17	35105917	35106067	4	0	0	3.946666667	0.3964285	0.995024876	1	0.006666667	NA
chr17	35164886	35164982	0	25	1316	121.5104167	13.83985398	0.991079014	0.991079014	0	NA
chr17	37116257	37116493	0	3	196	32.08898305	5.003020848	0.993195266	0.993436167	0	FBXO47
chr17	37318041	37318137	0	3	168	11.17708333	2.071607627	0.99076639	0.99076639	0	ARL5C
chr17	37648991	37649166	3	0	0	9.565714286	2.068808195	0.788253478	0.603034134	0	CDK12
chr17	37868094	37868517	0	1	8	106.2884161	154.6030899	0.982198953	0.266069976	0	ERBB2
chr17	37873589	37873855	3	0	0	18.91353383	8.157060524	0.624678001	0.636675824	0	ERBB2
chr17	37882704	37882885	3	0	0	19.8121547	5.739084407	0.863252113	0.42691208	0	MIR4728,ERBB2
chr17	3848060	3848443	0	1	40	1.096605744	1.393218926	0.508905852	1	0.540469974	ATP2A3
chr17	39739658	39739902	0	1	49.92	3.975409836	3.605467421	0.511111111	0.349245007	0.385245902	KRT14
chr17	39739866	39740090	0	1	62.95	7.03125	1.946587272	0.569129481	0.414320685	0	KRT14
chr17	39740083	39740563	0	1	53.97	2.622916667	3.5953523	0.405998209	0.209953344	0.391666667	KRT14
chr17	39740086	39740175	0	1	60	9.629213483	1.145406287	0.387257117	0.717755444	0	KRT14
chr17	40849324	40849659	0	1	61	2.991044776	1.821081468	0.948608137	0.350914962	0.202985075	CNTNAP1,CTD-3193K9.3
chr17	41168090	41168401	0	1	69	3.270096463	2.182443759	0.703184713	0.226466576	0.180064309	VAT1
chr17	41168134	41168446	0	1	48	3.46474359	2.71959425	0.464410735	0.40431869	0.179487179	VAT1
chr17	41381890	41382490	3	0	0	15.54833333	4.36741692	0.451814768	0.880442294	0	LINC00854
chr17	45385752	45385844	0	8	345	21.69565217	3.75539939	0.993034826	0.993034826	0	RP11-290H9.4,ITGB3,ITGB3
chr17	45735934	45740510	6	0	0	0.251748252	0.884005359	0.929292929	0.626506024	0.902972028	KPNB1
chr17	46809398	46809452	0	1	99	3.018518519	0.971648861	0.976047904	0.976047904	0	NA
chr17	47635485	47635570	1	7	139	108.8941176	15.57450672	0.997843898	0.997843898	0	RP5-1029K10.2,RP5-1029K10.4
chr17	47635486	47635569	1	6	274.99	109.6144578	14.99383916	0.980810694	0.980810694	0	RP5-1029K10.2,RP5-1029K10.4
chr17	47696648	47699359	0	4	198.99	1.728144596	4.20002646	0.454587906	0.396626768	0.696053117	SPOP
chr17	48156573	48156881	0	1	50	3.155844156	2.876528098	0.980392157	0.727659574	0.162337662	ITGA3
chr17	48266554	48266799	0	1	66.99	6.897959184	5.891692172	0.470621469	0.398234201	0.371428571	COL1A1
chr17	48267704	48267959	0	2	166.89	3.11372549	3.66418916	0.726315789	0.671378092	0.482352941	COL1A1
chr17	48272959	48273337	4	0	0	4.698412698	6.697867276	0.760886173	0.856201976	0.645502646	COL1A1
chr17	48275532	48275865	0	1	34	5.276276276	4.224404495	0.639575972	0.922568461	0	COL1A1
chr17	48344414	48344487	0	1	47	5.260273973	0.936729918	0.782077393	0.75739645	0	NA
chr17	54439210	54439302	0	1	45	3.043478261	0.291661041	0.992907801	0.992907801	0	ANKFN1
chr17	564600	238106987	299	0	0	4.420168569	1089.682521	NA	0.356060606	0.946249706	NA
chr17	564655	134260992	10	0	0	4.420171584	1089.682893	NA	0.356060606	0.946249669	NA
chr17	564896	156869013	4	0	0	4.420184796	1089.684521	NA	0.356060606	0.946249509	NA
chr17	5716831	5716880	0	2	66	5.367346939	2.446937924	0.988721805	0.988721805	0	WSCD1
chr17	57992195	57992303	0	1	41	3.907407407	0.553390844	0.918032787	0.990147783	0	RPS6KB1
chr17	61421403	61421498	0	2	97.99	41.81052632	4.893163301	0.982681841	0.969726563	0	TANC2
chr17	61907801	61908213	0	1	45	3.536407767	3.811216801	0.344660194	0.558238636	0.169902913	PSMC5
chr17	61907807	61908264	0	2	105	3.927789934	3.813088443	0.316006601	0.726792453	0.153172867	PSMC5
chr17	62007208	62007573	0	2	15.9	13.04657534	7.40533096	0.318969555	0.430501931	0	CD79B
chr17	62496838	62498188	4	0	0	2.099259259	2.472470538	0.22218961	0.544789762	0.302962963	DDX5,MIR3064,MIR5047
chr17	62692908	62693013	0	1	59	2.819047619	0.802151302	0.989619377	1	0	NA
chr17	69917844	71470292	0	1	64	0.11273099	3.096408249	0.984848485	0.984848485	0.962010966	NA
chr17	70418143	70418217	0	1	68	3.702702703	0.711483599	0.978571429	0.978571429	0	LINC00511
chr17	70549813	70550335	0	1	26	9.862068966	5.041222592	0.699596774	0.411284336	0	LINC00511
chr17	7124089	7124317	2	1	59	5.149122807	2.405156945	0.594138544	0.810469314	0	ACADVL
chr17	7124120	7124362	2	1	28	4.194214876	2.305107427	0.428063943	0.96124031	0	ACADVL
chr17	7144137	7144707	1	1	44	1.154385965	2.087731092	0.195330296	0.248138958	0.731578947	CTD-2545G14.7,GABARAP
chr17	7247022	7247243	0	1	68	1.031674208	0.999498246	0.173913043	1	0.484162896	ACAP1
chr17	73569955	73570062	0	2	84	15.53271028	1.461773069	0.822385707	0.904816514	0	LLGL2
chr17	7405014	7405292	0	1	29	1.71942446	1.958301925	0.135667396	0.388157895	0.543165468	POLR2A
chr17	7414584	7414799	0	1	53	2.334883721	1.697999332	0.602620087	0.914979757	0.241860465	POLR2A
chr17	7414585	7414820	0	1	57	2.204255319	1.658242783	0.591703057	1	0.221276596	POLR2A
chr17	7480467	7480795	0	2	28	1.823170732	2.352829059	0	0.534246575	0.582317073	EIF4A1,SNORA67,SENP3-EIF4A1
chr17	7483556	7483842	0	1	59	2.076923077	2.452562305	0.541567696	0.449079755	0.472027972	SNORA67,CD68
chr17	7483595	7483882	0	1	49	2.616724739	2.59041366	0.567975831	0.688504326	0.470383275	SNORA67,CD68
chr17	75202460	75202937	0	1	21	1.109014675	1.544810232	0.15037594	0.283667622	0.490566038	SEC14L1
chr17	7579189	7579339	4	0	0	32.82666667	9.218638125	0.729736706	0.318388995	0	TP53
chr17	7834865	7835148	0	1	29	2.155477032	2.025595066	0.395833333	0.67962675	0.395759717	TRAPPC1
chr17	79804914	79805225	0	1	35	4.350482315	4.918891148	0.422459893	1	0.340836013	P4HB
chr17	79827204	79827453	0	1	36	4.46184739	3.445436741	0.346911958	0.487804878	0	ARHGDIA
chr17	79827217	79827460	0	1	46	4.148148148	3.266406305	0.30559225	0.475991649	0	ARHGDIA
chr17	9133572	9133703	0	1	48	10.64885496	2.337623456	0.991326973	1	0	NTN1
chr18	106773	135502648	268	0	0	0.698156796	294.1270887	0.328850546	NA	0.978058451	NA
chr18	15382138	15382322	0	2	16	24.4076087	12.73313662	0.525889968	0.97447978	0.059782609	NA
chr18	15403455	15403795	0	2	18	12.47352941	6.666148408	0.56340819	0.328516378	0	NA
chr18	15404068	15405262	0	4	167.36	7.061976549	5.073448285	0.247173489	0.366071429	0.005025126	NA
chr18	18510947	46856196	4	0	0	0.589809389	184.0224164	0.582273528	NA	0.977171165	NA
chr18	18512117	18515990	6	0	0	80.73767106	189.348496	0.255374979	0.05469876	0.079266718	NA
chr18	18513578	92309094	12	0	0	0.349432347	129.9504454	0.327102804	NA	0.978612936	NA
chr18	19559073	19559303	0	2	110	2.408695652	1.523129799	0.98245614	1	0.208695652	NA
chr18	22218343	22218464	0	2	86	7.123966942	1.659285159	0.993252362	1	0	RP11-449D8.1
chr18	23939148	23939186	0	4	314	24.68421053	0.920676615	0.956167176	0.956167176	0	TAF4B
chr18	24627918	24627987	0	2	79	5.014492754	1.056282154	0.988571429	0.988571429	0	AQP4-AS1,CHST9
chr18	28097035	28097082	0	1	37	3.021276596	0.999773628	0.986111111	0.986111111	0	NA
chr18	31769124	31769223	0	1	94	2.171717172	0.551222774	0.99078341	0.99078341	0	NOL4
chr18	3430935	3431001	0	1	80	4.212121212	0.408810229	0.972027972	0.972027972	0	TGIF1
chr18	34909190	34909297	0	1	111.99	7.953271028	1.328221195	0.991421569	1	0	CELF4
chr18	35449820	35449937	0	2	114	6.282051282	0.977054302	0.990811639	1	0	NA
chr18	39185007	39185144	0	1	39	3.708029197	1.268141832	0.99086758	1	0	RP11-142I20.1
chr18	47834537	47834613	0	4	210	17.32894737	2.597509728	0.991716867	0.991716867	0	RP11-1030E3.1
chr18	495658	495753	3	0	0	2.863157895	1.175276239	0.99270073	0.99270073	0	COLEC12
chr18	5480462	5480516	0	1	35	2.481481481	0.855066399	0.971014493	0.971014493	0	RP11-286N3.1,EPB41L3
chr18	55589198	55589292	0	1	32	4.617021277	0.654060687	0.988610478	0.988610478	0	NA
chr18	55695695	55695750	0	1	44	3.127272727	0.99186776	0.977272727	0.977272727	0	NA
chr18	55806666	55806767	0	1	58	2.435643564	0.825531231	0.991869919	1	0	NEDD4L
chr18	56261370	56261548	0	1	37	3.730337079	0.883863391	0.994252874	1	0	ALPK2
chr18	567373	45379818	10	0	0	0.936921853	384.1675091	NA	1	0.977154003	NA
chr18	57405849	57405950	0	7	305	19.7029703	2.423255949	0.991435768	0.998987342	0	NA
chr18	60091145	60091244	0	1	60	5.404040404	1.455877617	0.988909427	0.988909427	0	NA
chr18	61659465	61659529	0	1	51	5	0.684653197	0.975609756	0.975609756	0	SERPINB8
chr18	6341042	6341130	0	2	121	6.102272727	1.651719302	0.983516484	0.93067591	0	L3MBTL4
chr18	66612289	155511513	6	0	0	0.11936894	33.63933446	0.999959127	NA	0.980411269	NA
chr18	69134324	69134439	0	1	45	2.626086957	0.715795326	0.99270073	1	0	NA
chr18	72911417	159636576	12	0	0	0.140898918	29.75616218	0.991165102	NA	0.976946594	NA
chr18	74336602	74336674	0	6	264	59.94444444	3.904729642	0.975587703	0.975587703	0	LINC00683,RP11-111H3.3
chr18	74781261	74781304	0	1	43	3.953488372	0.3014298	0.244252874	0.825242718	0	MBP
chr18	74941008	74941058	0	1	58	3.78	0.575847202	0.979274611	0.979274611	0	RP11-751H17.1
chr18	76897865	76897970	0	2	86	8.104761905	2.101807882	0.992744861	1	0	ATP9B
chr18	893391	893481	0	2	31.95	15.35555556	1.86970652	1	1	0	NA
chr18	893392	893481	0	4	277	15.40449438	1.821957838	0.992040521	0.992040521	0	NA
chr19	11031215	11031376	0	1	33	3.267080745	2.189068732	0.38041958	0.320935175	0.080745342	CARM1
chr19	11470367	11470617	0	1	28	3.66	2.063104457	0.250773994	0.760471204	0	DKFZP761J1410
chr19	12043543	12044398	0	1	21	17.38128655	7.27084224	0.986091794	1	0	ZNF700,ZNF763,ZNF763
chr19	12779195	12779433	0	1	44	3.016806723	2.47163129	0.411385607	0.643010753	0.159663866	CTD-2192J16.24,WDR83,WDR83OS
chr19	13050866	13051105	0	1	49	11.15899582	3.863766974	0.59826087	0.318484501	0	CALR
chr19	13051247	13051469	0	2	34	12.70720721	5.999237365	0.17562724	0.334796124	0	CALR
chr19	13051359	13051596	0	1	39	18	4.948681792	0.426449099	0.498136646	0	CALR
chr19	13051373	13051610	0	1	53	18.51898734	4.899480967	0.441905688	0.550690644	0	CALR
chr19	13378262	13378365	1	1	17	19.12621359	4.585074163	1	1	0	CACNA1A
chr19	13378263	13378348	0	1	55	20.28235294	4.149023314	0.886375321	0.875126904	0	CACNA1A
chr19	13378263	13378365	0	4	218	19.19607843	4.552610145	0.993830334	1	0	CACNA1A
chr19	13830596	13830698	4	0	0	7.245098039	1.795617074	0.991724138	1	0	NA
chr19	16040599	16040755	1	108	4626.75	314.7115385	22.70123955	0.987252774	0.997337439	0	CYP4F11
chr19	16611764	16611914	4	0	0	5.553333333	0.535868972	0.966725044	0.923688394	0	C19orf44,CTD-3222D19.2
chr19	17331907	17332009	0	4	237	15.79411765	2.289525318	0.994984326	1	0	NA
chr19	18266604	18266796	4	0	0	9.041666667	3.788460183	0.998407643	0.392927958	0	PIK3R2,PIK3R2
chr19	18271731	18271964	0	1	46	4.137339056	1.46431831	0.725581395	0.504545455	0	PIK3R2,PIK3R2
chr19	18285934	18286170	0	1	50	4.690677966	2.325630488	0.5125	0.601645123	0.11440678	PIK3R2,IFI30
chr19	18285959	18286196	0	1	71	4.582278481	2.255462726	0.370535714	0.739974127	0.113924051	PIK3R2,IFI30
chr19	18288520	18288723	0	1	54	4.261083744	4.136323873	0.990566038	0.31042654	0.389162562	PIK3R2,IFI30
chr19	18288526	18288718	0	1	45	4.171875	4.134035637	0.924528302	0.289473684	0.411458333	PIK3R2,IFI30
chr19	18545884	18546181	0	1	43	1.498316498	1.472816718	0.302872063	0.258227848	0.478114478	ISYNA1
chr19	18685678	18685892	0	1	25	5.397196262	6.363314218	0.995041322	0.179550246	0.364485981	UBA52,CRLF1
chr19	18685689	18685921	0	1	54	8.323275862	9.594079153	0.942812983	0.464160225	0.336206897	UBA52,CRLF1
chr19	18809983	18810052	0	5	318.79	20.55072464	3.902939182	0.991608392	0.991608392	0	CRTC1
chr19	18854719	18854807	0	1	29	3.25	0.433012702	0.88	0.409155937	0	CRTC1
chr19	20848076	20848191	0	4	188	17.26086957	2.540410636	0.991051454	1	0	NA
chr19	21062638	21065063	0	4	138	16.19340206	7.473231803	0.551117129	0.849630238	0.013195876	NA
chr19	21063319	21065082	0	1	30	16.45490641	7.33816375	0.356150176	0.882559159	0.018150879	NA
chr19	21063555	21064291	16	0	0	18.05163043	5.65085099	0.225225225	0.327681221	0	NA
chr19	21095905	21097727	0	1	26	4.818880351	3.227576577	0.594043887	0.427514793	0.066410538	NA
chr19	2191165	2193758	4	0	0	1.470497493	3.055092103	0.56733394	0.495372891	0.621673737	DOT1L
chr19	24061438	24062751	4	0	0	3.021325209	2.158495656	0.989473684	0.447848761	0.17136329	NA
chr19	27731934	121485239	25	0	0	0.291487108	13.55274253	0.981139402	NA	0.929135315	NA
chr19	27733069	27736536	13	0	0	106.690799	141.0252178	0.825762218	0.690687996	0.132102682	NA
chr19	27734606	121485158	6	0	0	0.269560915	12.84335465	0.096420014	NA	0.929207195	NA
chr19	27766939	27767378	0	1	8	5.886104784	10.74155973	0	0.821164021	0.355353075	NA
chr19	29337380	29337771	10	26	1281	287.9820972	33.1050747	0.992154812	0.999903784	0	NA
chr19	29939071	29939160	0	1	104	4.629213483	0.952607568	0.978622328	0.978622328	0	CTC-525D6.5,CTC-525D6.1
chr19	32839169	32839198	0	1	28	13.27586207	2.147918828	0.261371351	0.261371351	0	ZNF507
chr19	32839169	32839255	0	2	100	17.02325581	4.195725245	0.99389002	0.99389002	0	ZNF507
chr19	33394989	33395080	0	2	103	9.274725275	0.902571833	0.981395349	0.981395349	0	CEP89
chr19	34007273	34007357	0	6	238	17.8452381	2.067285128	0.987483531	0.987483531	0	PEPD
chr19	3463993	3464171	0	10	536	36.31460674	5.369693368	0.993720994	0.964592275	0	NFIC
chr19	34887291	34887562	0	1	47	4.269372694	4.169532699	0.341687552	0.42603912	0.269372694	RP11-618P17.4,GPI
chr19	350858	351556	14	0	0	56.51002865	32.56306268	0.403313943	0.702661862	0	NA
chr19	35614174	35614399	0	1	64	1.555555556	0.704132423	0.506756757	1	0	FXYD3
chr19	36230487	36230714	0	1	41	3.497797357	1.85694185	0.707224335	0.900332226	0	IGFLR1,AD000671.6
chr19	36362599	36362860	0	1	48	2.885057471	1.896307891	0.374736842	0.567505721	0	APLP1
chr19	38741896	38742046	4	0	0	3.986666667	0.162754075	0.995024876	1	0	PPP1R14A,SPINT2
chr19	3978102	3979387	1	2	120	1.239688716	3.270214105	0.212462138	0.41544477	0.762645914	EEF2
chr19	3978135	3979437	0	1	36	1.671274962	4.188282397	0.182485323	0.778409091	0.752688172	EEF2
chr19	3981344	3981986	0	2	82	3.316199377	5.378335961	0.9195231	0.42162508	0.602803738	EEF2
chr19	3981370	3982012	1	2	134	3.341121495	5.415780334	0.735772358	0.612284069	0.602803738	EEF2
chr19	3984227	3985402	1	2	54	1.619574468	4.009239307	0.623623624	0.486516854	0.830638298	EEF2
chr19	3984245	3985420	1	1	45	1.559148936	3.863813478	0.548490393	0.670786517	0.830638298	EEF2
chr19	3984272	3985447	1	1	72	1.437446809	3.566886996	0.395139514	0.906619385	0.830638298	EEF2
chr19	415064	415630	0	1	52	12.5335689	4.688317597	0.558938053	0.675832127	0	NA
chr19	42420119	42421419	0	1	48	10.02461538	5.973351868	0.990888383	1	0	ARHGEF1
chr19	42420405	42420760	0	4	128	15.52676056	5.750810298	0.418712367	0.470669427	0	ARHGEF1
chr19	42420461	42420778	0	2	80	17.17350158	4.390790984	0.48248721	0.458393458	0	ARHGEF1
chr19	42420683	42420873	0	2	72	17.32631579	2.641539046	0.354771391	0.434423976	0	ARHGEF1
chr19	42796566	42796807	0	1	49	9.713692946	2.790949223	0.341663692	0.302614206	0	CIC
chr19	42977052	42977151	4	18	768	63.72727273	6.260051605	0.999841521	0.999841521	0	RNU4-60P,LIPE-AS1
chr19	45411099	45411817	0	1	28	3.831476323	7.673400193	0.872399445	0.354820308	0.660167131	APOE
chr19	45411124	45411821	0	1	32	3.799139168	7.719237506	0.817453626	0.384219554	0.680057389	APOE
chr19	46025782	46026038	0	1	56	2.25	2.323453787	0.404255319	0.656804734	0.31640625	VASP
chr19	48259831	48260003	0	1	31	5.837209302	1.043924451	0.688864629	0.862711864	0	GLTSCR2
chr19	48259945	48260288	3	0	0	1.346938776	2.014317763	0.282768778	1	0.577259475	GLTSCR2
chr19	49510345	49510626	0	1	60	2.174377224	2.338335567	0.669980119	0.479020979	0.501779359	RUVBL2
chr19	49510368	49510626	0	1	37	2.003875969	2.363314684	0.483101392	0.479020979	0.546511628	RUVBL2
chr19	49700792	49700851	0	1	41	3.050847458	0.998706431	0.989010989	0.989010989	0	TRPM4
chr19	52302870	52302980	1	5	198.96	18.1	2.894979981	0.998902907	1	0	FPR3,FPR1
chr19	54392935	54393215	0	1	71	4.996428571	3.09203841	0.628305933	1	0	PRKCG
chr19	54392967	54393049	0	1	76	7.951219512	2.636065245	0.440540541	0.51177394	0	PRKCG
chr19	54554750	54554835	0	41	2095	202.0588235	23.44673711	0.990313095	0.990313095	0	VSTM1
chr19	564464	27733460	17	0	0	0.894935757	79.58981391	NA	0.897269295	0.931722983	NA
chr19	564791	4036342	9	0	0	3.428102885	184.8467375	NA	0.382023637	0.904332386	NA
chr19	569009	4335133	4	0	0	3.190592503	177.4736264	NA	0.3495537	0.903416351	NA
chr19	57638625	57638712	0	1	58	3.367816092	0.91116879	0.486710963	0.970198675	0	USP29
chr19	58231498	58231598	0	1	42	14.58	4.188508088	0.968770764	0.970705726	0	ZNF671,AC003006.7
chr19	7515029	7515179	4	0	0	2.48	0.789261258	0.435729847	0.058231642	0	CTD-2207O23.3,ARHGEF18
chr19	7515532	7515737	4	0	0	65.74146341	19.24290145	0.810243016	0.338217479	0	CTD-2207O23.3,ARHGEF18
chr19	7515816	7515990	4	0	0	72.63218391	23.4433114	0.475008618	0.948565913	0	CTD-2207O23.3,ARHGEF18
chr19	7604881	7605120	0	1	63	3.59832636	2.315528199	0.994252874	0.737288136	0.041841004	CTD-2207O23.10,PNPLA6
chr19	8619404	8619627	0	1	51	1.237668161	0.947982487	0.838709677	1	0.358744395	MYO1F
chr19	8809131	8809309	4	0	0	3	1.722292697	0.710679612	1	0.241573034	ACTL9
chr19	8976580	8976784	0	1	46	4.019607843	1.052358622	0.719327731	0.708646617	0	MUC16
chr2	10390716	10391141	0	10	319.97	5.301176471	2.368146166	0.983928571	0.997175141	0	NA
chr2	10581773	215999392	21	0	0	3.592902053	482.9717307	0.520766773	0.995566112	0.970834946	NA
chr2	10777455	89879436	126	0	0	2.751716446	604.741928	NA	0.744520602	0.969554568	NA
chr2	112913321	112913433	0	2	90	3.464285714	0.885685483	0.988372093	1	0	FBLN7
chr2	112939974	112940019	0	1	45	7.622222222	0.768516287	0.636363636	0.636363636	0	FBLN7
chr2	112939974	112940050	0	1	43	7.013157895	1.032286948	0.988868275	0.988868275	0	FBLN7
chr2	113930171	113930295	3	0	0	6.629032258	1.221235109	0.99122807	1	0	AC016683.5,PSD4
chr2	116187900	116187998	0	2	74	4	0	0.98989899	0.98989899	0	DPP10
chr2	11755147	11755247	0	1	48	4.35	0.668954408	0.995423341	0.607541899	0	GREB1
chr2	11861194	89868573	146	0	0	2.464544643	605.060238	NA	0.172345851	0.969825983	NA
chr2	118966327	118966446	0	1	35	2.151260504	0.528811184	0.990909091	1	0	NA
chr2	119363382	119363464	0	1	69	3.56097561	0.750569881	0.993197279	0.993197279	0	NA
chr2	121321054	121321298	0	4	162	13.84016393	3.259768669	0.993294216	1	0	NA
chr2	122752065	122752147	0	8	261	20.63414634	4.484423434	0.992957746	0.992957746	0	NA
chr2	124222024	124222106	0	1	50	2.463414634	0.843846044	0.990196078	0.990196078	0	NA
chr2	12676522	12676613	0	2	78	4.813186813	1.596094739	0.990950226	0.990950226	0	AC096559.1
chr2	128790625	128790695	0	9	438	40.51428571	7.072568451	0.991261797	0.991261797	0	NA
chr2	131152638	131152799	0	1	33.93	7.136645963	1.717635578	0.99594046	0.990629183	0	NA
chr2	13140464	89879326	740	0	0	2.831476782	613.9747782	NA	0.503612502	0.969458734	NA
chr2	132130501	134261086	3	0	0	21.77879643	982.1009751	0.99993988	NA	0.953817848	NA
chr2	132982637	132985027	4	0	0	43.16108787	15.62592231	0.921677215	0.300008816	0	ANKRD30BL
chr2	133038626	230045630	0	12	287.85	0.373004778	174.8823926	0.968323864	0.982360592	0.972854063	NA
chr2	134262870	238096392	14	0	0	0.610475112	298.9870351	NA	0.799052337	0.972026654	NA
chr2	13448857	109815995	414	0	0	6.713222665	664.5205738	NA	0.427079125	0.968675525	NA
chr2	13453111	89854100	16	0	0	2.393928814	610.8302792	NA	0.101428665	0.969674437	NA
chr2	139554092	139554247	0	8	321.14	59.08387097	7.906677324	0.992905405	0.992663841	0	NA
chr2	141013731	141013945	0	11	486	71.78971963	8.409367658	0.993218932	0.982376428	0	LRP1B
chr2	148701864	148701913	0	1	51	3.714285714	0.451753951	0.64084507	0.64084507	0	ORC4
chr2	15230747	15230822	0	9	546	77.34666667	9.462196128	0.977751559	0.977751559	0	NA
chr2	15908440	15908535	0	3	193	28.74736842	4.247521682	0.992369186	0.992369186	0	NA
chr2	160287768	160287811	0	1	85	5.837209302	0.525190223	0.794303797	0.961685824	0	BAZ2B
chr2	16103809	145701109	8	0	0	5.461285297	590.2521482	NA	0.970812403	0.969115529	NA
chr2	167751075	167751140	0	1	36	2.984615385	0.99988165	0.97979798	0.723880597	0	XIRP2
chr2	168414945	168415100	0	1	44.91	1.948387097	0.296072101	0.989690722	0.440528634	0.019354839	NA
chr2	169998715	169998802	0	1	46	2.597701149	0.915508402	0.99122807	0.99122807	0	LRP2
chr2	1713339	1713428	0	1	72	19.92134831	4.695742081	0.972039474	0.972039474	0	PXDN
chr2	1713339	1713431	0	3	148	19.63043478	4.88279453	0.990131579	0.990131579	0	PXDN
chr2	172377927	172377972	0	1	85	5.822222222	0.382325567	0.963235294	0.963235294	0	NA
chr2	176051749	176051868	0	1	45	2.504201681	0.499982346	0.992366412	1	0	NA
chr2	179250449	179250573	5	41	1708.82	209.5645161	28.8936431	0.994669947	0.999349442	0	OSBPL6
chr2	1796116	1796153	0	1	38	15.72972973	0.919713488	0.424198251	0.424198251	0	MYT1L
chr2	1796116	1796197	0	1	59	16.58024691	1.284899934	0.978862974	0.978862974	0	MYT1L
chr2	179639859	179640157	0	1	75	2.040268456	1.471789281	0.699774266	0.306748466	0.167785235	TTN
chr2	179815907	179815956	0	1	31	2.93877551	0.998124021	0.972972973	0.972972973	0	CCDC141
chr2	181775676	181775753	0	2	50	11.37662338	1.46862389	0.964757709	0.964757709	0	NA
chr2	181775676	181775756	0	3	108	11.2125	1.663533513	0.987885463	0.987885463	0	NA
chr2	184706004	184706081	0	2	102	6.649350649	1.863987025	0.977099237	0.977099237	0	NA
chr2	189870930	189871164	0	1	54	1.256410256	0.944202699	0.991071429	1	0.35042735	COL3A1
chr2	193831047	193831164	0	2	70	3.008547009	1.727087992	0.986111111	1	0.247863248	NA
chr2	1952404	1952543	0	7	194.93	17.63309353	3.740010935	0.999374218	1	0	MYT1L
chr2	199983719	199983833	4	0	0	10.69298246	2.589205639	0.992445703	1	0	NA
chr2	200181667	200181757	0	1	46	2.622222222	0.925896296	0.991596639	0.991596639	0	SATB2
chr2	202146558	202149483	4	0	0	0.291282051	1.305586641	0.716198126	0.13995585	0.94974359	CASP8
chr2	202196777	202197570	0	8	253.98	14.16771753	6.440208417	0.991931656	0.989953632	0	ALS2CR12
chr2	202806355	202806413	0	1	44	3.517241379	0.855839562	0.971428571	0.971428571	0	NA
chr2	202919504	202919623	0	2	60	2.151260504	1.994271862	0.97826087	1	0.462184874	NA
chr2	20402654	20402954	0	1	42	2.31	1.641310452	0.365079365	1	0.253333333	SDC1
chr2	207024371	207024782	0	1	36	1.917274939	2.664165805	0.981308411	0.981337481	0.549878345	EEF1B2
chr2	207024378	207024755	0	1	29	1.620689655	2.540263891	0.841121495	0.741839763	0.599469496	EEF1B2
chr2	209316522	209316641	0	1	33	1.394957983	0.918699184	0.984615385	1	0.302521008	PTH2R
chr2	214562738	214562796	0	1	58	3.655172414	0.475312026	0.701986755	0.701986755	0	SPAG16
chr2	219905150	219905243	0	1	56	5.978494624	2.262259289	0.914473684	0.781997187	0	CCDC108
chr2	220149617	220149872	0	1	31	2.039215686	0.776133815	0.986928105	1	0	DNAJB2
chr2	220948898	220949006	0	1	62	8.064814815	2.575788797	0.995115995	0.995255042	0	NA
chr2	220997116	220997309	4	0	0	3.170984456	1.294383069	0.989690722	1	0.088082902	AC114765.2,AC114765.1
chr2	22180457	22180584	0	2	150	4.11023622	0.734185997	0.990430622	1	0	AC068490.1,AC068490.2,AC067959.1
chr2	228000006	228000102	0	12	564.99	73.82291667	12.75571342	0.994248036	0.994248036	0	COL4A4
chr2	23067333	23067391	0	1	62	4	0	0.974789916	0.974789916	0	NA
chr2	232704038	232704325	4	0	0	4.31358885	1.987572017	0.743633277	0.811550152	0	NA
chr2	232793737	232793775	0	1	39	9.710526316	0.508242314	0.629692833	0.629692833	0	NA
chr2	232793737	232793813	0	1	63	7.605263158	2.294610088	0.986348123	0.986348123	0	NA
chr2	233358569	233358632	1	43	2491.87	362.8730159	34.12930225	0.9707431	0.9707431	0	NA
chr2	236222482	236222833	0	1	24	0.843304843	0.958366616	0.744186047	1	0.54985755	NA
chr2	236275274	236275480	3	13	661	52.08737864	5.537352064	0.991938508	1	0	NA
chr2	236903205	236903889	3	0	0	6.662280702	3.096165059	0.977777778	0.412947832	0	AGAP1
chr2	2372680	124531868	4	0	0	5.37735363	592.6325991	0.985117817	NA	0.969561528	NA
chr2	238534207	238534296	0	1	78	2.764044944	0.793548026	0.984	0.984	0	AC096574.5
chr2	23878689	23878773	0	2	22	18.19047619	2.270285227	0.856982614	0.672535211	0	KLHL29
chr2	23878689	23878825	0	8	330	16.60294118	2.844704605	0.992148065	1	0	KLHL29
chr2	239079591	239082202	4	0	0	0.574875527	1.920291357	0.76803653	0.328767123	0.862504787	ILKAP
chr2	242816929	242817054	0	1	48	2.36	0.763151361	0.991902834	1	0	NA
chr2	24806513	223125330	6	0	0	3.721172938	491.5379513	NA	1	0.969891853	NA
chr2	25894309	25894347	0	24	1907	195.5263158	8.756161266	0.953419736	0.953419736	0	DTNB
chr2	26616263	26616340	0	1	74	3.402597403	0.901077858	0.97037037	0.97037037	0	EPT1
chr2	27804753	132983251	6	0	0	6.308531132	641.4493476	0.345864662	0.292496172	0.968844269	NA
chr2	29169314	29169535	0	1	55	1.705882353	1.551356658	0.981132075	0.663663664	0.447963801	WDR43
chr2	30218958	30219040	0	1	77	3.402439024	0.853397173	0.978947368	0.978947368	0	NA
chr2	3033425	37143254	54	0	0	2.485751746	795.8358826	NA	0.598669623	0.970323627	NA
chr2	33784815	33784998	0	1	27	0.896174863	0.994595567	0.967741935	1	0.551912568	AC020594.5,RASGRP3
chr2	33871059	89849895	264	0	0	1.672191665	349.8364549	NA	0.731827486	0.971069263	NA
chr2	33895965	92270581	135	0	0	9.510750597	598.9840858	NA	0.52445511	0.969719801	NA
chr2	33899774	89852800	18	0	0	1.714933273	350.084897	NA	0.039658767	0.971023122	NA
chr2	33955663	205461680	7	0	0	3.81105172	391.7377495	1	0.906976744	0.971099078	NA
chr2	35042192	35042634	1	1	41.97	13.43438914	13.71069844	0.752851711	1	0.328054299	AC012593.1
chr2	35042424	35042634	0	5	259.99	27.17142857	5.749463152	0.92760181	1	0	AC012593.1
chr2	36519271	36519339	0	1	35	2.235294118	0.644379479	0.987012987	0.987012987	0	NA
chr2	38301452	38301584	0	3	170	17.13636364	2.370183241	0.920422927	0.54895453	0	CYP1B1
chr2	39080103	89850330	14	0	0	1.828801199	367.1640524	NA	0.290824978	0.970685772	NA
chr2	39448118	134263687	3	0	0	6.533791523	496.3802533	0.972959563	NA	0.968915358	NA
chr2	40495372	40495393	0	1	39.98	9.714285714	0.699854212	0.221018418	0.193732194	0	SLC8A1
chr2	40495372	40495485	0	4	167	9.247787611	2.041736956	0.991332611	1	0	SLC8A1
chr2	42355506	90394241	32	0	0	6.964856589	479.2106505	NA	0.178099693	0.969426089	NA
chr2	42530316	42530550	0	1	51	10.39316239	1.820853866	0.733783784	0.708303249	0	EML4
chr2	43326354	43326537	4	0	0	3.344262295	1.129126253	0.99	1	0.049180328	AC093609.1
chr2	44175573	44176775	8	0	0	0.506655574	1.088606383	0.46277666	0.808139535	0.803660566	LRPPRC
chr2	4602249	4602293	0	1	58	5.727272727	0.616575453	0.961832061	0.961832061	0	NA
chr2	46393400	91610536	57	0	0	10.09108326	536.8638665	NA	0.205739581	0.969868083	NA
chr2	46405822	133025901	12	0	0	6.723878848	500.3599422	NA	0.749330613	0.96875916	NA
chr2	46407716	46407746	0	1	32	4	0	0.306905371	0.303797468	0	PRKCE
chr2	52185800	98561420	28	0	0	12.05208269	671.9807899	0.981437248	NA	0.968252155	NA
chr2	55946657	227580422	4	0	0	3.807208232	391.6595182	NA	0.178817468	0.970762699	NA
chr2	565259	92272066	54	0	0	7.271883983	685.1189261	NA	0.377846466	0.969596968	NA
chr2	568270	109816247	300	0	0	6.175638566	627.8132002	NA	0.677686016	0.969393337	NA
chr2	569735	91609179	316	0	0	6.164405749	620.8000466	NA	0.34891823	0.969965096	NA
chr2	61753553	61753893	4	0	0	4.032352941	3.680091158	0.58126195	0.45	0.067647059	XPO1
chr2	62422306	62422410	1	5	254.82	22.08653846	3.385803441	1	1	0	NA
chr2	62861184	62861256	0	1	76	6.375	0.823904997	0.976595745	0.976595745	0	AC092155.4
chr2	6385306	229978889	24	0	0	3.311814874	463.0132783	NA	1	0.970549191	NA
chr2	69197475	69197563	0	8	366	10.06818182	2.027063789	0.991051454	0.991051454	0	NA
chr2	70134360	70134396	0	4	334	25.80555556	0.56859693	0.949897751	0.949897751	0	MXD1
chr2	71297673	71297950	0	1	43	1.906137184	1.990554924	0.475177305	0.506056528	0.418772563	NAGK
chr2	71310073	71310146	0	3	57	42.83561644	4.910189848	0.955392606	0.955392606	0	NA
chr2	71310073	71310149	0	8	364.5	42.51315789	5.079612037	0.987167736	0.987167736	0	NA
chr2	726951	89874455	131	0	0	2.614542601	573.1272041	NA	0.485314827	0.970203821	NA
chr2	74753901	74754144	0	1	62	3.074074074	3.062226164	0.771084337	0.47639485	0.41563786	AUP1
chr2	76424485	76424586	0	2	62	3.683168317	1.080252016	0.989247312	1	0.079207921	NA
chr2	77592645	77592792	4	0	0	4.136054422	0.503585184	0.990338164	1	0	LRRTM4
chr2	77688252	98561379	5	0	0	26.64221149	1001.26628	0.998796631	NA	0.965917756	NA
chr2	80947454	80947553	0	2	158	5.232323232	1.277847645	0.984790875	0.984790875	0	AC084193.1
chr2	8211457	8211509	0	1	61	5.557692308	0.769951585	0.966555184	0.966555184	0	LINC00298,LINC00299
chr2	82362453	82362554	2	14	738.98	147.2178218	20.13204134	0.854603358	0.999796583	0	NA
chr2	82611986	82612058	0	1	70	3.680555556	0.548391306	0.977859779	0.977859779	0	NA
chr2	85629007	85637469	3	0	0	0.209170409	0.94117757	0.737459979	0.413793103	0.930985583	CAPG
chr2	90089232	90089273	0	1	42.91	5.756097561	0.65445892	0.887218045	0.887218045	0	NA
chr2	90108542	90108897	0	1	34	2.194366197	1.753538662	0.972972973	0.416572077	0.23943662	IGKV6D-41
chr2	92291324	92291646	6	0	0	687.2608696	497.4258148	0.578277245	0.980123512	0	NA
chr2	92309970	92318487	16	0	0	113.8054479	153.2412353	0.479237926	0.42371134	0.059997652	NA
chr2	92309970	92318796	6	0	0	112.1531838	150.9128327	0.479237926	0.258723672	0.057897122	NA
chr2	92316187	92316434	14	0	0	299.9230769	131.7572842	0.380843695	0.64652943	0	NA
chr2	9389219	9389324	0	3	158	10.68571429	2.730129199	0.878738884	1	0	ASAP2
chr2	95991505	157923518	31	0	0	1.417077094	293.4080727	0.986362228	NA	0.971326477	NA
chr2	99168965	133032696	3	0	0	1.737094711	267.097372	0.423728814	0.711538462	0.968899824	NA
chr20	10780317	29816832	4	0	0	0.85304742	459.7810189	NA	0.276497696	0.977185267	NA
chr20	13453837	29812797	7	0	0	0.190807484	16.66086713	NA	0.988786265	0.976612633	NA
chr20	13713344	42385225	14	0	0	4.226123148	2001.158997	NA	0.377425044	0.963465773	NA
chr20	13842647	29827043	22	0	0	0.348229924	23.07902564	NA	0.285742758	0.975949795	NA
chr20	147261	147435	0	6	232	12.76436782	3.516250518	0.994366197	0.998680739	0	NA
chr20	14983574	14983664	4	0	0	6.088888889	1.189252281	0.989169675	0.989169675	0	MACROD2
chr20	2074747	2074802	0	1	86	4.236363636	0.913805954	0.966804979	0.966804979	0	NA
chr20	21366746	21366798	0	1	26	3.038461538	0.999260081	0.975308642	0.975308642	0	XRN2
chr20	23615925	23618295	4	0	0	0.470886076	1.765885243	0.70514064	0.298826041	0.88185654	CST3
chr20	24910518	24910699	0	1	28.95	1.651933702	0.701505182	0.985611511	1	0.132596685	NA
chr20	26258883	26259119	6	0	0	31.08050847	20.47895471	0.899974483	0.994441637	0	NA
chr20	2640181	2640440	0	1	54	3.138996139	1.520765072	0.659405941	0.727099237	0	IDH3B
chr20	29805365	90389572	4	0	0	4.101115814	1861.102295	0.080253948	NA	0.950796888	NA
chr20	29820035	49637578	4	0	0	5.938511701	2406.977374	0.140685839	0	0.947409222	NA
chr20	29827066	42599881	22	0	0	9.050657431	2998.121723	0.45722392	NA	0.948210242	NA
chr20	29828227	29831687	0	6	144	2025.186127	5450.587826	0.149429495	0.642949428	0.019942197	NA
chr20	33297159	33297329	4	0	0	8.441176471	1.87853473	0.781598513	0.864490603	0	NCOA6,TP53INP2
chr20	36351895	36351934	0	40	2557	343.5897436	16.85491323	0.956527946	0.956527946	0	CTNNBL1
chr20	36479796	36479843	0	1	79	5.255319149	0.95579053	0.961089494	0.961089494	0	CTNNBL1
chr20	39014996	39015097	0	4	113	27.43564356	1.900577513	1	1	0	NA
chr20	3904018	3904087	0	1	49	2.811594203	0.982091266	0.97979798	0.97979798	0	PANK2
chr20	40479455	40479519	0	1	83	7.796875	1.148091997	0.978431373	0.978431373	0	NA
chr20	41598250	41598310	0	1	62	3.966666667	0.179505494	0.826388889	0.826388889	0	RP4-753D4.2,PTPRT
chr20	44526717	44527090	0	1	30	1.63002681	1.439526005	0.706349206	0.684478372	0.305630027	CTSA
chr20	46268526	46268747	0	2	82	11.87782805	3.03352412	0.395850622	0.672929715	0	NCOA3
chr20	46291905	46292272	0	1	52	2.288828338	3.114256659	0.289205703	0.501126972	0.555858311	SULF2
chr20	46820057	46820267	0	1	20	19.31428571	3.510024517	0.993960745	0.973395931	0	NA
chr20	48506269	48506388	0	20	1182	150.8823529	20.06676942	0.99271137	0.999613203	0	SLC9A8
chr20	48506272	48506388	0	6	125	151.862069	19.36531585	0.971956267	0.999613203	0	SLC9A8
chr20	49651108	49651188	0	2	102	9.2625	1.693692342	0.991967871	0.991967871	0	NA
chr20	52255132	52255282	4	0	0	3.986666667	0.162754075	0.995024876	1	0	NA
chr20	52575434	52575526	0	2	87	4.358695652	1.128499598	0.990123457	0.990123457	0	BCAS1
chr20	52714280	52714431	6	0	0	5.940397351	0.418635248	0.995	1	0	NA
chr20	567344	29812392	4	0	0	0.605524327	372.8697718	NA	0.028521366	0.97357939	NA
chr20	569624	29830950	185	0	0	0.935160047	378.2788118	NA	0.389330823	0.97300201	NA
chr20	57480474	57484264	4	0	0	1.31055409	5.114248239	0.518953069	0.300107565	0.855936675	GNAS
chr20	57484778	57485072	0	1	68	12.79591837	6.178676053	0.362337424	0.435114504	0	GNAS
chr20	57485736	57485978	0	2	16	23.0785124	4.562471902	0.566543924	0.504420866	0	GNAS
chr20	5814266	80273740	7	0	0	2.660829389	1443.004352	0.951846535	NA	0.961989996	NA
chr20	59775346	59775447	0	2	100	5.900990099	1.417744342	0.993288591	1	0	NA
chr20	60886556	60886782	0	1	36	2.933628319	0.991120812	0.516064257	0.546063652	0	LAMA5
chr20	62328498	62328765	0	1	46	2.456928839	1.443381747	0.173754557	0.582002903	0.048689139	TNFRSF6B,RTEL1-TNFRSF6B
chr20	7921544	7921715	0	16	524	44.64912281	5.868414497	1	1	0	NA
chr21	10065310	10723181	12	0	0	13.50293751	802.9945135	NA	0.921638181	0.946544231	NA
chr21	10087618	142540004	6	0	0	1.205800326	140.4655391	0.823821739	NA	0.968315251	NA
chr21	10711368	10711456	0	4	176	6.431818182	1.146094698	0.640271493	0.429764617	0	NA
chr21	10713530	10714731	6	0	0	38.44712739	13.6689445	0.596886742	0.250421382	0	NA
chr21	10719850	10720575	3	0	0	1.675862069	1.727995684	0.510739857	0.652173913	0.408275862	NA
chr21	10775064	46497834	34	0	0	1.023821557	95.4828204	0.652491863	NA	0.970581873	NA
chr21	10776981	42597066	52	0	0	1.054928075	100.682405	0.374743126	NA	0.974174959	NA
chr21	10778181	10811684	8	0	0	272.3759365	502.3983439	0.091671601	0.226013415	0.007402322	NA
chr21	10778806	89879367	36	0	0	0.955205911	92.86768643	0.923506744	NA	0.969165343	NA
chr21	10779805	42597053	10	0	0	1.03207119	100.3636519	0.074105513	NA	0.974259873	NA
chr21	10780317	49634730	26	0	0	0.950042461	92.85810882	0.557035654	NA	0.96920174	NA
chr21	10782385	42597086	28	0	0	1.008821236	100.2269016	0.087801666	NA	0.974334664	NA
chr21	10783613	10789280	92	0	0	243.4040939	355.3811636	0.355475821	0.711980392	0	NA
chr21	10785178	13810834	67	0	0	8.00785152	271.2806393	0.505300955	NA	0.96240055	NA
chr21	10787151	28784437	20	0	0	1.417593297	120.3362951	0.43506214	NA	0.980363428	NA
chr21	10787749	49644647	48	0	0	0.900074436	92.60366854	0.676345365	NA	0.969392841	NA
chr21	10798277	10798693	0	1	9	47.15865385	54.8786145	0.14296196	0.01579808	0	NA
chr21	10799904	10828580	60	0	0	454.316676	2615.151542	0.857103766	0.393955299	0.009450411	NA
chr21	10801193	28817264	93	0	0	1.208731249	119.2657161	0.043989845	NA	0.981130347	NA
chr21	10801546	10802074	0	1	15.89	59.82386364	56.14872397	0.050277765	0.012211652	0	NA
chr21	10804348	42396142	8	0	0	0.815724077	99.38038426	0.347037861	NA	0.974959605	NA
chr21	10804623	13842688	24	0	0	6.038277325	266.3080865	0.341431528	NA	0.968954581	NA
chr21	10815440	42597108	6	0	0	0.73828935	98.66293273	0.215702642	NA	0.975343742	NA
chr21	10818079	13833337	22	0	0	5.227605731	265.4914114	0.856155365	NA	0.973092518	NA
chr21	10818498	38818742	6	0	0	0.661156346	94.72179313	0.640927012	NA	0.978215833	NA
chr21	10820611	42597111	15	0	0	0.501859896	60.08173072	0.346747959	NA	0.975498246	NA
chr21	10826637	89875313	3	0	0	0.481084682	55.78986744	0.338120974	NA	0.970396151	NA
chr21	10827585	49635969	14	0	0	0.47520864	55.75116653	0.433700764	NA	0.970420813	NA
chr21	10830306	42396143	4	0	0	0.469451452	60.18505719	0.849312929	NA	0.975747261	NA
chr21	10832257	49644336	4	0	0	0.456752462	55.41687833	0.010803789	NA	0.97053666	NA
chr21	10832991	13844611	28	0	0	2.238649298	72.23238312	0.60793881	NA	0.977930151	NA
chr21	10834193	42385617	22	0	0	0.440758839	59.57136014	0.319659262	NA	0.975857381	NA
chr21	10834922	39125922	10	0	0	0.323950373	43.69557058	0.538250233	NA	0.978687675	NA
chr21	10836727	72653304	20	0	0	0.432325621	55.09943946	0.196674246	NA	0.970648913	NA
chr21	10845504	42597128	5	0	0	0.355076956	57.97033878	0.350302348	NA	0.976251325	NA
chr21	10848254	89875315	46	0	0	0.369735978	53.87860585	0.975357052	NA	0.970947819	NA
chr21	10853171	46434072	18	0	0	0.340775491	54.82268572	0.277099408	NA	0.972674413	NA
chr21	10859255	39132565	17	0	0	0.110646649	36.99861863	0.221483139	1	0.979522666	NA
chr21	15630071	15630137	0	1	67	18.3030303	2.235862636	0.94375	0.94375	0	ABCC13
chr21	15630071	15630141	0	3	190	18.1	2.330849018	0.98984375	0.98984375	0	ABCC13
chr21	17230444	17230542	0	7	297	23.25510204	2.357407883	0.983599482	0.984449244	0	USP25
chr21	18929310	18929375	0	1	67	22.47692308	2.008502636	0.95427825	0.95427825	0	CXADR
chr21	18929310	18929377	0	1	66	22.34328358	2.147905879	0.977792293	0.977792293	0	CXADR
chr21	19833265	19833332	0	1	55	3.492537313	0.870291328	0.983193277	0.983193277	0	TMPRSS15
chr21	2209119	44035451	3	0	0	1.097059599	134.8201369	NA	0.060440395	0.97592366	NA
chr21	22706324	22706415	1	10	550.98	45.7032967	5.930910842	0.991654745	0.991654745	0	NCAM2
chr21	23065960	23066049	0	1	58	7.898876404	3.115906793	0.981843575	0.981843575	0	NA
chr21	27015187	27015239	0	1	55	5.576923077	0.768268629	0.966666667	0.966666667	0	JAM2
chr21	32594758	32594866	0	1	60	3.259259259	1.021712165	0.990936556	1	0	TIAM1
chr21	37978083	37978172	0	1	63	3.011235955	0.917916327	0.992592593	0.992592593	0	NA
chr21	41123234	41123280	0	1	53	16.23913043	2.486352161	0.707386364	0.707386364	0	IGSF5
chr21	41123234	41123296	0	1	47	15.93548387	2.206083727	0.935606061	0.935606061	0	IGSF5
chr21	41123234	41123300	0	1	57	15.83333333	2.178290498	0.989583333	0.989583333	0	IGSF5
chr21	41353355	41353391	0	1	38	13.86111111	1.417211224	0.488258317	0.488258317	0	NA
chr21	41353355	41353442	0	2	120	11.62068966	2.666270284	0.989236791	0.989236791	0	NA
chr21	42879233	42879383	4	0	0	17.18	4.155430182	0.275772358	0.418176826	0	TMPRSS2
chr21	43298705	43298855	4	0	0	5.386666667	0.526455654	0.986590038	0.693167702	0	PRDM15
chr21	43622318	43622438	0	2	150	4.966666667	1.154219313	0.992307692	1	0	ABCG1
chr21	44186085	44186187	0	2	123	22.26470588	3.229540338	0.992904656	1	0	PDE9A
chr21	46937802	46939202	4	0	0	5.528571429	2.318382617	0.842657343	0.47704918	0	SLC19A1
chr21	46938445	46939137	0	1	26	5.861271676	2.420015908	0.455158463	0.546165884	0	SLC19A1
chr21	46939943	46940273	0	3	68.97	6.472727273	2.963543408	0.449462366	0.495121951	0	SLC19A1
chr21	47220238	47220319	0	1	43	3.259259259	0.885797092	0.977777778	0.977777778	0	PCBP3
chr21	47467236	47467593	3	0	0	12.55742297	4.263739639	0.998989899	0.566634708	0	NA
chr21	47626583	47626617	4	0	0	6.529411765	0.6523845	0.356913183	0.355769231	0	LSS
chr21	725303	10835816	4	0	0	3.123653073	253.1937701	NA	0.196535368	0.984564878	NA
chr21	726910	10851133	52	0	0	3.436821176	254.2075782	NA	0.447941824	0.983077319	NA
chr22	16851730	42396166	170	0	0	2.148297383	117.0211493	0.786484802	NA	0.943917141	NA
chr22	20002586	20002651	0	1	63	3.846153846	0.360801212	0.825082508	0.825082508	0	ARVCF
chr22	20711555	20711705	4	0	0	3.833333333	0.546707316	0.296529968	0.474435196	0	FAM230A,USP41
chr22	24236644	24236981	0	1	24	11.72997033	12.38507134	0.887567568	0.163479666	0.24925816	MIF,AP000350.4,AP000350.10
chr22	24236653	24236990	0	1	39	11.99703264	12.47014203	0.866254474	0.213748657	0.24925816	MIF,AP000350.4,AP000350.10
chr22	24236670	24237007	0	1	67	12.02077151	12.47512119	0.79765312	0.293283382	0.24925816	MIF,AP000350.4,AP000350.10
chr22	24236695	24237033	0	2	144	11.72189349	12.22131444	0.640841173	0.410672247	0.24852071	MIF,AP000350.4,AP000350.10
chr22	30949633	30949719	0	1	46	2.162790698	0.546882605	0.989361702	0.989361702	0	NA
chr22	32446906	32447011	0	20	918	29.68571429	3.909242493	1	1	0	SLC5A1
chr22	36877154	36877263	4	16	861.59	31.90825688	5.722226558	0.986911811	1	0	TXN2
chr22	37686318	37686527	0	1	29	0.909090909	0.995859195	0.967741935	1	0.545454545	CYTH4
chr22	37805570	37805865	0	1	28	3.511864407	1.893529101	1	1	0.033898305	ELFN2,RP1-63G5.5
chr22	39841457	39841593	2	4	164	4.044117647	0.856357257	1	1	0	NA
chr22	39939626	39939810	0	1	16	6.293478261	2.231386991	0.992395437	0.986328125	0	NA
chr22	41761003	41761108	0	26	1478	113.6857143	16.18012554	0.980442177	1	0	NA
chr22	42271392	42271637	0	1	63	2.314285714	2.113899579	0.993333333	0.349206349	0.371428571	SREBF2
chr22	43754985	43755053	0	2	110	3.264705882	0.964329195	0.566326531	0.490066225	0	NA
chr22	45155422	45155503	2	1	61	13.71604938	2.928086924	0.985803017	0.985803017	0	PRR5-ARHGAP8,ARHGAP8
chr22	46098900	46099625	1	2	84	3.539310345	2.300863303	0.994490358	0.992882562	0.026206897	ATXN10
chr22	46313682	46313797	0	6	197	36.65217391	4.13057208	0.992602378	0.999732406	0	NA
chr22	47831466	47831503	0	1	65	8.891891892	0.3105169	0.953623188	0.953623188	0	NA
chr22	49993295	49993859	0	2	51.58	13.44326241	4.414511932	0.99469144	0.990111248	0	C22orf34
chr22	50355375	50356375	4	0	0	1.384	2.638284291	0.641063516	0.394265233	0.655	PIM3
chr22	50718959	50719180	0	1	9	2.791855204	2.211063645	0.869485294	0.09375	0.366515837	PLXNB2
chr22	50777698	50777860	0	5	220	15.9691358	5.521476408	0.41671624	0.182073857	0	NA
chr22	50876688	50877101	0	1	35	1.072639225	1.437832663	0.976190476	0.763414634	0.542372881	PPP6R2
chr3	102561267	102561832	0	1	25	8.10619469	5.036438607	0.966277562	1	0	NA
chr3	103352522	103352633	0	1	41	4.396396396	0.541590572	0.991071429	1	0	NA
chr3	10426717	10426766	0	1	50	22.44897959	3.928240113	0.640279395	0.59912854	0	ATP2B2
chr3	10426717	10426797	0	3	143	21.3125	4.217800819	0.992433062	0.898314015	0	ATP2B2
chr3	109278959	109279386	0	1	30	0.50117096	0.866700403	0.967741935	1	0.74941452	NA
chr3	11159361	11159515	0	1	29	1.623376623	0.781921726	0.78021978	1	0.188311688	NA
chr3	118947527	118947609	0	1	40	3.87804878	1.337911039	0.981481481	0.981481481	0	B4GALT4,B4GALT4-AS1
chr3	119085464	119085502	0	1	76	5.921052632	0.269656599	0.584415584	0.849056604	0	ARHGAP31
chr3	126208381	126208445	0	1	66	6.21875	1.653299258	0.799196787	0.800804829	0	UROC1
chr3	126735435	126735842	0	1	57	6.024570025	2.442334596	0.482367005	0.321538462	0	PLXNA1
chr3	127923929	127923970	0	1	41	31.19512195	3.465646824	0.603301887	0.603301887	0	EEFSEC
chr3	129077532	129077632	0	1	59	2.95	0.963068014	0.993265993	0.812672176	0	NA
chr3	1294515	1294605	0	1	68	9.744444444	0.723588451	0.988726043	0.988726043	0	CNTN6
chr3	129664350	129664532	0	4	134	13.57692308	7.788559896	0.994646681	1	0	NA
chr3	130301227	130301307	0	1	41	2.9	0.994987437	0.834532374	0.991452991	0	COL6A6
chr3	13119615	13119791	0	2	81.99	10.17613636	2.327625317	0.994713656	1	0	NA
chr3	134080570	134084729	3	0	0	0.347920173	1.701275953	0.990765172	0.763092269	0.948545323	AMOTL2
chr3	137813465	137813512	0	1	30	2.638297872	0.932293715	0.984126984	0.688888889	0	DZIP1L
chr3	138397931	138397977	0	2	92	9.47826087	1.057871744	0.605555556	0.605555556	0	PIK3CB
chr3	138397931	138398008	0	1	32	9.142857143	1.136345083	0.977777778	0.977777778	0	PIK3CB
chr3	139777180	139777290	0	1	39	2.363636364	0.771389216	0.991735537	1	0	CLSTN2
chr3	141121869	197895919	40	0	0	1.410586967	849.2119602	NA	0.831996896	0.970021269	NA
chr3	142256980	142257360	0	2	76	2.381578947	3.488956658	0.975	0.355514193	0.552631579	ATR
chr3	143287915	143287950	0	2	181	15.88571429	0.666394502	0.952054795	0.952054795	0	SLC9A9
chr3	143682801	143682860	0	1	81	4.830508475	0.525697031	0.855855856	0.56547619	0	NA
chr3	147511374	147511411	0	1	39	10.59459459	1.979072393	0.444948922	0.444948922	0	NA
chr3	147511374	147511453	0	1	59	10.98734177	2.101799536	0.985244041	0.985244041	0	NA
chr3	155547600	155551658	6	0	0	0.157220306	0.41819552	0.252669039	0.393333333	0.8639724	SLC33A1
chr3	159048572	159049366	6	0	0	1.229219144	2.044924329	0.985781991	1	0.638539043	IQCJ-SCHIP1
chr3	162709522	162709571	3	0	0	5.489795918	0.703415834	0.967625899	0.967625899	0	NA
chr3	165768185	165768313	0	5	251	18.1640625	1.762355241	0.98952591	0.998873239	0	NA
chr3	170901024	170901144	0	46	2354.93	206.7	23.86475784	0.992351196	0.999952438	0	TNIK
chr3	173070465	173070569	0	6	349	25.5	5.436698659	0.99382716	1	0	NA
chr3	173070469	173070568	0	1	64.79	25.90909091	5.249513511	0.961394303	0.98615917	0	NA
chr3	173112562	173112639	0	1	35	1.948051948	0.318115551	0.986842105	0.986842105	0.025974026	NA
chr3	175109642	175109721	0	2	62	3.696202532	1.059668331	0.986486486	0.986486486	0.075949367	NAALADL2
chr3	179026070	179026185	0	1	39	3.460869565	0.906852718	0.983957219	1	0	NA
chr3	179592642	179592745	0	1	32	1.32038835	0.947286285	0.401234568	1	0.339805825	PEX5L
chr3	182779514	182779572	0	2	80	6.75862069	1.850539016	0.97029703	0.97029703	0	MCCC1
chr3	184290879	184291046	0	1	88	6.658682635	2.101531962	0.387637758	0.988785047	0	EIF2B5,EPHB3
chr3	185475774	185475849	0	12	544	94.8	11.26883608	0.978934325	0.978934325	0	IGF2BP2
chr3	185976939	185977660	0	3	155	22.66435506	4.017087967	0.976786527	1	0	DGKG
chr3	186759292	186759389	0	2	104	5.103092784	1.030309093	0.98019802	0.98019802	0	ST6GAL1
chr3	187777230	187777433	0	1	31	0.669950739	0.94396371	0.96875	1	0.665024631	NA
chr3	190808789	190808835	0	1	31	3	1	0.676470588	0.355670103	0	NA
chr3	193619536	193619594	0	1	32	3.172413793	0.985024611	0.968421053	0.968421053	0	NA
chr3	194830374	194831135	8	0	0	65.04730618	47.14607123	0.849935317	0.402563728	0	XXYLT1
chr3	195274227	195274297	0	1	98	4.442857143	1.430641358	0.993610224	0.760391198	0	AC091633.3
chr3	195509993	195510244	3	0	0	12.4501992	4.392191319	0.504478567	0.397889182	0	MUC4
chr3	195512355	195512506	8	0	0	20.28476821	4.196146898	0.410365717	0.391131128	0	MUC4
chr3	196312973	196313079	0	2	144	5.622641509	1.696015476	0.993055556	1	0	FBXO45
chr3	197894996	197895166	7	0	0	298.0470588	197.9977662	0.999911434	0.783923494	0	FAM157A
chr3	197895418	197895746	30	0	0	445.6371951	231.9359788	0.574011666	0.521181351	0	FAM157A
chr3	2055297	2055479	1	19	839	88.05494505	9.901562356	0.992405629	1	0	NA
chr3	21966173	21966299	0	1	63	6.952380952	2.092530718	0.991735537	0.958721704	0	ZNF385D
chr3	21966173	21966304	0	2	126	6.885496183	2.080961395	0.991735537	0.993065187	0	ZNF385D
chr3	26098547	26098719	0	1	63	5.61627907	3.246352532	0.3274244	0.351452671	0.005813953	NA
chr3	26098634	26099490	10	0	0	3.650700935	3.595259011	0.578528827	0.675291074	0.357476636	NA
chr3	26098860	26099489	0	1	46	1.985691574	2.175478028	0.162030259	0.670951157	0.486486486	NA
chr3	26838121	26838518	0	1	70	0.750629723	0.925856323	0.983333333	1	0.584382872	NA
chr3	27075036	27075439	3	0	0	7.347394541	3.148659475	0.99522293	1	0.032258065	NA
chr3	32805945	32806261	0	1	40	1.158227848	1.515832695	0.973684211	0.613445378	0.60443038	CNOT10
chr3	38173095	38173498	0	1	33	0.709677419	1.115014001	0.870588235	0.465934066	0.699751861	ACAA1
chr3	40256721	40256770	0	1	51	3.530612245	0.499062011	0.600694444	0.55987055	0	MYRIP
chr3	41274894	41275093	0	1	40	8.301507538	2.418427526	0.545770568	0.276128037	0	CTNNB1
chr3	41909557	41909599	0	1	90	5.904761905	0.293543524	0.950191571	0.950191571	0	ULK4
chr3	42553942	42553973	0	1	36	14.61290323	2.405335727	0.350890782	0.350890782	0	VIPR1,VIPR1-AS1
chr3	42553942	42553994	0	1	56.94	15.5	2.223130156	0.624322231	0.624322231	0	VIPR1,VIPR1-AS1
chr3	42553942	42554022	0	1	42	16	1.930025907	0.991479473	0.991479473	0	VIPR1,VIPR1-AS1
chr3	42553945	42554021	0	1	61	16.23684211	1.554860131	0.95584818	0.95584818	0	VIPR1,VIPR1-AS1
chr3	42553947	42554021	0	1	59	16.36486486	1.361381694	0.938032533	0.938032533	0	VIPR1,VIPR1-AS1
chr3	47045186	47045253	0	9	509	46.01492537	3.994371179	0.986244402	0.986244402	0	NBEAL2
chr3	48620825	48621048	0	1	69	0.896860987	0.994666951	0.866666667	1	0.551569507	COL7A1
chr3	48667311	48667542	0	1	48	1.350649351	1.280214746	0.99009901	0.495305164	0.264069264	SLC26A6
chr3	49062209	49062448	0	1	26	1.489539749	1.591982855	0.147058824	0.447129909	0.414225941	IMPDH2
chr3	49062583	49063785	0	1	28	0.487520799	1.124641859	0.457865169	0.430693069	0.829450915	IMPDH2
chr3	49843523	49845224	4	0	0	0.38154027	1.0868733	0.660869565	0.598837209	0.86478542	UBA7,MIR5193
chr3	5021421	5021717	0	1	62	2.591216216	2.398998357	0.664957265	0.732283465	0.408783784	BHLHE40,BHLHE40-AS1
chr3	5021646	5022052	0	2	134	2.490147783	2.231359893	0.573208723	0.335122699	0.310344828	BHLHE40
chr3	50385958	50386215	0	1	48	2.007782101	1.628998446	0.503571429	0.516853933	0.26848249	NPRL2
chr3	50449272	50449411	0	5	243	15.25179856	3.051343672	0.9932341	1	0	CACNA2D2
chr3	52221980	52222090	0	1	70	2.763636364	0.785404039	0.993006993	1	0	NA
chr3	52727001	52727290	0	1	60	2.131487889	1.47529067	0.364191251	0.335753176	0.169550173	GNL3
chr3	52740659	52740856	0	1	101.98	2.812182741	1.90916938	0.983957219	0.735812133	0.16751269	SPCS1
chr3	52830791	52831201	0	1	62	2.448780488	2.145570815	0.873111782	1	0.146341463	ITIH3
chr3	53170018	53170127	0	1	32	1.229357798	0.973342181	0.983050847	1	0.385321101	NA
chr3	55828420	55828465	0	1	31	3.155555556	0.987827145	0.986111111	0.986111111	0	ERC2
chr3	56168015	56168102	0	2	102	6.206896552	1.989269669	0.992647059	0.992647059	0	ERC2
chr3	56505229	56505329	2	38	1468.96	218.69	27.58829281	0.999771418	0.999954275	0	NA
chr3	566039	157366550	6	0	0	3.015512373	1315.290228	NA	0.419831224	0.972160792	NA
chr3	62297284	62297415	0	3	224	6.832061069	1.348749332	0.986130374	1	0	PTPRG-AS1
chr3	65073798	65073850	0	1	96	4.653846154	0.475742957	0.964143426	0.964143426	0	NA
chr3	65464100	65464172	0	1	51	3.083333333	0.996521729	0.991071429	0.563451777	0	MAGI1
chr3	70788799	70788833	0	1	75	3.911764706	0.283636787	0.89261745	0.89261745	0	NA
chr3	73353634	73353729	0	1	34	1.936842105	0.349752584	0.989247312	0.989247312	0.031578947	NA
chr3	73589115	73589199	1	48	2568	288.2142857	27.50587445	0.990427099	0.983626539	0	PDZRN3
chr3	7642942	7643009	0	1	57	7.552238806	1.4587214	0.978723404	0.978723404	0	GRM7
chr3	7642944	7643010	0	1	32	7.666666667	1.318094738	0.978723404	0.978723404	0	GRM7
chr3	77687720	77687824	0	1	55	2.403846154	0.802870221	0.991803279	1	0	ROBO2
chr3	77880212	77880299	0	1	67	3.218390805	0.975861392	0.985915493	0.985915493	0	NA
chr3	82334715	82334830	0	2	68	5.87826087	0.866254567	0.991856678	0.993220339	0	RP11-260O18.1
chr3	84116317	84116416	0	3	179	11.14141414	1.663694933	0.99279928	0.99279928	0	NA
chr3	86980052	86980099	0	1	57	14.74468085	1.850452332	0.472070845	0.472070845	0	NA
chr3	86980052	86980147	0	3	144	15.24210526	2.452563812	0.986376022	0.986376022	0	NA
chr3	87121094	87121184	3	3	59	125.4111111	11.15137704	0.999645736	0.999645736	0	NA
chr3	87121095	87121184	0	29	1361	125.6741573	10.93265933	0.990611992	0.990611992	0	NA
chr3	87233044	87233092	0	1	45	3.833333333	0.552770798	0.968421053	0.968421053	0	NA
chr3	90353972	90354125	4	0	0	93.7124183	68.72828695	0.984620263	0.996383102	0	NA
chr3	94427441	94427519	0	3	172	20.87179487	0.978735112	0.977190876	0.977190876	0	NA
chr3	98298501	98298548	0	1	41	13.44680851	0.497162615	0.524481328	0.524481328	0	CPOX
chr3	98298502	98298556	0	1	49	13.2037037	0.847209573	0.591701245	0.591701245	0	CPOX
chr3	98298502	98298598	0	2	99	12.39583333	1.167968024	0.987551867	0.987551867	0	CPOX
chr4	10020799	134263205	38	0	0	2.123497592	253.585407	0.029357798	NA	0.979045536	NA
chr4	101159565	101159613	0	2	100	16.16666667	2.003469213	0.56109906	0.56109906	0	NA
chr4	101159565	101159653	0	1	65	15.57954545	1.76919082	0.99132321	0.99132321	0	NA
chr4	1017456	1017700	0	1	53	1.909836066	1.671869957	0.989690722	0.77589852	0.360655738	FGFRL1
chr4	102763436	102763478	0	1	106	6.5	0.5	0.957894737	0.957894737	0	BANK1
chr4	103690828	103691038	0	2	96	2.857142857	0.989743319	0.993197279	1	0	NA
chr4	10529528	160965800	59	0	0	1.84637667	243.2880521	NA	0.988592319	0.979043079	NA
chr4	10636865	10636894	0	1	56	18.75862069	1.56811269	0.378040306	0.378040306	0	CLNK
chr4	10636865	10636898	0	1	34	18.84848485	1.519992267	0.432244614	0.432244614	0	CLNK
chr4	10636865	10636955	0	2	139	15.82222222	2.803084721	0.989576095	0.989576095	0	CLNK
chr4	107224056	107224145	0	1	37	1.865168539	0.501481205	0.988095238	0.988095238	0.06741573	TBCK
chr4	107522206	107522302	2	4	169.99	135.25	14.69339421	1	1	0	NA
chr4	107522207	107522302	0	27	1405	135.6105263	14.34191115	0.992221195	0.992221195	0	NA
chr4	10804986	49654628	204	0	0	5.70465733	388.0408523	NA	0.421958624	0.977747208	NA
chr4	10831398	49640783	198	0	0	5.313943676	385.6003233	NA	0.159087079	0.978086563	NA
chr4	114454047	114454137	0	1	30	1.1	0.817176711	0.99	0.99	0.288888889	CAMK2D
chr4	119710162	119710231	0	1	88	3.130434783	0.931152371	0.977375566	0.977375566	0	SEC24D
chr4	119745712	119745810	0	1	38	3.591836735	0.780328747	0.983240223	0.647058824	0	SEC24D
chr4	121669655	121669760	2	13	655.89	56.81904762	8.504095319	1	1	0	PRDM5
chr4	122592702	122593718	0	1	31	0.937007874	2.470688104	0.975376197	0.244612069	0.86515748	ANXA5
chr4	122593738	122599081	4	0	0	0.136253041	1.07083989	0.601293103	0.566666667	0.978289351	ANXA5
chr4	122599048	122599610	3	0	0	1.389679715	2.122435711	0.983333333	0.728489484	0.622775801	ANXA5
chr4	122870661	122870759	0	1	55	2.836734694	0.82923468	0.989323843	0.989323843	0	TRPC3
chr4	124757674	124757782	0	1	42	5.87037037	2.05972217	0.996774194	1	0	LINC01091
chr4	124918414	124918491	0	1	27	19.63636364	4.609163912	0.970474968	0.939130435	0	NA
chr4	124918415	124918458	0	1	45	20.81395349	4.336196029	0.573717949	0.555900621	0	NA
chr4	124918415	124918491	0	3	220	19.75	4.530960744	0.962179487	0.932298137	0	NA
chr4	127681701	127681813	4	0	0	4.357142857	1.140622816	0.990990991	1	0	NA
chr4	130914273	130914312	0	1	39	16.17948718	1.837944712	0.438498958	0.438498958	0	NA
chr4	130914273	130914315	0	1	42	16.19047619	1.776005352	0.472550382	0.472550382	0	NA
chr4	130914273	130914362	0	4	207	16.02247191	1.421958833	0.990965949	0.990965949	0	NA
chr4	134262112	191044101	4	0	0	0.634700186	275.2476472	NA	0.308256173	0.979504258	NA
chr4	13453426	49153560	27	0	0	4.783646947	383.2721149	0	0.726292695	0.978717783	NA
chr4	13453443	49148061	68	0	0	3.646659813	224.1294179	0	0.074793467	0.978868551	NA
chr4	13457678	49114015	18	0	0	1.937234186	170.7699285	NA	0.514010679	0.979800701	NA
chr4	13676641	49651608	17	0	0	6.028468685	402.3708524	NA	0.294538521	0.977376769	NA
chr4	13839790	49656206	88	0	0	6.173267923	403.607228	NA	0.186420236	0.977199422	NA
chr4	139162280	139162329	0	1	99	5.632653061	0.560388988	0.965034965	0.965034965	0	SLC7A11
chr4	140802784	140802837	0	5	170	16.22641509	4.847257577	0.966292135	0.966292135	0	MAML3
chr4	1421374	1421607	4	0	0	14.96137339	8.263018694	0.315829528	0.328827995	0	NA
chr4	146842275	146842348	0	1	38	3.178082192	0.984015616	0.983050847	0.983050847	0	ZNF827
chr4	148712000	148712204	0	1	43	1.485294118	0.49978369	0.990384615	1	0	ARHGAP10
chr4	153016694	153016738	0	1	31	2.909090909	0.995859195	0.984615385	0.984615385	0	NA
chr4	15437211	15437261	0	1	53	16.3	1.486606875	0.654093098	0.656199678	0	C1QTNF7
chr4	15437212	15437256	0	1	46	16.02272727	1.157753239	0.56626506	0.56763285	0	C1QTNF7
chr4	15437212	15437297	0	2	90	14.30588235	2.886167943	0.976706827	0.979066023	0	C1QTNF7
chr4	154865992	154866143	4	0	0	3.960264901	0.279090166	0.995	1	0	NA
chr4	162905360	162905440	0	7	253	27.5	2.387467277	0.987876066	0.987876066	0	FSTL5
chr4	164045233	164045352	0	1	82	8.285714286	1.883777972	0.992239468	0.995238095	0	NAF1
chr4	1653821	1654292	2	1	78	17.64543524	4.070448544	0.768211921	0.563888088	0	FAM53A
chr4	1653828	1654242	2	1	46	17.4178744	4.255348362	0.718369508	0.465922308	0	FAM53A
chr4	1654164	1654439	0	4	304	13.96727273	6.635087299	0.348508911	0.307465205	0	FAM53A
chr4	173093118	173093241	0	1	42	1.382113821	0.924115268	0.984126984	1	0.308943089	GALNTL6
chr4	17746931	17747001	0	1	75	4.085714286	0.279941685	0.972789116	0.972789116	0	FAM184B
chr4	185627425	185627476	0	3	149	47.88235294	6.48874458	0.73355362	0.73355362	0	CENPU
chr4	187063314	187063496	0	5	266	10.85714286	1.930503713	0.98931001	1	0	FAM149A
chr4	189428437	189428770	7	0	0	132.3243243	98.55933676	0.930688732	0.095813619	0	LINC01060
chr4	19415482	134263490	7	0	0	2.27979356	263.4666765	0.985084168	NA	0.978824996	NA
chr4	19930234	19930320	0	1	37	3.151162791	0.84244166	0.97833935	0.97833935	0	NA
chr4	2067503	2067599	0	1	102	1.864583333	0.470367579	0.988950276	0.988950276	0.052083333	NAT8L
chr4	20901445	20901539	0	1	66	2.85106383	0.988846812	0.992592593	0.87012987	0	KCNIP4
chr4	23314910	23314958	0	1	66	5.25	0.968245837	0.961832061	0.961832061	0	NA
chr4	25114351	25114433	0	2	60	10.02439024	1.787323996	1	1	0	NA
chr4	26425596	26425641	0	3	176	17.22222222	1.093188789	0.960346964	0.960346964	0	RBPJ
chr4	29363824	29363873	0	1	60	5.448979592	0.497390106	0.963898917	0.963898917	0	NA
chr4	31718679	31718723	0	2	92	9.545454545	1.137272364	0.622222222	0.622222222	0	NA
chr4	34050822	98561364	3	0	0	3.937082516	348.5415535	0.928278689	NA	0.97760287	NA
chr4	3469903	3470433	4	5	213	14.36415094	8.094106739	0.992736077	0.707678076	0	DOK7
chr4	3470046	3470372	0	4	216	17.16871166	6.587709522	0.624929178	0.493772894	0	DOK7
chr4	3470073	3470543	0	1	17	15.52765957	7.801410187	0.533790402	0.280692266	0	DOK7
chr4	3470081	3470756	4	4	204	12.91851852	8.132287594	0.512354312	0.507728337	0	DOK7
chr4	3470111	3470956	0	1	36	11.16213018	8.047550119	0.477351916	0.640491958	0	DOK7
chr4	3470170	3470755	0	3	225	13.24444444	8.675936309	0.558074376	0.505154639	0	DOK7
chr4	3470691	3470751	0	2	112	14.58333333	2.396467307	0.458835868	0.411184211	0	DOK7
chr4	34725730	34725776	0	2	121	22.2173913	1.121199735	0.961429915	0.961429915	0	NA
chr4	3568705	3569618	12	0	0	18.76779847	12.24676783	0.805747738	0.550032279	0	NA
chr4	3568705	3569722	35	0	0	17.99016716	11.9817914	0.805747738	0.478279757	0	NA
chr4	3568951	3569427	2	3	57	23.59033613	12.27222008	0.623611373	0.401484361	0	NA
chr4	38062230	38062381	4	0	0	5.139072848	1.042410192	0.982935154	1	0	TBC1D1
chr4	39815347	134263417	3	0	0	2.710876993	288.1233737	0.844976077	NA	0.978393375	NA
chr4	40334913	40334996	0	1	74	2.614457831	0.916138114	0.99086758	0.99086758	0	NA
chr4	42355160	49156149	47	0	0	24.9823286	874.3593981	NA	0.02949167	0.972637803	NA
chr4	549040	549467	0	1	31	8.475409836	5.821805856	0.342869434	0.952662722	0	NA
chr4	55103504	55103881	0	2	15.86	2.75331565	2.556553111	0.538732394	0.436090226	0.206896552	PDGFRA,FIP1L1
chr4	569350	49652057	392	0	0	4.483239138	345.0020458	NA	0.444711087	0.973053503	NA
chr4	59486983	59487090	0	1	52	2.803738318	0.64763051	0.993055556	1	0	NA
chr4	61284315	61284650	0	1	45	1.304477612	1.323657623	0.984848485	1	0.125373134	NA
chr4	65856364	133028176	3	0	0	0.253589928	68.72010457	0.971268395	NA	0.979119307	NA
chr4	67113131	186345014	10	0	0	0.434945517	196.8206107	NA	0.997304582	0.97968878	NA
chr4	71691855	71693609	1	1	40	0.367730901	1.235592816	0.577689243	0.292335116	0.914481186	GRSF1
chr4	75330099	75330284	0	1	67	1.6	0.8	0.986111111	1	0.2	NA
chr4	7896925	7897013	0	21	1028	127.3863636	14.7219933	0.990107755	0.990107755	0	AFAP1
chr4	8128314	8128449	0	3	63.99	6.074074074	2.082127223	1	1	0	ABLIM2
chr4	83294598	83294858	0	1	40	4.05	2.155806114	0.375236295	0.915662651	0	HNRNPD
chr4	83294788	83294880	0	1	75.99	4.684782609	2.037311463	0.37091222	0.892339545	0	HNRNPD
chr4	84434079	84434145	0	1	52	7.287878788	1.264493569	0.975659229	0.729893778	0	FAM175A
chr4	84434092	84434146	0	1	73.63	7.814814815	0.695862749	0.849094567	0.639393939	0	FAM175A
chr4	88389998	88390086	0	1	53	2.386363636	0.789588762	0.981308411	0.981308411	0	NA
chr4	91361327	91361412	0	1	60	3.211764706	0.959094152	0.982014388	0.982014388	0	CCSER1
chr4	96493590	96493678	0	2	90	8.659090909	1.671188769	0.990897269	0.990897269	0	NA
chr4	97593936	97593985	0	1	54	5.857142857	0.349927106	0.966329966	0.966329966	0	RP11-145G20.1
chr5	10024414	124531877	3	0	0	10.13166716	2078.514989	NA	0.998999369	0.975959619	NA
chr5	102194047	102194165	0	6	236.98	29.94067797	3.575558207	0.993006993	0.999330656	0	PAM
chr5	102345487	102353095	0	1	66	0.202155626	0.781715053	0.961538462	0.740219092	0.889589905	PAM
chr5	10430398	121721657	3	0	0	10.42109534	2108.333161	0.986338798	NA	0.976019563	NA
chr5	1043337	1043724	6	0	0	16.29715762	13.26872202	0.467065868	0.127876946	0.010335917	NA
chr5	1044191	1045598	12	0	0	107.2999289	59.65410502	0.307779758	0.321626617	0.031982942	NA
chr5	1045014	41757491	24	0	0	0.138699962	28.80567306	0.369419546	NA	0.971387764	NA
chr5	1045866	1046642	0	2	88	24.87628866	10.83963016	0.6609704	0.411546185	0	NA
chr5	1045974	1046756	0	4	84	27.17007673	11.67408982	0.406518696	0.364985163	0	NA
chr5	107049854	107049976	0	6	192	15.30327869	6.178876422	1	1	0	RP11-252I13.2
chr5	107346673	107346725	0	1	68	7.115384615	1.395788255	0.968586387	0.968586387	0	FBXL17
chr5	113505313	113505393	0	1	41	2.2	0.6	0.988764045	0.988764045	0	NA
chr5	114138649	114139283	0	2	48	2.796529968	1.64266478	0.992337165	0.990950226	0.041009464	NA
chr5	118674012	118674137	0	1	39	2.88	0.992773892	0.987261146	1	0	TNFAIP8
chr5	120020382	120020478	0	9	444.8	27.38541667	4.070651544	0.98133632	0.98133632	0	PRR16
chr5	121786457	121786607	4	0	0	6.14	1.460730411	0.669923996	0.421836228	0	CTC-210G5.1,SNCAIP
chr5	124224788	124224883	0	1	60	1.821052632	0.739543919	0.982954545	0.982954545	0	NA
chr5	125234348	125234386	0	1	38	3.184210526	0.387655786	0.412969283	0.412969283	0	NA
chr5	12686124	12686178	0	1	53	7.925925926	1.345112578	0.97716895	0.89539749	0	CT49
chr5	132160734	132160972	0	1	31	2.966386555	1.657338015	0.356495468	0.686238532	0.147058824	SHROOM1
chr5	132387142	132387240	0	1	52	2.224489796	0.631335033	0.990909091	0.5215311	0	NA
chr5	132591252	132591337	0	3	108	8.423529412	2.512914739	0.988950276	0.988950276	0	FSTL4
chr5	133801790	133801894	0	3	176	13.19230769	3.228708134	0.995522388	0.981077147	0	AC005355.1
chr5	134267148	134267218	0	1	87	3.242857143	0.745188649	0.908	0.908	0	PCBD2
chr5	141008749	141009274	1	1	50	1.241904762	1.189059729	0.992063492	0.334549878	0.243809524	HDAC3
chr5	141008825	141009308	1	1	46	1.527950311	1.531161936	0.551724138	0.508951407	0.265010352	HDAC3
chr5	141560673	141560761	0	1	66	6.25	0.956437519	0.963222417	0.963222417	0	NA
chr5	143623318	143623397	0	5	349.99	36.21518987	5.740530752	0.99065097	0.99065097	0	KCTD16
chr5	14624180	14624226	0	1	32	3.260869565	0.965374057	0.986842105	0.986842105	0	NA
chr5	149267947	149268065	0	2	91	6.796610169	1.470381722	0.994389902	0.995720399	0	PDE6A
chr5	149786834	149792307	2	4	154	0.336195871	1.552621637	0.30273224	0.623786408	0.933308971	CD74
chr5	151054180	151055745	0	1	96.85	1.499680511	3.712964063	0.730215827	0.739779874	0.776357827	SPARC
chr5	154658894	154659044	4	0	0	3.986666667	0.162754075	0.995024876	1	0	NA
chr5	15519106	15519199	0	12	551	108.7204301	15.28958152	0.984422159	0.984422159	0	FBXL7
chr5	159457877	159457973	0	1	66	6.052083333	2.108365242	0.994863014	0.994863014	0	TTC1
chr5	159463743	159476550	3	0	0	0.048489108	0.309765105	0.985507246	1	0.969391739	TTC1
chr5	162059152	162059311	6	0	0	5.025157233	1.644314334	0.989051095	1	0	NA
chr5	169714973	169720347	3	0	0	0.149423148	0.524255939	0.737024221	1	0.915519166	LCP2
chr5	176169274	176169373	0	2	123	5.303030303	1.866528921	0.984990619	0.984990619	0	NA
chr5	176520410	176520560	4	0	0	23.56666667	1.572330189	0.428420124	0.669115486	0	FGFR4
chr5	176799104	176799233	0	7	301	15.46511628	3.016868626	0.712134251	1	0	RGS14
chr5	177515766	177516647	0	1	30.9	19.40862656	5.036404862	0.256456565	0.634376051	0	NA
chr5	177628498	177628574	1	82	4018.99	567.25	62.56746359	0.979038924	0.979038924	0	NA
chr5	17796456	17796575	0	35	1468.7	114.9579832	12.98376165	0.992578386	1	0	RP11-454P21.1
chr5	178470311	178470402	0	1	90	2.307692308	0.690473761	0.990566038	0.990566038	0	NA
chr5	180622620	180625213	3	0	0	0.139606633	0.640412516	0.602197802	0.898550725	0.939452372	TRIM7,CTC-338M12.6
chr5	2208485	149035063	4	0	0	43.8299582	6678.851337	NA	0.819088937	0.974191553	NA
chr5	27271534	27271579	0	1	92	5.977777778	0.147405546	0.964157706	0.964157706	0	NA
chr5	30279794	30279871	0	1	66.66	3.61038961	0.723552638	0.978873239	0.978873239	0	NA
chr5	30646640	30646686	0	1	66	4.826086957	0.379034691	0.961038961	0.961038961	0	NA
chr5	3159173	3159223	0	1	91	5.44	0.496386946	0.964539007	0.834355828	0	NA
chr5	33461123	33461342	0	1	45	1.630136986	1.475896285	0.441624365	0.7593361	0.392694064	TARS
chr5	38221055	38221141	0	3	131	13.68604651	2.136404434	0.98907563	0.98907563	0	NA
chr5	39592682	39592800	0	1	8	2.228813559	0.494221129	1	1	0	NA
chr5	4029973	4033181	0	1	23	3.898067332	4.085955662	0.989304813	0.995545657	0.228179551	NA
chr5	41575623	41575660	0	1	39	3	0	0.437007874	0.437007874	0	NA
chr5	42385129	89451679	7	0	0	7.162001953	1358.394979	NA	0.999678146	0.975708098	NA
chr5	46323777	46323879	10	0	0	187.2352941	54.98523447	0.695109414	0.838422901	0	NA
chr5	49496388	49496812	4	0	0	3.676886792	2.58567055	0.908777969	1	0.037735849	NA
chr5	49523126	49523639	0	1	43	2.397660819	3.282322311	1	0.920838184	0.311890838	NA
chr5	51657308	51657406	0	1	37	1.959183673	0.282783805	0.989690722	0.989690722	0.020408163	NA
chr5	52240257	52240348	0	1	30	1.648351648	0.761341014	0.986842105	0.986842105	0.175824176	CTD-2175A23.1,ITGA1
chr5	53670834	53670927	0	1	71	3.172043011	0.665972584	0.993265993	0.993265993	0	LINC01033
chr5	566955	99389668	8	0	0	11.74695023	2237.387263	1	0.993758896	0.9738322	NA
chr5	569767	73071761	3	0	0	0.227600002	78.99378326	NA	1	0.972782749	NA
chr5	57959685	57959795	0	2	140	5.418181818	1.734053675	0.992857143	1	0	RAB3C
chr5	60355098	60355189	0	4	180	16.06593407	2.453085959	0.990514905	0.990514905	0	NDUFAF2
chr5	72100	72185	0	1	75	2.788235294	0.971283174	0.98340249	0.98340249	0	NA
chr5	75579953	75580028	0	18	906	80.8	5.072803301	0.989387755	0.989387755	0	SV2C
chr5	7603894	42599614	3	0	0	0.112036615	30.07506303	0.996130031	NA	0.972427257	NA
chr5	82034360	82034468	0	2	111	5	0.769800359	0.908765653	1	0	NA
chr5	83630388	83630433	0	2	150	11.28888889	1.408264846	0.962121212	0.962121212	0	EDIL3
chr5	88189848	88189891	0	1	67	3.813953488	0.389144198	0.964705882	0.964705882	0	MEF2C-AS1,MEF2C
chr5	91902743	91902777	0	1	68	6.588235294	0.943012914	0.632768362	0.632768362	0	RP11-133F8.2
chr5	91902743	91902808	0	1	107	5.369230769	1.4525228	0.985875706	0.985875706	0	RP11-133F8.2
chr5	92067641	92067716	0	1	69	3.853333333	0.353773311	0.976351351	0.976351351	0	NA
chr5	92271315	92271358	0	1	44	3.325581395	0.468591667	0.512544803	0.512544803	0	CTC-458G6.2
chr5	92655259	92655358	0	38	2036	154.8888889	13.30367071	0.992427675	0.992427675	0	NA
chr5	95080256	95080336	0	1	33	1.875	0.484122918	0.986842105	0.986842105	0.0625	RHOBTB3
chr5	97818657	97818703	0	1	37	3.304347826	0.95256097	0.987012987	0.987012987	0	NA
chr5	99994132	99994211	0	1	106	2.392405063	0.560689483	0.989528796	0.989528796	0	NA
chr6	101572582	101572623	0	1	79	5.682926829	0.465336196	0.958847737	0.958847737	0	NA
chr6	106628990	106629389	0	2	81.74	3.694235589	1.611904913	0.985714286	1	0	NA
chr6	10724823	10725257	0	1	44	1.016129032	1.337932149	0.8125	1	0.589861751	TMEM14C
chr6	108227741	108227954	0	1	44	1.061032864	0.998135757	0.97826087	1	0.469483568	SEC63
chr6	11137197	11137240	0	1	97	5.76744186	0.42246284	0.964980545	0.964980545	0	SMIM13
chr6	114023353	114023427	0	1	65	15.25675676	3.009268614	0.9503367	0.9503367	0	NA
chr6	114023353	114023432	0	1	52	14.88607595	3.249098577	0.98989899	0.98989899	0	NA
chr6	114023362	114023426	0	1	74	15.75	2.942150574	0.848484848	0.848484848	0	NA
chr6	116771997	116772120	0	1	30	2.016260163	0.126474384	0.990196078	1	0	NA
chr6	11813672	11813709	0	2	74	13.16216216	1.05301404	0.427568042	0.427568042	0	NA
chr6	11813672	11813750	0	1	58	14.28205128	1.746039004	0.978050922	0.978050922	0	NA
chr6	124222032	124222082	0	2	140	9.28	0.96	0.962655602	0.962655602	0	NKAIN2
chr6	125007288	125007372	0	11	493	53.01190476	7.130574757	0.980621009	0.980621009	0	NKAIN2
chr6	125478258	125478469	0	1	27	1.345971564	0.938244998	0.96875	1	0.327014218	TPD52L1
chr6	130494677	130495020	0	1	41	5.300291545	3.089562024	0.99445215	0.986725664	0	SAMD3
chr6	13117193	13117292	0	1	21.96	5.575757576	2.361693063	0.994594595	0.994594595	0	PHACTR1
chr6	134817317	134817745	0	1	29	0.593457944	0.913632069	0.977777778	1	0.703271028	RP11-557H15.3,LINC01010
chr6	134839085	134839186	0	1	46	2.475247525	0.851254862	0.992	1	0	RP11-557H15.3
chr6	135029757	135029845	0	1	48	2.522727273	0.878755224	0.991071429	0.991071429	0	NA
chr6	13587212	13587303	0	3	199	12.21978022	3.535696141	0.994633274	0.994633274	0	SIRT5
chr6	136625788	136625824	0	2	74	9.75	0.794949335	0.33365019	0.33365019	0	NA
chr6	136625788	136625878	0	6	330	11.58888889	2.351805191	0.991444867	0.991444867	0	NA
chr6	137051564	137051668	0	1	63	3.769230769	1.727775188	0.994818653	1	0	MAP3K5
chr6	139258537	139258573	0	2	74	11.33333333	1.490711985	0.871794872	0.871794872	0	REPS1
chr6	140495345	140495427	0	1	100	2.609756098	0.639284996	0.842519685	0.990740741	0	NA
chr6	143823232	143823614	0	1	27	1.123036649	1.504980629	0.315217391	0.799031477	0.59947644	RP1-20N2.6,FUCA2
chr6	145467003	145467078	0	17	789	97.96	10.24426994	0.979077825	0.979077825	0	NA
chr6	14804878	14805029	0	10	343.98	19.35099338	3.933551848	0.912262156	1	0	NA
chr6	150945893	150945993	0	9	445	24.46	2.405909391	0.991487637	1	0	RP11-136K14.2,PLEKHG1
chr6	151893426	151893473	0	1	37	3.531914894	0.846797819	0.783018868	0.783018868	0	CCDC170
chr6	151912971	151913028	0	1	95	4.438596491	0.592868254	0.984435798	0.984435798	0	CCDC170
chr6	157528218	157528427	4	0	0	13.48803828	1.241661365	0.452331246	0.473416864	0	ARID1B
chr6	158736026	158737421	0	1	37	3.149103943	2.951093155	0.986111111	0.941441441	0.309677419	TULP4
chr6	160103577	160105960	1	3	173	0.701216953	2.626990101	0.523534636	0.68907563	0.926982795	SOD2
chr6	161262806	161263898	9	3	93.98	66.96978022	17.69962031	0.416457084	0.605858046	0	NA
chr6	161264761	161266647	0	12	448	127.6935313	46.11619598	0.940618221	0.459139843	0	NA
chr6	163447183	163447236	0	1	80	4.716981132	0.450465524	0.961538462	0.961538462	0	PACRG
chr6	167148586	167148708	0	1	8	10.51639344	3.562633044	0.992569002	1	0	RPS6KA2
chr6	170903173	170903321	2	4	259.79	36.14189189	3.823840816	1	1	0	NA
chr6	17943920	29667976	0	1	8.99	0.103606465	5.436920325	0.99009901	0	0.968273267	NA
chr6	19088817	19088936	0	1	33	2.672268908	1.782780586	0.985915493	1	0.109243697	NA
chr6	23664071	23664160	0	1	55	13.02247191	1.513813015	0.909733124	0.909733124	0	NA
chr6	25963047	25963323	0	1	37	0.601449275	0.917146291	0.972972973	1	0.699275362	TRIM38
chr6	29833908	29834598	0	1	34	2.302898551	2.465323039	0.992094862	0.976744186	0.324637681	NA
chr6	29834149	29834299	4	0	0	6.44	1.339054393	0.615686275	0.916773367	0	NA
chr6	29903669	29903796	0	3	164	62.77165354	23.60841601	0.989728009	0.915065883	0	NA
chr6	29903669	29903846	0	3	145.83	47.99435028	30.9381554	0.989728009	0.995398773	0.011299435	NA
chr6	29903669	29903852	0	4	109.88	46.4863388	31.52028715	0.989728009	1	0.038251366	NA
chr6	30457688	30458060	0	1	44	6.741935484	5.744849448	0.301646863	0.175819985	0.134408602	HLA-E
chr6	30457692	30458084	0	1	68	6.895408163	5.598540201	0.294780793	0.259698276	0.12755102	HLA-E
chr6	31138051	31138407	0	1	7.99	6.755617978	2.055233634	0.667936024	0.803542673	0	POU5F1
chr6	31236835	31237147	0	1	32	10.80448718	5.06213752	0.598566308	0.41011236	0	HLA-C
chr6	31609140	31609585	3	0	0	1.687640449	1.817259341	0.24120603	0.227027027	0.424719101	BAG6
chr6	31689682	31689826	0	10	461	31.53472222	4.502951493	0.992321867	1	0	C6orf25
chr6	31698662	31700023	0	1	28	1.242468773	2.754461387	0.512035011	0.318331504	0.731814842	CLIC1
chr6	31852294	31852528	0	1	41	2.286324786	1.326611646	0.300295858	0.597014925	0.111111111	EHMT2
chr6	32018423	32019894	0	1	44	3.053025153	2.616407992	0.915254237	1	0.055064582	TNXB
chr6	32370434	170489359	20	0	0	0.684944543	323.9035787	NA	0.929092729	0.973327768	NA
chr6	33380145	33380342	0	1	53	2.984771574	1.059054062	0.945945946	0.337198068	0	PHF1
chr6	33653996	33654252	0	1	31	1.42578125	1.844109969	0.274509804	0.310429448	0.5703125	ITPR3
chr6	34980075	34980118	0	2	88	23.76744186	0.676420445	0.539598733	0.539598733	0	ANKS1A
chr6	34980075	34980164	0	2	129	21.04494382	3.204316304	0.988912355	0.988912355	0	ANKS1A
chr6	35690783	35690933	4	0	0	3.986666667	0.162754075	0.995024876	1	0	FKBP5
chr6	38029482	38050232	0	1	75	0.258891566	4.531279425	0.994736842	0.984848485	0.977831325	ZFAND3
chr6	39386743	39386893	4	0	0	3.946666667	0.3964285	0.995024876	1	0.006666667	KIF6
chr6	39813033	39813147	1	15	1066	219.377193	66.5543427	0.30755817	0.998972779	0	DAAM2
chr6	40749604	40749685	0	2	110	7.012345679	1.511224074	0.982698962	0.982698962	0	NA
chr6	40980422	40980484	0	1	85	3.903225806	0.295650045	0.934362934	0.934362934	0	NA
chr6	41470162	41470258	0	2	97	7.791666667	2.353705707	0.994680851	0.994680851	0	RP11-328M4.2,RP11-328M4.3
chr6	42725392	42725485	0	1	67.99	20.83870968	4.532535483	0.965139442	0.965139442	0	NA
chr6	42725392	42725489	0	5	346	20.5257732	4.688421323	0.991533865	0.991533865	0	NA
chr6	42905541	42905928	0	1	38	0.702842377	0.954828439	0.972972973	1	0.648578811	CNPY3
chr6	42978664	42978964	0	1	69	3.686666667	2.994743543	0.389434889	1	0.026666667	PPP2R5D
chr6	43480251	43480597	0	1	48	2.193641618	1.643014651	0.481848185	0.77412731	0.297687861	POLR1C,YIPF3
chr6	43618911	43619028	0	1	49	9.11965812	2.967523337	0.992985972	0.995604396	0	RSPH9
chr6	43641829	43641907	5	3	65	117.2307692	16.5296339	0.999890651	0.999890651	0	MRPS18A
chr6	43641830	43641907	0	23	1143	117.5974026	16.31846993	0.990158557	0.990158557	0	MRPS18A
chr6	468997	469180	15	0	0	1592.04918	1039.413355	0.999828728	0.951198221	0	NA
chr6	52343935	52344069	0	1	40	4.768656716	1.202697088	0.768094535	1	0	EFHC1
chr6	52840565	52840680	0	1	42	1.965217391	0.261448633	0.98989899	1	0.017391304	NA
chr6	564799	134262205	66	0	0	0.513299877	264.5247566	0.667870036	NA	0.970896309	NA
chr6	565826	58732190	4	0	0	0.190466538	10.41399523	NA	0.290831557	0.960930599	NA
chr6	61898438	61898659	5	0	0	178.1040724	119.3551036	0.991861288	0.957284516	0	NA
chr6	62857488	62857566	4	0	0	3.948717949	0.449998174	0.987179487	0.987179487	0.012820513	KHDRBS2
chr6	65036553	65036678	0	1	41	9.288	2.17187845	0.995059289	0.99475341	0	EYS
chr6	65036556	65036665	0	1	83	9.899082569	1.573548285	0.97972973	0.934137291	0	EYS
chr6	65138182	65138234	0	1	41	3.307692308	0.951485914	0.988505747	0.988505747	0	EYS
chr6	6820695	6820813	0	107	5015.61	402.220339	45.53972667	0.992305111	0.99987882	0	NA
chr6	717795	717838	0	1	47	16.88372093	3.243665041	0.575733545	0.575733545	0	RP11-532F6.4
chr6	717795	717881	0	2	70	14.51162791	3.364466114	0.989690722	0.989690722	0	RP11-532F6.4
chr6	71941120	71941204	0	1	56	3.023809524	0.999716513	0.9921875	0.9921875	0	RP11-154D6.1
chr6	77170027	77170134	0	4	206	10.1682243	2.974929454	0.990403071	1	0	NA
chr6	79911349	79911826	0	1	54	1.49475891	1.875158636	0.702608696	0.371571072	0.507337526	HMGN3
chr6	80243764	80243862	0	1	40.92	2.010204082	0.100498549	0.989949749	0.989949749	0	LCA5
chr6	83251258	83251344	0	1	47	2.76744186	0.972582496	0.991666667	0.991666667	0	NA
chr6	86178938	86179002	0	1	44	4.109375	0.664200353	0.974074074	0.710810811	0	NT5E
chr6	87602611	87602727	0	2	90	5.689655172	1.0456296	1	1	0	NA
chr6	9171455	9171503	0	2	161	12.85416667	0.912633171	0.959564541	0.959564541	0	NA
chr6	9441168	9441302	0	4	276	16.7761194	4.421186764	0.995114007	1	0	NA
chr6	96912154	96912215	0	1	39	2.655737705	0.938873512	0.987804878	0.987804878	0	UFL1-AS1
chr7	100253178	100253328	0	1	53	9.153333333	2.622306025	0.497587131	1	0	ACTL6B
chr7	102952298	102952580	0	1	46	1.262411348	1.569412367	0.348484848	0.389140271	0.560283688	PMPCB
chr7	104415451	104415601	4	0	0	3.986666667	0.162754075	0.995024876	1	0	LHFPL3-AS1,LHFPL3
chr7	104657210	104657266	0	1	41	3.178571429	0.983926951	0.988888889	0.988888889	0	KMT2E
chr7	105254878	105254960	0	3	200	9.853658537	0.964263288	0.760828625	0.725314183	0	ATXN7L1
chr7	10529551	57549751	4	0	0	0.974130267	311.1327816	NA	0.206711862	0.971705544	NA
chr7	107700751	107700788	0	1	75	5.891891892	0.3105169	0.956140351	0.956140351	0	LAMB4
chr7	10780974	57553644	27	0	0	1.093436252	312.9596596	NA	0.128592965	0.971560914	NA
chr7	10803636	61801488	135	0	0	3.125586956	320.3493123	0	0.498079627	0.970208275	NA
chr7	10806682	57549580	50	0	0	0.979331063	312.0542472	NA	0.679546985	0.971639627	NA
chr7	111403652	111403772	0	5	248.93	18.75833333	4.209108839	0.999460335	1	0	DOCK4
chr7	112798322	112798358	0	2	74	35.83333333	1.624465724	0.477777778	0.477777778	0	NA
chr7	112798322	112798399	0	6	250	34.53246753	3.443738589	0.984814815	0.984814815	0	NA
chr7	114989801	114989856	0	1	55	6.290909091	1.894227857	0.65037594	0.65037594	0	NA
chr7	116397340	116397396	0	4	184	10.32142857	1.964934958	0.653846154	0.202735882	0	MET
chr7	11861257	86275335	5	0	0	2.798934269	416.9591176	NA	0.993194964	0.969170739	NA
chr7	120071268	120071455	0	1	29	1.625668449	0.526296674	0.992366412	1	0.021390374	KCND2
chr7	122332277	122332359	0	1	82	4.219512195	0.681182441	0.930107527	0.930107527	0	CADPS2
chr7	123618947	123619035	0	1	75	3.022727273	0.563618035	0.956834532	0.74301676	0	NA
chr7	123644242	123644273	0	1	33	18.25806452	1.319035374	0.43404908	0.43404908	0	RP4-630C24.3
chr7	123644242	123644295	0	1	55	18.22641509	1.253546056	0.740797546	0.740797546	0	RP4-630C24.3
chr7	123644242	123644315	0	1	45	17.45205479	1.70447514	0.976993865	0.976993865	0	RP4-630C24.3
chr7	124593365	124593471	0	1	30	1.801886792	0.484082702	0.994444444	1	0	POT1-AS1
chr7	12675328	12675367	0	1	65	5.974358974	0.158061898	0.823321555	0.924603175	0	SCIN
chr7	127342508	127343261	4	0	0	1.051792829	1.727436624	0.56884058	0.549723757	0.650730412	SND1
chr7	128309190	128309651	0	1	21	0.689804772	0.950672878	0.972972973	1	0.655097614	RP11-274B21.5
chr7	128492722	128492936	0	1	83.99	2.719626168	1.232688669	0.990243902	0.54	0	FLNC,RP11-309L24.2
chr7	129448699	129448804	0	1	26	10.42857143	1.178030179	0.979342723	0.926916221	0	NA
chr7	131783125	131783215	0	1	54	2.577777778	0.537024265	0.991452991	0.991452991	0	NA
chr7	133843974	133844064	0	6	376	52.63333333	9.351708103	0.991419004	0.991419004	0	LRGUK
chr7	134930246	134930425	0	2	101	3.335195531	0.951001437	0.487421384	1	0	STRA8
chr7	13704307	61779586	138	0	0	2.178798588	318.3464041	NA	0.784713376	0.970103803	NA
chr7	14086213	14086258	0	1	67	5.4	0.611010093	0.791530945	0.514830508	0	NA
chr7	143079470	143079764	1	1	68.89	1.343537415	1.122289207	0.5	0.457627119	0.255102041	ZYX
chr7	148639577	148639664	0	2	144	6.850574713	1.564907809	0.993333333	0.993333333	0	NA
chr7	152711530	152711584	0	1	41	5.222222222	0.974996043	0.972413793	0.972413793	0	NA
chr7	155314128	155314215	0	2	71	10.12643678	1.898605645	0.981069042	0.981069042	0	CNPY1
chr7	157564497	157564780	0	2	42	10.22614841	4.673633472	0.412596401	0.43901365	0	PTPRN2
chr7	157564640	157564826	0	3	132	10.60215054	3.216689626	0.349336057	0.457649667	0	PTPRN2
chr7	157564657	157564818	0	3	87	10.37888199	3.102681868	0.323108384	0.46833713	0	PTPRN2
chr7	157967058	157967179	0	1	66	1.760330579	0.66834931	0.621359223	0.994413408	0	PTPRN2
chr7	158125865	158126136	15	0	0	67.81918819	7.05072298	0.369433787	0.404868326	0	PTPRN2
chr7	158852764	158852887	0	2	106	14.17886179	10.5722697	0.708708709	1	0.016260163	VIPR2
chr7	16848281	61802892	304	0	0	3.553391664	341.2122495	NA	0.399507605	0.968960292	NA
chr7	1732977	1733090	0	1	27	3.787610619	1.116658475	0.995049505	0.650662252	0	AC074389.6,ELFN1
chr7	17855871	17861170	3	0	0	0.132100396	0.772416735	0.991935484	0.428571429	0.961690885	SNX13
chr7	20285	20542	7	0	0	186.6536965	130.126221	0.998002805	0.976938249	0	NA
chr7	23243580	23243667	0	1	67	3.08045977	0.746153212	0.988929889	0.988929889	0	NA
chr7	2565125	2565390	0	1	73	3.211320755	1.979294746	0.315034311	0.321273517	0	LFNG
chr7	26232888	26235495	4	0	0	0.731875719	2.673627838	0.831332912	0.457654723	0.85730725	HNRNPA2B1
chr7	26236557	26237002	0	1	72	3.95505618	5.027363578	0.837150127	0.430481283	0.15505618	HNRNPA2B1
chr7	26237242	26240246	1	4	211	1.103195739	3.360002522	0.610229277	0.506480558	0.791944075	HNRNPA2B1
chr7	27442700	27442796	0	2	85	4.072916667	0.438861967	0.989873418	0.989873418	0	AC004009.3
chr7	27765641	61366946	6	0	0	1.795219531	372.6250403	NA	0.449017774	0.968961146	NA
chr7	27883795	27883945	4	0	0	3.986666667	0.162754075	0.995024876	1	0	TAX1BP1,JAZF1
chr7	28785715	57547458	8	0	0	1.47061814	397.1902128	NA	0.070560375	0.96898519	NA
chr7	30083412	30083507	0	3	156	7.778947368	2.143184779	0.991946309	0.991946309	0	PLEKHA8
chr7	30223461	30223611	6	0	0	5.98	0.244131112	0.995024876	1	0	NA
chr7	37127515	37127584	0	1	45	3.275362319	0.961340519	0.668639053	0.974137931	0	ELMO1
chr7	38877530	61802945	48	0	0	6.904238636	477.7757101	NA	0.663650449	0.964601426	NA
chr7	42391399	61759396	5	0	0	5.308932978	501.5205328	NA	0.999889494	0.963019253	NA
chr7	43196393	43196494	0	3	215	11.8019802	1.939785647	0.991624791	1	0	HECW1-IT1,HECW1
chr7	43705049	43705160	0	1	50	3.765765766	2.039938857	0.994350282	1	0.018018018	COA1
chr7	46392079	46392242	0	9	325	34.3006135	5.26725615	0.991471215	1	0	NA
chr7	46409034	46409145	0	1	14.96	2.873873874	1.639144564	1	1	0	NA
chr7	48734388	48734510	0	2	58.88	17.25409836	4.100302819	0.993329628	0.990222705	0	NA
chr7	507348	507759	0	1	96	10.50364964	5.077679923	0.970119522	0.761099366	0	NA
chr7	50828452	50828612	0	1	62	1.85	0.390512484	0.988764045	1	0.0125	GRB10
chr7	5240454	5240553	0	3	168	32.72727273	5.67435874	0.990825688	0.990825688	0	WIPI2
chr7	53542591	53542737	0	1	44	6.404109589	1.010755632	0.926829268	0.987897126	0	NA
chr7	55234290	55235151	4	0	0	10.2543554	9.996357999	0.392857143	0.535532433	0.088269454	EGFR
chr7	5543694	5543782	0	11	538	57.625	5.928192466	0.988691753	0.988691753	0	FBXL18
chr7	564464	142374915	11	0	0	1.538913229	302.2153877	NA	0.519139586	0.9668574	NA
chr7	565101	61780823	784	0	0	1.762975302	282.2982957	NA	0.091979015	0.968451912	NA
chr7	566213	61739991	379	0	0	1.034583282	276.2090331	NA	0.207310636	0.968769429	NA
chr7	568020	57553185	160	0	0	0.921633692	283.5524566	NA	0.245171786	0.969084515	NA
chr7	568429	61797398	312	0	0	2.473723688	291.1191502	0.625730994	0.522429971	0.968190662	NA
chr7	569161	61743634	1892	0	0	1.142172831	277.3151605	NA	0.79257657	0.968714369	NA
chr7	569879	61739894	160	0	0	1.03326092	276.2149442	NA	0.242469707	0.968773017	NA
chr7	57993340	57993511	0	1	7.97	69.12280702	26.26366768	0.859984945	0.9798151	0	NA
chr7	57997451	57997670	0	1	8	12.02283105	6.567140369	0.086155945	0.329842932	0.00456621	NA
chr7	61083351	61083729	13	0	0	246.2328042	252.614726	0.916028764	0.125980698	0	NA
chr7	61989048	61989368	3	0	0	9.665625	8.766987416	0.830845771	0.507974011	0	NA
chr7	64101949	64102054	0	2	119	4.904761905	0.81092316	0.99	1	0	NA
chr7	654475	134260788	274	0	0	1.613581964	311.2363095	NA	0.854077253	0.967285229	NA
chr7	65864694	65864844	4	0	0	3.986666667	0.162754075	0.995024876	1	0	LINC00174,TPST1
chr7	70792548	70792647	0	1	43	2.101010101	0.437969361	0.99047619	0.99047619	0	WBSCR17
chr7	73008253	73008692	0	1	61	2.806378132	2.301105083	0.913580247	0.438538206	0.193621868	MLXIPL
chr7	73516963	73517001	0	1	80	9.578947368	1.497920997	0.957894737	0.957894737	0	LIMK1
chr7	73516963	73517002	0	1	29.94	9.538461538	1.499506822	0.978947368	0.978947368	0	LIMK1
chr7	75616878	75617118	0	1	43	2.933333333	1.259850079	0.386759582	0.804	0	TMEM120A
chr7	771099	153148231	7	0	0	1.589539912	313.1763079	NA	0.990618619	0.966280032	NA
chr7	77325799	77326077	4	0	0	8.438848921	3.710019698	0.583487941	0.362286563	0	RSBN1L
chr7	79393271	79393460	0	1	29.92	1.566137566	0.619025008	0.991596639	1	0.068783069	NA
chr7	8795517	8795630	0	1	43	2.637168142	0.831481745	0.99270073	1	0	NA
chr7	89027857	89028008	4	0	0	3.960264901	0.279090166	0.995	1	0	NA
chr7	93127199	93127279	0	1	35	2.225	0.631961233	0.988888889	0.988888889	0	CALCR
chr7	93532915	93532961	0	1	71	5.326086957	0.468779536	0.960784314	0.960784314	0	GNGT1
chr7	94034005	94034199	0	1	77	4.979381443	4.950225198	0.532663317	0.951965066	0.479381443	COL1A2
chr7	97408222	97408354	0	2	50	27.82575758	16.55225711	1	0.998269397	0.045454545	NA
chr7	98384256	134263284	9	0	0	0.136795651	10.43322627	0.98734768	NA	0.964551576	NA
chr7	98983338	98984368	0	2	122	0.795145631	2.075697503	0.818873668	0.827794562	0.836893204	ARPC1B,ARPC1A
chr8	100533160	100533310	4	0	0	3.986666667	0.162754075	0.995024876	1	0	VPS13B
chr8	10065244	10065497	3	0	0	2.359683794	0.820365229	0.994897959	1	0.007905138	MSRA
chr8	100831772	100832247	0	1	35	1.014736842	1.604530981	0.975	0.562952243	0.688421053	VPS13B
chr8	101570369	101570438	0	1	84	4.057971014	0.412979909	0.597014925	0.975609756	0	ANKRD46
chr8	101622113	101622220	0	5	318	18.34579439	3.020499444	0.991430102	1	0	SNX31
chr8	103820686	103820817	0	1	37	3	1.446237551	0.567753002	1	0	KB-1732A1.1
chr8	105799142	105799186	0	1	30	3.045454545	0.998966408	0.971014493	0.971014493	0	RP11-127H5.1
chr8	10726062	10726111	0	1	32	3.265306122	0.964164229	0.987654321	0.987654321	0	NA
chr8	11041403	11041532	0	1	48	2.310077519	0.462525082	0.991452991	1	0	XKR6
chr8	111839986	111840086	0	1	67	3	0.92736185	0.993377483	0.993377483	0	NA
chr8	112595831	112595917	0	1	52	2.976744186	0.999729547	0.992248062	0.992248062	0	NA
chr8	115583325	115583646	4	0	0	0.931464174	0.252663148	0.99009901	1	0.068535826	NA
chr8	11704580	11705216	4	0	0	1.452830189	2.947545857	0.816153029	0.236006051	0.798742138	CTSB
chr8	11705239	11705604	4	0	0	1.761643836	2.624574598	0.623298033	0.204244032	0.64109589	CTSB
chr8	11708418	11710158	4	0	0	0.371264368	1.429605528	0.863207547	0.637813212	0.935057471	CTSB
chr8	117242534	117242573	0	1	59	16.74358974	2.072010651	0.531326282	0.531326282	0	LINC00536
chr8	117242534	117242614	0	4	162	15.1875	2.156929241	0.988608625	0.988608625	0	LINC00536
chr8	128333192	128333253	0	1	67	9.426229508	0.94883909	0.930420712	0.930420712	0	CASC8
chr8	128333192	128333257	0	1	67	9.292307692	1.062986749	0.977346278	0.977346278	0	CASC8
chr8	129564408	129564501	0	2	72	3.311827957	1.509671292	0.987179487	0.987179487	0.172043011	RP11-89M16.1
chr8	134271410	134274320	6	0	0	0.264261168	1.118999179	0.95026178	0.582202112	0.936769759	NDRG1
chr8	134276837	134292512	3	0	0	0.097926635	0.80764618	0.714409722	0.982954545	0.97830941	NDRG1
chr8	134471766	134471846	0	3	143	8.4375	2.279494187	0.834363412	0.837468983	0	ST3GAL1
chr8	136949494	136949580	0	1	53	3.325581395	0.841397791	0.982817869	0.982817869	0	NA
chr8	141376317	141376377	0	1	61	10.18333333	1.717475538	0.966772152	0.966772152	0	TRAPPC9
chr8	141376317	141376379	0	1	54	10.06451613	1.812776944	0.987341772	0.987341772	0	TRAPPC9
chr8	142184986	142185913	4	3	149	16.32038835	5.666175941	0.926174497	0.999493671	0	DENND3
chr8	142629321	142629425	0	1	29	3.605769231	0.924228048	0.934210526	0.600993377	0	NA
chr8	143425523	143425674	4	0	0	5.536423841	1.090445164	0.524469067	0.855670103	0	TSNARE1
chr8	143476310	143476467	3	14	564.99	37.22292994	3.015033935	0.999737395	0.997810619	0	TSNARE1
chr8	144493877	144493953	0	3	83.99	34.19736842	5.589039407	0.999231065	0.999231065	0	NA
chr8	144493878	144493952	0	5	238	34.41891892	5.474774478	0.979238754	0.979238754	0	NA
chr8	145651406	145652332	1	4	276	0.96112311	2.410515219	0.705882353	0.718157182	0.820734341	VPS28
chr8	145739330	145739480	4	0	0	15.06666667	1.647894279	0.556566024	0.664770241	0	RECQL4
chr8	145828250	145828440	0	2	62	2.484210526	2.10444721	0.069455406	0.672496025	0.315789474	ARHGAP39
chr8	15345765	15345825	1	3	49	140.9166667	14.22824851	0.998818665	0.998818665	0	TUSC3
chr8	15345766	15345824	0	16	1082.96	142	13.15949899	0.972947431	0.972947431	0	TUSC3
chr8	15481837	15481914	0	3	196	10.45454545	1.31470657	0.960620525	0.944835681	0	TUSC3
chr8	15909536	15909583	0	1	33	3.021276596	0.999773628	0.986111111	0.986111111	0	NA
chr8	16126238	16126305	0	1	68	23.2238806	2.374119762	0.884090909	0.884090909	0	MSR1
chr8	16126238	16126311	0	1	86	22.93150685	2.506587306	0.951136364	0.951136364	0	MSR1
chr8	16126238	16126315	0	3	191	22.63636364	2.748832531	0.990340909	0.990340909	0	MSR1
chr8	16766536	16767717	9	17	740.94	26.83996613	7.277187256	0.991742597	0.999271137	0	RP11-13N12.1
chr8	17279110	17279187	0	1	43	8.792207792	1.506157598	0.985443959	0.985443959	0	NA
chr8	17279113	17279187	0	1	83.83	8.959459459	1.267463835	0.965065502	0.965065502	0	NA
chr8	18436487	18436552	0	1	45	2.953846154	0.998934343	0.964824121	0.964824121	0	PSD3
chr8	19131717	19131812	0	1	49	3.031578947	0.988913615	0.982935154	0.982935154	0	NA
chr8	21092679	21092759	0	2	124	9.6625	1.011728101	0.977243995	0.977243995	0	NA
chr8	23173884	23174082	0	12	571	52.11616162	11.94311608	0.995377814	0.999635967	0	LOXL2
chr8	23215908	23216020	0	8	328	19.33928571	4.11346563	0.993814433	1	0	LOXL2,RP11-177H13.2
chr8	23883524	23883582	0	1	60	6.413793103	0.810161388	0.810457516	0.810457516	0	NA
chr8	23883524	23883599	0	1	35	6.04	1.025540508	0.986928105	0.986928105	0	NA
chr8	24936380	24936415	0	1	36	4.685714286	0.949328441	0.635658915	0.635658915	0	NA
chr8	25832708	25832804	0	2	114	6.104166667	1.262266205	0.993220339	0.993220339	0	EBF2
chr8	29495377	29495495	0	1	38	1.669491525	0.737093292	0.993865031	1	0.161016949	NA
chr8	30326840	30326940	0	1	56	2.12	0.474973683	0.990654206	1	0	RBPMS
chr8	32554586	32554653	0	1	69	4.179104478	0.383439778	0.972222222	0.972222222	0	NRG1
chr8	37021419	37021445	0	1	25	14.26923077	3.917983118	0.227328431	0.193632568	0	NA
chr8	37021422	37021543	0	4	165	15.68595041	2.516172674	0.989266547	1	0	NA
chr8	41193400	41193525	0	1	39	2.432	0.495354419	0.9921875	1	0	NA
chr8	43093737	43093962	4	0	0	353.4488889	285.515033	0.746774333	0.840012773	0	NA
chr8	48846589	48847619	3	0	0	1.894174757	2.667944383	0.594965675	0.376529878	0.384466019	PRKDC
chr8	49346036	49346095	0	1	93.96	5.983050847	1.599698334	0.914507772	0.914507772	0	NA
chr8	569127	70602538	4	0	0	0.323628332	111.0278249	NA	0.728750747	0.972468198	NA
chr8	58118455	58118579	0	4	199	16.4516129	3.145285357	0.988697204	0.998720409	0	RP11-513O17.2
chr8	58981648	58981758	0	2	67	6.672727273	1.191706881	0.992592593	1	0	FAM110B
chr8	58981653	58981758	0	1	70	6.742857143	1.171312422	0.956338028	1	0	FAM110B
chr8	67365854	67366043	0	1	65	4.529100529	0.864006746	0.991820041	0.779467681	0	ADHFE1
chr8	67834557	67834925	0	2	146	2.684782609	2.15527335	0.983050847	1	0.184782609	SNHG6,SNORD87
chr8	68751487	68751513	0	1	52	9	1	0.138297872	0.132352941	0	NA
chr8	68751487	68751591	0	2	88	16.92307692	6.322566889	0.995271868	1	0	NA
chr8	72165848	72165897	0	1	79	4.836734694	0.421219744	0.9875	0.9875	0	EYA1
chr8	72461647	72462130	3	0	0	4.863354037	2.590387297	0.993181818	0.250526316	0	RP11-1102P16.1
chr8	72461647	72462254	1	1	36	5.036243822	2.441811328	0.993181818	0.993506494	0	RP11-1102P16.1
chr8	77100249	77100344	0	1	60	3.136842105	0.969107308	0.881656805	0.993333333	0	NA
chr8	81709839	81709928	3	1	9	61.8988764	14.90271444	0.999455733	0.999455733	0	ZNF704
chr8	81709840	81709928	2	8	551	62.17045455	14.76653279	0.992561684	0.992561684	0	ZNF704
chr8	83106914	83107024	0	2	95	4.945454545	0.970813751	0.992125984	1	0	NA
chr8	86542149	86542222	0	2	146	7.917808219	0.39702402	0.963333333	0.963333333	0	NA
chr8	88942941	88943001	0	1	60	3.966666667	0.179505494	0.798657718	0.798657718	0	NA
chr8	96684328	96684507	0	2	112	4.374301676	1.218850516	0.993464052	1	0.022346369	KB-1047C11.2
chr8	9857341	9857440	0	16	732	60.13131313	8.913327287	0.991836055	0.992166667	0	NA
chr9	102390059	102390159	0	1	51	2.15	0.433012702	0.99078341	1	0	RP11-554F20.1
chr9	110576354	110576414	0	1	38	3	1	0.989010989	0.989010989	0	NA
chr9	111617051	111617174	0	1	41	3.93495935	1.010029682	0.448398577	0.387983707	0	ACTL7B
chr9	116968618	116968745	0	1	66	2.125984252	0.469412868	0.990825688	1	0	COL27A1
chr9	117201865	117201924	0	2	122	19.69491525	3.39118617	0.72489083	0.72489083	0	DFNB31
chr9	117201865	117201946	0	3	204	19.40740741	2.968051187	0.98066126	0.98066126	0	DFNB31
chr9	118516262	118516347	0	14	508	45.75294118	4.715196664	0.99108053	0.99108053	0	NA
chr9	120220276	120220353	0	2	140	6.558441558	1.82688086	0.992141454	0.992141454	0	NA
chr9	121498831	121499032	2	7	318.76	11.00995025	1.916127027	1	1	0	NA
chr9	127646280	127646381	0	13	688.48	315.3762376	53.5571965	0.995461422	0.991807892	0	GOLGA1
chr9	128192573	128192736	0	2	110	2.018404908	1.294027776	0.98	1	0.27607362	NA
chr9	130940736	130941092	0	1	33	0.884831461	1.124644875	0.206989247	0.418518519	0.603932584	CIZ1
chr9	131339726	131339864	0	4	140	10.47826087	5.365236183	0.753488372	1	0	SPTAN1
chr9	134349461	134349611	4	0	0	3.986666667	0.162754075	0.744878957	1	0	PRRC2B
chr9	137772322	137772427	0	14	694	47.86666667	6.020705016	0.993400701	0.961067194	0	NA
chr9	137772326	137772427	0	2	16	48.4950495	5.226785094	0.968108431	0.961067194	0	NA
chr9	138362480	138362631	4	0	0	3.960264901	0.279090166	0.995	1	0	PPP1R26-AS1
chr9	139447154	139447226	0	2	113	32.70833333	6.060888961	0.994930292	0.994930292	0	NA
chr9	139733894	139734213	0	1	44	1.222570533	1.349790988	0.191520468	0.7	0.479623824	RABL6
chr9	139912120	139912353	0	1	21	1.287553648	0.957764532	0.248062016	0.199600798	0.356223176	ABCA2
chr9	140086757	140086985	0	1	61	2.324561404	1.206674523	0.392298436	0.356687898	0.114035088	TPRN
chr9	141122491	197896209	22	0	0	2.5649989	31.22564162	0.33481514	NA	0.96817682	NA
chr9	141123563	141123792	8	0	0	171.4279476	98.41929864	0.482780241	0.99720163	0	FAM157B
chr9	14816779	14816847	0	3	210	55.75	3.031088913	0.856723164	0.859442303	0	FREM1
chr9	14816779	14816857	0	4	192	53.94871795	5.679241182	0.950960452	0.958323844	0	FREM1
chr9	15154992	15155034	0	1	43	3.952380952	0.532397137	0.572413793	0.572413793	0	NA
chr9	16710009	16710159	4	0	0	3.973333333	0.32550815	0.995024876	0.994974874	0.006666667	BNC2
chr9	22088310	22088347	0	1	84	6.783783784	0.411663411	0.950757576	0.950757576	0	CDKN2B-AS1
chr9	22253128	66834350	15	0	0	0.773662306	284.8620759	NA	0.287049399	0.984588556	NA
chr9	27009998	27010067	0	1	25	26.37681159	2.278452623	0.998902305	0.998902305	0	IFT74
chr9	31160156	31160227	0	1	45	2.563380282	0.899646165	0.716535433	0.989130435	0	NA
chr9	31487174	31487603	0	1	59	0.68997669	0.913211628	0.991304348	0.854460094	0.62004662	NA
chr9	32801354	32801402	0	1	48	5.458333333	0.888780375	0.949275362	0.949275362	0	NA
chr9	33922555	33922759	0	1	47	2.294117647	1.980731868	0.344244984	0.264925373	0.200980392	UBAP2
chr9	34618671	34620427	0	1	61	0.509111617	1.330142536	0.98021978	0.46184739	0.85022779	DCTN3
chr9	35718859	35719147	0	1	49	0.881944444	0.993006992	0.22675737	1	0.559027778	TLN1
chr9	37250967	37251026	0	1	60	4.86440678	0.430121273	0.956666667	0.956666667	0	ZCCHC7
chr9	4005323	4005508	0	1	55	4.194594595	1.169417953	0.997613365	1	0	GLIS3
chr9	42828237	42828440	4	0	0	31.81280788	10.97621403	0.786068009	0.601452565	0	NA
chr9	46780629	46780918	1	1	8	83.03114187	124.5480233	NA	0.999041587	0.636678201	NA
chr9	55021731	66833956	14	0	0	0.061268474	7.683146057	NA	0.993039978	0.995752959	NA
chr9	569109	72653473	138	0	0	0.604569862	226.0319009	NA	0.343086508	0.980003375	NA
chr9	66834464	69974476	9	0	0	1.027724098	53.01681174	0.164990329	0.707167235	0.959419582	NA
chr9	69986400	69986971	0	1	9	16.98598949	26.84625383	0.792110358	0.623188406	0.485113835	NA
chr9	76009443	76009498	0	1	43	3.054545455	0.998511289	0.976744186	0.976744186	0	NA
chr9	76038039	76038079	0	1	87	6.55	0.804673847	0.95970696	0.95970696	0	NA
chr9	76279713	76279782	0	2	152	9.289855072	0.949468948	0.97564688	0.97564688	0	NA
chr9	76345514	76345638	0	1	65	4.322580645	0.920627303	0.991189427	1	0	NA
chr9	79186659	108297665	10	0	0	0.135554642	20.88337752	0.983723734	1	0.970064106	NA
chr9	79984247	79985220	4	0	0	0.424460432	1.123283362	0.740625	0.582781457	0.864337102	VPS13A
chr9	80482521	80482630	2	16	600	63.06422018	5.915731212	0.999375098	0.999843456	0	GNAQ
chr9	808736	134263454	6	0	0	0.381710911	166.4638311	0.995931617	NA	0.974380823	NA
chr9	82334949	82335068	0	1	33	22.30252101	2.856673219	0.993469743	0.992672414	0	TLE4
chr9	8380188	8380210	0	1	20	6	0	0.16687737	0.148816234	0	PTPRD
chr9	8380188	8380303	0	2	110	7.608695652	1.797078074	0.992414665	0.992414665	0	PTPRD
chr9	85943750	85943870	0	1	49	2.483333333	0.618914821	0.992307692	1	0	FRMD3
chr9	86616755	86616999	0	1	8	3.786885246	2.359944109	0.410187668	0.15372549	0.016393443	RMI1
chr9	88668276	88668602	0	3	204	5.552147239	4.823451624	0.695652174	0.818371608	0.006134969	GOLM1
chr9	89716271	89716326	0	1	56	4.8	0.795441558	0.877076412	0.877076412	0	NA
chr9	91634155	91634235	0	1	30	1.975	0.22220486	0.9875	0.9875	0.0125	SHC3
chr9	94678629	94678678	0	1	70	4.530612245	0.785117717	0.965217391	0.965217391	0	ROR2
chr9	95022433	95025285	0	1	32	0.124474053	0.562631225	0.93359375	0.495283019	0.948807854	IARS
chr9	97889968	97890074	0	2	103	7.028301887	1.639474992	0.994389902	1	0	FANCC
chr9	97889997	97890074	0	1	75	7.831168831	1.097844374	0.805073431	0.836338419	0	FANCC
chr9	98428695	98428813	0	3	187	7.855932203	1.698830224	0.992395437	0.990326481	0	RP11-180I4.2
chrX	100402750	100402998	0	1	81	1.298387097	1.298136622	0.980392157	0.494432071	0.459677419	CENPI
chrX	102600656	102600694	0	1	54	12.68421053	0.948829283	0.517167382	0.517167382	0	NA
chrX	102600656	102600708	0	1	54	12.13461538	1.271414206	0.677038627	0.677038627	0	NA
chrX	102600656	102600742	0	2	77	10.69767442	2.113466058	0.987124464	0.987124464	0	NA
chrX	103846908	103847001	0	1	40	6.47311828	1.348766046	0.796296296	0.982055465	0	IL1RAPL2
chrX	106771934	106772001	0	6	302	31.62686567	4.818607655	0.989724428	0.989724428	0	FRMPD3-AS1,FRMPD3
chrX	113370376	113370557	0	3	66	4.607734807	1.879151641	0.958677686	1	0.071823204	NA
chrX	1217876	33955222	50	0	0	0.129722336	31.67065163	NA	0.154929577	0.982243185	NA
chrX	124668881	124668964	0	1	36	2.65060241	0.936974559	0.990990991	0.990990991	0	NA
chrX	1260447	133027532	4	0	0	1.181341076	564.2188446	0.546122357	NA	0.980119663	NA
chrX	1260626	80273764	8	0	0	0.308810454	51.56150927	0.658767662	NA	0.977644882	NA
chrX	127937421	127937509	0	2	73	13.23863636	3.096898442	0.992333901	0.992333901	0	NA
chrX	135793032	135793082	0	1	52	5.46	0.87658428	0.91	0.91	0	ARHGEF6
chrX	147843856	147843902	0	1	62.6	6.695652174	0.718378767	0.9625	0.9625	0	AFF2
chrX	149709901	149710091	0	7	298.99	12.98947368	4.804591525	0.991122384	1	0	NA
chrX	1523656	1524281	0	1	17.96	5.1296	3.644722738	0.981308411	0.245033113	0.0864	ASMTL-AS1,ASMTL
chrX	152655379	152657139	6	0	0	36.78181818	35.55094151	0.263733403	0.806685461	0.058522727	NA
chrX	152772328	152772572	0	1	50	1.909836066	2.341724523	0.434547908	1	0.483606557	BGN
chrX	152829176	152829262	0	1	42	2.186046512	0.580930046	0.989473684	0.989473684	0	ATP2B3
chrX	153061936	153062958	0	1	47	1.035225049	2.341393847	0.53319714	0.792253521	0.771037182	SSR4
chrX	153197524	153197846	0	1	66	0.763975155	0.971747021	0.978723404	1	0.618012422	NAA10,ARHGAP4
chrX	153285114	153285265	4	0	0	4.986754967	2.510868442	0.528782895	0.636833046	0	IRAK1
chrX	153580787	153581042	0	1	28	5.568627451	4.311657258	0.12325752	0.615564658	0.145098039	FLNA
chrX	153580954	153581172	4	0	0	6.036697248	4.968573911	0.634375	0.374338624	0.279816514	FLNA
chrX	153594947	153595188	1	1	60	2.360995851	1.886393033	0.66359447	0.630200308	0.261410788	FLNA
chrX	153594965	153595196	0	1	42	2.54978355	1.944219414	0.623115578	0.68798752	0.272727273	FLNA
chrX	16190067	16190153	0	1	63	3.441860465	0.829747106	0.986666667	0.986666667	0	NA
chrX	19632200	19632353	0	8	434	38.47058824	8.838462309	0.991627065	1	0	SH3KBP1
chrX	27827590	31149469	25	0	0	0.050132771	4.753275051	0.989378586	NA	0.985907976	NA
chrX	34379262	34379338	0	1	42	2.684210526	0.948829283	0.980769231	0.980769231	0	RP11-545D19.1
chrX	34625675	34625771	0	4	151	27.51041667	4.584836401	0.983246463	0.983246463	0	NA
chrX	37028116	37028387	0	1	27	6.409594096	2.733916439	0.447761194	0.534738041	0	FAM47C
chrX	397473	133028393	232	0	0	1.176140684	562.3804765	0.979700426	NA	0.980034618	NA
chrX	39969890	134262058	4	0	0	1.600803664	666.7092234	0.998491952	NA	0.979145055	NA
chrX	53596711	53600781	0	1	71	0.177149877	0.907960284	0.564220183	0.952173913	0.956265356	HUWE1
chrX	53603946	53607835	4	0	0	0.222165081	0.770043623	0.987951807	0.421641791	0.881717665	HUWE1
chrX	565579	55207853	24	0	0	0.156340986	32.71123631	NA	0.360415731	0.978388271	NA
chrX	566471	61884415	38	0	0	0.355466028	52.14258534	NA	0.963422036	0.977819592	NA
chrX	58130259	58131498	8	0	0	16.15092817	5.876917298	0.396531243	0.31991864	0	NA
chrX	58130753	58131283	0	2	142	13.83584906	4.74574663	0.232341631	0.315068493	0	NA
chrX	58130836	58131155	8	0	0	14.31034483	5.390772292	0.291687162	0.462786923	0	NA
chrX	58130836	58131409	0	1	31	13.78010471	5.601404273	0.291687162	0.214423696	0	NA
chrX	58268652	58270170	0	2	82	6.489459816	3.154699462	0.243958954	0.255111524	0.003952569	NA
chrX	61730955	61731259	15	0	0	383.7203947	329.7789792	0.61094013	0.857878918	0	NA
chrX	61730972	61731259	14	0	0	402.989547	329.4771963	0.724128783	0.857878918	0	NA
chrX	61730995	61732977	24	0	0	93.81634712	193.3215053	0.802683932	0.731921728	0.225529768	NA
chrX	61815052	61815319	4	0	0	55.82771536	48.2431449	0.948507345	0.644086619	0	NA
chrX	61833444	61833690	3	0	0	7.930894309	7.005173815	0.742616034	0.534299859	0	NA
chrX	61835191	61836553	0	1	15.99	24.03303965	11.18708589	0.164680175	0.890995261	0	NA
chrX	64438456	64438505	0	1	31	3.224489796	0.97447644	0.963414634	0.963414634	0	NA
chrX	64823326	64823433	0	5	228	20.1682243	3.027864308	0.992679356	1	0	MSN
chrX	6509259	62958042	7	0	0	0.363799322	52.85947699	NA	1	0.977938143	NA
chrX	69253369	69253475	0	1	80	4.952830189	1.494531387	0.995975855	1	0	EDA
chrX	75169809	75169857	0	2	94	9.416666667	1.913040047	0.752079867	0.752079867	0	NA
chrX	96678205	96678293	0	1	55	4.386363636	1.343602841	0.994845361	0.994845361	0	DIAPH2
chrY	10019708	33956416	6	0	0	5.963602681	287.5821176	0.086411992	NA	0.981245876	NA
chrY	10037845	33141452	299	0	0	5.74459447	284.4566848	0.551874398	NA	0.980926744	NA
chrY	10086289	42599670	42	0	0	4.075795316	239.7825568	0.443298969	NA	0.98671873	NA
chrY	10086354	49644323	195	0	0	3.349964251	217.3916371	0.654225352	NA	0.989084551	NA
chrY	10087643	13708951	58	0	0	13.19062836	239.6051505	0	0.571920942	0.961811865	NA
chrY	10530845	13846369	148	0	0	29.36436322	707.0799416	NA	0.050044872	0.935078739	NA
chrY	10774259	13850623	30	0	0	32.58291542	738.7053755	NA	0.762742197	0.928744128	NA
chrY	10777696	13854761	10	0	0	33.52003971	742.1797154	NA	0.599907193	0.92747797	NA
chrY	10790178	28815954	36	0	0	7.219770067	321.7806437	NA	0.127748112	0.976685553	NA
chrY	10802773	28812245	6	0	0	7.163670928	321.8696436	NA	0.49173905	0.976870394	NA
chrY	10809792	28816992	70	0	0	7.273271247	322.0150726	NA	0.29036528	0.976603858	NA
chrY	10819376	13868206	51	0	0	37.96694404	764.9004884	NA	0.053132871	0.922586697	NA
chrY	10819591	13681595	5	0	0	12.78187627	244.7033217	NA	0.10909549	0.963186984	NA
chrY	10844211	13817531	39	0	0	23.66217057	394.487943	NA	0.19812598	0.936641196	NA
chrY	10855691	13732631	75	0	0	18.73879504	272.5700243	NA	0.160850394	0.946188311	NA
chrY	10859049	13678333	28	0	0	12.63465511	241.5024633	NA	0.278992051	0.963635448	NA
chrY	108988	58984724	6	0	0	6.614474238	229.9343438	NA	0.939418596	0.989327284	NA
chrY	13137584	58975543	122	0	0	8.089524034	250.17801	0.472195524	0.369572606	0.988809166	NA
chrY	13137602	49148170	26	0	0	3.675459104	227.8410211	0.397905597	NA	0.988585406	NA
chrY	13139332	89869803	72	0	0	8.105683334	249.4490687	0.622458903	NA	0.988488443	NA
chrY	13140357	91605445	26	0	0	8.097454667	249.4284304	0.120689036	NA	0.9885056	NA
chrY	13140617	49114681	12	0	0	3.65554559	227.9012434	0.067811849	NA	0.988647627	NA
chrY	13141673	33901589	20	0	0	6.251231123	298.7309139	0.957139883	NA	0.980382917	NA
chrY	13446821	58980212	34	0	0	8.074873229	249.6366699	0.311609693	0.224526216	0.989080541	NA
chrY	13448240	134259254	20	0	0	8.037029089	248.6820441	0.821078153	NA	0.988850945	NA
chrY	13449578	58977868	68	0	0	8.000201259	249.221163	0.676260166	0.151383419	0.989190567	NA
chrY	13456687	49151554	32	0	0	3.194766883	222.3753654	0.056330407	NA	0.989330875	NA
chrY	13651298	46429311	30	0	0	3.090603204	228.5020285	0.955312151	NA	0.989482553	NA
chrY	13651328	42599121	51	0	0	3.499356238	243.1464664	0.940209383	NA	0.988093289	NA
chrY	13652435	38816172	7	0	0	4.003555752	260.6696506	0.249071715	NA	0.986341178	NA
chrY	13653411	61744600	4	0	0	7.510907236	243.8201845	0.321237446	NA	0.989812786	NA
chrY	13653661	13858537	208	0	0	356.3305414	2724.060093	0.894022238	0.393464959	0.289316465	NA
chrY	13653661	61791567	42	0	0	7.510819434	243.8208347	0.894022238	NA	0.989816952	NA
chrY	13654419	42597783	10	0	0	3.474909447	243.0544734	0.488595378	NA	0.988181747	NA
chrY	13655693	13657435	0	1	53	45.98507463	49.84189476	0.319782557	0.360680819	0	NA
chrY	13656075	13656892	0	1	34	42.89106487	59.83239856	0.160155734	0.109453119	0	NA
chrY	13656418	13656726	0	2	54	54.84090909	84.84361482	0.244821795	0.361821235	0	NA
chrY	13656469	13657063	8	12	285	48.47643098	67.80927613	0.226403823	0.480931531	0	NA
chrY	13659081	29829597	20	0	0	6.192846289	325.1167634	0.979309141	NA	0.979116622	NA
chrY	13661116	42394917	36	0	0	3.46387535	243.802975	0.650977071	NA	0.988304401	NA
chrY	13664345	49634651	14	0	0	2.759953752	217.9017803	0.837338482	NA	0.990731522	NA
chrY	13666222	13827884	60	0	0	248.4356126	1352.529301	0.357999287	0.259666624	0.342888248	NA
chrY	13666222	42393082	69	0	0	3.442946636	243.7911779	0.357999287	NA	0.988455682	NA
chrY	13668025	25263318	10	0	0	7.581888875	382.1557951	0.677079214	NA	0.976448116	NA
chrY	13669448	49109851	64	0	0	2.779712917	219.4787044	0.936908423	NA	0.990722679	NA
chrY	13669489	39121600	30	0	0	3.870290916	258.9798431	0.93580971	NA	0.987085786	NA
chrY	13669829	42388394	15	0	0	3.423368716	243.7850523	0.164174343	NA	0.988565515	NA
chrY	13672660	89878498	4	0	0	7.458773181	243.7313676	0.603866566	NA	0.990179626	NA
chrY	13673104	42384720	5	0	0	3.417636785	243.8103441	0.93544708	NA	0.988653547	NA
chrY	13673446	49639275	5	0	0	2.727773827	217.8433244	0.544166813	NA	0.990949242	NA
chrY	13674609	42597143	10	0	0	3.386246758	242.9086176	0.875021962	NA	0.988781827	NA
chrY	13674611	39136361	26	0	0	3.84650136	258.8875887	0.872525504	NA	0.987257867	NA
chrY	13679767	42386377	18	0	0	3.368948963	243.6785055	0.655410448	NA	0.988852811	NA
chrY	13681768	25267915	50	0	0	7.35233689	381.2438162	0.870923739	NA	0.977434949	NA
chrY	13683453	39134546	16	0	0	3.754996652	258.2251794	0.546894176	NA	0.987546861	NA
chrY	13683486	46403698	72	0	0	2.920492447	227.7474793	0.403957802	NA	0.990312716	NA
chrY	13688730	39142650	12	0	0	3.573073146	256.9877964	0.713310105	NA	0.987720359	NA
chrY	13689250	42598136	57	0	0	3.144194695	241.1448533	0.526977366	NA	0.989205257	NA
chrY	13691130	13700337	40	0	0	243.65309	548.8128515	0.126636174	0.722386364	0.012381883	NA
chrY	13694167	89874701	6	0	0	7.268126667	242.5825807	0.085003541	NA	0.990586698	NA
chrY	13695155	42596887	12	0	0	3.083423582	241.0836994	0.050122294	NA	0.989405791	NA
chrY	13723416	39154834	63	0	0	3.158747499	255.1541686	0.077296298	NA	0.98906168	NA
chrY	13801278	46422417	32	0	0	2.146014767	209.9292735	0.003711469	NA	0.99231391	NA
chrY	13802863	42599712	120	0	0	2.419878508	223.3930437	0.533160725	NA	0.991341067	NA
chrY	13805716	39125524	6	0	0	2.67543498	237.2934327	0.404427975	NA	0.990260353	NA
chrY	13810403	42599663	47	0	0	2.253300918	221.4670913	0.036421899	NA	0.991582104	NA
chrY	13816753	13817530	0	4	116	97.38610039	101.5111318	0.360928086	0.198580928	0	NA
chrY	13817544	42391870	66	0	0	2.174446774	221.7753535	0.767929089	NA	0.99176173	NA
chrY	13821550	39125507	36	0	0	2.398468034	235.4824835	0.306868753	NA	0.990849415	NA
chrY	13831857	61791556	4	0	0	6.6083903	230.0457453	0.22582728	NA	0.992431004	NA
chrY	13836245	39134179	9	0	0	2.109466805	228.420142	0.273099252	NA	0.991378782	NA
chrY	13854919	42599922	10	0	0	1.020849154	77.23911075	0.517281106	NA	0.993024214	NA
chrY	13855285	25266195	10	0	0	1.629488358	117.6870106	0.186198311	NA	0.987442632	NA
chrY	19300159	19300268	1	4	172	25.55963303	3.096109404	1	1	0	NA
chrY	22259469	22288204	8	0	0	1.280598573	3.808622336	0.963750985	0.763986014	0.733112928	NA
chrY	22270336	22270559	4	0	0	18.44394619	9.250633072	0.969583778	0.987272727	0	NA
chrY	22422375	22422587	4	0	0	11.9245283	3.821977442	0.675163011	0.915690867	0	NA
chrY	25264600	28809201	32	0	0	1.93202225	53.27835532	NA	0.054296499	0.986858323	NA
chrY	25266989	28812138	78	0	0	2.024058227	53.52496886	NA	0.071159531	0.986033873	NA
chrY	28791695	28807309	35	0	0	214.8770975	356.2617562	0.291543156	0.349768906	0.045536057	NA
chrY	28793905	42596987	24	0	0	0.508322417	20.57335451	0.449535216	NA	0.998196345	NA
chrY	28805973	28818423	20	0	0	326.1355823	404.8651484	0.126580377	0.437101072	0.000562249	NA
chrY	33887649	58982484	52	0	0	9.647201665	200.3986648	NA	0.531083035	0.995657353	NA
chrY	39077160	58973218	34	0	0	11.90095943	221.9967895	NA	0.730513037	0.99498765	NA
chrY	39107265	58972671	21	0	0	11.88263185	221.8832577	NA	0.293503985	0.995008458	NA
chrY	42356751	58974999	74	0	0	14.3385482	245.1362123	NA	0.510842361	0.993898575	NA
chrY	4363151	58972077	28	0	0	6.976789985	235.3707673	NA	0.431591787	0.988912435	NA
chrY	564617	13449309	156	0	0	1.705388146	146.6398941	NA	0.323133879	0.989946752	NA
chrY	565961	13195894	12	0	0	1.450289087	141.373276	NA	0.743581744	0.990951813	NA
chrY	565984	58983149	117	0	0	6.665626961	230.8340391	NA	0.714055143	0.989263122	NA
chrY	566568	13663304	7	0	0	3.648538766	174.0454667	NA	0.138841999	0.985992769	NA
chrY	567727	13855184	54	0	0	8.864988763	381.3668361	NA	0.743012814	0.976111381	NA
chrY	570153	13810345	7	0	0	6.211115141	228.6801106	NA	0.946924077	0.979209516	NA
chrY	58981057	58981275	0	1	30	258.0412844	322.6436145	0.016159565	0.895494892	0	NA
chrY	58982551	134259546	4	0	0	1.643947163	23.36839924	0.339905222	NA	0.96453333	NA
chrY	725651	13845121	17	0	0	8.51566984	380.0090153	NA	0.177759806	0.976533275	NA
chrY	7608419	33954814	9	0	0	5.503360555	278.6964201	0.981323877	NA	0.981757125	NA
