# Supplementary material for: Deciphering the role of extrachromosomal circular DNA in adipose stem cells from old and young donors
Source: Stem Cell Res Ther. 2023 Nov 28;14:341. doi: 10.1186/s13287-023-03575-2 (PMC10683086; doi:10.1186/s13287-023-03575-2)
Supplement: Supplementary file 8 — Additional file 8: Data S7. Differentially expressed eccDNAs. [file 13287_2023_3575_MOESM8_ESM.xlsx]

## Sheet: Sheet1
start	end	Y.ASC1	Y.ASC2	Y.ASC3	O.ASC1	O.ASC2	O.ASC3	value1	value2	log2.Fold_change.	log2.Fold_change..normalized	z.score	p.value	q.value.Benjamini.et.al..1995.	q.value.Storey.et.al..2003.	Signature.p.value...0.05.	length	Annotation
48305425	48307091	338	2	92	0	0	0	432	0	9.75489	9.99799	18.8194	5.23428e-79	2.01483e-77	1.246e-78	TRUE	1666	TRABD2B
75577899	75578338	1140	42	12	0	0	0	1194	0	11.2216	11.4647	27.8251	2.15747e-170	1.93278e-168	1.19526e-169	TRUE	439	CAMK2G
242484906	242485859	575	21	23	2	1	0	619	3	7.68883	7.93193	25.566	3.64481e-144	2.80237e-142	1.73302e-143	TRUE	953	BOK-AS1
23644497	23645688	154	84	195	0	0	3	433	3	7.17326	7.41636	21.8612	6.0829e-106	3.21746e-104	1.98972e-105	TRUE	1191	KLHL29
132331586	132332934	130	207	161	0	2	3	498	5	6.63807	6.88117	23.8668	6.78503e-126	4.34358e-124	2.68613e-125	TRUE	1348	PLXNA4
95566437	95567491	763	303	52	0	18	0	1118	18	5.95678	6.19988	36.2572	7.6553e-288	1.10861e-285	6.85577e-287	TRUE	1054	NA
158068171	158068303	264772	11	22	0	51	8	264805	59	12.1319	12.375	382.057	0	0	0	TRUE	132
97991357	97991535	81	41	27	4	5	0	149	9	4.04924	4.29234	12.7536	2.9771e-37	4.8137e-36	2.97685e-37	TRUE	178	MBNL2
245545806	245547390	22	0	3	0	1	0	25	1	4.64386	4.88696	5.36542	8.07606e-08	2.788e-07	1.72224e-08	TRUE	1584	KIF26B
242078739	242080117	86	0	1	0	1	4	87	5	4.12102	4.36412	9.78586	1.29486e-22	1.25682e-21	7.77106e-23	TRUE	1378	RP11-323D18.5
236264615	236265022	15	9	4	0	0	0	28	0	5.80735	6.05046	5.74646	9.11313e-09	3.48721e-08	2.1368e-09	TRUE	407	NA
232891691	232897158	268	256	139	40	330	0	663	370	0.841484	1.08458	11.8517	2.10957e-32	2.93804e-31	1.81692e-32	TRUE	5467	NA
230471698	230471896	8	0	0	1	73	0	8	74	-3.20945	-2.96635	-7.18429	6.75572e-13	3.737e-12	2.31101e-13	TRUE	198	PGBD5
230470867	230471633	53	9	4	24	0	3	66	27	1.28951	1.53261	4.88921	1.01242e-06	3.04615e-06	1.88378e-07	TRUE	766	PGBD5
230468990	230469554	2	1	16	0	0	1	19	1	4.24793	4.49103	4.60378	4.14893e-06	1.1513e-05	6.92987e-07	TRUE	564	PGBD5
229274053	229275155	33	0	1	0	0	1	34	1	5.08746	5.33056	6.32009	2.61414e-10	1.17998e-09	7.29053e-11	TRUE	1102	NA
228917900	228918417	21	4	4	0	0	2	29	2	3.85798	4.10108	5.55694	2.74544e-08	1.00327e-07	6.20019e-09	TRUE	517	NA
228729337	228740884	435	106	79	42	105	0	620	147	2.07645	2.31955	19.7886	3.72938e-87	1.60541e-85	9.92807e-87	TRUE	11547	NA
228729045	228729272	21	1	4	0	2	0	26	2	3.70044	3.94354	5.19957	1.9975e-07	6.48592e-07	4.00858e-08	TRUE	227	NA
228723096	228727051	132	40	16	3	43	0	188	46	2.03103	2.27413	10.7678	4.8876e-27	5.65143e-26	3.49492e-27	TRUE	3955	NA
228719515	228721389	62	8	3	0	13	0	73	13	2.48938	2.73249	7.44655	9.58133e-14	5.66113e-13	3.50092e-14	TRUE	1874	NA
228507261	228508713	101	7	7	2	50	0	115	52	1.14505	1.38815	5.99368	2.0515e-09	8.3951e-09	5.19164e-10	TRUE	1452	OBSCN
228290678	228290906	0	0	0	6	15	4	0	25	-5.64386	-5.40076	-4.98612	6.16052e-07	1.91538e-06	1.18265e-07	TRUE	228	C1orf35
228230310	228230765	25	0	2	0	1	0	27	1	4.75489	4.99799	5.59392	2.21996e-08	8.15538e-08	5.03626e-09	TRUE	455	WNT3A
228043231	228052520	15	1	0	0	0	1	16	1	4	4.2431	4.16671	3.09023e-05	7.21965e-05	4.45844e-06	TRUE	9289	NA
226826863	226829570	22	1	14	0	0	0	37	0	6.20945	6.45255	6.5706	5.01137e-11	2.3895e-10	1.4703e-11	TRUE	2707	ITPKB
225718256	225742658	17	10	4	9	3	0	31	12	1.36923	1.61233	3.47673	0.000507563	0.000942875	5.83086e-05	TRUE	24402	ENAH
223894601	223896041	3	0	15	0	1	1	18	2	3.16993	3.41303	4.10483	4.04607e-05	9.41297e-05	5.81702e-06	TRUE	1440	CAPN2
223818905	223826471	9	8	7	0	2	0	24	2	3.58496	3.82806	4.94732	7.52435e-07	2.27469e-06	1.40513e-07	TRUE	7566	CAPN8
223663063	223664415	1	0	36	1	0	0	37	1	5.20945	5.45255	6.60284	4.03357e-11	1.93642e-10	1.19655e-11	TRUE	1352	NA
220490080	220491135	6	28	0	0	3	4	34	7	2.28011	2.52321	4.86606	1.13843e-06	3.40416e-06	2.10507e-07	TRUE	1055	RP11-302I18.1
218608764	218611013	84	13	2	4	7	4	99	15	2.72247	2.96557	9.03899	1.58121e-19	1.32688e-18	8.20562e-20	TRUE	2249	TGFB2
214058676	214061997	10	2	4	0	2	0	16	2	3	3.2431	3.78729	0.000152301	0.000318593	1.96829e-05	TRUE	3321	PROX1-AS1
213883248	213892043	10	0	146	1	0	0	156	1	7.2854	7.5285	13.0638	5.30001e-39	9.05815e-38	5.60007e-39	TRUE	8795	NA
213093114	213093881	1	1	19	0	0	0	21	0	5.39232	5.63542	4.98085	6.33046e-07	1.94061e-06	1.18614e-07	TRUE	767	NA
212082308	212085149	147	0	1	1	0	0	148	1	7.20945	7.45255	12.7629	2.6402e-37	4.27591e-36	2.64428e-37	TRUE	2841	NA
208322510	208322724	10	0	6	0	2	0	16	2	3	3.2431	3.78729	0.000152301	0.000318593	1.96829e-05	TRUE	214	PLXNA2
208287640	208288656	5	2	5	0	0	0	12	0	4.58496	4.82806	3.71015	0.00020714	0.000422089	2.55459e-05	TRUE	1016	PLXNA2
208187080	208189226	1	2	35	0	1	0	38	1	5.24793	5.49103	6.69391	2.17285e-11	1.06551e-10	6.58439e-12	TRUE	2146	NA
207096950	207098739	135	36	38	12	15	734	209	761	-1.86439	-1.62129	-15.8976	6.58879e-57	1.693e-55	1.04697e-56	TRUE	1789	NA
207011808	207013341	29	1	0	0	3	0	30	3	3.32193	3.56503	5.39143	6.9899e-08	2.42313e-07	1.49789e-08	TRUE	1533	IL19
206902739	206903366	0	4	2	30	4	3	6	37	-2.62449	-2.38139	-4.51335	6.38106e-06	1.70764e-05	1.05598e-06	TRUE	627	MAPKAPK2
206887418	206893713	88	2	0	0	1	0	90	1	6.49185	6.73495	10.1853	2.30548e-24	2.40143e-23	1.48456e-24	TRUE	6295	MAPKAPK2
206741350	206743835	0	1	74	0	2	0	75	2	5.22882	5.47192	9.40249	5.32865e-21	4.8171e-20	2.97806e-21	TRUE	2485	RASSF5
206627664	206630022	19	4	0	0	4	1	23	5	2.20163	2.44473	3.93085	8.46459e-05	0.00018716	1.15716e-05	TRUE	2358	SRGAP2
206613367	206615849	50	0	0	3	3	1	50	7	2.8365	3.0796	6.54022	6.14302e-11	2.91256e-10	1.80117e-11	TRUE	2482	SRGAP2
205687507	205688693	18	11	5	10	0	3	34	13	1.38702	1.63012	3.66992	0.000242626	0.000480533	2.97158e-05	TRUE	1186	NUCKS1
205207418	205208589	3	0	13	0	2	0	16	2	3	3.2431	3.78729	0.000152301	0.000318593	1.96829e-05	TRUE	1171	TMCC2
204499695	204500281	62	25	7	9	24	7	94	40	1.23266	1.47576	5.67406	1.3945e-08	5.25726e-08	3.25116e-09	TRUE	586	MDM4
204495291	204495544	18	13	4	0	4	9	35	13	1.42884	1.67194	3.79145	0.000149772	0.000314736	1.94637e-05	TRUE	253	MDM4
204412124	204413516	203	1	1	12	6	6	205	24	3.09452	3.33762	13.7249	7.20294e-43	1.35399e-41	8.37325e-43	TRUE	1392	PIK3C2B
204198238	204200963	210	3	4	0	2	0	217	2	6.76155	7.00465	15.6978	1.56513e-55	3.93022e-54	2.4305e-55	TRUE	2725	PLEKHA6
204164259	204164877	106	33	71	17	79	8	210	104	1.01381	1.25691	7.50237	6.2675e-14	3.75144e-13	2.31994e-14	TRUE	618	KISS1
204091798	204094178	25	8	0	3	4	2	33	9	1.87447	2.11757	4.31626	1.58697e-05	3.90165e-05	2.41283e-06	TRUE	2380	SOX13
203338452	203339769	16	4	9	0	0	0	29	0	5.85798	6.10108	5.8456	5.04744e-09	1.98753e-08	1.21659e-09	TRUE	1317	NA
203186617	203188374	1	0	0	26	3	0	1	29	-4.85798	-4.61488	-5.25824	1.45442e-07	4.86278e-07	3.0067e-08	TRUE	1757	CHIT1
202742813	202743477	103	0	0	2	0	1	103	3	5.10154	5.34464	11.0024	3.71988e-28	4.50371e-27	2.78515e-28	TRUE	664	KDM5B
202594142	202594233	52	15	23	27	10	10	90	47	0.937264	1.18036	4.67393	2.95486e-06	8.2537e-06	5.1042e-07	TRUE	91	SYT2
201987822	201990361	11	0	1	0	1	0	12	1	3.58496	3.82806	3.49828	0.000468268	0.000877417	5.41281e-05	TRUE	2539	NA
201689139	201690645	58	0	2	0	1	1	60	2	4.90689	5.14999	8.36917	5.80274e-17	4.22987e-16	2.61549e-17	TRUE	1506	NAV1,IPO9-AS1
201683905	201685114	104	3	3	0	0	0	110	0	7.78136	8.02446	10.7297	7.38498e-27	8.49138e-26	5.23403e-27	TRUE	1209	NAV1,IPO9-AS1
201377518	201378072	1	12	0	0	1	0	13	1	3.70044	3.94354	3.67665	0.000236316	0.000469266	2.89545e-05	TRUE	554	TNNI1
201334346	201334799	6	13	3	6	0	0	22	6	1.87447	2.11757	3.52421	0.00042475	0.000798585	4.93762e-05	TRUE	453	TNNT2
201034756	201036646	2	0	21	0	1	3	23	4	2.52356	2.76666	4.20711	2.58661e-05	6.29832e-05	3.89385e-06	TRUE	1890	CACNA1S
200975856	200976463	57	9	6	7	22	5	72	34	1.08246	1.32556	4.57809	4.69248e-06	1.26421e-05	7.81805e-07	TRUE	607	KIF21B
186316511	186319452	2	65	0	16	1	1	67	18	1.89616	2.13926	6.18988	6.02109e-10	2.59756e-09	1.60636e-10	TRUE	2941	TPR
186304200	186304606	3	14	0	1	0	0	17	1	4.08746	4.33056	4.31755	1.57774e-05	3.88615e-05	2.39899e-06	TRUE	406	TPR
186278001	186278099	13	6	0	0	1	0	19	1	4.24793	4.49103	4.60378	4.14893e-06	1.1513e-05	6.92987e-07	TRUE	98	PRG4
184867724	184870190	15	3	0	0	0	1	18	1	4.16993	4.41303	4.46308	8.07891e-06	2.08676e-05	1.28853e-06	TRUE	2466	FAM129A
183599729	183604754	8	7	0	41	13	17	15	71	-2.24286	-1.99976	-5.60913	2.03351e-08	7.4838e-08	4.62808e-09	TRUE	5025	ARPC5
181707573	181708637	3	1	0	36	0	1	4	37	-3.20945	-2.96635	-5.08006	3.77319e-07	1.18107e-06	7.3035e-08	TRUE	1064	CACNA1E
180382509	180399374	2	2	0	18	5	0	4	23	-2.52356	-2.28046	-3.46777	0.000524799	0.000974043	6.02249e-05	TRUE	16865	ACBD6
179759863	179761569	5	0	29	1	0	0	34	1	5.08746	5.33056	6.32009	2.61414e-10	1.17998e-09	7.29053e-11	TRUE	1706	FAM163A
178464969	178467519	14	3	0	0	1	0	17	1	4.08746	4.33056	4.31755	1.57774e-05	3.88615e-05	2.39899e-06	TRUE	2550	LINC00083
175398919	175405210	37	8	0	1	0	0	45	1	5.49185	5.73495	7.29312	3.02858e-13	1.72767e-12	1.0679e-13	TRUE	6291	TNR
172771597	172773633	645	1	0	0	1	0	646	1	9.33539	9.57849	23.7102	2.82779e-124	1.78726e-122	1.10527e-123	TRUE	2036	RP1-15D23.2
166246428	166246710	39	29	7	9	13	8	75	30	1.32193	1.56503	5.29235	1.20753e-07	4.0507e-07	2.50495e-08	TRUE	282	RP11-9L18.2
166032038	166032732	2	2	116	0	0	2	120	2	5.90689	6.14999	11.8852	1.41238e-32	1.97673e-31	1.22215e-32	TRUE	694	FAM78B
164532472	164761791	338	159	209	26	48	24	706	98	2.84881	3.09191	24.6218	7.38586e-134	5.14802e-132	3.1836e-133	TRUE	229319	RNU6-171P,RP11-477H21.2,RP11-506O24.1,PBX1
162350687	162350984	5842	1	0	0	0	2	5843	2	11.5125	11.7556	60.0127	0	0	0	TRUE	297	RP11-565P22.6,C1orf226,NOS1AP
160163720	160164438	86	5	21	0	9	46	112	55	1.026	1.2691	5.5204	3.38221e-08	1.20937e-07	7.47892e-09	TRUE	718	CASQ1
159783955	159785786	42	1	0	0	1	0	43	1	5.42626	5.66937	7.12823	1.01666e-12	5.58543e-12	3.42903e-13	TRUE	1831	FCRL6
159683266	159683415	18	0	19798	0	0	3	19816	3	12.6894	12.9325	99.1519	0	0	0	TRUE	149	CRP
158065645	158067437	16	1	2	1	0	0	19	1	4.24793	4.49103	4.60378	4.14893e-06	1.1513e-05	6.92987e-07	TRUE	1792	KIRREL
158045360	158047024	95	4	0	0	0	4	99	4	4.62936	4.87246	10.6722	1.37394e-26	1.56053e-25	9.6487e-27	TRUE	1664	KIRREL
157739028	157740671	316	0	1	0	0	1	317	1	8.30834	8.55144	17.7168	3.1128e-70	1.03524e-68	6.39494e-70	TRUE	1643	FCRL2
156669829	156670695	2	0	0	0	28	2	2	30	-3.90689	-3.66379	-5.00667	5.53804e-07	1.72833e-06	1.06882e-07	TRUE	866	CRABP2
156305618	156308002	3	0	0	24	4	10	3	38	-3.66297	-3.41986	-5.48675	4.09385e-08	1.46226e-07	9.04279e-09	TRUE	2384	TSACC,CCT3
156294763	156304710	12	9	5	65	11	7	26	83	-1.6746	-1.4315	-4.79055	1.66329e-06	4.81552e-06	2.97798e-07	TRUE	9947	CCT3
156106109	156106976	6	11	3	31	17	9	20	57	-1.51096	-1.26786	-3.61725	0.000297747	0.000585523	3.62095e-05	TRUE	867	LMNA
155954106	155954638	23	0	9	0	1	0	32	1	5	5.2431	6.12288	9.18969e-10	3.8735e-09	2.39238e-10	TRUE	532	ARHGEF2
155916383	155917367	72	4	0	0	3	2	76	5	3.926	4.1691	9.03792	1.59674e-19	1.33954e-18	8.28389e-20	TRUE	984	ARHGEF2
155691326	155695216	0	0	0	10	4	3	0	17	-5.08746	-4.84436	-4.06136	4.87873e-05	0.000112845	6.9642e-06	TRUE	3890	DAP3,MSTO1,MSTO2P
155028265	155028696	1	0	0	22	1	0	1	23	-4.52356	-4.28046	-4.6026	4.17256e-06	1.12485e-05	6.95559e-07	TRUE	431	ADAM15
154440890	154441756	1	0	13	1	0	0	14	1	3.80735	4.05046	3.84695	0.000119599	0.000252316	1.5581e-05	TRUE	866	IL6R
154396336	154397079	4	0	19	0	4	0	23	4	2.52356	2.76666	4.20711	2.58661e-05	6.29832e-05	3.89385e-06	TRUE	743	IL6R
153947234	153949775	8	1	3	36	16	4	12	56	-2.22239	-1.97929	-4.94804	7.49661e-07	2.26906e-06	1.40322e-07	TRUE	2541	JTB
153635237	153635731	2	1	0	18	1	2	3	21	-2.80735	-2.56425	-3.54713	0.000389458	0.000763684	4.72195e-05	TRUE	494	ILF2
153591444	153598889	47	4	2	22	3	3	53	28	0.920566	1.16367	3.54624	0.000390777	0.000766094	4.72705e-05	TRUE	7445	S100A13,RP1-178F15.5
152031698	152034739	22	0	2	4	0	0	24	4	2.58496	2.82806	4.34648	1.38342e-05	3.53705e-05	2.18612e-06	TRUE	3041	NA
152006170	152009427	19	4	0	88	13	11	23	112	-2.28379	-2.04069	-7.1383	9.44893e-13	5.19883e-12	3.21503e-13	TRUE	3257	NBPF18P,S100A11
151695446	151695647	3837	0	0	0	26	1	3837	27	7.15088	7.39398	65.1331	0	0	0	TRUE	201	RIIAD1,AL589765.1
151372561	151374084	14	21	0	73	12	18	35	103	-1.55722	-1.31412	-4.99967	5.74278e-07	1.78904e-06	1.10637e-07	TRUE	1523	PSMB4
150943027	150943853	27	1	0	0	5	0	28	5	2.48543	2.72853	4.6083	4.05975e-06	1.12881e-05	6.92987e-07	TRUE	826	CERS2
150293343	150293872	46	7029	2	0	0	0	7077	0	13.7889	14.032	53.1381	0	0	0	TRUE	529	NA
149287806	149673438	128	8	9	21	17	8	145	46	1.65635	1.89945	8.4283	3.50712e-17	2.58843e-16	1.60072e-17	TRUE	385632	CR812485.1,RP5-998N21.3,RP5-998N21.10,HIST2H3PS2,RP5-998N21.8,RNVU1-19,RP11-277L2.6,RP11-277L2.4,RP11-277L2.3,RP11-277L2.5,RP11-353N4.1,RNVU1-20,RP11-353N4.2,RP11-353N4.3,RNU1-68P,RP11-353N4.4,RP11-403I13.9,FCGR1C,HIST2H2BB,RP5-998N21.4,FAM72C,RP11-353N4.6,RP11-353N4.8,RP11-353N4.7,RP11-403I13.8,RP5-998N21.7,PPIAL4C,RP11-353N4.5
121351603	121351832	61	13	14	8	15	0	88	23	1.93587	2.17897	7.17604	7.17602e-13	3.96803e-12	2.45388e-13	TRUE	229	NA
120506332	120506482	12	9	3	0	4	3	24	7	1.77761	2.02071	3.572	0.000354267	0.000695204	4.29895e-05	TRUE	150	NOTCH2
120464983	120465320	24	26	4	4	11	3	54	18	1.58496	1.82806	5.01174	5.39405e-07	1.68392e-06	1.04136e-07	TRUE	337	NOTCH2
119532209	119532797	6	0	44	0	7	13	50	20	1.32193	1.56503	4.32119	1.55193e-05	3.83159e-05	2.36951e-06	TRUE	588	NA
119531389	119532148	64	42	1	0	1	1	107	2	5.74147	5.98457	11.2387	2.63185e-29	3.32825e-28	2.05649e-29	TRUE	759	TBX15
119526392	119527526	37	8	0	0	14	0	45	14	1.6845	1.9276	4.74168	2.11952e-06	6.11032e-06	3.7787e-07	TRUE	1134	TBX15
114888403	114890048	74	2	0	0	0	1	76	1	6.24793	6.49103	9.41017	4.95358e-21	4.48687e-20	2.77263e-21	TRUE	1645	NA
113456676	113459874	2	0	0	23	9	2	2	34	-4.08746	-3.84436	-5.42041	5.94633e-08	2.06365e-07	1.27619e-08	TRUE	3198	SLC16A1
110555518	110557460	0	3	0	22	1	0	3	23	-2.9386	-2.6955	-3.81445	0.000136487	0.000287193	1.77573e-05	TRUE	1942	AHCYL1
110465634	110465747	2	134	0	0	0	1	136	1	7.08746	7.33056	12.2914	1.00706e-34	1.51615e-33	9.37372e-35	TRUE	113	CSF1
109944629	109952614	15	12	1	7	2	0	28	9	1.63743	1.88053	3.67884	0.000234297	0.000466389	2.88412e-05	TRUE	7985	PSMA5
100271111	100273724	266	0	8	0	0	1	274	1	8.09803	8.34113	16.6626	2.45073e-62	7.02982e-61	4.34733e-62	TRUE	2613	NA
96219585	96220557	4	11	18	0	0	0	33	0	6.04439	6.28749	6.22198	4.90906e-10	2.14104e-09	1.3131e-10	TRUE	972	RP11-286B14.2,RP11-286B14.1
94221495	94225948	19	3	0	0	3	0	22	3	2.87447	3.11757	4.36297	1.28307e-05	3.28568e-05	2.03112e-06	TRUE	4453	BCAR3,RP11-488P3.1
92538873	92548443	65	2	0	5	3	6	67	14	2.25873	2.50183	6.79814	1.0598e-11	5.31448e-11	3.28655e-12	TRUE	9570	SETSIP,BTBD8
92145110	92146733	27	1	2	1	0	0	30	1	4.90689	5.14999	5.91789	3.26092e-09	1.30673e-08	8.07071e-10	TRUE	1623	TGFBR3
88186966	88187264	59	2	2	0	3	0	63	3	4.39232	4.63542	8.43888	3.20394e-17	2.37054e-16	1.46597e-17	TRUE	298	NA
87087313	87087463	9	2	4	0	0	2	15	2	2.90689	3.14999	3.61968	0.00029497	0.000580598	3.58765e-05	TRUE	150	RP4-651E10.4
65301116	65301825	45	30	13	18	14	9	88	41	1.10188	1.34498	5.11816	3.08537e-07	9.93659e-07	6.14492e-08	TRUE	709	JAK1
57845395	57846715	2	0	19	1	0	0	21	1	4.39232	4.63542	4.87219	1.10369e-06	3.30642e-06	2.04145e-07	TRUE	1320	DAB1
57389211	57389932	5	1	27	0	1	0	33	1	5.04439	5.28749	6.22241	4.8957e-10	2.15554e-09	1.3131e-10	TRUE	721	NA
55567189	55568175	27	0	0	1	1	0	27	2	3.75489	3.99799	5.32133	1.03011e-07	3.46158e-07	2.13936e-08	TRUE	986	USP24
55468569	55468729	170	22	6	0	18	0	198	18	3.45943	3.70253	14.0464	8.10758e-45	1.59332e-43	9.85328e-45	TRUE	160	BSND
55451582	55453843	28	1	3	0	3	2	32	5	2.67807	2.92117	5.10114	3.37606e-07	1.08681e-06	6.62972e-08	TRUE	2261	TMEM61,RP11-12C17.2
55336504	55338407	4	2	32	5	0	1	38	6	2.66297	2.90607	5.54459	2.94641e-08	1.07526e-07	6.64309e-09	TRUE	1903	DHCR24
55011961	55012341	1	0	72	0	0	15	73	15	2.28293	2.52603	7.13466	9.70242e-13	5.33633e-12	3.29945e-13	TRUE	380	ACOT11
54806459	54807537	1	2	9	0	0	0	12	0	4.58496	4.82806	3.71015	0.00020714	0.000422089	2.55459e-05	TRUE	1078	SSBP3
54128090	54132083	75	4	2	7	1	0	81	8	3.33985	3.58295	8.87596	6.9335e-19	5.63444e-18	3.48441e-19	TRUE	3993	GLIS1
54039399	54040759	25	0	45	0	2	0	70	2	5.12928	5.37238	9.0736	1.15153e-19	9.68764e-19	5.98927e-20	TRUE	1360	GLIS1
53839674	53842217	16	2	52	0	0	0	70	0	7.12928	7.37238	8.80451	1.31424e-18	1.05436e-17	6.49845e-19	TRUE	2543	NA
53829160	53833609	30	0	5	0	4	0	35	4	3.12928	3.37238	5.69573	1.22845e-08	4.63449e-08	2.86476e-09	TRUE	4449	RP11-117D22.2
53561737	53566903	854	194	236	60	365	5	1284	430	1.57824	1.82134	24.3775	2.9613e-131	1.98967e-129	1.23044e-130	TRUE	5166	SLC1A7
53561493	53561674	25	3	3	0	0	0	31	0	5.9542	6.1973	6.03762	1.56407e-09	6.49265e-09	3.98437e-10	TRUE	181	SLC1A7
53244390	53245814	20	0	0	1	1	0	20	2	3.32193	3.56503	4.40208	1.07216e-05	2.75101e-05	1.70002e-06	TRUE	1424	ZYG11B
51990434	51990954	1145	0	0	0	4	3	1145	7	7.35378	7.59688	35.2933	7.43471e-273	1.02682e-270	6.34996e-272	TRUE	520	RP11-191G24.1
48397026	48403130	44	0	0	0	5	1	44	6	2.87447	3.11757	6.17018	6.82137e-10	2.94089e-09	1.81856e-10	TRUE	6104	TRABD2B
46034356	46036456	24	7	4	6	5	0	35	11	1.66985	1.91295	4.16054	3.17496e-05	7.40426e-05	4.57853e-06	TRUE	2100	AKR1A1
45077245	45082613	49	3	0	2	2	0	52	4	3.70044	3.94354	7.3533	1.93366e-13	1.1226e-12	6.94164e-14	TRUE	5368	RNF220
43891793	43892212	0	0	0	3	1	9	0	13	-4.70044	-4.45734	-3.49449	0.000474961	0.00088526	5.45939e-05	TRUE	419	SZT2
43852291	43852627	4	8	0	0	0	1	12	1	3.58496	3.82806	3.49828	0.000468268	0.000877417	5.41281e-05	TRUE	336	MED8,RP1-92O14.6
43393372	43394985	1	0	1	44	5	6	2	55	-4.78136	-4.53826	-7.21636	5.33995e-13	2.99439e-12	1.85142e-13	TRUE	1613	SLC2A1
42218563	42219506	3	14	0	1	0	0	17	1	4.08746	4.33056	4.31755	1.57774e-05	3.88615e-05	2.39899e-06	TRUE	943	HIVEP3
41889915	41891732	695	200	642	29	579	20	1537	628	1.29128	1.53438	23.6149	2.70986e-123	1.68418e-121	1.04152e-122	TRUE	1817	NA
40362569	40362925	3	0	14	0	0	2	17	2	3.08746	3.33056	3.94882	7.85362e-05	0.000174089	1.07507e-05	TRUE	356	MYCL
40030115	40030404	2	4	1	15	11	8	7	34	-2.28011	-2.03701	-3.92842	8.55075e-05	0.000189002	1.16623e-05	TRUE	289	PABPC4
38796148	38796932	1	0	61	1	0	0	62	1	5.9542	6.1973	8.53848	1.35999e-17	1.03313e-16	6.38741e-18	TRUE	784	NA
38006289	38018327	37	4	0	8	8	0	41	16	1.35755	1.60065	3.97744	6.96613e-05	0.000154842	9.57564e-06	TRUE	12038	SNIP1,FTH1P1
37891849	37892422	3	1	24	0	0	0	28	0	5.80735	6.05046	5.74646	9.11313e-09	3.48721e-08	2.1368e-09	TRUE	573	NA
37073811	37079942	87	5	10	1	24	5	102	30	1.76553	2.00864	7.33521	2.21377e-13	1.26783e-12	7.84042e-14	TRUE	6131	NA
36950891	36952564	30	0	0	2	2	0	30	4	2.90689	3.14999	5.119	3.07162e-07	9.89446e-07	6.1182e-08	TRUE	1673	NA
32258849	32259181	0	19	0	2	0	2	19	4	2.24793	2.49103	3.61129	0.000304678	0.000598936	3.70304e-05	TRUE	332	SPOCD1
31479894	31532315	46	9	3	19	5	8	58	32	0.857981	1.10108	3.5485	0.000387433	0.000759962	4.69955e-05	TRUE	52421	RP11-201O14.1,RP11-201O14.2,PUM1
31218524	31222423	298	3	3	0	1	1	304	2	7.24793	7.49103	18.2641	1.59871e-74	5.75999e-73	3.56205e-74	TRUE	3899	LAPTM5
31106906	31108171	56	57	0	5	6	0	113	11	3.36075	3.60385	10.5067	8.0488e-26	8.85368e-25	5.47523e-26	TRUE	1265	NA
30552330	30554076	16	4	1	0	0	0	21	0	5.39232	5.63542	4.98085	6.33046e-07	1.94061e-06	1.18614e-07	TRUE	1746	NA
30413336	30414297	1	2	12	0	0	0	15	0	4.90689	5.14999	4.18458	2.85691e-05	6.80106e-05	4.13444e-06	TRUE	961	NA
30292788	30294151	26	0	3	0	0	1	29	1	4.85798	5.10108	5.81222	6.16496e-09	2.39236e-08	1.47784e-09	TRUE	1363	NA
29427651	29429807	1	0	40	0	2	0	41	2	4.35755	4.60065	6.79756	1.06403e-11	5.33304e-11	3.29691e-12	TRUE	2156	EPB41
28276203	28277771	852	0	8	0	1	0	860	1	9.74819	9.99129	26.5661	1.67587e-155	1.38489e-153	8.56437e-155	TRUE	1568	SMPDL3B,RP11-460I13.2
28191885	28192259	1907	0	2	0	2	0	1909	2	9.8986	10.1417	39.1427	0	0	0	TRUE	374	NA
27994968	27998685	6	1	0	36	18	10	7	64	-3.19265	-2.94954	-6.66277	2.68707e-11	1.31368e-10	8.12398e-12	TRUE	3717	IFI6,RP11-288L9.4
27640822	27642227	31	2	2	0	0	0	35	0	6.12928	6.37238	6.39944	1.55952e-10	7.12185e-10	4.37112e-11	TRUE	1405	NA
27100151	27100384	22	17	95	12	12	13	134	37	1.85664	2.09974	8.65113	5.09939e-18	3.97297e-17	2.45694e-18	TRUE	233	ARID1A
27092795	27093034	17	19	73	8	6	10	109	24	2.18322	2.42632	8.51999	1.59572e-17	1.21067e-16	7.48696e-18	TRUE	239	ARID1A
27058003	27058153	12	8	60	2	10	9	80	21	1.92961	2.17271	6.82983	8.50132e-12	4.33449e-11	2.68051e-12	TRUE	150	ARID1A
27057817	27057997	28	21	87	5	17	7	136	29	2.22948	2.47258	9.62091	6.52518e-22	6.1426e-21	3.79867e-22	TRUE	180	ARID1A
25425798	25428177	140	0	1	2	1	0	141	3	5.55459	5.79769	12.9098	3.96168e-38	6.58778e-37	4.07397e-38	TRUE	2379	RP4-799D16.1
25362396	25362811	15	9	3	0	0	8	27	8	1.75489	1.99799	3.76086	0.000169333	0.000353143	2.18381e-05	TRUE	415	NA
24094101	24094836	16	0	8	0	1	0	24	1	4.58496	4.82806	5.24694	1.54647e-07	5.1636e-07	3.19021e-08	TRUE	735	RP5-886K2.3
23913079	23914210	17	2	28	0	0	0	47	0	6.55459	6.79769	7.34867	2.00193e-13	1.15415e-12	7.09286e-14	TRUE	1131	MDS2
23821551	23821856	4	0	24	2	0	0	28	2	3.80735	4.05046	5.4404	5.31597e-08	1.88367e-07	1.16392e-08	TRUE	305	NA
23748406	23750345	18	2	0	0	5	0	20	5	2	2.2431	3.4828	0.000496191	0.000922064	5.70128e-05	TRUE	1939	TCEA3
23718838	23719306	69	32	7	4	36	1	108	41	1.39734	1.64044	6.57041	5.01775e-11	2.38018e-10	1.47193e-11	TRUE	468	TCEA3
22904878	22905922	112	20	34	9	19	5	166	33	2.33065	2.57375	10.8718	1.57028e-27	1.85891e-26	1.14958e-27	TRUE	1044	EPHA8
22205123	22208047	5	3	1	20	16	8	9	44	-2.28951	-2.04641	-4.48225	7.38597e-06	1.97144e-05	1.21911e-06	TRUE	2924	HSPG2
22172420	22173819	3	5	138	14	0	1	146	15	3.28293	3.52603	11.8435	2.32661e-32	3.23729e-31	2.00198e-32	TRUE	1399	HSPG2
21986872	21987338	2417	1	0	0	0	1	2418	1	11.2396	11.4827	39.5357	0	0	0	TRUE	466	RAP1GAP
20981947	20982268	3	2	0	27	9	9	5	45	-3.16993	-2.92682	-5.56574	2.61044e-08	9.56809e-08	5.91704e-09	TRUE	321	DDOST
20979403	20981182	4	5	3	72	14	7	12	93	-2.9542	-2.7111	-7.69381	1.42813e-14	8.84265e-14	5.46841e-15	TRUE	1779	DDOST
20883077	20886761	29	1	0	1	2	0	30	3	3.32193	3.56503	5.39143	6.9899e-08	2.42313e-07	1.49789e-08	TRUE	3684	NA
20780305	20781092	133	28	11	0	3	2	172	5	5.10434	5.34744	14.2184	7.04374e-46	1.41596e-44	8.7565e-46	TRUE	787	NA
20779297	20779705	4	1	6	0	0	0	11	0	4.45943	4.70253	3.53592	0.000406354	0.000779623	4.72705e-05	TRUE	408	NA
20636908	20638267	28	0	0	1	2	0	28	3	3.22239	3.46549	5.15128	2.58714e-07	8.36453e-07	5.17161e-08	TRUE	1359	VWA5B1,RP4-745E8.2
20602678	20603459	1	0	11	0	1	0	12	1	3.58496	3.82806	3.49828	0.000468268	0.000877417	5.41281e-05	TRUE	781	NA
20361782	20371326	28	9	4	0	0	0	41	0	6.35755	6.60065	6.89613	5.34371e-12	2.75659e-11	1.69446e-12	TRUE	9544	PLA2G5
19804991	19805173	1	136	0	4	0	0	137	4	5.09803	5.34113	12.6885	6.85157e-37	1.09772e-35	6.78847e-37	TRUE	182	CAPZB
19695907	19697454	23	0	13	1	2	0	36	3	3.58496	3.82806	6.0592	1.36799e-09	5.7281e-09	3.54208e-10	TRUE	1547	CAPZB
19558758	19559454	63	1	0	2	4	0	64	6	3.41504	3.65814	7.95103	1.84967e-15	1.22132e-14	7.55281e-16	TRUE	696	RP1-43E13.2,EMC1
19184305	19185109	50	5	7	3	4	0	62	7	3.14684	3.38994	7.59705	3.02948e-14	1.84402e-13	1.14037e-14	TRUE	804	TAS1R2,RP13-279N23.2
19128019	19129334	127	31	11	0	2	2	169	4	5.40088	5.64398	14.1303	2.46933e-45	4.90447e-44	3.03299e-45	TRUE	1315	NA
18375834	18375971	27	2	0	0	1	0	29	1	4.85798	5.10108	5.81222	6.16496e-09	2.39236e-08	1.47784e-09	TRUE	137	NA
18164414	18165134	29	2	1	1	0	2	32	3	3.41504	3.65814	5.62223	1.88513e-08	6.94415e-08	4.29303e-09	TRUE	720	NA
17751968	17752414	32	0	1	2	0	0	33	2	4.04439	4.28749	6.00026	1.97004e-09	8.08395e-09	4.99441e-10	TRUE	446	RCC2
17269636	17272548	21	0	1	0	2	1	22	3	2.87447	3.11757	4.36297	1.28307e-05	3.28568e-05	2.03112e-06	TRUE	2912	CROCC
17084956	17085107	1	0	2	23	1	2	3	26	-3.11548	-2.87238	-4.19127	2.77399e-05	6.74495e-05	4.13444e-06	TRUE	151	MST1L,CROCC
17030113	17031209	0	0	0	16	5	2	0	23	-5.52356	-5.28046	-4.77449	1.80167e-06	5.20706e-06	3.217e-07	TRUE	1096	ESPNP
16775110	16777167	19	36	2	3	1	0	57	4	3.83289	4.07599	7.77674	7.442e-15	4.73621e-14	2.92862e-15	TRUE	2057	NECAP2
16264295	16264942	116	0	0	2	2	4	116	8	3.85798	4.10108	11.1139	1.07378e-28	1.32588e-27	8.19939e-29	TRUE	647	SPEN
15436070	15437091	166	50	201	1	199	0	417	200	1.06005	1.30315	10.8735	1.54162e-27	1.82571e-26	1.12904e-27	TRUE	1021	KAZN
14819162	14819212	24	10	16	7	3	0	50	10	2.32193	2.56503	5.95546	2.59343e-09	1.06026e-08	6.55678e-10	TRUE	50	NA
12815823	12816771	79	2	0	0	1	0	81	1	6.33985	6.58295	9.69666	3.11527e-22	2.97867e-21	1.84146e-22	TRUE	948	C1orf158
12628338	12632785	2	1	0	9	0	19	3	28	-3.22239	-2.97929	-4.42857	9.48609e-06	2.43714e-05	1.5071e-06	TRUE	4447	RNU6ATAC18P,DHRS3
12610098	12610965	28	2	1	0	0	0	31	0	5.9542	6.1973	6.03762	1.56407e-09	6.49265e-09	3.98437e-10	TRUE	867	NA
12020703	12023638	5	0	0	21	4	1	5	26	-2.37851	-2.13541	-3.54036	0.000399577	0.000783063	4.72705e-05	TRUE	2935	PLOD1
11861095	11861403	192	0	49	38	409	2244628	241	2245075	-13.1854	-12.9423	-969.93	0	0	0	TRUE	308	MTHFR
11297762	11298680	118	48	15	23	53	31	181	107	0.758379	1.00148	5.80083	6.59893e-09	2.55595e-08	1.58063e-09	TRUE	918	MTOR
11187044	11187404	51	20	14	15	15	7	85	37	1.19994	1.44304	5.30596	1.12082e-07	3.76152e-07	2.32618e-08	TRUE	360	MTOR
11099557	11101784	48	9	1	1	8	3	58	12	2.27302	2.51612	6.34547	2.21741e-10	1.00265e-09	6.20005e-11	TRUE	2227	MASP2
11013053	11025434	31	0	3	1	0	1	34	2	4.08746	4.33056	6.10593	1.02202e-09	4.29453e-09	2.65299e-10	TRUE	12381	C1orf127
10913177	10913961	63	0	7	0	4	1	70	5	3.80735	4.05046	8.60204	7.83126e-18	6.02042e-17	3.72263e-18	TRUE	784	NA
10891555	10893282	24	2	0	2	0	0	26	2	3.70044	3.94354	5.19957	1.9975e-07	6.48592e-07	4.00858e-08	TRUE	1727	NA
10837649	10838599	178	50	52	23	16	0	280	39	2.84388	3.08698	15.4943	3.79186e-54	9.21914e-53	5.70124e-54	TRUE	950	CASZ1
10781383	10782981	70	2	0	0	0	1	72	1	6.16993	6.41303	9.17226	4.63195e-20	3.98444e-19	2.46403e-20	TRUE	1598	CASZ1
10721450	10722710	191	43	63	45	278	767	297	1090	-1.87579	-1.63269	-19.1222	1.64879e-81	6.63788e-80	4.09988e-81	TRUE	1260	CASZ1
10262253	10262560	35	26	0	0	1	0	61	1	5.93074	6.17384	8.47165	2.4194e-17	1.80982e-16	1.11837e-17	TRUE	307	NA
9537764	9538117	4	3	11	0	0	0	18	0	5.16993	5.41303	4.60342	4.15601e-06	1.13563e-05	6.92987e-07	TRUE	353	NA
9318987	9320642	319	48	32	8	82	51	399	141	1.50069	1.74379	13.1864	1.0506e-39	1.82963e-38	1.13147e-39	TRUE	1655	H6PD
9190476	9192390	15	1	1	0	1	0	17	1	4.08746	4.33056	4.31755	1.57774e-05	3.88615e-05	2.39899e-06	TRUE	1914	NA
8923294	8924059	19	28	1	80	26	28	48	134	-1.48113	-1.23803	-5.44375	5.21717e-08	1.85042e-07	1.14432e-08	TRUE	765	ENO1
8403789	8404944	45	2	0	6	0	1	47	7	2.74723	2.99033	6.25316	4.02241e-10	1.77615e-09	1.09839e-10	TRUE	1155	SLC45A1
7795587	7796827	2	0	17	0	2	0	19	2	3.24793	3.49103	4.25578	2.08318e-05	5.09911e-05	3.15013e-06	TRUE	1240	CAMTA1
7715562	7715703	33	1	0	3	9	0	34	12	1.5025	1.7456	3.85204	0.000117139	0.000247521	1.53059e-05	TRUE	141	CAMTA1
7714588	7715487	154	52	36	10	18	2	242	30	3.01197	3.25507	14.7529	2.94877e-49	6.44924e-48	3.98829e-49	TRUE	899	CAMTA1
7628056	7629416	174	18	17	2	7	0	209	9	4.53743	4.78053	15.458	6.65904e-54	1.61506e-52	9.98774e-54	TRUE	1360	CAMTA1
7552601	7553359	72	23	7	4	12	0	102	16	2.67243	2.91553	9.09867	9.14478e-20	7.77671e-19	4.80922e-20	TRUE	758	CAMTA1
7206780	7208296	66	9	38	7	31	2	113	40	1.49825	1.74135	7.01055	2.3738e-12	1.25737e-11	7.77576e-13	TRUE	1516	CAMTA1
6845557	6880307	56	10	4	0	10	7	70	17	2.04182	2.28492	6.58929	4.41937e-11	2.11857e-10	1.31015e-11	TRUE	34750	CAMTA1
6234847	6236125	61	23	2	1	8	2	86	11	2.96683	3.20993	8.74077	2.31534e-18	1.82656e-17	1.12942e-18	TRUE	1278	CHD5
6090788	6093385	78	6	9	0	22	0	93	22	2.07973	2.32283	7.67051	1.71313e-14	1.0581e-13	6.54341e-15	TRUE	2597	KCNAB2
5863672	5869857	166	34	36	4	2	0	236	6	5.29768	5.54078	16.6885	1.58885e-62	4.59288e-61	2.84029e-62	TRUE	6185	NA
5796615	5798162	65	5	2	0	11	0	72	11	2.71049	2.95359	7.6933	1.43387e-14	8.87636e-14	5.48926e-15	TRUE	1547	NA
5447230	5447797	93	21	36	1	38	20	150	59	1.34618	1.58928	7.56862	3.77208e-14	2.29043e-13	1.41643e-14	TRUE	567	NA
4707348	4708626	14	5	0	1	0	383	19	384	-4.33703	-4.09393	-18.5778	4.8629e-77	1.81111e-75	1.12001e-76	TRUE	1278	NA
4429091	4429643	23	1	5	0	0	0	29	0	5.85798	6.10108	5.8456	5.04744e-09	1.98753e-08	1.21659e-09	TRUE	552	NA
4204403	4204764	27	0	10	4	6	3	37	13	1.50901	1.75211	4.02883	5.60546e-05	0.000125002	7.73003e-06	TRUE	361	NA
4124985	4126392	20	13	6	0	1	0	39	1	5.2854	5.5285	6.7835	1.17297e-11	5.86817e-11	3.6247e-12	TRUE	1407	NA
4124280	4124799	19	3	1	1	1	0	23	2	3.52356	3.76666	4.81644	1.46139e-06	4.23656e-06	2.61727e-07	TRUE	519	NA
3841829	3842249	1	0	0	117	8	0	1	125	-6.96578	-6.72268	-11.037	2.53382e-28	3.09537e-27	1.91422e-28	TRUE	420	NA
3685238	3685759	1	0	148	0	0	2	149	2	6.21917	6.46227	13.1832	1.09695e-39	1.90923e-38	1.18069e-39	TRUE	521	CCDC27
3237833	3238373	17	3	0	0	1	0	20	1	4.32193	4.56503	4.74003	2.13684e-06	6.15163e-06	3.7993e-07	TRUE	540	PRDM16
3092612	3093538	34	4	4	0	0	0	42	0	6.39232	6.63542	6.97434	3.073e-12	1.61355e-11	9.91815e-13	TRUE	926	PRDM16
2942751	2943100	33	4	1	0	0	1	38	1	5.24793	5.49103	6.69391	2.17285e-11	1.06551e-10	6.58439e-12	TRUE	349	NA
2880807	2882033	41	2	0	0	2	185	43	187	-2.12063	-1.87753	-8.72963	2.55508e-18	2.01383e-17	1.24538e-18	TRUE	1226	NA
2813092	2813517	12	0	5	0	1	0	17	1	4.08746	4.33056	4.31755	1.57774e-05	3.88615e-05	2.39899e-06	TRUE	425	NA
2629322	2629628	20	4	7	1	5	0	31	6	2.36923	2.61233	4.73683	2.17092e-06	6.24099e-06	3.83175e-07	TRUE	306	TTC34
2622671	2623150	24	7	7	6	2	1	38	9	2.078	2.3211	4.90096	9.5368e-07	2.87535e-06	1.77762e-07	TRUE	479	TTC34
2583414	2618880	362	90	148	38	140	8	600	186	1.68966	1.93276	17.3452	2.14464e-67	6.84265e-66	4.23159e-67	TRUE	35466	TTC34
2338545	2338864	16	0	2	0	0	1	18	1	4.16993	4.41303	4.46308	8.07891e-06	2.08676e-05	1.28853e-06	TRUE	319	PEX10
1891776	1893288	4	1	15	0	1	0	20	1	4.32193	4.56503	4.74003	2.13684e-06	6.15163e-06	3.7993e-07	TRUE	1512	C1orf222
1736927	1738296	2	0	44	9	0	4	46	13	1.82312	2.06622	5.01687	5.25196e-07	1.64008e-06	1.01424e-07	TRUE	1369	GNB1
1300768	1303100	520	95	73	2	79	2	688	83	3.05123	3.29433	25.0044	5.47226e-138	3.96234e-136	2.45037e-137	TRUE	2332	NA
1201271	1202177	1	644	0	0	1	0	645	1	9.33316	9.57626	23.6955	4.01011e-124	2.51852e-122	1.55748e-123	TRUE	906	UBE2J2
987847	988862	12	0	1	0	46	0	13	46	-1.82312	-1.58002	-3.83636	0.000124873	0.000262968	1.62623e-05	TRUE	1015	AGRN
135150768	135153573	389	100	77	36	72	6	566	114	2.31177	2.55487	19.9932	6.30872e-89	2.79646e-87	1.72937e-88	TRUE	2805	ZNF511
135111556	135113020	1	0	0	13	1	4	1	18	-4.16993	-3.92682	-3.97137	7.14616e-05	0.000158761	9.81506e-06	TRUE	1464	TUBGCP2
134825513	134826359	20	0	5	0	5	0	25	5	2.32193	2.56503	4.21114	2.54081e-05	6.18981e-05	3.82739e-06	TRUE	846	NA
134824749	134825228	124	44	42	1	37	21	210	59	1.8316	2.0747	10.7475	6.09203e-27	7.03591e-26	4.3511e-27	TRUE	479	NA
134228952	134229290	21	4	3	0	2	0	28	2	3.80735	4.05046	5.4404	5.31597e-08	1.88367e-07	1.16392e-08	TRUE	338	PWWP2B
134030157	134031326	3	63	0	0	1	0	66	1	6.04439	6.28749	8.79922	1.37776e-18	1.09984e-17	6.79976e-19	TRUE	1169	STK32C
133984653	133986157	2	0	12	0	1	0	14	1	3.80735	4.05046	3.84695	0.000119599	0.000252316	1.5581e-05	TRUE	1504	JAKMIP3
133782931	133783292	20	0	1	0	0	2	21	2	3.39232	3.63542	4.54409	5.51729e-06	1.47928e-05	9.13696e-07	TRUE	361	BNIP3
133519930	133520934	145	41	211	47	119	0	397	166	1.25796	1.50106	11.8088	3.51571e-32	4.87363e-31	3.01392e-32	TRUE	1004	NA
133485738	133486470	14	1	0	0	0	2	15	2	2.90689	3.14999	3.61968	0.00029497	0.000580598	3.58765e-05	TRUE	732	NA
133310517	133311142	113	68	11	4	24	2	192	30	2.67807	2.92117	12.4952	7.92703e-36	1.22974e-34	7.60488e-36	TRUE	625	NA
132974627	132975420	150	43	53	18	62	0	246	80	1.62059	1.86369	10.8383	2.26625e-27	2.6575e-26	1.64343e-27	TRUE	793	TCERG1L
132966644	132967624	2	21	97	26	24	1	120	51	1.23447	1.47757	6.41676	1.39202e-10	6.42632e-10	3.97412e-11	TRUE	980	TCERG1L
132843848	132851693	39	0	4	0	2	0	43	2	4.42626	4.66937	6.98173	2.91574e-12	1.54088e-11	9.52898e-13	TRUE	7845	NA
132723200	132725102	432	112	234	123	89	0	778	212	1.87571	2.11881	20.9655	1.35355e-97	6.55504e-96	4.05372e-97	TRUE	1902	NA
132588332	132589306	123	18	34	5	15	12	175	32	2.45121	2.69431	11.444	2.52125e-30	3.28732e-29	2.03292e-30	TRUE	974	NA
131641237	131641865	3	13	0	1	1	0	16	2	3	3.2431	3.78729	0.000152301	0.000318593	1.96829e-05	TRUE	628	MIR4297,EBF3
131317086	131321062	165	1	1	5	0	0	167	5	5.06178	5.30488	14.0016	1.52407e-44	2.97553e-43	1.84011e-44	TRUE	3976	MGMT
130874926	130875806	40	31	2	0	13	1	73	14	2.38247	2.62557	7.28898	3.123e-13	1.77932e-12	1.10036e-13	TRUE	880	NA
130518791	130520429	10	6	7	0	0	0	23	0	5.52356	5.76666	5.2141	1.84713e-07	6.07536e-07	3.71368e-08	TRUE	1638	NA
130269713	130270249	60	2	10	1	4	0	72	5	3.848	4.0911	8.74976	2.13814e-18	1.70434e-17	1.05385e-18	TRUE	536	NA
128580413	128580830	84	12	23	6	1	6	119	13	3.19438	3.43748	10.5851	3.49552e-26	3.89607e-25	2.40893e-26	TRUE	417	NA
125953710	125957549	71	113	57	234	216	146	241	596	-1.30628	-1.06318	-10.1627	2.90992e-24	3.02681e-23	1.86747e-24	TRUE	3839	NA
125919484	125919682	153	68	100	24	74	1005	321	1103	-1.78079	-1.53769	-18.4173	9.53708e-76	3.49521e-74	2.16148e-75	TRUE	198	NA
125835780	125842969	36	2	0	1	1	0	38	2	4.24793	4.49103	6.51073	7.47877e-11	3.5324e-10	2.18241e-11	TRUE	7189	CHST15
125769841	125772880	29	4	0	0	3	0	33	3	3.45943	3.70253	5.7344	9.78579e-09	3.70258e-08	2.28929e-09	TRUE	3039	CHST15
123896197	123897411	0	0	25	1	1	0	25	2	3.64386	3.88696	5.07496	3.8758e-07	1.21236e-06	7.49346e-08	TRUE	1214	TACC2
123270123	123271123	61	2	1	5	5	7	64	17	1.91254	2.15564	6.07874	1.21129e-09	5.0809e-09	3.14209e-10	TRUE	1000	FGFR2
121165967	121166315	0	2165	0	9	4	0	2165	13	7.37971	7.62281	48.4784	0	0	0	TRUE	348	GRK5
120802209	120803656	13	10	0	2	1	2	23	5	2.20163	2.44473	3.93085	8.46459e-05	0.00018716	1.15716e-05	TRUE	1447	EIF3A
119322441	119323318	26	5	6	0	0	0	37	0	6.20945	6.45255	6.5706	5.01137e-11	2.3895e-10	1.4703e-11	TRUE	877	CTA-109P11.1
118959495	118960213	0	0	0	1	14	64	0	79	-7.30378	-7.06068	-8.69113	3.58857e-18	2.80246e-17	1.73263e-18	TRUE	718	KCNK18
116003252	116004527	3	22	1	0	1	0	26	1	4.70044	4.94354	5.48102	4.22871e-08	1.50799e-07	9.3128e-09	TRUE	1275	VWA2
106357546	106359341	2	0	167	2	0	0	169	2	6.40088	6.64398	13.9874	1.86007e-44	3.61968e-43	2.23846e-44	TRUE	1795	NA
105420822	105452813	86	8	7	3	15	6	101	24	2.07325	2.31635	7.98028	1.46001e-15	9.74602e-15	6.02707e-16	TRUE	31991	Y_RNA,SH3PXD2A
105171528	105173953	73	0	0	0	5	1	73	6	3.60486	3.84796	8.64331	5.46093e-18	4.25132e-17	2.62907e-18	TRUE	2425	PDCD11
105144627	105151065	17	13	0	4	3	4	30	11	1.44746	1.69056	3.53785	0.000403399	0.000789853	4.72705e-05	TRUE	6438	TAF5,USMG5
104419911	104434635	161	0	4	0	5	2	165	7	4.55897	4.80207	13.7453	5.43405e-43	1.0273e-41	6.35298e-43	TRUE	14724	ARL3
104138454	104139230	160	0	0	3	3	0	160	6	4.73697	4.98007	13.6108	3.45449e-42	6.37713e-41	3.9437e-42	TRUE	776	GBF1
103821614	103822556	16	7	3	0	2	0	26	2	3.70044	3.94354	5.19957	1.9975e-07	6.48592e-07	4.00858e-08	TRUE	942	NA
103056298	103058245	87	2	0	0	1	0	89	1	6.47573	6.71883	10.1326	3.95894e-24	4.09228e-23	2.53072e-24	TRUE	1947	NA
103034162	103036006	249	1	16	0	1	0	266	1	8.05528	8.29838	16.4549	7.73924e-61	2.16583e-59	1.33938e-60	TRUE	1844	NA
102824138	102824710	30	0	0	0	4	3	30	7	2.09954	2.34264	4.37865	1.19417e-05	3.06027e-05	1.89251e-06	TRUE	572	KAZALD1
102045888	102046427	0	0	0	8	9	3	0	20	-5.32193	-5.07883	-4.43449	9.229e-06	2.37447e-05	1.46663e-06	TRUE	539	BLOC1S2
101295374	101295768	0	0	24	1	68	0	24	69	-1.52356	-1.28046	-4.01063	6.05572e-05	0.000134998	8.34696e-06	TRUE	394	NKX2-3
98903749	98905095	249	1	0	4	0	1	250	5	5.64386	5.88696	17.187	3.3251e-66	1.0322e-64	6.38326e-66	TRUE	1346	ARHGAP19-SLIT1,SLIT1
97268405	97269429	7	2	14	2	0	0	23	2	3.52356	3.76666	4.81644	1.46139e-06	4.23656e-06	2.61727e-07	TRUE	1024	SORBS1
97212696	97214460	41	2	0	0	1	0	43	1	5.42626	5.66937	7.12823	1.01666e-12	5.58543e-12	3.42903e-13	TRUE	1764	SORBS1
95111274	95111519	0	1	0	13	8	0	1	21	-4.39232	-4.14922	-4.36115	1.29379e-05	3.31072e-05	2.04686e-06	TRUE	245	MYOF
92678994	92680827	26	63	4	7	0	0	93	7	3.7318	3.9749	9.85831	6.31016e-23	6.2374e-22	3.85729e-23	TRUE	1833	ANKRD1
92675973	92677589	8	40	0	4	0	0	48	4	3.58496	3.82806	6.99656	2.62316e-12	1.38785e-11	8.57886e-13	TRUE	1616	ANKRD1
91048001	91051804	12	7	0	1	0	0	19	1	4.24793	4.49103	4.60378	4.14893e-06	1.1513e-05	6.92987e-07	TRUE	3803	RP11-149I23.3,LIPA
90983533	90984943	1	2	0	20	2	6	3	28	-3.22239	-2.97929	-4.42857	9.48609e-06	2.43714e-05	1.5071e-06	TRUE	1410	LIPA
90974730	90975767	0	0	0	14	2	2	0	18	-5.16993	-4.92682	-4.18994	2.79025e-05	6.77152e-05	4.13444e-06	TRUE	1037	LIPA
89692716	89693492	126	66	105	28	59	51	297	138	1.10579	1.34889	9.42367	4.3558e-21	3.95081e-20	2.44323e-21	TRUE	776	PTEN
89274681	89274952	225	2	1	1	2	0	228	3	6.24793	6.49103	16.2989	1.00495e-59	2.75294e-58	1.70246e-59	TRUE	271	MINPP1
85946327	85946877	105	43	24	12	2	3	172	17	3.3388	3.5819	12.9327	2.94311e-38	4.91319e-37	3.03838e-38	TRUE	550	NA
82415068	82418303	229	117	105	54	23	2131	451	2208	-2.29154	-2.04844	-31.7733	1.51528e-221	1.7727e-219	1.09626e-220	TRUE	3235	NA
81917430	81917781	1	4	0	24	1	1	5	26	-2.37851	-2.13541	-3.54036	0.000399577	0.000783063	4.72705e-05	TRUE	351	ANXA11
81889985	81891718	802	2	0	0	2	0	804	2	8.65105	8.89415	27.6539	2.50291e-168	2.21563e-166	1.37018e-167	TRUE	1733	PLAC9
81318653	81319134	4	2	0	37	1	0	6	38	-2.66297	-2.41986	-4.61695	3.89419e-06	1.08359e-05	6.70105e-07	TRUE	481	SFTPA2
81085714	81086618	292	51	64	116	29	9	407	154	1.4021	1.6452	12.7815	2.08082e-37	3.38838e-36	2.09542e-37	TRUE	904	NA
81027142	81028301	4	0	175	0	2	0	179	2	6.48382	6.72692	14.367	8.3317e-47	1.71179e-45	1.05859e-46	TRUE	1159	ZMIZ1
80551845	80555441	15	2	0	1	0	0	17	1	4.08746	4.33056	4.31755	1.57774e-05	3.88615e-05	2.39899e-06	TRUE	3596	NA
80295942	80297681	48	1	0	0	1	1	49	2	4.61471	4.85781	7.5046	6.16172e-14	3.68961e-13	2.28125e-14	TRUE	1739	LINC00856
79990031	79990423	9	5	0	0	0	1	14	1	3.80735	4.05046	3.84695	0.000119599	0.000252316	1.5581e-05	TRUE	392	NA
79230757	79232158	687	90	168	32	46	53	945	131	2.85075	3.09385	28.4944	1.37301e-178	1.27999e-176	7.91562e-178	TRUE	1401	KCNMA1
78392861	78394361	3	0	45	0	0	1	48	1	5.58496	5.82806	7.53208	4.99386e-14	2.99511e-13	1.8511e-14	TRUE	1500	NA
77145524	77147762	4	15	1	0	0	0	20	0	5.32193	5.56503	4.85901	1.17975e-06	3.47735e-06	2.12089e-07	TRUE	2238	RP11-399K21.11
77137649	77138442	1	44	0	0	0	1	45	1	5.49185	5.73495	7.29312	3.02858e-13	1.72767e-12	1.0679e-13	TRUE	793	RP11-399K21.11
75705742	75706866	4	1	10	0	0	0	15	0	4.90689	5.14999	4.18458	2.85691e-05	6.80106e-05	4.13444e-06	TRUE	1124	NA
75634868	75637208	114	9	184	0	0	0	307	0	9.26209	9.5052	16.4274	1.21789e-60	3.39078e-59	2.09397e-60	TRUE	2340	NA
74012693	74014225	16	0	0	1	1	0	16	2	3	3.2431	3.78729	0.000152301	0.000318593	1.96829e-05	TRUE	1532	NA
73823252	73826757	34	9	0	7	0	0	43	7	2.61891	2.86201	5.8532	4.82206e-09	1.92007e-08	1.1874e-09	TRUE	3505	SPOCK2
73590937	73591655	14	12	2	61	15	11	28	87	-1.63559	-1.39249	-4.80332	1.56054e-06	4.51892e-06	2.79456e-07	TRUE	718	PSAP
73587844	73588750	7	6	2	50	21	14	15	85	-2.5025	-2.2594	-6.62905	3.37849e-11	1.62928e-10	1.00757e-11	TRUE	906	PSAP
73580016	73581728	16	18	4	116	25	23	38	164	-2.10962	-1.86652	-8.14276	3.86353e-16	2.67046e-15	1.65145e-16	TRUE	1712	PSAP
73579339	73579579	8	17	6	73	11	4	31	88	-1.50524	-1.26213	-4.47866	7.51137e-06	2.00393e-05	1.23926e-06	TRUE	240	PSAP
73577163	73578855	17	49	3	141	13	17	69	171	-1.30933	-1.06623	-5.45624	4.86335e-08	1.72616e-07	1.06748e-08	TRUE	1692	PSAP
73350291	73352133	38	1	1	2	0	0	40	2	4.32193	4.56503	6.70342	2.03599e-11	1.00045e-10	6.1849e-12	TRUE	1842	CDH23
72408004	72409440	1	1	40	0	1	0	42	1	5.39232	5.63542	7.04399	1.8681e-12	9.92861e-12	6.13452e-13	TRUE	1436	NA
71912001	71918102	31	15	2	11	3	2	48	16	1.58496	1.82806	4.72511	2.29989e-06	6.45076e-06	3.98924e-07	TRUE	6101	SAR1A
71498351	71505883	24	3	0	0	2	0	27	2	3.75489	3.99799	5.32133	1.03011e-07	3.46158e-07	2.13936e-08	TRUE	7532	NA
70856872	70863659	12	12	2	45	17	4	26	66	-1.34395	-1.10085	-3.47888	0.000503507	0.000935397	5.78462e-05	TRUE	6787	SRGN
51501982	51502817	13	36	2	0	1	0	51	1	5.67243	5.91553	7.76187	8.36876e-15	5.26314e-14	3.25308e-15	TRUE	835	NA
50949685	50950016	140	39	46	24	258	1494	225	1776	-2.98063	-2.73753	-33.7952	2.3181e-250	3.00668e-248	1.85937e-249	TRUE	331	OGDHL
50461594	50461980	11	5	5	0	0	0	21	0	5.39232	5.63542	4.98085	6.33046e-07	1.94061e-06	1.18614e-07	TRUE	386	NA
50017195	50017359	10	2	0	0	1	0	12	1	3.58496	3.82806	3.49828	0.000468268	0.000877417	5.41281e-05	TRUE	164	WDFY4
48555488	48556282	0	1	44	2	0	0	45	2	4.49185	4.73495	7.16072	8.02541e-13	4.43236e-12	2.73925e-13	TRUE	794	NA
47638697	47639829	130	19	14	1	2	0	163	3	5.76377	6.00687	13.8693	9.71696e-44	1.86057e-42	1.1506e-43	TRUE	1132	ANTXRLP1
47014179	47017244	52	1	2	0	0	1	55	1	5.78136	6.02446	8.05544	7.91947e-16	5.37796e-15	3.32277e-16	TRUE	3065	LINC00842
44191738	44192445	20	5	1	6	0	0	26	6	2.11548	2.35858	4.09272	4.26347e-05	9.90638e-05	6.12576e-06	TRUE	707	NA
43610760	43611201	141	101	28	53	47	35	270	135	1	1.2431	8.43361	3.3516e-17	2.47426e-16	1.53011e-17	TRUE	441	RET
43583303	43584033	61	7	5	2	0	0	73	2	5.18982	5.43292	9.27262	1.81633e-20	1.59086e-19	9.83521e-21	TRUE	730	RET
42533355	42533639	2768	376	269	43	323	43	3413	409	3.06087	3.30397	55.7632	0	0	0	TRUE	284	NA
42525843	42525942	230	29	19	9	14	0	278	23	3.59538	3.83848	16.8533	9.92964e-64	2.9563e-62	1.82821e-63	TRUE	99	NA
42409136	42409395	3946	529	541	132	582	66	5016	780	2.68499	2.92809	63.945	0	0	0	TRUE	259	NA
42399219	42402069	372293	34938	41651	7921	44685	3677	448882	56283	2.99557	3.23867	637.347	0	0	0	TRUE	2850	NA
42398464	42398910	109567	9541	9657	2313	13219	998	128765	16530	2.96158	3.20468	338.492	0	0	0	TRUE	446	NA
42397880	42398303	1947	360	181	196	265	91	2488	552	2.17225	2.41535	40.5998	0	0	0	TRUE	423	NA
36723902	36724323	1277	5583	2991	12057	21907	5841	9851	39805	-2.01461	-1.77151	-122.479	0	0	0	TRUE	421	MTND4P18
34663374	34663901	0	38	0	0	1	1	38	2	4.24793	4.49103	6.51073	7.47877e-11	3.5324e-10	2.18241e-11	TRUE	527	PARD3
33469209	33471676	5	12	0	0	0	2	17	2	3.08746	3.33056	3.94882	7.85362e-05	0.000174089	1.07507e-05	TRUE	2467	NRP1
33217121	33218827	12	9	0	52	7	7	21	66	-1.65208	-1.40898	-4.2211	2.43116e-05	5.93264e-05	3.66882e-06	TRUE	1706	ITGB1
33209271	33211276	10	17	3	84	5	2	30	91	-1.6009	-1.3578	-4.81902	1.44266e-06	4.18732e-06	2.5895e-07	TRUE	2005	ITGB1
32865486	32866792	46	1	0	2	0	0	47	2	4.55459	4.79769	7.3349	2.2188e-13	1.27022e-12	7.8537e-14	TRUE	1306	C10ORF68
31934430	31934663	0	1	113	2	0	0	114	2	5.83289	6.07599	11.5926	4.49227e-31	6.00822e-30	3.71473e-31	TRUE	233	NA
31060883	31063547	82	1	7	2	1	1	90	4	4.49185	4.73495	10.1268	4.20212e-24	4.3414e-23	2.68431e-24	TRUE	2664	NA
22605390	22607069	2	0	0	19	5	2	2	26	-3.70044	-3.45734	-4.55851	5.1517e-06	1.3873e-05	8.5785e-07	TRUE	1679	COMMD3,COMMD3-BMI1
22033258	22035342	20	1	0	1	0	0	21	1	4.39232	4.63542	4.87219	1.10369e-06	3.30642e-06	2.04145e-07	TRUE	2084	NA
18852766	18860684	352	142	83	65	196	52	577	313	0.882409	1.12551	11.3924	4.56226e-30	5.92002e-29	3.66102e-30	TRUE	7918	NSUN6
18843045	18851213	626	160	199	102	252	68	985	422	1.22288	1.46598	18.277	1.26163e-74	4.55102e-73	2.81441e-74	TRUE	8168	NSUN6
17685593	17686422	0	24	0	2	2	0	24	4	2.58496	2.82806	4.34648	1.38342e-05	3.53705e-05	2.18612e-06	TRUE	829	RP11-390B4.5,STAM
17269041	17270495	48	0	4	0	9	6	52	15	1.79355	2.03665	5.2847	1.25909e-07	4.22272e-07	2.60809e-08	TRUE	1454	VIM,VIM-AS1
17154996	17156123	19	0	1	2	1	2	20	5	2	2.2431	3.4828	0.000496191	0.000922064	5.70128e-05	TRUE	1127	CUBN
16635402	16737055	49	14	5	16	6	10	68	32	1.08746	1.33056	4.46202	8.11921e-06	2.09381e-05	1.29484e-06	TRUE	101653	RSU1
15090611	15091599	20	0	1	0	2	0	21	2	3.39232	3.63542	4.54409	5.51729e-06	1.47928e-05	9.13696e-07	TRUE	988	OLAH,DCLRE1CP1
14017230	14017707	1	3	12	0	0	0	16	0	5	5.2431	4.32953	1.49427e-05	3.75306e-05	2.2826e-06	TRUE	477	FRMD4A
11868721	11870570	32	1	6	0	4	0	39	4	3.2854	3.5285	6.12283	9.19293e-10	3.86994e-09	2.39238e-10	TRUE	1849	PROSER2
11413284	11414198	4	0	2	49	0	0	6	49	-3.02975	-2.78665	-5.66564	1.46473e-08	5.51159e-08	3.40844e-09	TRUE	914	NA
6527668	6529166	17	2	0	3	0	0	19	3	2.66297	2.90607	3.92062	8.83224e-05	0.000194403	1.20181e-05	TRUE	1498	PRKCQ
5539324	5540949	43	5	9	6	4	11	57	21	1.44057	1.68367	4.86253	1.15897e-06	3.46488e-06	2.12089e-07	TRUE	1625	CALML5
5530632	5531179	3	1	0	0	28	0	4	28	-2.80735	-2.56425	-4.09587	4.20588e-05	9.77559e-05	6.04488e-06	TRUE	547	NA
5411834	5413286	75	15	63	5	10	922	153	937	-2.61452	-2.37142	-22.6569	1.19157e-113	6.88893e-112	4.2602e-113	TRUE	1452	UCN3
5325866	5326006	0	0	1	4	49	57	1	110	-6.78136	-6.53826	-10.3966	2.56977e-25	2.7796e-24	1.71894e-25	TRUE	140	AKR1C7P
3152919	3153387	9	0	3	1	0	0	12	1	3.58496	3.82806	3.49828	0.000468268	0.000877417	5.41281e-05	TRUE	468	PFKP
2948006	2951039	33	3	212	2	0	3	248	5	5.63227	5.87537	17.1187	1.07615e-65	3.32165e-64	2.05309e-65	TRUE	3033	NA
1278120	1278662	18	10	9	0	1	1	37	2	4.20945	4.45255	6.41206	1.43568e-10	6.61148e-10	4.08673e-11	TRUE	542	ADARB2
712696	714640	180	24	28	0	35	0	232	35	2.7287	2.9718	13.8513	1.24966e-43	2.38363e-42	1.47407e-43	TRUE	1944	RP11-809C18.4,DIP2C
508501	510708	5	1	46	5	0	0	52	5	3.37851	3.62161	7.14045	9.30241e-13	5.12152e-12	3.16692e-13	TRUE	2207	DIP2C
134263835	134610786	838	185	176	45	105	358	1199	508	1.23893	1.48203	20.3292	7.0991e-92	3.26821e-90	2.02111e-91	TRUE	346951	AP004550.1,RP11-469N6.3,RP11-469N6.2,B3GAT1,RP11-627G23.1,RP11-469N6.1
133826902	133827867	2	0	0	0	35	1	2	36	-4.16993	-3.92682	-5.61636	1.95021e-08	7.18078e-08	4.44069e-09	TRUE	965	NA
133771761	133772356	125	17	31	2	56	25	173	83	1.05959	1.30269	7.00171	2.52866e-12	1.33916e-11	8.28155e-13	TRUE	595	NA
131995624	131995684	82	76	15	1	4	0	173	5	5.1127	5.3558	14.2613	3.81289e-46	7.71684e-45	4.77219e-46	TRUE	60	NTM
131995309	131995535	45	33	14	0	5	0	92	5	4.20163	4.44473	10.1068	5.15141e-24	5.28462e-23	3.26808e-24	TRUE	226	NTM
131445803	131448562	42	2	0	0	2	0	44	2	4.45943	4.70253	7.07185	1.52886e-12	8.25127e-12	5.09946e-13	TRUE	2759	NTM
131429460	131432514	374	2	0	0	1	0	376	1	8.55459	8.79769	19.0216	1.13071e-80	4.47365e-79	2.76656e-80	TRUE	3054	RP11-217L21.1,NTM
127866187	127866877	18	2	2	0	0	0	22	0	5.45943	5.70253	5.09913	3.41216e-07	1.08491e-06	6.62972e-08	TRUE	690	NA
126352396	126353742	4	0	15	0	2	0	19	2	3.24793	3.49103	4.25578	2.08318e-05	5.09911e-05	3.15013e-06	TRUE	1346	KIRREL3
126346018	126346897	4	0	8	0	1	0	12	1	3.58496	3.82806	3.49828	0.000468268	0.000877417	5.41281e-05	TRUE	879	KIRREL3
126135858	126136174	2	1	0	15	2	4	3	21	-2.80735	-2.56425	-3.54713	0.000389458	0.000763684	4.72195e-05	TRUE	316	SRPR
121496015	121497779	17	4	0	0	2	0	21	2	3.39232	3.63542	4.54409	5.51729e-06	1.47928e-05	9.13696e-07	TRUE	1764	SORL1
121447691	121448153	61	2	0	1	0	1	63	2	4.97728	5.22038	8.58767	8.87532e-18	6.81076e-17	4.21024e-18	TRUE	462	SORL1
120837069	120838005	0	1	38	0	0	1	39	1	5.2854	5.5285	6.7835	1.17297e-11	5.86817e-11	3.6247e-12	TRUE	936	GRIK4
120817563	120820989	20	2	2	0	2	0	24	2	3.58496	3.82806	4.94732	7.52435e-07	2.27469e-06	1.40513e-07	TRUE	3426	GRIK4
119183090	119183598	4	19	0	4	0	2	23	6	1.9386	2.1817	3.67151	0.000241118	0.000477641	2.9535e-05	TRUE	508	MCAM
118967979	118969536	199	0	0	7	1	0	199	8	4.63662	4.87972	15.1343	9.62193e-52	2.23379e-50	1.3814e-51	TRUE	1557	DPAGT1
118922851	118923128	17	10	0	7	2	0	27	9	1.58496	1.82806	3.54383	0.000394356	0.00077306	4.72705e-05	TRUE	277	HYOU1
118422484	118423575	55	5	0	3	0	1	60	4	3.90689	4.14999	8.02011	1.05649e-15	7.08649e-15	4.38188e-16	TRUE	1091	IFT46
118350920	118352461	3	18	2	306	3	2	23	311	-3.75721	-3.51411	-15.8679	1.05766e-56	2.70834e-55	1.67487e-56	TRUE	1541	KMT2A
117561256	117561607	11	2	0	1	0	0	13	1	3.70044	3.94354	3.67665	0.000236316	0.000469266	2.89545e-05	TRUE	351	DSCAML1
117518305	117519570	17	0	1	0	1	0	18	1	4.16993	4.41303	4.46308	8.07891e-06	2.08676e-05	1.28853e-06	TRUE	1265	DSCAML1
117282701	117284533	187	0	0	2	1	4	187	7	4.73954	4.98264	14.7155	5.12618e-49	1.10815e-47	6.85292e-49	TRUE	1832	CEP164
117228697	117229798	3	2	38	0	0	0	43	0	6.42626	6.66937	7.05138	1.77146e-12	9.49103e-12	5.83168e-13	TRUE	1101	CEP164
114493648	114494901	22	10	0	0	4	0	32	4	3	3.2431	5.35603	8.50687e-08	2.93079e-07	1.81223e-08	TRUE	1253	NA
114485409	114491261	119	64	81	25	44	2	264	71	1.89465	2.13775	12.2816	1.13758e-34	1.71136e-33	1.05833e-34	TRUE	5852	NA
114478067	114481042	68	34	18	5	30	0	120	35	1.77761	2.02071	7.98725	1.37987e-15	9.22138e-15	5.70262e-16	TRUE	2975	NA
114031764	114033836	1	4	42	0	0	0	47	0	6.55459	6.79769	7.34867	2.00193e-13	1.15415e-12	7.09286e-14	TRUE	2072	ZBTB16
113842266	113842867	1	0	20	1	0	0	21	1	4.39232	4.63542	4.87219	1.10369e-06	3.30642e-06	2.04145e-07	TRUE	601	NA
112122972	112125908	98	25	39	22	29	18	162	69	1.23133	1.47443	7.44382	9.78163e-14	5.77833e-13	3.57339e-14	TRUE	2936	PLET1,PTS
111323122	111323556	16	0	1	3	0	0	17	3	2.5025	2.7456	3.60255	0.000315108	0.000618991	3.82679e-05	TRUE	434	RP11-794P6.2,POU2AF1
108121674	108121810	16	16	89	21	7	8	121	36	1.74894	1.99204	7.94604	1.92564e-15	1.27064e-14	7.8578e-16	TRUE	136	ATM
104800132	104802065	15	1	0	0	1	0	16	1	4	4.2431	4.16671	3.09023e-05	7.21965e-05	4.45844e-06	TRUE	1933	NA
102667458	102668094	14	3	2	64	6	5	19	75	-1.98089	-1.73779	-5.24242	1.58482e-07	5.28486e-07	3.26822e-08	TRUE	636	MMP1,WTAPP1
102661170	102662104	20	12	1	289	6	1	33	296	-3.16506	-2.92196	-14.2629	3.72753e-46	7.5492e-45	4.66853e-46	TRUE	934	MMP1,WTAPP1
102180787	102182338	128	15	5	0	11	0	148	11	3.75002	3.99312	12.4539	1.33096e-35	2.06047e-34	1.27422e-35	TRUE	1551	NA
102160357	102161173	573	4	0	2	0	0	577	2	8.17243	8.41553	24.0832	3.75264e-128	2.44964e-126	1.51489e-127	TRUE	816	NA
86648431	86648837	15	1	0	1	0	0	16	1	4	4.2431	4.16671	3.09023e-05	7.21965e-05	4.45844e-06	TRUE	406	PRSS23
81267259	81267529	7	21	32	42	47	55	60	144	-1.26303	-1.01993	-4.82817	1.37797e-06	4.00112e-06	2.47434e-07	TRUE	270	RP11-664H7.2
79699969	79700662	18	0	0	1	0	1	18	2	3.16993	3.41303	4.10483	4.04607e-05	9.41297e-05	5.81702e-06	TRUE	693	RP11-885L14.1
78919985	78920334	92	0	1	0	0	1	93	1	6.53916	6.78226	10.3413	4.58236e-25	4.89091e-24	3.0246e-25	TRUE	349	TENM4
76903778	76904413	79	15	2	2	1	1	96	4	4.58496	4.82806	10.4939	9.21604e-26	1.01264e-24	6.26233e-26	TRUE	635	MYO7A
73071372	73072027	2	2	26	0	0	2	30	2	3.90689	4.14999	5.67107	1.41905e-08	5.34576e-08	3.3038e-09	TRUE	655	ARHGEF17
72473184	72478201	66	4	2	0	0	0	72	0	7.16993	7.41303	8.91562	4.85103e-19	3.96863e-18	2.4452e-19	TRUE	5017	Y_RNA,ARAP1,STARD10
72113726	72114037	12	1	0	0	0	1	13	1	3.70044	3.94354	3.67665	0.000236316	0.000469266	2.89545e-05	TRUE	311	CLPB
71906658	71906955	1	0	0	4	19	12	1	35	-5.12928	-4.88618	-5.83535	5.36771e-09	2.09019e-08	1.2926e-09	TRUE	297	FOLR1,RP11-807H22.7
71070109	71074417	56	4	11	0	3	0	71	3	4.56478	4.80788	9.0184	1.90859e-19	1.58909e-18	9.82711e-20	TRUE	4308	NA
70261488	70261981	73	1	0	4	0	0	74	4	4.20945	4.45255	9.06802	1.21196e-19	1.01903e-18	6.30184e-20	TRUE	493	CTTN
70257873	70258993	1	1	27	2	0	0	29	2	3.85798	4.10108	5.55694	2.74544e-08	1.00327e-07	6.20019e-09	TRUE	1120	CTTN
70007027	70007391	2	4	63	0	0	0	69	0	7.10852	7.35162	8.74819	2.16793e-18	1.71981e-17	1.05891e-18	TRUE	364	ANO1
68810161	68811921	0	1	21	0	2	0	22	2	3.45943	3.70253	4.68212	2.83926e-06	7.94456e-06	4.90772e-07	TRUE	1760	NA
67799748	67800444	0	0	0	17	1	3	0	21	-5.39232	-5.14922	-4.55113	5.33597e-06	1.4344e-05	8.85894e-07	TRUE	696	NDUFS8
67436112	67437342	91	59	59	10	72	2	209	84	1.31504	1.55814	8.80634	1.29295e-18	1.04106e-17	6.43805e-19	TRUE	1230	ALDH3B2
67351933	67352713	34	36	3	128	21	28	73	177	-1.27778	-1.03468	-5.41642	6.08045e-08	2.10994e-07	1.30482e-08	TRUE	780	GSTP1
67232099	67232331	0	0	0	7	4	2	0	13	-4.70044	-4.45734	-3.49449	0.000474961	0.00088526	5.45939e-05	TRUE	232	TMEM134
67201690	67201944	0	0	0	14	3	1	0	18	-5.16993	-4.92682	-4.18994	2.79025e-05	6.77152e-05	4.13444e-06	TRUE	254	RPS6KB2,AP003419.16
67200067	67200871	5	0	0	30	9	10	5	49	-3.29278	-3.04968	-5.92416	3.13906e-09	1.25968e-08	7.79e-10	TRUE	804	RPS6KB2,AP003419.16
66460166	66461729	30	5	0	0	3	4	35	7	2.32193	2.56503	4.98269	6.27052e-07	1.94623e-06	1.18614e-07	TRUE	1563	SPTBN2
66453169	66453585	0	35	0	1	3	0	35	4	3.12928	3.37238	5.69573	1.22845e-08	4.63449e-08	2.86476e-09	TRUE	416	SPTBN2
66332205	66332435	1	23	0	0	1	2	24	3	3	3.2431	4.63846	3.51014e-06	9.77224e-06	6.04243e-07	TRUE	230	CTSF
66052905	66053206	0	1	0	14	1	7	1	22	-4.45943	-4.21633	-4.48354	7.3416e-06	1.96179e-05	1.21266e-06	TRUE	301	YIF1A
65838627	65840804	1	0	508	0	0	1	509	1	8.99152	9.23462	21.5367	7.0558e-103	3.57974e-101	2.21376e-102	TRUE	2177	PACS1
65793884	65797569	30	1	8	0	2	0	39	2	4.2854	4.5285	6.60783	3.90003e-11	1.87503e-10	1.15898e-11	TRUE	3685	CATSPER1
65687431	65688443	5	20	5	52	7	18	30	77	-1.3599	-1.1168	-3.80152	0.000143809	0.000302313	1.86954e-05	TRUE	1012	DRAP1
65623130	65623530	5	5	0	28	9	6	10	43	-2.10434	-1.86124	-4.16149	3.16173e-05	7.37515e-05	4.56089e-06	TRUE	400	CFL1,SNX32
65602132	65602604	14	3	4	2	0	2	21	4	2.39232	2.63542	3.91742	8.95033e-05	0.000196827	1.21707e-05	TRUE	472	CFL1,SNX32
65421336	65421657	72	0	0	1	1	0	72	2	5.16993	5.41303	9.20685	3.35833e-20	2.91619e-19	1.80262e-20	TRUE	321	RELA
65107192	65108285	0	23	2	1	1	0	25	2	3.64386	3.88696	5.07496	3.8758e-07	1.21236e-06	7.49346e-08	TRUE	1093	DPF2
64941646	64942745	1	1	14	0	2	0	16	2	3	3.2431	3.78729	0.000152301	0.000318593	1.96829e-05	TRUE	1099	AP003068.18,PGAM1P8
64844221	64844793	3	42	1	0	0	0	46	0	6.52356	6.76666	7.2759	3.44116e-13	1.94813e-12	1.19827e-13	TRUE	572	CDCA5
64465847	64473403	61	0	4	0	6	1	65	7	3.21501	3.45811	7.84192	4.43696e-15	2.87371e-14	1.77714e-15	TRUE	7556	NRXN2
64361489	64364641	77	11	7	3	0	368	95	371	-1.96542	-1.72232	-11.587	4.79633e-31	6.40771e-30	3.96261e-31	TRUE	3152	SLC22A12
64087239	64088375	9	7	0	34	10	9	16	53	-1.72792	-1.48482	-3.93417	8.34835e-05	0.000184644	1.14186e-05	TRUE	1136	PRDX5
63881649	63882288	15	7	1	4	4	56	23	64	-1.47644	-1.23334	-3.75094	0.000176175	0.000367348	2.27173e-05	TRUE	639	FLRT1,MACROD1
63008915	63010932	34	0	2	0	0	1	36	1	5.16993	5.41303	6.51023	7.50381e-11	3.53807e-10	2.18661e-11	TRUE	2017	CCND2P1,SLC22A10
62603690	62609324	363	49	33	26	56	38	445	120	1.89077	2.13387	15.9271	4.10883e-57	1.06034e-55	6.55725e-57	TRUE	5634	RNU2-2P,WDR74
62532652	62532878	2	0	0	13	6	4	2	23	-3.52356	-3.28046	-4.19474	2.73188e-05	6.64607e-05	4.10884e-06	TRUE	226	POLR2G
62458783	62460178	2	0	0	21	2	1	2	24	-3.58496	-3.34186	-4.31896	1.56766e-05	3.86899e-05	2.39234e-06	TRUE	1395	HNRNPUL2-BSCL2,BSCL2
62400917	62402395	3	4	0	27	10	0	7	37	-2.4021	-2.159	-4.25263	2.11274e-05	5.16574e-05	3.19456e-06	TRUE	1478	GANAB
62398208	62398549	2	0	3	21	1	7	5	29	-2.53605	-2.29295	-3.90677	9.35393e-05	0.000205612	1.27149e-05	TRUE	341	GANAB
62396844	62397904	10	2	21	27	292	3	33	322	-3.28652	-3.04342	-15.1718	5.43848e-52	1.27148e-50	7.86299e-52	TRUE	1060	GANAB
62393298	62394174	4	3	5	49	8	0	12	57	-2.24793	-2.00483	-5.0341	4.80106e-07	1.4999e-06	9.27556e-08	TRUE	876	GANAB
62189802	62190563	2	0	0	18	0	1	2	19	-3.24793	-3.00483	-3.66307	0.000249206	0.000493253	3.04974e-05	TRUE	761	SCGB1A1,CTD-2531D15.4
62183094	62189747	10	0	2	31	15	0	12	46	-1.9386	-1.6955	-4.03518	5.45604e-05	0.000125872	7.57929e-06	TRUE	6653	SCGB1A1,CTD-2531D15.4
61574843	61577530	117	0	1	2	0	0	118	2	5.88264	6.12574	11.7887	4.46182e-32	6.17657e-31	3.81967e-32	TRUE	2687	FADS1,FADS2
61471703	61473541	5	0	17	0	0	2	22	2	3.45943	3.70253	4.68212	2.83926e-06	7.94456e-06	4.90772e-07	TRUE	1838	DAGLA
61300448	61301455	3	3	47	0	0	2	53	2	4.72792	4.97102	7.83164	4.81565e-15	3.07394e-14	1.90076e-15	TRUE	1007	SYT7
61264365	61265355	131	62	61	21	25	0	254	46	2.46512	2.70822	13.825	1.80193e-43	3.42172e-42	2.11604e-43	TRUE	990	RP11-286N22.10
61131954	61133214	17	0	41	3	1	0	58	4	3.85798	4.10108	7.8587	3.88133e-15	2.51576e-14	1.55527e-15	TRUE	1260	TMEM138
61039511	61040532	380	126	307	21	22	2	813	45	4.17526	4.41836	30.0034	8.874e-198	9.35439e-196	5.78488e-197	TRUE	1021	VWCE
60875449	60875634	4	7	2	0	0	0	13	0	4.70044	4.94354	3.87567	0.000106332	0.000229165	1.39056e-05	TRUE	185	CD5
57563991	57564615	21	0	0	4	0	1	21	5	2.07039	2.31349	3.63618	0.000276712	0.000545326	3.37181e-05	TRUE	624	CTNND1
56953712	56957244	19	3	3	0	3	1	25	4	2.64386	2.88696	4.4825	7.37724e-06	1.96973e-05	1.21789e-06	TRUE	3532	LRRC55
55015620	55020896	434	114	86	34	89	12	634	135	2.23152	2.47462	20.7826	6.22269e-96	2.96069e-94	1.83093e-95	TRUE	5276	NA
55011649	55011837	8	3	1	0	0	1	12	1	3.58496	3.82806	3.49828	0.000468268	0.000877417	5.41281e-05	TRUE	188	NA
54999211	55001083	44	11	10	3	7	2	65	12	2.43741	2.68051	6.95538	3.51606e-12	1.82928e-11	1.13106e-12	TRUE	1872	NA
54984828	54985686	16	1	2	1	0	0	19	1	4.24793	4.49103	4.60378	4.14893e-06	1.1513e-05	6.92987e-07	TRUE	858	NA
54958575	54958904	20	2	7	3	2	0	29	5	2.53605	2.77915	4.73516	2.18879e-06	6.29147e-06	3.83175e-07	TRUE	329	NA
54945894	54947308	44	7	2	4	0	0	53	4	3.72792	3.97102	7.43989	1.00768e-13	5.95153e-13	3.6805e-14	TRUE	1414	NA
54933188	54933758	84	4	8	4	8	0	96	12	3	3.2431	9.27693	1.74433e-20	1.5287e-19	9.45367e-21	TRUE	570	NA
54911886	54928118	472	111	95	51	74	14	678	139	2.2862	2.5293	21.7594	5.63198e-105	2.95278e-103	1.82604e-104	TRUE	16232	NA
54910195	54911228	7	13	0	2	2	0	20	4	2.32193	2.56503	3.76656	0.000165511	0.000345536	2.13632e-05	TRUE	1033	NA
51569736	51593063	21712	3999	3905	1701	7889	1660	29616	11250	1.39645	1.63955	108.827	0	0	0	TRUE	23327	NA
51242028	51242603	12	3	3	0	0	0	18	0	5.16993	5.41303	4.60342	4.15601e-06	1.13563e-05	6.92987e-07	TRUE	575	NA
50767216	50767454	9	7	4	0	5	0	20	5	2	2.2431	3.4828	0.000496191	0.000922064	5.70128e-05	TRUE	238	NA
50758795	50758964	68	9	12	6	16	3	89	25	1.83188	2.07498	6.99724	2.61052e-12	1.38202e-11	8.54661e-13	TRUE	169	NA
50753080	50753286	29	4	17	2	11	3	50	16	1.64386	1.88696	4.92737	8.33445e-07	2.51424e-06	1.55484e-07	TRUE	206	NA
50749186	50752956	190	62	56	30	60	19	308	109	1.4986	1.7417	11.5758	5.46562e-31	7.29858e-30	4.51354e-31	TRUE	3770	NA
50747420	50747976	193	85	48	13	40	24	326	77	2.08194	2.32504	14.3695	8.04576e-47	1.65532e-45	1.02367e-46	TRUE	556	NA
50737642	50743245	867	168	163	55	197	67	1198	319	1.909	2.1521	26.2732	3.88005e-152	3.14537e-150	1.94514e-151	TRUE	5603	NA
50735195	50737073	321	43	22	16	42	3	386	61	2.66172	2.90482	17.6677	7.43161e-70	2.45787e-68	1.51998e-69	TRUE	1878	NA
50729511	50729884	79	13	19	2	11	10	111	23	2.27085	2.51395	8.77407	1.72323e-18	1.37416e-17	8.49802e-19	TRUE	373	NA
50714206	50716918	200	96	47	11	63	32	343	106	1.69414	1.93724	13.1346	2.0854e-39	3.60021e-38	2.22642e-39	TRUE	2712	NA
50700310	50700586	34	18	36	3	9	1	88	13	2.75899	3.00209	8.57257	1.01197e-17	7.70914e-17	4.76743e-18	TRUE	276	NA
50676954	50677766	42	23	10	2	7	2	75	11	2.76939	3.01249	7.92719	2.24156e-15	1.47845e-14	9.14292e-16	TRUE	812	NA
50670838	50673770	98	28	18	7	13	16	144	36	2	2.2431	9.34536	9.15737e-21	8.16933e-20	5.05202e-21	TRUE	2932	NA
50650062	50650326	195	28	31	4	32	19	254	55	2.20732	2.45043	13.0804	4.25938e-39	7.28798e-38	4.50569e-39	TRUE	264	NA
50645835	50647538	52	23	30	8	5	0	105	13	3.01381	3.25691	9.72007	2.47622e-22	2.36993e-21	1.4656e-22	TRUE	1703	NA
50619243	50621294	14	2	4	0	1	0	20	1	4.32193	4.56503	4.74003	2.13684e-06	6.15163e-06	3.7993e-07	TRUE	2051	NA
50534470	50535038	28	3	5	1	4	1	36	6	2.58496	2.82806	5.32332	1.01888e-07	3.42847e-07	2.11985e-08	TRUE	568	NA
50495643	50498209	15	3	1	2	0	1	19	3	2.66297	2.90607	3.92062	8.83224e-05	0.000194403	1.20181e-05	TRUE	2566	NA
50392372	50396998	48	13	8	5	4	2	69	11	2.64909	2.89219	7.45364	9.07998e-14	5.37129e-13	3.32168e-14	TRUE	4626	NA
50338520	50341248	25	10	7	1	5	2	42	8	2.39232	2.63542	5.54006	3.02361e-08	1.08154e-07	6.68837e-09	TRUE	2728	NA
48932380	48963937	19669	2285	1946	593	2177	316	23900	3086	2.9532	3.1963	145.479	0	0	0	TRUE	31557	NA
48896383	48896666	100	21	39	5	26	7	160	38	2.074	2.3171	10.0462	9.54695e-24	9.73358e-23	6.01938e-24	TRUE	283	NA
48890974	48892624	81	23	17	9	12	3	121	24	2.3339	2.577	9.28848	1.56503e-20	1.37197e-19	8.48443e-21	TRUE	1650	NA
48884872	48890738	855	220	196	72	361	49	1271	482	1.39886	1.64196	22.5555	1.18646e-112	6.74181e-111	4.16922e-112	TRUE	5866	NA
48883960	48884189	23	12	7	8	5	1	42	14	1.58496	1.82806	4.41994	9.87298e-06	2.536e-05	1.56829e-06	TRUE	229	NA
48868598	48868774	27	3	15	0	7	0	45	7	2.6845	2.9276	6.05577	1.39744e-09	5.84978e-09	3.61733e-10	TRUE	176	NA
48852131	48852470	33	14	14	3	6	0	61	9	2.76081	3.00391	7.13939	9.37474e-13	5.15896e-12	3.19037e-13	TRUE	339	NA
48849338	48849778	81	6	20	20	21	9	107	50	1.09761	1.34071	5.62996	1.80256e-08	6.64287e-08	4.10804e-09	TRUE	440	NA
48838760	48838945	88	31	28	5	8	16	147	29	2.34169	2.58479	10.255	1.12379e-24	1.1863e-23	7.33622e-25	TRUE	185	NA
48831559	48833341	113	27	16	10	48	13	156	71	1.13566	1.37876	6.94488	3.78782e-12	1.96896e-11	1.21763e-12	TRUE	1782	NA
48815548	48818850	397	91	197	51	87	42	685	180	1.92811	2.17121	19.9769	8.75474e-89	3.85778e-87	2.3857e-88	TRUE	3302	NA
48814001	48814320	36	3	4	0	4	0	43	4	3.42626	3.66937	6.52459	6.81861e-11	3.22596e-10	1.9945e-11	TRUE	319	NA
48812473	48812632	15	3	5	0	4	0	23	4	2.52356	2.76666	4.20711	2.58661e-05	6.29832e-05	3.89385e-06	TRUE	159	NA
48811306	48811935	42	6	17	1	10	1	65	12	2.43741	2.68051	6.95538	3.51606e-12	1.82928e-11	1.13106e-12	TRUE	629	NA
48800109	48800885	7	2	4	1	0	0	13	1	3.70044	3.94354	3.67665	0.000236316	0.000469266	2.89545e-05	TRUE	776	NA
48790405	48792605	45	13	18	0	11	2	76	13	2.54749	2.79059	7.68185	1.5681e-14	9.69527e-14	5.99568e-15	TRUE	2200	NA
48680282	48682702	10	2	1	3	78	0	13	81	-2.63941	-2.39631	-6.70241	2.05014e-11	1.00691e-10	6.22686e-12	TRUE	2420	NA
48145415	48146752	0	2	37	2	0	0	39	2	4.2854	4.5285	6.60783	3.90003e-11	1.87503e-10	1.15898e-11	TRUE	1337	PTPRJ
47776155	47786909	7	9	8	1	0	1	24	2	3.58496	3.82806	4.94732	7.52435e-07	2.27469e-06	1.40513e-07	TRUE	10754	FNBP4
47397184	47399944	0	0	2	14	1	6	2	21	-3.39232	-3.14922	-3.93636	8.27254e-05	0.000183008	1.13158e-05	TRUE	2760	SPI1
46269877	46270149	26	1	1	0	0	0	28	0	5.80735	6.05046	5.74646	9.11313e-09	3.48721e-08	2.1368e-09	TRUE	272	NA
45789539	45791239	36	2	0	2	0	0	38	2	4.24793	4.49103	6.51073	7.47877e-11	3.5324e-10	2.18241e-11	TRUE	1700	NA
45772976	45774610	106	1	0	2	0	0	107	2	5.74147	5.98457	11.2387	2.63185e-29	3.32825e-28	2.05649e-29	TRUE	1634	CTD-2210P24.3
45095192	45095561	5	13	0	1	0	0	18	1	4.16993	4.41303	4.46308	8.07891e-06	2.08676e-05	1.28853e-06	TRUE	369	NA
43899294	43902373	18	0	3	0	0	1	21	1	4.39232	4.63542	4.87219	1.10369e-06	3.30642e-06	2.04145e-07	TRUE	3079	RP11-613D13.5,ALKBH3
35993288	35997611	33	2	3	0	0	0	38	0	6.24793	6.49103	6.65399	2.85251e-11	1.38503e-10	8.50978e-12	TRUE	4323	RP5-916O11.2,LDLRAD3
34963347	34963479	1	0	164	0	1	0	165	1	7.36632	7.60942	13.3907	6.85362e-41	1.2265e-39	7.58482e-41	TRUE	132	MIR1343,PDHX
34228242	34229503	5	55	48	0	2	1	108	3	5.16993	5.41303	11.276	1.72319e-29	2.19591e-28	1.35798e-29	TRUE	1261	ABTB2
34118771	34119289	1	2	0	14	4	5	3	23	-2.9386	-2.6955	-3.81445	0.000136487	0.000287193	1.77573e-05	TRUE	518	CAPRIN1
33738958	33744624	10	37	1	99	60	0	48	159	-1.72792	-1.48482	-6.8142	9.4789e-12	4.75651e-11	2.94149e-12	TRUE	5666	CD59
27382464	27383816	14	0	2	1	0	0	16	1	4	4.2431	4.16671	3.09023e-05	7.21965e-05	4.45844e-06	TRUE	1352	CCDC34
25852735	25853389	1	0	2	0	710	0	3	710	-7.88671	-7.64361	-25.4961	2.17532e-143	1.64289e-141	1.01599e-142	TRUE	654	NA
18195190	18195864	17	0	2	0	1	0	19	1	4.24793	4.49103	4.60378	4.14893e-06	1.1513e-05	6.92987e-07	TRUE	674	MRGPRX4,RP11-113D6.6
17802741	17803466	0	2	32	0	0	2	34	2	4.08746	4.33056	6.10593	1.02202e-09	4.29453e-09	2.65299e-10	TRUE	725	KCNC1
17793964	17794985	75	1	1	0	0	0	77	0	7.26679	7.50989	9.18499	4.11547e-20	3.55451e-19	2.19054e-20	TRUE	1021	KCNC1
17578587	17578875	4	0	8	0	0	1	12	1	3.58496	3.82806	3.49828	0.000468268	0.000877417	5.41281e-05	TRUE	288	OTOG
10521191	10522839	0	1	19	0	1	0	20	1	4.32193	4.56503	4.74003	2.13684e-06	6.15163e-06	3.7993e-07	TRUE	1648	AMPD3
7647312	7651921	39	0	0	4	0	1	39	5	2.96347	3.20657	5.88343	4.01855e-09	1.60141e-08	9.90332e-10	TRUE	4609	PPFIBP2
5516705	5520067	28	0	0	1	1	0	28	2	3.80735	4.05046	5.4404	5.31597e-08	1.88367e-07	1.16392e-08	TRUE	3362	HBG2,HBE1,AC104389.28
3952955	3954603	13	0	9	0	0	1	22	1	4.45943	4.70253	5.00055	5.71671e-07	1.7825e-06	1.10146e-07	TRUE	1648	STIM1
3025950	3029222	68	2	0	4	0	1	70	5	3.80735	4.05046	8.60204	7.83126e-18	6.02042e-17	3.72263e-18	TRUE	3272	CARS
2992698	2993414	1	0	0	10	6	6	1	22	-4.45943	-4.21633	-4.48354	7.3416e-06	1.96179e-05	1.21266e-06	TRUE	716	NAP1L4
2760771	2762503	3	12	0	0	1	1	15	2	2.90689	3.14999	3.61968	0.00029497	0.000580598	3.58765e-05	TRUE	1732	KCNQ1
2492900	2493439	7	7	7	0	2	0	21	2	3.39232	3.63542	4.54409	5.51729e-06	1.47928e-05	9.13696e-07	TRUE	539	KCNQ1
2461706	2462611	9	0	22	2	0	1	31	3	3.36923	3.61233	5.50794	3.63061e-08	1.29757e-07	8.0234e-09	TRUE	905	NA
2451771	2451936	26	2	6	0	2	0	34	2	4.08746	4.33056	6.10593	1.02202e-09	4.29453e-09	2.65299e-10	TRUE	165	NA
2449866	2450983	322	48	36	0	21	18	406	39	3.37993	3.62303	19.955	1.35572e-88	5.96518e-87	3.68895e-88	TRUE	1117	NA
2417856	2418139	3	5	0	29	6	4	8	39	-2.2854	-2.0423	-4.21443	2.50407e-05	6.10306e-05	3.7739e-06	TRUE	283	CD81
2416642	2417162	0	10	1	31	9	1	11	41	-1.89812	-1.65502	-3.74479	0.000180542	0.000376427	2.32787e-05	TRUE	520	CD81
2208467	2208876	459	131	82	16	97	10436	672	10549	-3.9725	-3.7294	-94.4937	0	0	0	TRUE	409	NA
2084558	2087226	580	307	87	1	32	3	974	36	4.75785	5.00095	33.6009	1.62664e-247	2.09164e-245	1.2935e-246	TRUE	2668	NA
2083981	2084116	117	76	19	0	94	0	212	94	1.17333	1.41643	8.26312	1.41917e-16	1.0097e-15	6.24409e-17	TRUE	135	NA
2080203	2083896	4178	2329	1031	54	3233	0	7538	3287	1.19741	1.44051	49.9094	0	0	0	TRUE	3693	NA
2076386	2077927	3035	2852	1008	263	3737	0	6895	4000	0.785551	1.02865	36.6077	2.15674e-293	3.16946e-291	1.96003e-292	TRUE	1541	NA
2075728	2076299	1140	1019	361	160	1057	0	2520	1217	1.05009	1.29319	26.5731	1.38919e-155	1.15118e-153	7.11905e-155	TRUE	571	NA
1961081	1961635	26	2	3	4	7	0	31	11	1.49476	1.73787	3.66678	0.000245622	0.000486384	3.00767e-05	TRUE	554	NA
1905713	1907625	1367	117	111	26	171	2	1595	199	3.00272	3.24582	37.8282	0	0	0	TRUE	1912	LSP1
1881543	1883010	35	10	10	0	0	1	55	1	5.78136	6.02446	8.05544	7.91947e-16	5.37796e-15	3.32277e-16	TRUE	1467	LSP1
1780280	1785143	16	11	13	173	12	8	40	193	-2.27053	-2.02743	-9.33107	1.04808e-20	9.28887e-20	5.74436e-21	TRUE	4863	CTSD,AC068580.6,AC068580.5,RP11-295K3.1
1778686	1780246	11	4	2	68	7	4	17	79	-2.21632	-1.97322	-5.86509	4.48886e-09	1.78835e-08	1.10594e-09	TRUE	1560	CTSD,RP11-295K3.1
1775289	1776216	2	13	1	64	2	11	16	77	-2.26679	-2.02369	-5.88676	3.93831e-09	1.56985e-08	9.70816e-10	TRUE	927	CTSD,RP11-295K3.1
1774805	1775283	17	13	4	109	17	18	34	144	-2.08246	-1.83936	-7.55455	4.203e-14	2.52434e-13	1.56108e-14	TRUE	478	CTSD,RP11-295K3.1
1757054	1764207	84	34	35	20	43	4	153	67	1.1913	1.4344	7.08669	1.37361e-12	7.42077e-12	4.5891e-13	TRUE	7153	IFITM10
1752133	1753173	54	15	68	16	44	0	137	60	1.19114	1.43424	6.70536	2.00915e-11	9.87754e-11	6.1084e-12	TRUE	1040	NA
1510255	1517133	111	12	0	2	6	1	123	9	3.77259	4.01569	11.3731	5.69472e-30	7.37988e-29	4.56382e-30	TRUE	6878	MOB2
1212759	1213133	368	50	54	25	83	61	472	169	1.48176	1.72486	14.233	5.71783e-46	1.15097e-44	7.11777e-46	TRUE	374	MUC5AC
569654	1018683	2316	1123	290	621	430	269	3729	1320	1.49825	1.74135	40.2754	0	0	0	TRUE	449029	IRF7,SCT,AP006621.5,AP006621.1,AP006621.6,CEND1,SLC25A22,RPLP2,SNORA52,AP006621.8,EFCAB4A,POLR2L,RP11-1391J7.1,RNU6-1025P,AP006477.1,PHRF1,CDHR5,DRD4,RP11-754B17.1,EPS8L2,TMEM80,AP006621.9,TALDO1,PDDC1,PIDD,PNPLA2,CD151,TSPAN4,CHID1,AP2A2,MUC6,DEAF1
547178	547423	2083	1	0	0	1	0	2084	1	11.0251	11.2682	37.3819	7.69023e-306	1.16454e-303	7.20168e-305	TRUE	245	LRRC56
521920	524032	30	3	0	0	6	0	33	6	2.45943	2.70253	4.97757	6.43867e-07	1.95013e-06	1.20593e-07	TRUE	2112	NA
498498	499028	4	1	0	18	10	8	5	36	-2.848	-2.6049	-4.68478	2.80263e-06	7.85162e-06	4.85532e-07	TRUE	530	RNH1
366166	366613	42	0	1	0	0	1	43	1	5.42626	5.66937	7.12823	1.01666e-12	5.58543e-12	3.42903e-13	TRUE	447	NA
133257740	133258525	29	18	4	7	10	10	51	27	0.917538	1.16064	3.47145	0.000517653	0.000961258	5.94455e-05	TRUE	785	POLE
133040796	133040977	17	2	6	0	0	5	25	5	2.32193	2.56503	4.21114	2.54081e-05	6.18981e-05	3.82739e-06	TRUE	181	NA
132956282	132957005	6	11	2	0	0	0	19	0	5.24793	5.49103	4.73331	2.20889e-06	6.27069e-06	3.83175e-07	TRUE	723	NA
132873604	132876178	665	92	112	32	377	5	869	414	1.06973	1.31283	15.7871	3.82029e-56	9.68282e-55	5.98798e-56	TRUE	2574	GALNT9
132844392	132844872	26	18	1	1	0	0	45	1	5.49185	5.73495	7.29312	3.02858e-13	1.72767e-12	1.0679e-13	TRUE	480	GALNT9
132528657	132530138	35	4	0	2	4	2	39	8	2.2854	2.5285	5.21774	1.81118e-07	6.03195e-07	3.71368e-08	TRUE	1481	EP400
132167659	132167928	15	4	0	1	0	0	19	1	4.24793	4.49103	4.60378	4.14893e-06	1.1513e-05	6.92987e-07	TRUE	269	NA
132024070	132024373	7	3	2	0	0	0	12	0	4.58496	4.82806	3.71015	0.00020714	0.000422089	2.55459e-05	TRUE	303	NA
131879899	131883977	300	69	41	15	79	20	410	114	1.84659	2.08969	15.0865	1.98812e-51	4.57282e-50	2.82789e-51	TRUE	4078	NA
131721396	131722878	42	0	0	0	8	7	42	15	1.48543	1.72853	4.25199	2.11882e-05	5.17934e-05	3.20297e-06	TRUE	1482	NA
131683412	131684146	56	15	8	2	2	1	79	5	3.98185	4.22495	9.24808	2.28556e-20	1.99832e-19	1.23543e-20	TRUE	734	RP11-638F5.1
131248763	131250153	311	75	66	26	20	0	452	46	3.29662	3.53972	20.8701	1.00079e-96	4.77688e-95	2.95409e-96	TRUE	1390	NA
131164249	131165010	50	0	1	0	1	3	51	4	3.67243	3.91553	7.26571	3.71083e-13	2.08753e-12	1.29095e-13	TRUE	761	RP11-662M24.2,RIMBP2
131066421	131069151	31	15	0	2	2	4	46	8	2.52356	2.76666	5.94975	2.68554e-09	1.09724e-08	6.78502e-10	TRUE	2730	RIMBP2
130988721	130989784	323	0	3	0	0	1	326	1	8.34873	8.59183	17.9255	7.46194e-72	2.54696e-70	1.57508e-71	TRUE	1063	RIMBP2
130539418	130539987	52	10	14	8	2	0	76	10	2.926	3.1691	8.16996	3.0849e-16	2.15853e-15	1.33471e-16	TRUE	569	NA
129870886	129874189	686	208	76	53	93	4	970	150	2.69302	2.93612	28.1563	2.00611e-174	1.83016e-172	1.13179e-173	TRUE	3303	TMEM132D
129639722	129641048	46	1	1	0	0	0	48	0	6.58496	6.82806	7.42046	1.16717e-13	6.85279e-13	4.21546e-14	TRUE	1326	TMEM132D
129123268	129123617	22	3	2	0	0	1	27	1	4.75489	4.99799	5.59392	2.21996e-08	8.15538e-08	5.03626e-09	TRUE	349	TMEM132C
128865909	128868769	83	2	0	0	0	4	85	4	4.40939	4.65249	9.80925	1.02729e-22	1.00578e-21	6.21987e-23	TRUE	2860	TMEM132C
128817748	128818546	21	14	5	0	0	0	40	0	6.32193	6.56503	6.8167	9.3153e-12	4.70767e-11	2.89121e-12	TRUE	798	TMEM132C
128603887	128604571	15	5	5	2	0	0	25	2	3.64386	3.88696	5.07496	3.8758e-07	1.21236e-06	7.49346e-08	TRUE	684	RP13-653N12.2
126811452	126812137	13	4	3	0	3	0	20	3	2.73697	2.98007	4.07234	4.65431e-05	0.00010801	6.67795e-06	TRUE	685	NA
125155933	125157496	167	57	26	5	12	0	250	17	3.87832	4.12142	16.339	5.21e-60	1.43381e-58	8.86685e-60	TRUE	1563	NA
124935292	124935883	139	0	0	11	0	1	139	12	3.53398	3.77708	11.8518	2.10508e-32	2.93315e-31	1.8139e-32	TRUE	591	NCOR2
124915440	124916779	148	34	22	14	101	0	204	115	0.826935	1.07004	6.50224	7.91351e-11	3.72712e-10	2.3049e-11	TRUE	1339	NCOR2
124914928	124915403	3	21	7	0	10	1	31	11	1.49476	1.73787	3.66678	0.000245622	0.000486384	3.00767e-05	TRUE	475	NCOR2
124848252	124856629	43	4	4	13	3	4	51	20	1.3505	1.5936	4.42191	9.78344e-06	2.51322e-05	1.55421e-06	TRUE	8377	NCOR2
124837962	124839016	2	0	0	2	21	1	2	24	-3.58496	-3.34186	-4.31896	1.56766e-05	3.86899e-05	2.39234e-06	TRUE	1054	NCOR2
122508469	122508833	17	2	0	1	0	0	19	1	4.24793	4.49103	4.60378	4.14893e-06	1.1513e-05	6.92987e-07	TRUE	364	NA
122255572	122256734	18	3	0	3	0	0	21	3	2.80735	3.05046	4.21969	2.44643e-05	5.96695e-05	3.68853e-06	TRUE	1162	SETD1B
121157527	121157962	40	0	0	2	1	0	40	3	3.73697	3.98007	6.46794	9.93479e-11	4.59781e-10	2.8429e-11	TRUE	435	UNC119B
120607480	120608268	23	0	1	3	1	0	24	4	2.58496	2.82806	4.34648	1.38342e-05	3.53705e-05	2.18612e-06	TRUE	788	GCN1L1
119594413	119594864	137	1	2	0	1	0	140	1	7.12928	7.37238	12.4515	1.37307e-35	2.12345e-34	1.31249e-35	TRUE	451	SRRM4
119012920	119014756	123	59	39	22	24	65	221	111	0.993487	1.23659	7.59864	2.99254e-14	1.82339e-13	1.12761e-14	TRUE	1836	NA
118229801	118232383	38	1	1	3	0	0	40	3	3.73697	3.98007	6.46794	9.93479e-11	4.59781e-10	2.8429e-11	TRUE	2582	KSR2
117880979	117887810	61	2	2	0	1	3	65	4	4.02237	4.26547	8.40989	4.10381e-17	3.02732e-16	1.87214e-17	TRUE	6831	NOS1
117870987	117873000	112	53	63	30	2	0	228	32	2.83289	3.07599	13.9585	2.79387e-44	5.41916e-43	3.35128e-44	TRUE	2013	NOS1
115540369	115540736	2	0	2	39	0	0	4	39	-3.2854	-3.0423	-5.27915	1.29785e-07	4.34492e-07	2.68635e-08	TRUE	367	NA
114752793	114753790	4	1	7	0	0	0	12	0	4.58496	4.82806	3.71015	0.00020714	0.000422089	2.55459e-05	TRUE	997	NA
112457272	112458521	0	0	0	1	56	2	0	59	-6.88264	-6.63954	-7.59756	3.01772e-14	1.8378e-13	1.13617e-14	TRUE	1249	ERP29
112281830	112286595	8	4	1	1	0	0	13	1	3.70044	3.94354	3.67665	0.000236316	0.000469266	2.89545e-05	TRUE	4765	MAPKAPK5
111744822	111745759	0	0	380	0	1	1	380	2	7.56986	7.81296	20.1419	3.17242e-90	1.4296e-88	8.83514e-90	TRUE	937	CUX2
111484612	111485542	7	0	54	0	0	1	61	1	5.93074	6.17384	8.47165	2.4194e-17	1.80982e-16	1.11837e-17	TRUE	930	CUX2
111352000	111353572	7	24	2	2	5	4	33	11	1.58496	1.82806	3.91785	8.93406e-05	0.00019652	1.21522e-05	TRUE	1572	MYL2
111351066	111351853	19	5	0	2	1	2	24	5	2.26303	2.50613	4.07268	4.64755e-05	0.0001079	6.67189e-06	TRUE	787	MYL2
110251388	110252120	44	12	4	0	2	0	60	2	4.90689	5.14999	8.36917	5.80274e-17	4.22987e-16	2.61549e-17	TRUE	732	TRPV4
110107543	110108673	3	0	24	0	0	1	27	1	4.75489	4.99799	5.59392	2.21996e-08	8.15538e-08	5.03626e-09	TRUE	1130	NA
110099355	110100354	156	36	5	13	8	0	197	21	3.22973	3.47283	13.6753	1.42629e-42	2.66265e-41	1.64662e-42	TRUE	999	NA
109454956	109455105	684	0	2	5	1	0	686	6	6.8371	7.0802	27.8449	1.24164e-170	1.11568e-168	6.89954e-170	TRUE	149	SVOP
109167075	109167924	18	4	1	0	69	0	23	69	-1.58496	-1.34186	-4.15846	3.20394e-05	7.4704e-05	4.61961e-06	TRUE	849	NA
108757416	108757559	29	0	8	3	2	0	37	5	2.88753	3.13063	5.66897	1.43655e-08	5.40724e-08	3.3437e-09	TRUE	143	NA
108351484	108354452	34	5	0	0	2	0	39	2	4.2854	4.5285	6.60783	3.90003e-11	1.87503e-10	1.15898e-11	TRUE	2968	NA
107856358	107857171	32	3	2	2	0	0	37	2	4.20945	4.45255	6.41206	1.43568e-10	6.61148e-10	4.08673e-11	TRUE	813	BTBD11
105988345	105993467	14	15	0	0	1	1	29	2	3.85798	4.10108	5.55694	2.74544e-08	1.00327e-07	6.20019e-09	TRUE	5122	NA
101796675	101799721	13	13	0	2	5	0	26	7	1.89308	2.13619	3.85245	0.000116941	0.000247137	1.52833e-05	TRUE	3046	ARL1
95365314	95388011	84	25	0	12	10	8	109	30	1.86129	2.10439	7.81349	5.56257e-15	3.54805e-14	2.19416e-15	TRUE	22697	NDUFA12
91539937	91550930	24	13	3	93	4	8	40	105	-1.39232	-1.14922	-4.54251	5.55892e-06	1.48837e-05	9.20425e-07	TRUE	10993	DCN
88439307	88440779	2	1	0	3	20	0	3	23	-2.9386	-2.6955	-3.81445	0.000136487	0.000287193	1.77573e-05	TRUE	1472	C12orf29
79867395	79870379	28	7	0	4	4	0	35	8	2.12928	2.37238	4.76491	1.88936e-06	5.45101e-06	3.37098e-07	TRUE	2984	RP1-78O14.1
66563009	66563784	280	0	0	3	0	1	280	4	6.12928	6.37238	18.1004	3.1661e-73	1.11644e-71	6.90424e-73	TRUE	775	TMBIM4,TMBIM4
65137047	65138763	14	3	0	0	2	0	17	2	3.08746	3.33056	3.94882	7.85362e-05	0.000174089	1.07507e-05	TRUE	1716	GNS
62997470	62997493	0	162	38	46	0	4	200	50	2	2.2431	11.0136	3.28504e-28	3.9821e-27	2.46258e-28	TRUE	23	RP11-631N16.2,MIRLET7I
58473613	58475930	10	6	0	1	0	0	16	1	4	4.2431	4.16671	3.09023e-05	7.21965e-05	4.45844e-06	TRUE	2317	NA
57589657	57589961	0	0	0	8	5	5	0	18	-5.16993	-4.92682	-4.18994	2.79025e-05	6.77152e-05	4.13444e-06	TRUE	304	LRP1
57588386	57588896	0	1	0	3	3	10	1	16	-4	-3.7569	-3.68927	0.000224902	0.000448152	2.77032e-05	TRUE	510	LRP1
57535189	57537516	6	0	2	10	0	29	8	39	-2.2854	-2.0423	-4.21443	2.50407e-05	6.10306e-05	3.7739e-06	TRUE	2327	LRP1
57492640	57493580	2	0	2	27	4	0	4	31	-2.9542	-2.7111	-4.44202	8.91173e-06	2.2969e-05	1.42025e-06	TRUE	940	STAT6
57033892	57036596	24	16	4	73	35	29	44	137	-1.6386	-1.3955	-6.03746	1.56555e-09	6.44808e-09	3.98758e-10	TRUE	2704	ATP5B
56705087	56709682	4	5	2	39	12	5	11	56	-2.34792	-2.10482	-5.14863	2.62401e-07	8.48007e-07	5.24418e-08	TRUE	4595	RP11-977G19.10,RP11-977G19.11,CNPY2
56121019	56122141	23	17	3	125	27	12	43	164	-1.93129	-1.68819	-7.59591	3.05626e-14	1.85994e-13	1.15021e-14	TRUE	1122	CD63
56120005	56120986	45	40	6	174	39	18	91	231	-1.34395	-1.10085	-6.50842	7.59463e-11	3.57806e-10	2.21272e-11	TRUE	981	CD63
56119301	56119994	31	32	10	148	33	20	73	201	-1.46123	-1.21813	-6.5827	4.61973e-11	2.21426e-10	1.36933e-11	TRUE	693	CD63
54921251	54922481	0	23	0	0	1	1	23	2	3.52356	3.76666	4.81644	1.46139e-06	4.23656e-06	2.61727e-07	TRUE	1230	NCKAP1L
54797424	54798255	12	8	1	58	6	3	21	67	-1.67377	-1.43067	-4.30224	1.69083e-05	4.14571e-05	2.56376e-06	TRUE	831	ITGA5,RP11-753H16.3,RP11-753H16.5
54058954	54059133	19	19	2	7	3	4	40	14	1.51457	1.75767	4.19823	2.69014e-05	6.54774e-05	4.04904e-06	TRUE	179	ATP5G2
53714120	53714816	97	0	0	2	0	1	97	3	5.01495	5.25805	10.663	1.51662e-26	1.72161e-25	1.06466e-26	TRUE	696	AAAS
53206584	53208352	29	0	1	4	4	2	30	10	1.58496	1.82806	3.73553	0.000187322	0.000390428	2.41446e-05	TRUE	1768	KRT4
52911700	52911947	3	1	0	23	3	0	4	26	-2.70044	-2.45734	-3.85304	0.000116659	0.000246584	1.52475e-05	TRUE	247	KRT5
52910596	52911476	1	1	0	31	11	7	2	49	-4.61471	-4.37161	-6.75349	1.4433e-11	7.2019e-11	4.45338e-12	TRUE	880	KRT5
52864343	52884415	137	5	0	16	5	8	142	29	2.29177	2.53487	9.97029	2.05625e-23	2.06748e-22	1.27855e-23	TRUE	20072	KRT6C,KRT6A
52646055	52680277	53	43	4	5	8	21	100	34	1.55639	1.79949	6.74685	1.51088e-11	7.52714e-11	4.65488e-12	TRUE	34222	KRT121P,RP11-845M18.7,KRT81,KRT86
51722257	51723487	32	3	0	1	0	0	35	1	5.12928	5.37238	6.416	1.39902e-10	6.45211e-10	3.98668e-11	TRUE	1230	CELA1
51452842	51453532	1	1	0	23	0	2	2	25	-3.64386	-3.40076	-4.44016	8.98933e-06	2.3162e-05	1.43225e-06	TRUE	690	LETMD1
51447019	51447940	70	0	0	2	2	2	70	6	3.54432	3.78742	8.41853	3.81227e-17	2.81295e-16	1.73957e-17	TRUE	921	LETMD1
51138225	51139124	1	1	33	0	0	1	35	1	5.12928	5.37238	6.416	1.39902e-10	6.45211e-10	3.98668e-11	TRUE	899	DIP2B
50278294	50279390	1	0	39	0	7	0	40	7	2.51457	2.75767	5.53876	3.04614e-08	1.08947e-07	6.73741e-09	TRUE	1096	FAIM2
50271985	50272300	80	97	7	24	656	637	184	1317	-2.83948	-2.59638	-28.285	5.28683e-176	4.8678e-174	3.01031e-175	TRUE	315	FAIM2
50170894	50174867	22	0	0	1	1	0	22	2	3.45943	3.70253	4.68212	2.83926e-06	7.94456e-06	4.90772e-07	TRUE	3973	NA
49525081	49580615	109	27	24	32	28	17	160	77	1.05514	1.29824	6.71568	1.87188e-11	9.20574e-11	5.69295e-12	TRUE	55534	TUBA1B,Y_RNA,TUBA1A,RP11-386G11.10
48340880	48342517	104	2	0	0	3	0	106	3	5.14296	5.38606	11.1676	5.87725e-29	7.31151e-28	4.52153e-29	TRUE	1637	NA
48322078	48322474	0	0	1	85	0	2	1	87	-6.44294	-6.19984	-9.29696	1.4452e-20	1.27895e-19	7.90917e-21	TRUE	396	VDR
46087877	46090592	63	0	1	4	1	0	64	5	3.67807	3.92117	8.14299	3.85633e-16	2.66609e-15	1.64875e-16	TRUE	2715	NA
38357265	38362785	181	23	26	5	25	2	230	32	2.84549	3.08859	14.0463	8.11905e-45	1.59452e-43	9.86072e-45	TRUE	5520	NA
38307105	38308471	4	1	12	0	2	0	17	2	3.08746	3.33056	3.94882	7.85362e-05	0.000174089	1.07507e-05	TRUE	1366	NA
38300566	38306077	40	18	13	3	12	0	71	15	2.24286	2.48596	6.97287	3.10535e-12	1.62012e-11	1.00191e-12	TRUE	5511	NA
38273024	38274567	18	2	12	0	3	0	32	3	3.41504	3.65814	5.62223	1.88513e-08	6.94415e-08	4.29303e-09	TRUE	1543	NA
38244316	38247282	46	17	15	2	3	6	78	11	2.82597	3.06907	8.15567	3.47261e-16	2.42554e-15	1.49999e-16	TRUE	2966	NA
38232280	38232967	24	1	4	4	0	1	29	5	2.53605	2.77915	4.73516	2.18879e-06	6.29147e-06	3.83175e-07	TRUE	687	NA
38227431	38230316	23	4	11	1	2	3	38	6	2.66297	2.90607	5.54459	2.94641e-08	1.07526e-07	6.64309e-09	TRUE	2885	NA
38215438	38216128	13	4	6	0	0	0	23	0	5.52356	5.76666	5.2141	1.84713e-07	6.07536e-07	3.71368e-08	TRUE	690	NA
38201189	38203669	50	17	9	4	6	2	76	12	2.66297	2.90607	7.84124	4.46117e-15	2.88877e-14	1.78645e-15	TRUE	2480	NA
38166142	38168023	66	10	25	3	11	2	101	16	2.65821	2.90131	9.03203	1.6851e-19	1.41326e-18	8.73981e-20	TRUE	1881	NA
38135183	38137408	103	22	20	10	28	0	145	38	1.93198	2.17508	9.20121	3.53949e-20	3.07037e-19	1.89876e-20	TRUE	2225	NA
38126972	38127183	52	14	30	4	4	26	96	34	1.4975	1.7406	6.45978	1.04857e-10	4.84674e-10	2.99729e-11	TRUE	211	NA
38089193	38126405	6174	1412	1182	1451	837	262	8768	2550	1.78175	2.02485	68.3757	0	0	0	TRUE	37212	NA
38087979	38088945	24	12	9	4	2	0	45	6	2.90689	3.14999	6.26947	3.62282e-10	1.60184e-09	9.90598e-11	TRUE	966	NA
38085426	38086276	30	4	7	1	13	1	41	15	1.45066	1.69376	4.14144	3.45127e-05	8.043e-05	4.9739e-06	TRUE	850	NA
38065524	38073500	815	151	119	57	117	18	1085	192	2.49852	2.74162	28.7592	6.95557e-182	6.60823e-180	4.08662e-181	TRUE	7976	NA
38062792	38062959	77	30	32	5	23	6	139	34	2.03148	2.27458	9.25989	2.04652e-20	1.79037e-19	1.10719e-20	TRUE	167	NA
38050675	38050830	238	56	63	19	60	54	357	133	1.4245	1.6676	12.0866	1.243e-33	1.81061e-32	1.1197e-33	TRUE	155	NA
38049681	38049959	87	36	42	7	29	1	165	37	2.15687	2.39997	10.4162	2.09188e-25	2.26351e-24	1.39978e-25	TRUE	278	NA
38033217	38036943	819	174	137	58	134	21	1130	213	2.4074	2.6505	28.8257	1.02312e-182	9.8141e-181	6.06917e-182	TRUE	3726	NA
38029859	38030207	14	3	2	0	0	2	19	2	3.24793	3.49103	4.25578	2.08318e-05	5.09911e-05	3.15013e-06	TRUE	348	NA
38028887	38029696	255	62	83	20	34	15	400	69	2.53533	2.77843	17.5837	3.28561e-69	1.0771e-67	6.66094e-69	TRUE	809	NA
38016887	38017241	223	27	21	21	60	3	271	84	1.68983	1.93293	11.6577	2.09744e-31	2.83768e-30	1.75486e-31	TRUE	354	NA
38012348	38013504	37	12	16	2	12	0	65	14	2.21501	2.45811	6.62892	3.38147e-11	1.63032e-10	1.00813e-11	TRUE	1156	NA
38002634	38009467	5155	749	1338	243	887	275	7242	1405	2.36582	2.60892	72.3553	0	0	0	TRUE	6833	NA
38000180	38000267	130	16	6	5	10	0	152	15	3.34104	3.58414	12.1604	5.04861e-34	7.43754e-33	4.59947e-34	TRUE	87	NA
37996445	37999835	1041	215	207	102	204	99	1463	405	1.85294	2.09604	28.5539	2.51477e-179	2.35913e-177	1.45892e-178	TRUE	3390	NA
37994569	37996257	1245	6052	108	44	1306	13	7405	1363	2.44171	2.68481	74.3097	0	0	0	TRUE	1688	NA
34852648	34854262	668	99	69	39	71	8	836	118	2.82472	3.06782	26.6954	5.32463e-157	4.44942e-155	2.75158e-156	TRUE	1614	NA
34848572	34849223	145	48	13	10	10	0	206	20	3.36457	3.60767	14.1916	1.03215e-45	2.0679e-44	1.27882e-45	TRUE	651	NA
34848049	34848359	683	535	74	39	67	7	1292	113	3.51521	3.75831	36.0715	6.35569e-285	9.07191e-283	5.61019e-284	TRUE	310	NA
34844627	34848048	4093	652	451	185	458	75	5196	718	2.85535	3.09845	66.8652	0	0	0	TRUE	3421	NA
34840458	34841207	29	17	12	2	15	1	58	18	1.68806	1.93116	5.38981	7.05331e-08	2.44384e-07	1.5113e-08	TRUE	749	NA
34838932	34839008	1340	113	92	38	120	13	1545	171	3.17554	3.41864	38.0559	0	0	0	TRUE	76	NA
34831157	34838489	5678	982	967	447	1191	160	7627	1798	2.08472	2.32782	69.5616	0	0	0	TRUE	7332	NA
34802533	34808967	38	15	21	3	19	0	74	22	1.75002	1.99312	6.21625	5.09183e-10	2.20176e-09	1.3616e-10	TRUE	6434	NA
34718978	34719866	11	0	2	0	1	0	13	1	3.70044	3.94354	3.67665	0.000236316	0.000469266	2.89545e-05	TRUE	888	NA
34702925	34704469	24	8	6	0	1	0	38	1	5.24793	5.49103	6.69391	2.17285e-11	1.06551e-10	6.58439e-12	TRUE	1544	NA
34644919	34646019	211	12	13	12	29	0	236	41	2.52509	2.76819	13.4804	2.04087e-41	3.71012e-40	2.29299e-41	TRUE	1100	NA
34468356	34469174	51	2	5	1	3	0	58	4	3.85798	4.10108	7.8587	3.88133e-15	2.51576e-14	1.55527e-15	TRUE	818	NA
21649342	21651528	1	0	16	0	1	0	17	1	4.08746	4.33056	4.31755	1.57774e-05	3.88615e-05	2.39899e-06	TRUE	2186	RECQL
12035856	12036101	30	36	7	10	19	9	73	38	0.941897	1.185	4.22255	2.41552e-05	5.89493e-05	3.6455e-06	TRUE	245	ETV6
12026121	12026271	29	29	9	11	13	12	67	36	0.896164	1.13926	3.92012	8.85033e-05	0.000194722	1.20418e-05	TRUE	150	ETV6
12023138	12023867	101	121	17	35	22	19	239	76	1.65294	1.89604	10.8077	3.16575e-27	3.6819e-26	2.27694e-27	TRUE	729	ETV6
12019714	12019864	25	30	3	4	13	6	58	23	1.33442	1.57752	4.68106	2.85392e-06	7.97622e-06	4.9326e-07	TRUE	150	ETV6
12014671	12015000	57	38	9	14	15	25	104	54	0.945552	1.18865	5.05235	4.36418e-07	1.36427e-06	8.43682e-08	TRUE	329	ETV6
11323739	11324543	183	1	0	0	0	1	184	1	7.52356	7.76666	14.0449	8.27597e-45	1.62213e-43	1.00315e-44	TRUE	804	RP11-785H5.1,RP11-785H5.2,PRR4,TAS2R14
10977697	10978034	0	18	3	0	0	1	21	1	4.39232	4.63542	4.87219	1.10369e-06	3.30642e-06	2.04145e-07	TRUE	337	TAS2R10,PRR4
9258834	9260229	1	4	0	31	0	6	5	37	-2.88753	-2.64442	-4.78856	1.67985e-06	4.86277e-06	3.00706e-07	TRUE	1395	A2M
9243014	9243829	0	3	0	25	1	0	3	26	-3.11548	-2.87238	-4.19127	2.77399e-05	6.74495e-05	4.13444e-06	TRUE	815	A2M
9230379	9242988	13	6	4	119	1	9	23	129	-2.48767	-2.24456	-8.13378	4.16095e-16	2.87537e-15	1.77816e-16	TRUE	12609	A2M
9229417	9230018	7	7	0	57	0	2	14	59	-2.07529	-1.83219	-4.82276	1.41585e-06	4.11072e-06	2.54213e-07	TRUE	601	A2M
9227270	9229399	5	2	0	29	2	0	7	31	-2.14684	-1.90374	-3.58759	0.000333744	0.000655145	4.0515e-05	TRUE	2129	A2M
9223084	9225374	4	7	0	77	6	0	11	83	-2.91561	-2.67251	-7.21302	5.47232e-13	3.06746e-12	1.89696e-13	TRUE	2290	A2M
9220354	9220820	0	0	3	49	0	6	3	55	-4.1964	-3.9533	-6.95682	3.48036e-12	1.81134e-11	1.12016e-12	TRUE	466	A2M-AS1,A2M
7253744	7265498	31	5	4	12	4	2	40	18	1.152	1.3951	3.5483	0.000387728	0.000760468	4.70283e-05	TRUE	11754	C1RL,C1RL-AS1
6982747	6983585	10	0	11	1	1	0	21	2	3.39232	3.63542	4.54409	5.51729e-06	1.47928e-05	9.13696e-07	TRUE	838	RPL13P5,SPSB2,LRRC23
6908861	6910022	12	0	1	1	0	0	13	1	3.70044	3.94354	3.67665	0.000236316	0.000469266	2.89545e-05	TRUE	1161	CD4
6859142	6859933	4	4	0	27	8	4	8	39	-2.2854	-2.0423	-4.21443	2.50407e-05	6.10306e-05	3.7739e-06	TRUE	791	MLF2
6858056	6859058	4	0	0	14	10	11	4	35	-3.12928	-2.88618	-4.87457	1.09046e-06	3.27303e-06	2.02408e-07	TRUE	1002	MLF2
6635681	6637199	51	1	6	2	0	1	58	3	4.27302	4.51612	8.05347	8.04783e-16	5.45767e-15	3.37509e-16	TRUE	1518	NCAPD2
6464986	6471261	22	7	2	0	1	0	31	1	4.9542	5.1973	6.02141	1.72903e-09	7.11308e-09	4.39488e-10	TRUE	6275	SCNN1A
6426364	6427110	0	1	16	0	0	1	17	1	4.08746	4.33056	4.31755	1.57774e-05	3.88615e-05	2.39899e-06	TRUE	746	PLEKHG6
6309624	6334652	127	13	0	20	4	8	140	32	2.12928	2.37238	9.52984	1.57527e-21	1.45897e-20	9.02244e-22	TRUE	25028	CD9
6155778	6156036	1	0	0	38	0	2	1	40	-5.32193	-5.07883	-6.27132	3.58004e-10	1.58316e-09	9.79046e-11	TRUE	258	VWF
6038693	6040374	84	15	0	1	4	0	99	5	4.30743	4.55053	10.5389	5.71863e-26	6.32548e-25	3.91176e-26	TRUE	1681	ANO2
6030909	6032596	12	1	5	0	0	0	18	0	5.16993	5.41303	4.60342	4.15601e-06	1.13563e-05	6.92987e-07	TRUE	1687	ANO2
5941960	5942771	37	1	0	0	1	0	38	1	5.24793	5.49103	6.69391	2.17285e-11	1.06551e-10	6.58439e-12	TRUE	811	ANO2
4887928	4888292	11	0	85863	0	7	0	85874	7	13.5826	13.8257	189.024	0	0	0	TRUE	364	GALNT8
1949737	1950866	0	2	14	0	2	0	16	2	3	3.2431	3.78729	0.000152301	0.000318593	1.96829e-05	TRUE	1129	CACNA2D4
1910357	1911049	1	15	0	0	0	2	16	2	3	3.2431	3.78729	0.000152301	0.000318593	1.96829e-05	TRUE	692	CACNA2D4
1025324	1026025	117	21	18	15	22	24	156	61	1.35466	1.59777	7.74833	9.31074e-15	5.84508e-14	3.61467e-15	TRUE	701	RAD52
323724	325195	1	1	28	0	0	0	30	0	5.90689	6.14999	5.94262	2.80511e-09	1.13629e-08	6.96876e-10	TRUE	1471	SLC6A12
114931980	114932486	1	15	2	0	0	0	18	0	5.16993	5.41303	4.60342	4.15601e-06	1.13563e-05	6.92987e-07	TRUE	506	NA
114866376	114866961	24	0	6	0	2	0	30	2	3.90689	4.14999	5.67107	1.41905e-08	5.34576e-08	3.3038e-09	TRUE	585	RASA3
114561623	114562262	22	14	7	1	11	0	43	12	1.8413	2.0844	4.87781	1.07272e-06	3.22058e-06	1.99155e-07	TRUE	639	GAS6
114530079	114535309	1	6	0	33	4	6	7	43	-2.61891	-2.37581	-4.85885	1.18068e-06	3.43177e-06	2.12215e-07	TRUE	5230	GAS6-AS1,GAS6
114267942	114268510	42	0	1	1	16	0	43	17	1.3388	1.5819	4.03868	5.37524e-05	0.000124046	7.57929e-06	TRUE	568	TFDP1
114092867	114097993	25	2	5	8	0	0	32	8	2	2.2431	4.40544	1.0557e-05	2.71099e-05	1.67652e-06	TRUE	5126	ADPRHL1
113568794	113570336	9	1	14	0	2	0	24	2	3.58496	3.82806	4.94732	7.52435e-07	2.27469e-06	1.40513e-07	TRUE	1542	MCF2L
113014676	113018544	11	5	0	0	1	0	16	1	4	4.2431	4.16671	3.09023e-05	7.21965e-05	4.45844e-06	TRUE	3868	NA
113012575	113012785	21	17	8	0	8	0	46	8	2.52356	2.76666	5.94975	2.68554e-09	1.09724e-08	6.78502e-10	TRUE	210	NA
112967063	112971371	84	35	15	6	55	2	134	63	1.08881	1.33191	6.26856	3.64407e-10	1.61075e-09	9.96111e-11	TRUE	4308	LINC01043
112888203	112891419	72	0	0	1	2	0	72	3	4.58496	4.82806	9.08797	1.00907e-19	8.5701e-19	5.2976e-20	TRUE	3216	NA
112180324	112180829	2	21	0	0	1	0	23	1	4.52356	4.76666	5.12539	2.96927e-07	9.57873e-07	5.91626e-08	TRUE	505	NA
111130132	111130725	4	0	0	59	2	2	4	63	-3.97728	-3.73418	-7.30509	2.77073e-13	1.5827e-12	9.78666e-14	TRUE	593	COL4A2
110866128	110866364	7	14	0	0	2	1	21	3	2.80735	3.05046	4.21969	2.44643e-05	5.96695e-05	3.68853e-06	TRUE	236	COL4A1
108819836	108824388	21	2	1	0	0	1	24	1	4.58496	4.82806	5.24694	1.54647e-07	5.1636e-07	3.19021e-08	TRUE	4552	NA
100347027	100348850	185	1	0	0	1	0	186	1	7.53916	7.78226	14.1112	3.23953e-45	6.42992e-44	3.97635e-45	TRUE	1823	CLYBL
99695145	99695758	3	1	0	0	55	0	4	55	-3.78136	-3.53826	-6.69077	2.22006e-11	1.08741e-10	6.72415e-12	TRUE	613	DOCK9
99452614	99457282	5	52	0	1	2	1	57	4	3.83289	4.07599	7.77674	7.442e-15	4.73621e-14	2.92862e-15	TRUE	4668	DOCK9
99023952	99024750	0	18	0	0	1	1	18	2	3.16993	3.41303	4.10483	4.04607e-05	9.41297e-05	5.81702e-06	TRUE	798	FARP1
96010185	96010972	1	0	0	0	11	4	1	15	-3.90689	-3.66379	-3.54025	0.000399751	0.000783043	4.72705e-05	TRUE	787	NA
87315961	87317701	13	2	0	1	0	0	15	1	3.90689	4.14999	4.01005	6.07047e-05	0.00013514	8.34696e-06	TRUE	1740	NA
72248970	72249723	572	9	1	10	2	6	582	18	5.01495	5.25805	26.1189	2.22247e-150	1.76802e-148	1.09337e-149	TRUE	753	H3F3BP1,DACH1
62729199	62731103	78	0	2	0	3	0	80	3	4.73697	4.98007	9.62428	6.31458e-22	5.94623e-21	3.67723e-22	TRUE	1904	NA
58209118	58211206	435	5	0	0	3	0	440	3	7.1964	7.4395	22.0175	1.95801e-107	1.0659e-105	6.59166e-107	TRUE	2088	PCDH17
54182189	54185502	1	0	18	0	0	2	19	2	3.24793	3.49103	4.25578	2.08318e-05	5.09911e-05	3.15013e-06	TRUE	3313	NA
52980088	52981032	91	0	2	0	2	17	93	19	2.29123	2.53433	8.06777	7.15945e-16	4.87516e-15	3.01486e-16	TRUE	944	THSD1
46942033	46943604	5	2	23	2	1	0	30	3	3.32193	3.56503	5.39143	6.9899e-08	2.42313e-07	1.49789e-08	TRUE	1571	KIAA0226L,PPP1R2P4
45911312	45911521	43	86	20	42	25	13	149	80	0.89724	1.14034	5.8504	4.90393e-09	1.95215e-08	1.20724e-09	TRUE	209	TPT1
43597755	43598417	1	1	72	0	0	0	74	0	7.20945	7.45255	9.02476	1.80082e-19	1.50419e-18	9.27483e-20	TRUE	662	DNAJC15
43491680	43528159	44	12	1	5	5	3	57	13	2.13245	2.37555	6.08555	1.16096e-09	4.87043e-09	3.01194e-10	TRUE	36479	ZDHHC4P1,EPSTI1
38143881	38145538	0	0	2	25	0	7	2	32	-4	-3.7569	-5.21741	1.81442e-07	6.04039e-07	3.71368e-08	TRUE	1657	POSTN
36742289	36745277	12	2	0	0	1	0	14	1	3.80735	4.05046	3.84695	0.000119599	0.000252316	1.5581e-05	TRUE	2988	SOHLH2,CCDC169-SOHLH2
32848962	32850074	17	2	0	0	4	0	19	4	2.24793	2.49103	3.61129	0.000304678	0.000598936	3.70304e-05	TRUE	1112	FRY
30065212	30066527	167	30	36	15	33	9	233	57	2.0313	2.2744	11.9882	4.09466e-33	5.87552e-32	3.6335e-33	TRUE	1315	MTUS2
27890736	27895118	9	1	2	0	0	0	12	0	4.58496	4.82806	3.71015	0.00020714	0.000422089	2.55459e-05	TRUE	4382	AL159977.1
24930382	24931560	79	12	25	18	7	2	116	27	2.10309	2.34619	8.61788	6.82058e-18	5.25088e-17	3.24721e-18	TRUE	1178	NA
24131471	24132693	149	23	56	0	8	4	228	12	4.24793	4.49103	15.948	2.94245e-57	7.63298e-56	4.72034e-57	TRUE	1222	NA
24067660	24068371	25	0	1	0	1	0	26	1	4.70044	4.94354	5.48102	4.22871e-08	1.50799e-07	9.3128e-09	TRUE	711	NA
23508145	23508204	5	10	0	0	2	0	15	2	2.90689	3.14999	3.61968	0.00029497	0.000580598	3.58765e-05	TRUE	59	NA
22464222	22465050	34	7	19	5	0	0	60	5	3.58496	3.82806	7.8224	5.18267e-15	3.3068e-14	2.04475e-15	TRUE	828	NA
20703989	20704335	19	8	8	0	4	0	35	4	3.12928	3.37238	5.69573	1.22845e-08	4.63449e-08	2.86476e-09	TRUE	346	NA
19530350	19530959	36	1	13	0	3	0	50	3	4.05889	4.30199	7.39219	1.44431e-13	8.40635e-13	5.19606e-14	TRUE	609	PHF2P2
106860889	106861288	3071	0	3	1	0	4	3074	5	9.26397	9.50707	51.9753	0	0	0	TRUE	399	NA
106042390	106044809	1434	151	168	32	134	24	1753	190	3.20575	3.44885	40.6815	0	0	0	TRUE	2419	NA
105919894	105920915	64	1	1	2	0	0	66	2	5.04439	5.28749	8.79982	1.37035e-18	1.09481e-17	6.76864e-19	TRUE	1021	MTA1
104791912	104792246	14	5	0	0	1	0	19	1	4.24793	4.49103	4.60378	4.14893e-06	1.1513e-05	6.92987e-07	TRUE	334	NA
104754860	104756323	109	9	24	1	16	1	142	18	2.97982	3.22292	11.2518	2.26977e-29	2.87524e-28	1.77808e-29	TRUE	1463	NA
104631008	104632196	310	17	62	17	80	0	389	97	2.00371	2.24681	15.3755	2.38831e-53	5.7551e-52	3.55903e-53	TRUE	1188	KIF26A
103547158	103548879	149	41	6	7	1	0	196	8	4.61471	4.85781	15.0092	6.39028e-51	1.45523e-49	8.99932e-51	TRUE	1721	NA
103546700	103547078	29	1	3	0	2	0	33	2	4.04439	4.28749	6.00026	1.97004e-09	8.08395e-09	4.99441e-10	TRUE	378	NA
103385063	103387518	315	19	0	6	0	1	334	7	5.57635	5.81945	19.8689	7.56304e-88	3.29855e-86	2.03987e-87	TRUE	2455	NA
102816307	102822167	18	2	2	6	0	0	22	6	1.87447	2.11757	3.52421	0.00042475	0.000798585	4.93762e-05	TRUE	5860	CINP
102808486	102809885	23	0	1	2	0	0	24	2	3.58496	3.82806	4.94732	7.52435e-07	2.27469e-06	1.40513e-07	TRUE	1399	ZNF839,CINP
102510750	102511037	1	0	0	10	3	3	1	16	-4	-3.7569	-3.68927	0.000224902	0.000448152	2.77032e-05	TRUE	287	RP11-1017G21.4,DYNC1H1
102468966	102470886	4	0	0	17	7	2	4	26	-2.70044	-2.45734	-3.85304	0.000116659	0.000246584	1.52475e-05	TRUE	1920	DYNC1H1
101932395	101932648	1	0	0	5	7	3	1	15	-3.90689	-3.66379	-3.54025	0.000399751	0.000783043	4.72705e-05	TRUE	253	NA
101830730	101831311	1	11	2	0	0	0	14	0	4.80735	5.05046	4.03353	5.49451e-05	0.00012462	7.57929e-06	TRUE	581	NA
101681916	101683439	4	0	15	0	2	0	19	2	3.24793	3.49103	4.25578	2.08318e-05	5.09911e-05	3.15013e-06	TRUE	1523	NA
101497080	101498370	21	1	0	0	1	2	22	3	2.87447	3.11757	4.36297	1.28307e-05	3.28568e-05	2.03112e-06	TRUE	1290	MIR543
101297266	101300449	26	6	0	1	2	0	32	3	3.41504	3.65814	5.62223	1.88513e-08	6.94415e-08	4.29303e-09	TRUE	3183	MEG3
100993093	100993274	72	8	7	0	2	41	87	43	1.01668	1.25978	4.83752	1.31472e-06	3.81895e-06	2.36169e-07	TRUE	181	WDR25
100820011	100826984	133	0	3	37	3	5	136	45	1.59561	1.83871	7.98514	1.40364e-15	9.37813e-15	5.79956e-16	TRUE	6973	WARS,RP11-638I2.8
100582620	100583179	2	0	0	1	0	874	2	875	-8.77314	-8.53004	-27.0889	1.33063e-161	1.14396e-159	7.07441e-161	TRUE	559	EVL
99400149	99404090	9	300	0	1	0	0	309	1	8.27146	8.51456	17.528	8.75879e-69	2.84632e-67	1.7602e-68	TRUE	3941	NA
97616431	97618397	28	0	0	3	3	0	28	6	2.22239	2.46549	4.35824	1.3111e-05	3.35359e-05	2.0739e-06	TRUE	1966	NA
95724499	95725469	97	14	7	5	53	2	118	60	0.975752	1.21885	5.4896	4.02836e-08	1.43904e-07	8.89919e-09	TRUE	970	CLMN
95355966	95357220	154	14	61	36	28	10	229	74	1.62975	1.87285	10.4919	9.41657e-26	1.0343e-24	6.39623e-26	TRUE	1254	NA
94828792	94829088	1	5	8	0	0	0	14	0	4.80735	5.05046	4.03353	5.49451e-05	0.00012462	7.57929e-06	TRUE	296	NA
94594915	94595924	1	0	0	20	0	4	1	24	-4.58496	-4.34186	-4.71856	2.37524e-06	6.66116e-06	4.11916e-07	TRUE	1009	IFI27L2
94213886	94214460	81	1	12	1	22	5	94	28	1.74723	1.99033	6.99968	2.56539e-12	1.35837e-11	8.40036e-13	TRUE	574	PRIMA1
93175777	93176718	20	1	9	3	0	0	30	3	3.32193	3.56503	5.39143	6.9899e-08	2.42313e-07	1.49789e-08	TRUE	941	LGMN
92754213	92757765	26	0	0	1	2	0	26	3	3.11548	3.35858	4.90071	9.54887e-07	2.87638e-06	1.77762e-07	TRUE	3552	NA
92339521	92341413	3	0	12	1	0	0	15	1	3.90689	4.14999	4.01005	6.07047e-05	0.00013514	8.34696e-06	TRUE	1892	FBLN5
91790044	91791598	2	4	23	0	1	0	29	1	4.85798	5.10108	5.81222	6.16496e-09	2.39236e-08	1.47784e-09	TRUE	1554	CCDC88C
90870823	90871162	30	44	10	22	14	4	84	40	1.07039	1.31349	4.91013	9.10183e-07	2.74518e-06	1.69766e-07	TRUE	339	RP11-471B22.2,CALM1
90870205	90870752	18	31	11	16	11	3	60	30	1	1.2431	3.97562	7.01953e-05	0.000156006	9.64761e-06	TRUE	547	RP11-471B22.2,CALM1
90254322	90254695	294	0	2	0	5	0	296	5	5.88753	6.13063	18.6703	8.63847e-78	3.2662e-76	2.01986e-77	TRUE	373	RP11-33N16.3
78173760	78176772	21	0	13	1	0	2	34	3	3.5025	3.7456	5.84456	5.07905e-09	1.97895e-08	1.22357e-09	TRUE	3012	ALKBH1,SLIRP
76045737	76045978	0	1	121	0	2	0	122	2	5.93074	6.17384	11.9807	4.48379e-33	6.42461e-32	3.97306e-33	TRUE	241	AC007182.6,FLVCR2
75068606	75070785	31	0	0	1	2	0	31	3	3.36923	3.61233	5.50794	3.63061e-08	1.29757e-07	8.0234e-09	TRUE	2179	LTBP2
74953050	74959998	13	13	2	68	9	3	28	80	-1.51457	-1.27147	-4.29487	1.74796e-05	4.28507e-05	2.64994e-06	TRUE	6948	NPC2
74946850	74947482	17	2	0	64	4	5	19	73	-1.9419	-1.6988	-5.09028	3.57543e-07	1.12276e-06	6.9433e-08	TRUE	632	MIR4709,NPC2
74641089	74645897	403	3	1	0	0	0	407	0	9.66888	9.91199	18.3816	1.84605e-75	6.72834e-74	4.15835e-75	TRUE	4808	RN7SL530P,LIN52
74217670	74218844	2	0	4	0	57	0	6	57	-3.24793	-3.00483	-6.34463	2.22955e-10	1.00791e-09	6.23305e-11	TRUE	1174	ELMSAN1
70305967	70307018	20	49	9	0	4	6	78	10	2.96347	3.20657	8.32043	8.76467e-17	6.31107e-16	3.90285e-17	TRUE	1051	NA
69735880	69736669	68	13	17	2	26	3	98	31	1.66051	1.90361	6.93916	3.94441e-12	2.04999e-11	1.26774e-12	TRUE	789	GALNT16
69409383	69411972	140	0	0	1	1	0	140	2	6.12928	6.37238	12.7989	1.66337e-37	2.71602e-36	1.67871e-37	TRUE	2589	ACTN1
69392087	69393230	38	5	1	8	2	1	44	11	2	2.2431	5.16584	2.39367e-07	7.74699e-07	4.79058e-08	TRUE	1143	ACTN1
69358944	69360465	0	2	3	19	7	10	5	36	-2.848	-2.6049	-4.68478	2.80263e-06	7.85162e-06	4.85532e-07	TRUE	1521	ACTN1
69056559	69060409	11	3	536	7	2	0	550	9	5.93336	6.17646	25.4374	9.7367e-143	7.26163e-141	4.49069e-142	TRUE	3850	RAD51B
68034436	68035676	49	3	0	5	6	6	52	17	1.61298	1.85608	4.96924	6.72166e-07	2.03522e-06	1.25855e-07	TRUE	1240	PLEKHH1
66609270	66616760	67	1	0	3	0	2	68	5	3.76553	4.00864	8.45175	2.86962e-17	2.12634e-16	1.31496e-17	TRUE	7490	NA
66284185	66285664	273	41	45	14	136	46	359	196	0.87313	1.11623	8.92638	4.40158e-19	3.62029e-18	2.23884e-19	TRUE	1479	NA
65253926	65255432	39	0	1	0	1	0	40	1	5.32193	5.56503	6.87168	6.34516e-12	3.24152e-11	2.00306e-12	TRUE	1506	SPTB
64053166	64054012	1	0	16	0	1	0	17	1	4.08746	4.33056	4.31755	1.57774e-05	3.88615e-05	2.39899e-06	TRUE	846	NA
63589876	63589987	4	3	0	3	10	19	7	32	-2.19265	-1.94954	-3.70319	0.000212908	0.00042452	2.6252e-05	TRUE	111	RP11-1112J20.1,RP11-1112J20.2
62193424	62194206	4	2	0	21	4	3	6	28	-2.22239	-1.97929	-3.49879	0.000467378	0.000877955	5.41281e-05	TRUE	782	HIF1A,HIF1A-AS2
58710674	58712109	3	1	17	2	0	0	21	2	3.39232	3.63542	4.54409	5.51729e-06	1.47928e-05	9.13696e-07	TRUE	1435	C14orf37,PSMA3
53196928	53197871	2	2	86	1	0	0	90	1	6.49185	6.73495	10.1853	2.30548e-24	2.40143e-23	1.48456e-24	TRUE	943	STYX
52541876	52543234	22	0	0	1	0	1	22	2	3.45943	3.70253	4.68212	2.83926e-06	7.94456e-06	4.90772e-07	TRUE	1358	NA
52534354	52535041	98	0	0	4	0	1	98	5	4.29278	4.53588	10.4783	1.08665e-25	1.19158e-24	7.36756e-26	TRUE	687	NID2
51312584	51314007	2	0	11	0	0	1	13	1	3.70044	3.94354	3.67665	0.000236316	0.000469266	2.89545e-05	TRUE	1423	NA
50678261	50680841	10	2	0	0	1	0	12	1	3.58496	3.82806	3.49828	0.000468268	0.000877417	5.41281e-05	TRUE	2580	SOS2
50452607	50454983	12	0	315	0	1	0	327	1	8.35315	8.59625	17.9484	4.93707e-72	1.69974e-70	1.05054e-71	TRUE	2376	C14orf182
49762958	49763830	1	19	0	0	0	2	20	2	3.32193	3.56503	4.40208	1.07216e-05	2.75101e-05	1.70002e-06	TRUE	872	NA
46286733	46286937	1	0	102	9	0	0	103	9	3.51658	3.75968	10.1859	2.29139e-24	2.38885e-23	1.47704e-24	TRUE	204	NA
44921546	44921760	9783	0	9	0	4	0	9792	4	11.2574	11.5005	79.4387	0	0	0	TRUE	214	RP11-99L13.1
43585285	43587436	11	1	2	0	0	0	14	0	4.80735	5.05046	4.03353	5.49451e-05	0.00012462	7.57929e-06	TRUE	2151	NA
39901164	39901568	0	0	0	12	1	1	0	14	-4.80735	-4.56425	-3.64523	0.000267155	0.000527695	3.25751e-05	TRUE	404	FBXO33
39644510	39645331	8	1	0	7	37	0	9	44	-2.28951	-2.04641	-4.48225	7.38597e-06	1.97144e-05	1.21911e-06	TRUE	821	RP11-407N17.4,PNN
39532528	39534169	0	1	0	15	1	0	1	16	-4	-3.7569	-3.68927	0.000224902	0.000448152	2.77032e-05	TRUE	1641	SEC23A
35801193	35802337	832	2	6	0	0	0	840	0	10.7142	10.9573	24.3556	5.06117e-131	3.38531e-129	2.09352e-130	TRUE	1144	NA
35579765	35591186	15	17	2	8	0	5	34	13	1.38702	1.63012	3.66992	0.000242626	0.000480533	2.97158e-05	TRUE	11421	PPP2R3C,FAM177A1,KIAA0391
35182065	35182549	15	12	1	1	5	3	28	9	1.63743	1.88053	3.67884	0.000234297	0.000466389	2.88412e-05	TRUE	484	CFL2
35037841	35038038	63	62	5	14	7	5	130	26	2.32193	2.56503	9.6029	7.77255e-22	7.31222e-21	4.52198e-22	TRUE	197	RPS19P3,SNX6
35001412	35003784	131	1	2	1	0	0	134	1	7.06609	7.30919	12.2103	2.73924e-34	4.06451e-33	2.51292e-34	TRUE	2372	EAPP
24607413	24607999	5	1	5	18	12	9	11	39	-1.82597	-1.58287	-3.53704	0.000404635	0.000792196	4.72705e-05	TRUE	586	PSME1
24606907	24607303	0	3	0	22	1	0	3	23	-2.9386	-2.6955	-3.81445	0.000136487	0.000287193	1.77573e-05	TRUE	396	PSME1
23863276	23893359	91	155	19	13	32	23	265	68	1.96239	2.20549	12.5466	4.15077e-36	6.48642e-35	4.01129e-36	TRUE	30083	CTD-2201G16.1,MIR208B,MYH7,MYH6
23848011	23848376	0	1	0	16	1	0	1	17	-4.08746	-3.84436	-3.83281	0.00012669	0.000266747	1.64942e-05	TRUE	365	CMTM5
23789932	23790274	4	0	30	3	0	0	34	3	3.5025	3.7456	5.84456	5.07905e-09	1.97895e-08	1.22357e-09	TRUE	342	BCL2L2-PABPN1
23447435	23448192	0	17	1	0	1	0	18	1	4.16993	4.41303	4.46308	8.07891e-06	2.08676e-05	1.28853e-06	TRUE	757	RP11-298I3.5,AJUBA
23313623	23314531	7	5	0	36	5	8	12	49	-2.02975	-1.78665	-4.3198	1.5617e-05	3.85525e-05	2.38404e-06	TRUE	908	MMP14
23310754	23311175	5	0	0	27	3	0	5	30	-2.58496	-2.34186	-4.02406	5.7203e-05	0.000127535	7.88663e-06	TRUE	421	MMP14
23286814	23287212	4	1	9	0	0	0	14	0	4.80735	5.05046	4.03353	5.49451e-05	0.00012462	7.57929e-06	TRUE	398	AL135998.1,SLC7A7
22739829	22740221	0	9	42	0	5	4	51	9	2.5025	2.7456	6.23981	4.38113e-10	1.93369e-09	1.19582e-10	TRUE	392	TRAV38-1
21793149	21794488	54	1	0	2	2	0	55	4	3.78136	4.02446	7.61016	2.73758e-14	1.67266e-13	1.03429e-14	TRUE	1339	RPGRIP1
21100693	21102328	104	0	0	1	2	0	104	3	5.11548	5.35858	11.0578	2.00969e-28	2.47026e-27	1.52603e-28	TRUE	1635	NA
20905236	20905610	0	1	15	0	0	1	16	1	4	4.2431	4.16671	3.09023e-05	7.21965e-05	4.45844e-06	TRUE	374	NA
19630037	19630259	87	19	36	1	13	2	142	16	3.14975	3.39285	11.5013	1.29927e-30	1.71427e-29	1.06013e-30	TRUE	222	CTD-2314B22.1
19045095	19045437	44	11	8	2	4	2	63	8	2.97728	3.22038	7.49196	6.78534e-14	4.06058e-13	2.50163e-14	TRUE	342	NA
19043412	19044987	106	29	60	8	23	10	195	41	2.24978	2.49288	11.5741	5.57522e-31	7.4416e-30	4.60199e-31	TRUE	1575	NA
19039091	19042916	1312	316	219	112	201	69	1847	382	2.27354	2.51664	35.8134	6.82451e-281	9.64875e-279	5.96692e-280	TRUE	3825	NA
19030779	19036812	474	77	108	39	130	18	659	187	1.81724	2.06034	18.9542	4.075e-80	1.59535e-78	9.86583e-80	TRUE	6033	NA
19028661	19028879	261	40	55	15	56	18	356	89	2	2.2431	14.6941	7.03785e-49	1.5192e-47	9.39491e-49	TRUE	218	NA
19028261	19028596	650	137	242	51	198	66	1029	315	1.70782	1.95092	22.8565	1.25994e-115	7.41355e-114	4.58463e-115	TRUE	335	NA
19026242	19026540	343	96	124	12	67	10	563	89	2.66126	2.90436	21.3358	5.28721e-101	2.64201e-99	1.63385e-100	TRUE	298	NA
19016789	19019342	2744	530	234	129	231	28	3508	388	3.17652	3.41962	57.3519	0	0	0	TRUE	2553	NA
18517712	19014224	7928	2260	1566	516	1348	524	11754	2388	2.29928	2.54238	90.8765	0	0	0	TRUE	496512	NA
102158148	102159161	389	0	2	0	0	1	391	1	8.61102	8.85413	19.3317	2.90596e-83	1.20237e-81	7.43559e-83	TRUE	1013	NA
101592130	101595115	308	0	0	2	3	0	308	5	5.94486	6.18796	19.0331	9.08085e-81	3.60239e-79	2.22777e-80	TRUE	2985	RP11-505E24.2,LRRK1
100266633	100267543	1	2	11	0	0	0	14	0	4.80735	5.05046	4.03353	5.49451e-05	0.00012462	7.57929e-06	TRUE	910	LYSMD4
99944075	99945269	30	0	1	0	2	0	31	2	3.9542	4.1973	5.78293	7.34105e-09	2.841e-08	1.75657e-09	TRUE	1194	NA
99099044	99099347	2950	0	2	0	0	2	2952	2	10.5275	10.7706	46.3561	0	0	0	TRUE	303	NA
98544031	98545935	175	82	8	48	30	2	265	80	1.72792	1.97102	11.6777	1.65708e-31	2.26036e-30	1.39729e-31	TRUE	1904	NA
92646329	92647883	6	0	16	1	3	0	22	4	2.45943	2.70253	4.06417	4.82036e-05	0.00011176	6.90975e-06	TRUE	1554	SLCO3A1
91243497	91245587	13	2	0	2	0	0	15	2	2.90689	3.14999	3.61968	0.00029497	0.000580598	3.58765e-05	TRUE	2090	RP11-387D10.2
91030727	91034604	2	1	0	19	1	2	3	22	-2.87447	-2.63137	-3.68255	0.000230917	0.000459799	2.84289e-05	TRUE	3877	IQGAP1
90774680	90775540	0	2	0	21	2	6	2	29	-3.85798	-3.61488	-4.89814	9.67473e-07	2.91164e-06	1.80033e-07	TRUE	860	CIB1
90606381	90606770	0	0	0	13	2	1	0	16	-5	-4.7569	-3.92805	8.56381e-05	0.000188926	1.16623e-05	TRUE	389	ZNF710
90347169	90347568	2	2	0	18	4	1	4	23	-2.52356	-2.28046	-3.46777	0.000524799	0.000974043	6.02249e-05	TRUE	399	ANPEP
89738239	89739542	2	93	1	2	0	3	96	5	4.26303	4.50613	10.3561	3.92763e-25	4.2132e-24	2.6055e-25	TRUE	1303	ABHD2
88798667	88798957	66	0	0	1	1	0	66	2	5.04439	5.28749	8.79982	1.37035e-18	1.09481e-17	6.76864e-19	TRUE	290	NTRK3-AS1,NTRK3
88669923	88672191	66	25	17	28	19	11	108	58	0.896907	1.14001	4.97968	6.36882e-07	1.92947e-06	1.19321e-07	TRUE	2268	NTRK3
88420274	88423556	86	92	13	35	29	19	191	83	1.20239	1.44549	7.96388	1.66721e-15	1.11267e-14	6.8477e-16	TRUE	3282	NTRK3
86810563	86815091	112	1	0	0	4	0	113	4	4.82018	5.06328	11.463	2.02457e-30	2.65599e-29	1.6425e-30	TRUE	4528	AGBL1
80736565	80737746	23	11	1	0	5	0	35	5	2.80735	3.05046	5.44759	5.10562e-08	1.8115e-07	1.12012e-08	TRUE	1181	RP11-210M15.1,ARNT2
79316381	79317055	41	27	56	0	14	0	124	14	3.14684	3.38994	10.7439	6.33366e-27	7.31214e-26	4.52192e-27	TRUE	674	RASGRF1
78158025	78158207	3	84	0	5	0	0	87	5	4.12102	4.36412	9.78586	1.29486e-22	1.25682e-21	7.77106e-23	TRUE	182	NA
77991615	77992115	62	29	16	20	15	13	107	48	1.1565	1.3996	5.81759	5.97028e-09	2.32029e-08	1.4349e-09	TRUE	500	LINGO1
75974709	75975052	1	0	1	0	22	0	2	22	-3.45943	-3.21633	-4.06728	4.75646e-05	0.000110325	6.8224e-06	TRUE	343	CSPG4
75499581	75500134	0	34	0	1	4	2	34	7	2.28011	2.52321	4.86606	1.13843e-06	3.40416e-06	2.10507e-07	TRUE	553	C15orf39
75194505	75195231	28	0	2	0	1	0	30	1	4.90689	5.14999	5.91789	3.26092e-09	1.30673e-08	8.07071e-10	TRUE	726	FAM219B
75092991	75093719	4	2	1	0	39	3	7	42	-2.58496	-2.34186	-4.76133	1.92317e-06	5.54802e-06	3.43097e-07	TRUE	728	CSK
74921496	74923940	24	1	3	0	0	1	28	1	4.80735	5.05046	5.70427	1.1684e-08	4.41352e-08	2.72748e-09	TRUE	2444	CLK3,EDC3
74587327	74589131	1	66	2	0	0	0	69	0	7.10852	7.35162	8.74819	2.16793e-18	1.71981e-17	1.05891e-18	TRUE	1804	CCDC33
74485483	74487566	5	0	2	2	32	0	7	34	-2.28011	-2.03701	-3.92842	8.55075e-05	0.000189002	1.16623e-05	TRUE	2083	STRA6
72638603	72640081	0	2	1	25	0	0	3	25	-3.05889	-2.81579	-4.06861	4.72936e-05	0.000109714	6.78458e-06	TRUE	1478	HEXA,RP11-106M3.3,RP11-106M3.2
72523578	72524932	2	46	0	0	1	0	48	1	5.58496	5.82806	7.53208	4.99386e-14	2.99511e-13	1.8511e-14	TRUE	1354	PKM
70572142	70572704	22	0	2	0	1	0	24	1	4.58496	4.82806	5.24694	1.54647e-07	5.1636e-07	3.19021e-08	TRUE	562	NA
70493033	70494913	27	0	1	0	0	1	28	1	4.80735	5.05046	5.70427	1.1684e-08	4.41352e-08	2.72748e-09	TRUE	1880	NA
70133674	70134417	1	2	13	0	0	0	16	0	5	5.2431	4.32953	1.49427e-05	3.75306e-05	2.2826e-06	TRUE	743	LINC00593
69888995	69890718	16	39	4	0	0	0	59	0	6.88264	7.12574	8.15391	3.52338e-16	2.4501e-15	1.50884e-16	TRUE	1723	RP11-279F6.3
69678071	69678671	42	4	36	4	11	2	82	17	2.27009	2.51319	7.54001	4.69948e-14	2.82139e-13	1.74479e-14	TRUE	600	PAQR5
69026904	69029584	16	3	0	1	0	0	19	1	4.24793	4.49103	4.60378	4.14893e-06	1.1513e-05	6.92987e-07	TRUE	2680	NA
67476736	67477602	4	0	57	10	4	0	61	14	2.12338	2.36648	6.28128	3.35786e-10	1.48557e-09	9.18694e-11	TRUE	866	SMAD3
67008326	67010075	15	1	83	0	0	0	99	0	7.62936	7.87246	10.2528	1.14979e-24	1.21075e-23	7.47162e-25	TRUE	1749	SMAD6
66205634	66206832	14	0	1	0	0	1	15	1	3.90689	4.14999	4.01005	6.07047e-05	0.00013514	8.34696e-06	TRUE	1198	MEGF11
65693248	65693759	13	2	0	0	1	0	15	1	3.90689	4.14999	4.01005	6.07047e-05	0.00013514	8.34696e-06	TRUE	511	IGDCC4
65375818	65378629	46	18	12	0	0	2	76	2	5.24793	5.49103	9.46662	2.89044e-21	2.6442e-20	1.63471e-21	TRUE	2811	NA
65040512	65041676	38	2	0	0	4	2	40	6	2.73697	2.98007	5.75916	8.45335e-09	3.26679e-08	2.0201e-09	TRUE	1164	RBPMS2
63685403	63687286	50	0	0	2	0	1	50	3	4.05889	4.30199	7.39219	1.44431e-13	8.40635e-13	5.19606e-14	TRUE	1883	RP11-321G12.1
63446052	63447859	13	14	9	7	4	2	36	13	1.46949	1.71259	3.91106	9.18925e-05	0.000202022	1.24928e-05	TRUE	1807	RPS27L
61978466	61978822	11926	3	1	0	0	0	11930	0	14.5423	14.7854	63.7995	0	0	0	TRUE	356	RP11-507B12.1
59972439	59974651	6	3	8	0	0	2	17	2	3.08746	3.33056	3.94882	7.85362e-05	0.000174089	1.07507e-05	TRUE	2212	BNIP2
48760259	48760717	0	0	1	18	4	1	1	23	-4.52356	-4.28046	-4.6026	4.17256e-06	1.12485e-05	6.95559e-07	TRUE	458	FBN1
48757831	48758055	0	2	0	16	1	3	2	20	-3.32193	-3.07883	-3.80173	0.000143692	0.000302141	1.86815e-05	TRUE	224	FBN1
43798877	43799817	22	2	0	0	0	1	24	1	4.58496	4.82806	5.24694	1.54647e-07	5.1636e-07	3.19021e-08	TRUE	940	TP53BP1
42357452	42358438	1	1	66	0	0	0	68	0	7.08746	7.33056	8.69135	3.58147e-18	2.80795e-17	1.73056e-18	TRUE	986	NA
41814556	41816640	50	0	0	0	4	2	50	6	3.05889	3.30199	6.74741	1.50508e-11	7.50011e-11	4.63778e-12	TRUE	2084	RPAP1
41222720	41225359	34	0	2	0	0	2	36	2	4.16993	4.41303	6.31175	2.75894e-10	1.24177e-09	7.56348e-11	TRUE	2639	DLL4
41049883	41050195	245	0	0	13	1	0	245	14	4.12928	4.37238	16.4294	1.17734e-60	3.28554e-59	2.03182e-60	TRUE	312	NA
41021764	41022131	38	25	10	20	11	6	73	37	0.980371	1.22347	4.33068	1.4865e-05	3.79766e-05	2.2826e-06	TRUE	367	RAD51
40821249	40822833	43	2	0	0	0	2	45	2	4.49185	4.73495	7.16072	8.02541e-13	4.43236e-12	2.73925e-13	TRUE	1584	RNU6-516P,RP11-111A22.1,C15orf57
40674561	40676488	49	0	0	2	4	6	49	12	2.02975	2.27285	5.49535	3.89939e-08	1.3933e-07	8.61635e-09	TRUE	1927	KNSTRN
40632105	40632712	35	2	9	93	26	16	46	135	-1.55325	-1.31015	-5.71053	1.12625e-08	4.2578e-08	2.63308e-09	TRUE	607	C15orf52
40349569	40350300	15	2	0	0	0	2	17	2	3.08746	3.33056	3.94882	7.85362e-05	0.000174089	1.07507e-05	TRUE	731	SRP14-AS1
37162053	37165041	18	0	3	2	2	0	21	4	2.39232	2.63542	3.91742	8.95033e-05	0.000196827	1.21707e-05	TRUE	2988	NA
31676257	31677727	4	6	10	0	0	0	20	0	5.32193	5.56503	4.85901	1.17975e-06	3.47735e-06	2.12089e-07	TRUE	1470	KLF13
28080225	28081560	1	26	1	0	0	0	28	0	5.80735	6.05046	5.74646	9.11313e-09	3.48721e-08	2.1368e-09	TRUE	1335	OCA2
27596122	27597306	122	75	15	20	14	69	212	103	1.04142	1.28452	7.66684	1.7628e-14	1.08788e-13	6.72757e-15	TRUE	1184	GABRG3
25331072	25331633	3	2	8	0	0	0	13	0	4.70044	4.94354	3.87567	0.000106332	0.000229165	1.39056e-05	TRUE	561	SNHG14
23685338	23685963	82	58	4	0	4	1	144	5	4.848	5.0911	12.9487	2.39061e-38	3.99756e-37	2.47215e-38	TRUE	625	GOLGA6L2
22904646	22907649	9	206	45	0	2	0	260	2	7.02237	7.26547	17.0351	4.50869e-65	1.38094e-63	8.5399e-65	TRUE	3003	CYFIP1
20490125	20490816	34	13	2	2	6	5	49	13	1.91427	2.15737	5.32158	1.02873e-07	3.46025e-07	2.13936e-08	TRUE	691	CHEK2P2
20043340	20043542	28	6	4	0	6	4	38	10	1.926	2.1691	4.70225	2.57307e-06	7.21156e-06	4.4593e-07	TRUE	202	NA
20038202	20038442	27	22	20	0	17	1	69	18	1.9386	2.1817	6.35925	2.02736e-10	9.17481e-10	5.67382e-11	TRUE	240	NA
20033484	20034418	36	8	19	5	7	1	63	13	2.27684	2.51994	6.61899	3.61654e-11	1.74295e-10	1.07786e-11	TRUE	934	NA
20025644	20025951	147	33	58	6	57	5	238	68	1.80735	2.05046	11.3554	6.96906e-30	8.98838e-29	5.55853e-30	TRUE	307	NA
20016208	20019936	333	81	109	17	52	12	523	81	2.69082	2.93392	20.667	6.86296e-95	3.23949e-93	2.00334e-94	TRUE	3728	NA
20015199	20015520	63	5	12	3	1	0	80	4	4.32193	4.56503	9.48007	2.54115e-21	2.33003e-20	1.4407e-21	TRUE	321	NA
20006814	20011062	184	49	62	22	137	2	295	161	0.873654	1.11675	8.09474	5.7385e-16	3.94813e-15	2.44157e-16	TRUE	4248	NA
20002412	20002979	297	44	59	23	56	4	400	83	2.26882	2.51192	16.6484	3.10762e-62	8.87993e-61	5.49147e-62	TRUE	567	NA
90183432	90183787	49	73	29	7	35	24	151	66	1.19401	1.43711	7.05021	1.78645e-12	9.50817e-12	5.87998e-13	TRUE	355	FAM157C,RP11-356C4.5
90095043	90096527	9	0	33	0	0	1	42	1	5.39232	5.63542	7.04399	1.8681e-12	9.92861e-12	6.13452e-13	TRUE	1484	GAS8,C16orf3
89785177	89785854	1	0	293	0	1	0	294	1	8.19967	8.44277	17.1653	4.82642e-66	1.49669e-64	9.25574e-66	TRUE	677	VPS9D1
89215267	89217737	21	10	10	0	0	0	41	0	6.35755	6.60065	6.89613	5.34371e-12	2.75659e-11	1.69446e-12	TRUE	2470	ACSF3
88713516	88717449	15	10	9	25	25	43	34	93	-1.4517	-1.2086	-4.44992	8.59008e-06	2.21486e-05	1.3697e-06	TRUE	3933	CYBA
88709913	88712606	11	3	6	61	7	0	20	68	-1.76553	-1.52243	-4.53946	5.63987e-06	1.5099e-05	9.33745e-07	TRUE	2693	CYBA
88676912	88677987	22	1	0	3	0	2	23	5	2.20163	2.44473	3.93085	8.46459e-05	0.00018716	1.15716e-05	TRUE	1075	ZC3H18
88446564	88447827	21	14	5	2	3	93	40	98	-1.29278	-1.04968	-4.07812	4.5401e-05	0.000105442	6.52067e-06	TRUE	1263	NA
88383765	88384016	9	2	2	0	0	0	13	0	4.70044	4.94354	3.87567	0.000106332	0.000229165	1.39056e-05	TRUE	251	NA
88050890	88052437	16	1	0	0	0	2	17	2	3.08746	3.33056	3.94882	7.85362e-05	0.000174089	1.07507e-05	TRUE	1547	BANP
87630874	87631265	91	16	3	17	2	0	110	19	2.53343	2.77653	9.21765	3.0368e-20	2.63968e-19	1.63242e-20	TRUE	391	NA
87502161	87584875	927	279	285	67	164	297	1491	528	1.49767	1.74077	25.4602	5.43733e-143	4.07554e-141	2.52037e-142	TRUE	82714	ZCCHC14,RP11-482M8.1
87244010	87247708	63	7	9	4	2	0	79	6	3.71882	3.96192	9.07676	1.11858e-19	9.41578e-19	5.82285e-20	TRUE	3698	RP11-899L11.1,C16orf95
86934760	86938617	146	0	1	0	1	1	147	2	6.19967	6.44277	13.0991	3.33359e-39	5.72856e-38	3.54262e-39	TRUE	3857	NA
86556271	86561666	29	1	0	2	1	0	30	3	3.32193	3.56503	5.39143	6.9899e-08	2.42313e-07	1.49789e-08	TRUE	5395	RP11-463O9.1,RP11-463O9.9
85560608	85560798	22	0	6	2	0	0	28	2	3.80735	4.05046	5.4404	5.31597e-08	1.88367e-07	1.16392e-08	TRUE	190	NA
85434010	85434648	126	11	7	14	8	0	144	22	2.71049	2.95359	10.88	1.43594e-27	1.7019e-26	1.05248e-27	TRUE	638	NA
85190097	85190873	18	3	1	2	0	0	22	2	3.45943	3.70253	4.68212	2.83926e-06	7.94456e-06	4.90772e-07	TRUE	776	NA
82408476	82409197	1	0	20	0	0	2	21	2	3.39232	3.63542	4.54409	5.51729e-06	1.47928e-05	9.13696e-07	TRUE	721	NA
81821962	81823097	865	3	0	0	1	0	868	1	9.76155	10.0047	26.6632	1.25756e-156	1.045e-154	6.46244e-156	TRUE	1135	PLCG2
81659812	81660891	130	15	15	0	28	2	160	30	2.41504	2.65814	10.8635	1.7206e-27	2.03445e-26	1.25813e-27	TRUE	1079	CMIP
81648267	81649316	354	121	58	60	97	7	533	164	1.70044	1.94354	16.4086	1.66067e-60	4.60849e-59	2.84995e-60	TRUE	1049	CMIP
80709192	80710203	38	2	2	0	0	0	42	0	6.39232	6.63542	6.97434	3.073e-12	1.61355e-11	9.91815e-13	TRUE	1011	CDYL2
75429073	75445837	21	7	2	6	2	1	30	9	1.73697	1.98007	3.94095	8.11591e-05	0.00017959	1.11056e-05	TRUE	16764	SNORA76,CFDP1
74542744	74640587	67	9	14	12	14	8	90	34	1.40439	1.64749	6.01637	1.78375e-09	7.32856e-09	4.53208e-10	TRUE	97843	RP11-572F4.1,GLG1
73281067	73282404	69	31	29	0	2	0	129	2	6.01123	6.25433	12.3074	8.26509e-35	1.24622e-33	7.70483e-35	TRUE	1337	NA
70829523	70830290	534	3	0	1	0	0	537	1	9.06878	9.31188	22.0096	2.33217e-107	1.26382e-105	7.80855e-107	TRUE	767	VAC14
70310966	70316595	3	4	0	21	6	8	7	35	-2.32193	-2.07883	-4.03823	5.38572e-05	0.000124273	7.57929e-06	TRUE	5629	AARS
69155339	69166025	407	5	3	0	1	0	415	1	8.69697	8.94007	19.8122	2.33504e-87	1.00882e-85	6.23415e-87	TRUE	10686	CHTF8,CIRH1A
68332773	68333774	2	29	0	0	0	4	31	4	2.9542	3.1973	5.23864	1.61762e-07	5.39213e-07	3.33363e-08	TRUE	1001	SLC7A6,SLC7A6OS
67999811	68001830	6	71	34	0	0	0	111	0	7.79442	8.03752	10.7715	4.69383e-27	5.43792e-26	3.35766e-27	TRUE	2019	SLC12A4
67580198	67580991	1	0	39	0	1	0	40	1	5.32193	5.56503	6.87168	6.34516e-12	3.24152e-11	2.00306e-12	TRUE	793	FAM65A
66736751	66739575	147	1	2	2	0	0	150	2	6.22882	6.47192	13.2249	6.29829e-40	1.10264e-38	6.81889e-40	TRUE	2824	NA
66655627	66656214	1	2	10	0	0	1	13	1	3.70044	3.94354	3.67665	0.000236316	0.000469266	2.89545e-05	TRUE	587	CMTM4
66429998	66431926	12	10	0	1	0	2	22	3	2.87447	3.11757	4.36297	1.28307e-05	3.28568e-05	2.03112e-06	TRUE	1928	CDH5
58115256	58116486	7	19	0	2	0	0	26	2	3.70044	3.94354	5.19957	1.9975e-07	6.48592e-07	4.00858e-08	TRUE	1230	NA
58041476	58041712	2	0	1	105	0	0	3	105	-5.12928	-4.88618	-10.1071	5.1367e-24	5.27135e-23	3.25987e-24	TRUE	236	USB1
57804560	57804783	0	2	0	32	0	1	2	33	-4.04439	-3.80129	-5.31983	1.03864e-07	3.4873e-07	2.15635e-08	TRUE	223	KIFC3
57441751	57442239	18	4	1	4	1	0	23	5	2.20163	2.44473	3.93085	8.46459e-05	0.00018716	1.15716e-05	TRUE	488	CCL17
55815431	55850088	51	12	1	8	5	3	64	16	2	2.2431	6.23023	4.65737e-10	2.05333e-09	1.26971e-10	TRUE	34657	CES1P1,CES1
52787623	52789217	84	14	69	0	8	18	167	26	2.68326	2.92636	11.6636	1.95624e-31	2.64904e-30	1.6382e-31	TRUE	1594	NA
50700824	50702766	10	2	29	0	0	0	41	0	6.35755	6.60065	6.89613	5.34371e-12	2.75659e-11	1.69446e-12	TRUE	1942	RP11-401P9.5,SNX20
50348443	50350559	35	4	0	5	1	2	39	8	2.2854	2.5285	5.21774	1.81118e-07	6.03195e-07	3.71368e-08	TRUE	2116	BRD7,ADCY7
50311762	50314128	15	1	2	0	1	0	18	1	4.16993	4.41303	4.46308	8.07891e-06	2.08676e-05	1.28853e-06	TRUE	2366	ADCY7
49746563	49747388	29	2	0	2	1	0	31	3	3.36923	3.61233	5.50794	3.63061e-08	1.29757e-07	8.0234e-09	TRUE	825	ZNF423
48936882	48944324	204	1	11	0	4	0	216	4	5.75489	5.99799	15.9667	2.1808e-57	5.68189e-56	3.51376e-57	TRUE	7442	NA
47888377	47888965	27	5	3	2	1	3	35	6	2.54432	2.78742	5.21	1.88839e-07	6.13666e-07	3.79499e-08	TRUE	588	AC140542.2,RP11-523L20.2
46949196	46949627	15	1	5	0	0	2	21	2	3.39232	3.63542	4.54409	5.51729e-06	1.47928e-05	9.13696e-07	TRUE	431	GPT2
35281562	35284845	251	24	38	18	19	8	313	45	2.79817	3.04127	16.2677	1.67383e-59	4.5685e-58	2.82522e-59	TRUE	3283	NA
35280583	35280928	44	16	5	5	4	0	65	9	2.85244	3.09554	7.47492	7.72521e-14	4.57486e-13	2.82887e-14	TRUE	345	NA
35279550	35279774	144	29	50	7	25	3	223	35	2.67162	2.91472	13.4515	3.01631e-41	5.46675e-40	3.38071e-41	TRUE	224	NA
35274910	35275116	209	61	65	14	33	29	335	76	2.14009	2.38319	14.7811	1.94062e-49	4.24744e-48	2.62667e-49	TRUE	206	NA
35272062	35272368	26	10	22	3	11	3	58	17	1.77052	2.01362	5.54022	3.02089e-08	1.0807e-07	6.68317e-09	TRUE	306	NA
35240318	35241063	242	76	60	38	98	33	378	169	1.16136	1.40446	10.9632	5.74066e-28	6.90825e-27	4.27215e-28	TRUE	745	NA
35238843	35239099	58	20	15	3	19	8	93	30	1.63227	1.87537	6.6922	2.19845e-11	1.07709e-10	6.66089e-12	TRUE	256	NA
35238217	35238388	2	2	5	2	61	0	9	63	-2.80735	-2.56425	-6.14381	8.05671e-10	3.46173e-09	2.14078e-10	TRUE	171	NA
35232422	35232792	1249	378	418	72	696	208	2045	976	1.06715	1.31025	24.1819	3.45178e-129	2.27817e-127	1.40885e-128	TRUE	370	NA
35225198	35225633	28	6	11	1	11	3	45	15	1.58496	1.82806	4.57507	4.76062e-06	1.2824e-05	7.93014e-07	TRUE	435	NA
35001319	35005052	99	7	6	0	5	0	112	5	4.48543	4.72853	11.2941	1.40257e-29	1.795e-28	1.10822e-29	TRUE	3733	NA
34960324	34961606	18	57	0	4	10	0	75	14	2.42146	2.66456	7.44739	9.52034e-14	5.6262e-13	3.47932e-14	TRUE	1282	NA
34928162	34928730	6	15	0	2	0	0	21	2	3.39232	3.63542	4.54409	5.51729e-06	1.47928e-05	9.13696e-07	TRUE	568	NA
34924851	34926750	28	3	8	1	0	3	39	4	3.2854	3.5285	6.12283	9.19293e-10	3.86994e-09	2.39238e-10	TRUE	1899	NA
33419228	33421995	50	4	0	0	3	0	54	3	4.16993	4.41303	7.73029	1.07305e-14	6.72926e-14	4.16059e-15	TRUE	2767	RP11-293B20.2
32590675	32593611	35	13	2	3	2	0	50	5	3.32193	3.56503	6.96031	3.39529e-12	1.77015e-11	1.09447e-12	TRUE	2936	NA
32558871	32559877	22	3	9	1	4	0	34	5	2.76553	3.00864	5.33411	9.60129e-08	3.30517e-07	2.04372e-08	TRUE	1006	NA
32552773	32555525	42	16	16	3	3	0	74	6	3.62449	3.86759	8.717	2.85679e-18	2.25043e-17	1.3917e-18	TRUE	2752	NA
32547627	32549408	86	4	5	4	6	0	95	10	3.24793	3.49103	9.51623	1.79576e-21	1.65907e-20	1.02599e-21	TRUE	1781	NA
32538100	32546265	218	46	26	14	22	0	290	36	3.00998	3.25308	16.1455	1.22104e-58	3.26985e-57	2.02212e-58	TRUE	8165	NA
32534109	32535312	20	6	6	0	0	0	32	0	6	6.2431	6.13071	8.74889e-10	3.72427e-09	2.28262e-10	TRUE	1203	NA
32521525	32523568	38	1	2	0	0	0	41	0	6.35755	6.60065	6.89613	5.34371e-12	2.75659e-11	1.69446e-12	TRUE	2043	NA
31895605	31897427	9	3	4	0	0	0	16	0	5	5.2431	4.32953	1.49427e-05	3.75306e-05	2.2826e-06	TRUE	1822	ZNF267
31046290	31049304	18	5	1	4	0	3	24	7	1.77761	2.02071	3.572	0.000354267	0.000695204	4.29895e-05	TRUE	3014	STX4
30964772	30965116	0	2	28	0	2	1	30	3	3.32193	3.56503	5.39143	6.9899e-08	2.42313e-07	1.49789e-08	TRUE	344	AC135048.13,ORAI3
30765431	30766767	20	0	3	1	1	0	23	2	3.52356	3.76666	4.81644	1.46139e-06	4.23656e-06	2.61727e-07	TRUE	1336	PHKG2
29933439	29934818	1	1	36	1	2	0	38	3	3.66297	3.90607	6.2668	3.68533e-10	1.62851e-09	1.00694e-10	TRUE	1379	KCTD13
29896273	29898701	81	1	0	0	0	1	82	1	6.35755	6.60065	9.75261	1.79791e-22	1.73887e-21	1.07482e-22	TRUE	2428	SEZ6L2
29801769	29808286	30	3	5	7	0	0	38	7	2.44057	2.68367	5.32146	1.0294e-07	3.46174e-07	2.13936e-08	TRUE	6517	KIF22
28856346	28856753	3	3	0	25	5	6	6	36	-2.58496	-2.34186	-4.40814	1.04263e-05	2.67766e-05	1.6559e-06	TRUE	407	TUFM
27800140	27801550	178	13	15	2	41	10	206	53	1.95858	2.20168	11.0502	2.18624e-28	2.67294e-27	1.65298e-28	TRUE	1410	GSG1L
27752896	27754218	51	1	0	0	0	1	52	1	5.70044	5.94354	7.83658	4.62996e-15	2.99579e-14	1.85163e-15	TRUE	1322	KIAA0556
27620743	27622285	67	14	0	0	0	1	81	1	6.33985	6.58295	9.69666	3.11527e-22	2.97867e-21	1.84146e-22	TRUE	1542	KIAA0556
27268570	27269008	4	28	0	1	0	0	32	1	5	5.2431	6.12288	9.18969e-10	3.8735e-09	2.39238e-10	TRUE	438	NSMCE1
27225576	27226734	137	13	0	1	0	0	150	1	7.22882	7.47192	12.8391	9.89879e-38	1.627e-36	1.00616e-37	TRUE	1158	CTD-3203P2.1,KDM8
23651068	23651295	1	20436	1	0	0	0	20438	0	15.319	15.5621	76.8247	0	0	0	TRUE	227	PALB2
23591505	23593691	39	43	1	12	3	1	83	16	2.37504	2.61814	7.7602	8.47931e-15	5.32761e-14	3.29466e-15	TRUE	2186	NDUFAB1
23444645	23445598	48	0	0	1	0	1	48	2	4.58496	4.82806	7.42029	1.16861e-13	6.82028e-13	4.21569e-14	TRUE	953	COG7
22201068	22201810	1	0	22	2	0	0	23	2	3.52356	3.76666	4.81644	1.46139e-06	4.23656e-06	2.61727e-07	TRUE	742	SDR42E2
21185361	21186272	16	2	0	1	0	2	18	3	2.58496	2.82806	3.76416	0.000167111	0.000348656	2.15546e-05	TRUE	911	TMEM159
19126924	19127641	1	0	20	0	0	2	21	2	3.39232	3.63542	4.54409	5.51729e-06	1.47928e-05	9.13696e-07	TRUE	717	ITPRIPL2,CTD-2349B8.1
17353297	17451907	138	45	18	12	23	22	201	57	1.81816	2.06126	10.4709	1.17559e-25	1.2804e-24	7.91817e-26	TRUE	98610	XYLT1
16249392	16253050	27	2	0	0	3	0	29	3	3.27302	3.51612	5.27259	1.34514e-07	4.50095e-07	2.78298e-08	TRUE	3658	ABCC6
16101673	16110479	38	4	3	7	1	3	45	11	2.03242	2.27552	5.27003	1.36403e-07	4.56289e-07	2.82175e-08	TRUE	8806	ABCC1
15993393	15994182	42586	1	3	0	9	3	42590	12	11.7933	12.0364	158.019	0	0	0	TRUE	789	NA
12467492	12470245	3	7	14	6	0	1	24	7	1.77761	2.02071	3.572	0.000354267	0.000695204	4.29895e-05	TRUE	2753	RP11-165M1.2,SNX29
12239854	12240559	1	36	2	0	0	0	39	0	6.2854	6.5285	6.73601	1.62798e-11	8.05806e-11	4.95444e-12	TRUE	705	SNX29
11367719	11371270	53	2	0	0	2	0	55	2	4.78136	5.02446	7.98947	1.3552e-15	9.06465e-15	5.60319e-16	TRUE	3551	SNORA48,PRM2,RMI2
10947665	10949100	3	0	12	1	1	0	15	2	2.90689	3.14999	3.61968	0.00029497	0.000580598	3.58765e-05	TRUE	1435	NA
10133853	10138046	98	68	15	9	2	8	181	19	3.25192	3.49502	13.1413	1.90894e-39	3.30322e-38	2.04276e-39	TRUE	4193	GRIN2A
9012588	9013385	10	4	125	0	0	2	139	2	6.11894	6.36204	12.7552	2.91525e-37	4.71882e-36	2.91818e-37	TRUE	797	USP7
8990854	8992474	1	1	0	20	2	0	2	22	-3.45943	-3.21633	-4.06728	4.75646e-05	0.000110325	6.8224e-06	TRUE	1620	USP7
7412387	7412583	35	2	2	0	1	0	39	1	5.2854	5.5285	6.7835	1.17297e-11	5.86817e-11	3.6247e-12	TRUE	196	RBFOX1
6422444	6423683	17	6	0	0	0	6	23	6	1.9386	2.1817	3.67151	0.000241118	0.000477641	2.9535e-05	TRUE	1239	RP11-420N3.2,RBFOX1
4500234	4500998	2	2	37	0	0	0	41	0	6.35755	6.60065	6.89613	5.34371e-12	2.75659e-11	1.69446e-12	TRUE	764	DNAJA3
3443295	3443687	21	1	2	0	0	0	24	0	5.58496	5.82806	5.32598	1.00408e-07	3.41704e-07	2.09001e-08	TRUE	392	NAA60,ZSCAN32
2883697	2887803	37	5	13	6	2	0	55	8	2.78136	3.02446	6.80129	1.03683e-11	5.20108e-11	3.21641e-12	TRUE	4106	ZG16B
2011246	2011600	1	0	0	9	9	4	1	22	-4.45943	-4.21633	-4.48354	7.3416e-06	1.96179e-05	1.21266e-06	TRUE	354	NDUFB10
1724340	1725065	3765	0	4	0	3	2	3769	5	9.55804	9.80114	56.3842	0	0	0	TRUE	725	CRAMP1L,LA16c-431H6.6
1083408	1084521	49	11	5	4	8	0	65	12	2.43741	2.68051	6.95538	3.51606e-12	1.82928e-11	1.13106e-12	TRUE	1113	NA
80200262	80201676	558	1	1	1	0	0	560	1	9.12928	9.37238	22.3861	5.38119e-111	3.0232e-109	1.86958e-110	TRUE	1414	SLC16A3,CSNK1D
80040232	80040493	1	0	0	7	6	6	1	19	-4.24793	-4.00483	-4.10537	4.03665e-05	9.40057e-05	5.81208e-06	TRUE	261	FASN
80037337	80037902	1	4	42	2	0	0	47	2	4.55459	4.79769	7.3349	2.2188e-13	1.27022e-12	7.8537e-14	TRUE	565	FASN
79893290	79894072	5	0	2	29	4	10	7	43	-2.61891	-2.37581	-4.85885	1.18068e-06	3.43177e-06	2.12215e-07	TRUE	782	PYCR1
79858007	79858397	4	27	0	4	1	0	31	5	2.63227	2.87537	4.98146	6.31055e-07	1.95815e-06	1.18614e-07	TRUE	390	ANAPC11
79826828	79827729	13	32	2	73	25	21	47	119	-1.34023	-1.09713	-4.65854	3.18456e-06	8.87204e-06	5.48658e-07	TRUE	901	ARHGDIA
79813049	79817177	33	17	3	111	29	21	53	161	-1.603	-1.3599	-6.41745	1.38572e-10	6.39822e-10	3.95674e-11	TRUE	4128	P4HB
79804890	79805225	10	9	4	39	14	16	23	69	-1.58496	-1.34186	-4.15846	3.20394e-05	7.4704e-05	4.61961e-06	TRUE	335	P4HB
79801853	79803513	21	19	7	115	18	13	47	146	-1.63524	-1.39214	-6.22122	4.93302e-10	2.1334e-09	1.31932e-10	TRUE	1660	P4HB
79566727	79567518	1	1	24	3	0	0	26	3	3.11548	3.35858	4.90071	9.54887e-07	2.87638e-06	1.77762e-07	TRUE	791	NPLOC4
79532686	79534575	61	3	0	2	0	0	64	2	5	5.2431	8.65907	4.75643e-18	3.70674e-17	2.29229e-18	TRUE	1889	NPLOC4
79498320	79498771	51	5	18	3	4	5	74	12	2.62449	2.86759	7.68601	1.5179e-14	9.38682e-14	5.80493e-15	TRUE	451	FSCN2
79244489	79244841	22	0	0	1	1	0	22	2	3.45943	3.70253	4.68212	2.83926e-06	7.94456e-06	4.90772e-07	TRUE	352	SLC38A10
79227670	79229118	14	4	0	0	1	0	18	1	4.16993	4.41303	4.46308	8.07891e-06	2.08676e-05	1.28853e-06	TRUE	1448	SLC38A10
78484869	78485460	29	37	8	0	14	5	74	19	1.96153	2.20463	6.62845	3.39227e-11	1.63513e-10	1.01118e-11	TRUE	591	NA
78471749	78471908	145	28	36	1	3	3	209	7	4.9	5.1431	15.6177	5.51547e-55	1.37e-53	8.47229e-55	TRUE	159	NA
78382819	78383730	8	0	4	1	0	0	12	1	3.58496	3.82806	3.49828	0.000468268	0.000877417	5.41281e-05	TRUE	911	CTD-2047H16.4
78264496	78264945	48	0	2	0	0	2	50	2	4.64386	4.88696	7.58785	3.25251e-14	1.97675e-13	1.22158e-14	TRUE	449	RNF213
77995573	77998818	81	40	42	2	34	1	163	37	2.13927	2.38238	10.3083	6.46058e-25	6.88329e-24	4.25671e-25	TRUE	3245	CTD-2529O21.2,TBC1D16
77866342	77868076	46	2	1	0	5	0	49	5	3.29278	3.53588	6.86862	6.48239e-12	3.30795e-11	2.04568e-12	TRUE	1734	NA
77828854	77830358	12	2	3	0	0	2	17	2	3.08746	3.33056	3.94882	7.85362e-05	0.000174089	1.07507e-05	TRUE	1504	NA
77407953	77408982	149	67	38	28	53	4	254	85	1.57929	1.82239	10.8465	2.0731e-27	2.43484e-26	1.50573e-27	TRUE	1029	RBFOX3
77274465	77278761	29	0	8	6	1	3	37	10	1.88753	2.13063	4.58816	4.4718e-06	1.20508e-05	7.45172e-07	TRUE	4296	RBFOX3
77059333	77060078	1368	1	2	0	6	0	1371	6	7.83605	8.07915	37.7785	0	0	0	TRUE	745	NA
76973221	76975990	2	0	0	17	4	0	2	21	-3.39232	-3.14922	-3.93636	8.27254e-05	0.000183008	1.13158e-05	TRUE	2769	LGALS3BP
76476408	76478074	14	3	0	0	1	1	17	2	3.08746	3.33056	3.94882	7.85362e-05	0.000174089	1.07507e-05	TRUE	1666	DNAH17
76473974	76474951	69	7	10	0	14	0	86	14	2.61891	2.86201	8.27768	1.256e-16	9.03302e-16	5.53886e-17	TRUE	977	DNAH17
76327310	76331629	22	1	0	0	2	0	23	2	3.52356	3.76666	4.81644	1.46139e-06	4.23656e-06	2.61727e-07	TRUE	4319	AC061992.2
76129224	76129609	78	0	1	0	1	0	79	1	6.30378	6.54688	9.58344	9.38618e-22	8.77219e-21	5.42314e-22	TRUE	385	TMC8
75822395	75822961	1	119	1	0	0	0	121	0	7.91886	8.16196	11.1767	5.30211e-29	6.62781e-28	4.08759e-29	TRUE	566	NA
75805320	75806065	16	5	0	0	0	2	21	2	3.39232	3.63542	4.54409	5.51729e-06	1.47928e-05	9.13696e-07	TRUE	745	NA
75483520	75484382	4	1	1	35	0	5	6	40	-2.73697	-2.49387	-4.81955	1.43884e-06	4.17686e-06	2.5829e-07	TRUE	862	44813
74911620	74912237	37	0	4	0	1	0	41	1	5.35755	5.60065	6.95849	3.43942e-12	1.79066e-11	1.10718e-12	TRUE	617	MGAT5B
74714540	74714982	3	25	0	2	1	1	28	4	2.80735	3.05046	4.87247	1.10209e-06	3.30744e-06	2.04145e-07	TRUE	442	JMJD6
74543745	74543973	65	25	14	7	0	2	104	9	3.53051	3.77362	10.2484	1.20284e-24	1.26349e-23	7.81358e-25	TRUE	228	CYGB,PRCD,RP11-666A8.8
74363653	74364347	1	0	28	0	0	1	29	1	4.85798	5.10108	5.81222	6.16496e-09	2.39236e-08	1.47784e-09	TRUE	694	PRPSAP1
73560279	73561328	0	0	0	11	2	1	0	14	-4.80735	-4.56425	-3.64523	0.000267155	0.000527695	3.25751e-05	TRUE	1049	LLGL2
73449212	73449637	2	0	19	0	2	0	21	2	3.39232	3.63542	4.54409	5.51729e-06	1.47928e-05	9.13696e-07	TRUE	425	KIAA0195
72723938	72725293	157	71	75	82	72	0	303	154	0.976387	1.21949	8.80038	1.36348e-18	1.08991e-17	6.74014e-19	TRUE	1355	RAB37
72461163	72462173	72	17	40	3	52	0	129	55	1.22987	1.47297	6.63763	3.18773e-11	1.53753e-10	9.50832e-12	TRUE	1010	NA
72443234	72443587	34	0	0	1	1	0	34	2	4.08746	4.33056	6.10593	1.02202e-09	4.29453e-09	2.65299e-10	TRUE	353	GPRC5C
72072495	72072837	22	1	1	0	0	2	24	2	3.58496	3.82806	4.94732	7.52435e-07	2.27469e-06	1.40513e-07	TRUE	342	RP11-101O21.1
71949359	71950754	158	36	7	8	22	661	201	691	-1.78149	-1.53839	-14.5821	3.65021e-48	7.73388e-47	4.78273e-48	TRUE	1395	NA
71737146	71738371	11	2	0	1	0	0	13	1	3.70044	3.94354	3.67665	0.000236316	0.000469266	2.89545e-05	TRUE	1225	CTD-2532D12.4
71733721	71734289	1	7	3	0	46	0	11	46	-2.06413	-1.82103	-4.24068	2.22845e-05	5.44666e-05	3.36815e-06	TRUE	568	CTD-2532D12.4
70070478	70071455	6	9	4	0	1	0	19	1	4.24793	4.49103	4.60378	4.14893e-06	1.1513e-05	6.92987e-07	TRUE	977	AC007461.2,SOX9-AS1
65671617	65672468	161	0	0	1	1	0	161	2	6.33092	6.57402	13.6734	1.46468e-42	2.73261e-41	1.68988e-42	TRUE	851	PITPNC1
65022079	65023006	14	0	9	0	2	0	23	2	3.52356	3.76666	4.81644	1.46139e-06	4.23656e-06	2.61727e-07	TRUE	927	CACNG4
63746780	63847958	35	13	8	6	6	9	56	21	1.41504	1.65814	4.76764	1.86399e-06	5.37833e-06	3.32603e-07	TRUE	101178	CEP112
63161260	63163450	12	3	0	0	2	0	15	2	2.90689	3.14999	3.61968	0.00029497	0.000580598	3.58765e-05	TRUE	2190	RGS9
62043477	62043616	1	0	11	0	1	0	12	1	3.58496	3.82806	3.49828	0.000468268	0.000877417	5.41281e-05	TRUE	139	SCN4A
61906441	61906927	29	2	0	1	0	0	31	1	4.9542	5.1973	6.02141	1.72903e-09	7.11308e-09	4.39488e-10	TRUE	486	PSMC5,FTSJ3
61529571	61529703	25	0	181190	0	13	5	181215	18	13.2974	13.5405	282.558	0	0	0	TRUE	132	NA
61502989	61503908	10	0	9	0	1	0	19	1	4.24793	4.49103	4.60378	4.14893e-06	1.1513e-05	6.92987e-07	TRUE	919	TANC2,RP11-269G24.3
57742148	57743483	1	0	0	11	8	2	1	21	-4.39232	-4.14922	-4.36115	1.29379e-05	3.31072e-05	2.04686e-06	TRUE	1335	CLTC
56626925	56628390	86	0	1	1	0	0	87	1	6.44294	6.68604	10.026	1.1712e-23	1.19247e-22	7.37439e-24	TRUE	1465	RP11-112H10.4
56588278	56589274	9	0	22	0	1	0	31	1	4.9542	5.1973	6.02141	1.72903e-09	7.11308e-09	4.39488e-10	TRUE	996	MTMR4
56434414	56435230	50	27	104	34	29	23	181	86	1.07358	1.31668	7.22116	5.15456e-13	2.89369e-12	1.7895e-13	TRUE	816	BZRAP1-AS1,RNF43
55726605	55726860	20	12	3	2	2	0	35	4	3.12928	3.37238	5.69573	1.22845e-08	4.63449e-08	2.86476e-09	TRUE	255	MSI2
55649401	55650410	1	0	196	0	8	0	197	8	4.62205	4.86515	15.051	3.39886e-51	7.78761e-50	4.81596e-51	TRUE	1009	MSI2
55149794	55153764	1	0	25	0	1	0	26	1	4.70044	4.94354	5.48102	4.22871e-08	1.50799e-07	9.3128e-09	TRUE	3970	NA
54055639	54055770	7	0	0	0	15	66015	7	66030	-13.2035	-12.9604	-165.927	0	0	0	TRUE	131	NA
48664723	48666884	72	3	0	0	2	0	75	2	5.22882	5.47192	9.40249	5.32865e-21	4.8171e-20	2.97806e-21	TRUE	2161	CACNA1G
48445110	48446380	44	2	1	6	2	1	47	9	2.38466	2.62776	5.8513	4.87759e-09	1.94192e-08	1.20091e-09	TRUE	1270	MRPL27
48268742	48269388	51	5	4	166	33	12	60	211	-1.81421	-1.57111	-8.1827	2.77563e-16	1.94418e-15	1.2023e-16	TRUE	646	COL1A1
48266813	48267454	57	26	27	232	38	13	110	283	-1.3633	-1.1202	-7.30588	2.75461e-13	1.57424e-12	9.73532e-14	TRUE	641	COL1A1
48266554	48266811	41	18	14	120	34	20	73	174	-1.25312	-1.01002	-5.26477	1.40366e-07	4.69492e-07	2.9034e-08	TRUE	257	COL1A1
48264196	48266371	119	52	18	518	88	63	189	669	-1.82362	-1.58052	-14.6338	1.70953e-48	3.64537e-47	2.25434e-48	TRUE	2175	COL1A1
48263845	48264127	13	14	7	115	19	12	34	146	-2.10236	-1.85926	-7.66266	1.82118e-14	1.12344e-13	6.9475e-15	TRUE	282	COL1A1
48262968	48263156	24	5	2	96	19	12	31	127	-2.03449	-1.79139	-6.96726	3.23167e-12	1.68573e-11	1.04248e-12	TRUE	188	COL1A1
48169766	48171843	39	0	0	1	1	2	39	4	3.2854	3.5285	6.12283	9.19293e-10	3.86994e-09	2.39238e-10	TRUE	2077	NA
47794729	47797217	9	351	0	4	5	1	360	10	5.16993	5.41303	20.5872	3.57606e-94	1.67211e-92	1.03406e-93	TRUE	2488	RP11-613C6.2,FAM117A
47782116	47783436	0	1	2	3	283	0	3	286	-6.57491	-6.33181	-16.826	1.57445e-63	4.65039e-62	2.87586e-63	TRUE	1320	SLC35B1
45234277	45234427	290	17	13	4	16	1	320	21	3.92961	4.17271	18.5499	8.16723e-77	3.02664e-75	1.87172e-76	TRUE	150	CDC27
45216185	45219394	617	9	15	11	30	4	641	45	3.83233	4.07543	26.078	6.48531e-150	5.14547e-148	3.18203e-149	TRUE	3209	CDC27
44903013	44903805	1	1204	3	0	0	0	1208	0	11.2384	11.4815	27.9472	7.12497e-172	6.44097e-170	3.98318e-171	TRUE	792	WNT3
43484787	43486334	46	1	0	0	2	0	47	2	4.55459	4.79769	7.3349	2.2188e-13	1.27022e-12	7.8537e-14	TRUE	1547	ARHGAP27
43406077	43409022	246	0	0	1	0	1	246	2	6.94251	7.18561	16.6164	5.30615e-62	1.51043e-60	9.3407e-62	TRUE	2945	NA
42988229	42988994	0	12	22	0	0	1	34	1	5.08746	5.33056	6.32009	2.61414e-10	1.17998e-09	7.29053e-11	TRUE	765	GFAP
42767136	42768155	0	0	103	1	0	1	103	2	5.6865	5.9296	11.0299	2.74081e-28	3.34549e-27	2.06805e-28	TRUE	1019	C17orf104,CCDC43
42756885	42759315	34	2	0	0	1	0	36	1	5.16993	5.41303	6.51023	7.50381e-11	3.53807e-10	2.18661e-11	TRUE	2430	C17orf104,CCDC43
42667561	42668630	54	3	35	5	28	0	92	33	1.47917	1.72227	6.27707	3.45004e-10	1.52589e-09	9.43632e-11	TRUE	1069	NA
42426810	42427121	2	1	0	20	4	2	3	26	-3.11548	-2.87238	-4.19127	2.77399e-05	6.74495e-05	4.13444e-06	TRUE	311	GRN
42426530	42426801	4	4	1	39	2	5	9	46	-2.35364	-2.11054	-4.67437	2.9485e-06	8.23979e-06	5.0956e-07	TRUE	271	GRN
42400175	42402116	1	1	4	26	6	0	6	32	-2.41504	-2.17194	-3.96966	7.19761e-05	0.000159838	9.88425e-06	TRUE	1941	SLC25A39
41465679	41465754	78	0	7	0	2	3	85	5	4.08746	4.33056	9.65433	4.71227e-22	4.46913e-21	2.76333e-22	TRUE	75	LINC00910
41463582	41463951	85	11	12	2	20	8	108	30	1.848	2.0911	7.74625	9.46455e-15	5.94038e-14	3.67361e-15	TRUE	369	LINC00910
41381890	41382490	85	18	23	2	18	38	126	58	1.1193	1.3624	6.18494	6.2126e-10	2.6794e-09	1.65698e-10	TRUE	600	LINC00854
41241917	41243284	42	32	11	20	7	15	85	42	1.01707	1.26017	4.78276	1.72904e-06	5.0025e-06	3.09361e-07	TRUE	1367	BRCA1
41187938	41188964	5	0	27	0	2	0	32	2	4	4.2431	5.89262	3.80113e-09	1.51659e-08	9.37126e-10	TRUE	1026	NA
40931174	40931987	16	4	1	0	1	0	21	1	4.39232	4.63542	4.87219	1.10369e-06	3.30642e-06	2.04145e-07	TRUE	813	VPS25
40352094	40354606	160	2	0	9	3	2	162	14	3.5325	3.7756	12.7931	1.79089e-37	2.91945e-36	1.80542e-37	TRUE	2512	STAT5B
40280278	40280755	3	4	0	41	4	1	7	46	-2.71621	-2.47311	-5.14384	2.69181e-07	8.69775e-07	5.37851e-08	TRUE	477	CTD-2132N18.3,RAB5C
40253319	40256218	8	3	791	2	8	12	802	22	5.18803	5.43113	30.7342	1.9907e-207	2.16739e-205	1.34034e-206	TRUE	2899	DHX58
40061031	40061945	1	2	0	2	36	4	3	42	-3.80735	-3.56425	-5.8633	4.5377e-09	1.80733e-08	1.11752e-09	TRUE	914	ACLY
39806112	39806389	15	1	1	0	1	0	17	1	4.08746	4.33056	4.31755	1.57774e-05	3.88615e-05	2.39899e-06	TRUE	277	JUP
39788944	39789530	223	31	94	14	113	20	348	147	1.24327	1.48637	10.9758	4.99779e-28	6.01914e-27	3.72232e-28	TRUE	586	KRT42P,JUP
39784280	39785698	4	13	15	4	0	0	32	4	3	3.2431	5.35603	8.50687e-08	2.93079e-07	1.81223e-08	TRUE	1418	KRT42P,JUP
39739645	39740563	0	4	0	24	9	20	4	53	-3.72792	-3.48482	-6.52897	6.62227e-11	3.13431e-10	1.9383e-11	TRUE	918	KRT14
39738729	39739524	2	1	0	12	7	3	3	22	-2.87447	-2.63137	-3.68255	0.000230917	0.000459799	2.84289e-05	TRUE	795	KRT14
39680179	39680741	5	4	0	31	4	0	9	35	-1.95936	-1.71626	-3.5501	0.000385084	0.000755505	4.67199e-05	TRUE	562	KRT19
39034270	39035825	79	0	0	3	2	0	79	5	3.98185	4.22495	9.24808	2.28556e-20	1.99832e-19	1.23543e-20	TRUE	1555	KRT20
38628094	38629194	6	0	101	2	0	0	107	2	5.74147	5.98457	11.2387	2.63185e-29	3.32825e-28	2.05649e-29	TRUE	1100	NA
38609319	38610252	20	4	1	61	4	3	25	68	-1.44361	-1.20051	-3.78493	0.000153754	0.000321225	1.9865e-05	TRUE	933	IGFBP4
38110167	38111256	32	17	0	0	2	0	49	2	4.61471	4.85781	7.5046	6.16172e-14	3.68961e-13	2.28125e-14	TRUE	1089	NA
37865310	37866274	103	97	153	106	68	31	353	205	0.784044	1.02714	8.27176	1.31997e-16	9.40244e-16	5.81459e-17	TRUE	964	ERBB2
36920303	36920570	20	4	0	2	0	0	24	2	3.58496	3.82806	4.94732	7.52435e-07	2.27469e-06	1.40513e-07	TRUE	267	PSMB3
36844012	36844494	2	19	0	0	1	0	21	1	4.39232	4.63542	4.87219	1.10369e-06	3.30642e-06	2.04145e-07	TRUE	482	NA
36059157	36060352	21	0	0	3	0	1	21	4	2.39232	2.63542	3.91742	8.95033e-05	0.000196827	1.21707e-05	TRUE	1195	HNF1B
35117345	35118519	151	33	52	7	33	1	236	41	2.52509	2.76819	13.4804	2.04087e-41	3.71012e-40	2.29299e-41	TRUE	1174	NA
35117249	35117328	13	1	3	1	1	0	17	2	3.08746	3.33056	3.94882	7.85362e-05	0.000174089	1.07507e-05	TRUE	79	NA
35097284	35099138	62	14	14	0	4	0	90	4	4.49185	4.73495	10.1268	4.20212e-24	4.3414e-23	2.68431e-24	TRUE	1854	NA
35076812	35077799	1	0	18	2	0	0	19	2	3.24793	3.49103	4.25578	2.08318e-05	5.09911e-05	3.15013e-06	TRUE	987	NA
34862935	34863343	0	0	0	4	2	7	0	13	-4.70044	-4.45734	-3.49449	0.000474961	0.00088526	5.45939e-05	TRUE	408	MYO19
32922342	32923858	7	0	26	0	1	0	33	1	5.04439	5.28749	6.22241	4.8957e-10	2.15554e-09	1.3131e-10	TRUE	1516	TMEM132E
32377904	32379323	25	2	0	0	1	0	27	1	4.75489	4.99799	5.59392	2.21996e-08	8.15538e-08	5.03626e-09	TRUE	1419	ASIC2
31567142	31573731	35	4	0	1	3	0	39	4	3.2854	3.5285	6.12283	9.19293e-10	3.86994e-09	2.39238e-10	TRUE	6589	ASIC2
31545097	31546669	255	1	0	0	1	0	256	1	8	8.2431	16.1894	5.98987e-59	1.61272e-57	9.9733e-59	TRUE	1572	ASIC2
29779552	29781084	2	17	0	0	2	0	19	2	3.24793	3.49103	4.25578	2.08318e-05	5.09911e-05	3.15013e-06	TRUE	1532	RAB11FIP4
28444112	28444135	2	33	10	12	1	2	45	15	1.58496	1.82806	4.57507	4.76062e-06	1.2824e-05	7.93014e-07	TRUE	23	MIR3184,MIR423,RP11-1148O4.2,NSRP1
27076492	27077063	2	0	115	0	1	2	117	3	5.2854	5.5285	11.7494	7.11419e-32	9.8028e-31	6.06218e-32	TRUE	571	TRAF4,AC010761.10
26842634	26843754	15	0	4	0	1	0	19	1	4.24793	4.49103	4.60378	4.14893e-06	1.1513e-05	6.92987e-07	TRUE	1120	FOXN1,RP11-192H23.4
26186399	26187326	3	2	22	0	0	0	27	0	5.75489	5.99799	5.64507	1.65114e-08	6.14175e-08	3.76421e-09	TRUE	927	RP1-66C13.4
25869630	25871350	1	0	27	0	1	2	28	3	3.22239	3.46549	5.15128	2.58714e-07	8.36453e-07	5.17161e-08	TRUE	1720	KSR1
22233298	22234152	19	10	9	2	10	0	38	12	1.66297	1.90607	4.32474	1.52715e-05	3.77104e-05	2.33187e-06	TRUE	854	NA
21780640	21781964	19	3	3	0	0	0	25	0	5.64386	5.88696	5.43499	5.47999e-08	1.92102e-07	1.17665e-08	TRUE	1324	RP11-1109M24.16
21247954	21248890	2	10	0	0	0	1	12	1	3.58496	3.82806	3.49828	0.000468268	0.000877417	5.41281e-05	TRUE	936	NA
18637938	18639117	16	3	0	0	1	0	19	1	4.24793	4.49103	4.60378	4.14893e-06	1.1513e-05	6.92987e-07	TRUE	1179	TRIM16L
18231336	18232788	171	4	0	1	0	0	175	1	7.45121	7.69431	13.7407	5.78914e-43	1.08891e-41	6.73398e-43	TRUE	1452	SHMT1
18087979	18098329	49	6	2	7	14	0	57	21	1.44057	1.68367	4.86253	1.15897e-06	3.46488e-06	2.12089e-07	TRUE	10350	RP11-258F1.1,ALKBH5
17215079	17217556	73	0	33	0	2	0	106	2	5.72792	5.97102	11.187	4.72225e-29	5.92281e-28	3.66197e-29	TRUE	2477	NT5M
17028118	17029512	1	1	181	0	0	0	183	0	8.5157	8.7588	13.3009	2.28769e-40	4.03824e-39	2.49287e-40	TRUE	1394	MPRIP
16503127	16503526	0	0	0	2	2	317	0	321	-9.32643	-9.08333	-15.8743	9.54886e-57	2.44727e-55	1.51342e-56	TRUE	399	NA
15367058	15369219	26	5	3	0	4	2	34	6	2.5025	2.7456	5.09478	3.49148e-07	1.09674e-06	6.7817e-08	TRUE	2161	CDRT4,TVP23C-CDRT4,TVP23C
14698111	14699028	494	0	0	2	2	0	494	4	6.94837	7.19147	23.5421	1.51259e-122	9.30384e-121	5.75362e-122	TRUE	917	NA
11053230	11054436	12	1	0	1	0	0	13	1	3.70044	3.94354	3.67665	0.000236316	0.000469266	2.89545e-05	TRUE	1206	NA
9130497	9131094	32	12	0	6	3	2	44	11	2	2.2431	5.16584	2.39367e-07	7.74699e-07	4.79058e-08	TRUE	597	NTN1
8923296	8924269	236	0	0	1	0	1	236	2	6.88264	7.12574	16.3078	8.68191e-60	2.3805e-58	1.47213e-59	TRUE	973	NA
8062573	8064258	32	39	5	10	18	10	76	38	1	1.2431	4.47442	7.66199e-06	2.04393e-05	1.25766e-06	TRUE	1685	VAMP2,RP11-599B13.6
7831315	7832078	1	1	0	0	56	0	2	56	-4.80735	-4.56425	-7.29046	3.08905e-13	1.76065e-12	1.0886e-13	TRUE	763	KCNAB3,RP11-1099M24.7
7726883	7728469	16	2	6	0	0	0	24	0	5.58496	5.82806	5.32598	1.00408e-07	3.41704e-07	2.09001e-08	TRUE	1586	DNAH2
7591797	7593123	4	0	33	7	0	0	37	7	2.4021	2.6452	5.21031	1.88523e-07	6.12739e-07	3.78905e-08	TRUE	1326	WRAP53
7500442	7502760	3	2	6	0	0	0	11	0	4.45943	4.70253	3.53592	0.000406354	0.000779623	4.72705e-05	TRUE	2318	FXR2
7484272	7484731	0	2	1	15	3	4	3	22	-2.87447	-2.63137	-3.68255	0.000230917	0.000459799	2.84289e-05	TRUE	459	SNORA67,CD68
7483513	7484262	2	3	7	42	15	7	12	64	-2.41504	-2.17194	-5.61395	1.97764e-08	7.27998e-08	4.50204e-09	TRUE	749	SNORA67,CD68
7478986	7479385	2	21	0	0	1	0	23	1	4.52356	4.76666	5.12539	2.96927e-07	9.57873e-07	5.91626e-08	TRUE	399	EIF4A1,SNORA67,SENP3-EIF4A1
7352057	7354419	23	0	2	0	1	0	25	1	4.64386	4.88696	5.36542	8.07606e-08	2.788e-07	1.72224e-08	TRUE	2362	CHRNB1
7123799	7124903	2	1	0	28	2	12	3	42	-3.80735	-3.56425	-5.8633	4.5377e-09	1.80733e-08	1.11752e-09	TRUE	1104	ACADVL
7077934	7080028	449	230	139	66	81	7	818	154	2.40917	2.65227	24.5342	6.3792e-133	4.40519e-131	2.72423e-132	TRUE	2094	ASGR1
4848946	4849122	31	66	6	30	10	10	103	50	1.04264	1.28574	5.34796	8.89531e-08	3.0632e-07	1.89432e-08	TRUE	176	PFN1
4841317	4841551	0	1	0	15	4	0	1	19	-4.24793	-4.00483	-4.10537	4.03665e-05	9.40057e-05	5.81208e-06	TRUE	234	SLC25A11
4784439	4787692	617	6	0	1	9	0	623	10	5.96116	6.20426	27.0641	2.60739e-161	2.22239e-159	1.37435e-160	TRUE	3253	RN7SL784P,MINK1
4343201	4345012	13	0	4	0	0	1	17	1	4.08746	4.33056	4.31755	1.57774e-05	3.88615e-05	2.39899e-06	TRUE	1811	SPNS3
4065080	4065453	1	90	2	0	0	0	93	0	7.53916	7.78226	9.97813	1.90009e-23	1.9166e-22	1.18345e-23	TRUE	373	CYB5D2
4046546	4046980	26	1	0	1	0	0	27	1	4.75489	4.99799	5.59392	2.21996e-08	8.15538e-08	5.03626e-09	TRUE	434	CYB5D2
2622565	2623149	77	0	33	0	1	0	110	1	6.78136	7.02446	11.1697	5.73741e-29	7.145e-28	4.4158e-29	TRUE	584	NA
1988782	1990338	0	20	1	0	5	0	21	5	2.07039	2.31349	3.63618	0.000276712	0.000545326	3.37181e-05	TRUE	1556	SMG6
1745893	1749153	680	12	21	17	16	18	713	51	3.80533	4.04843	27.4495	7.03795e-166	6.10337e-164	3.77441e-165	TRUE	3260	RPA1
1637535	1638119	36	1	0	0	0	1	37	1	5.20945	5.45255	6.60284	4.03357e-11	1.93642e-10	1.19655e-11	TRUE	584	WDR81,RP11-961A15.1
1282298	1282725	1	33	0	0	1	0	34	1	5.08746	5.33056	6.32009	2.61414e-10	1.17998e-09	7.29053e-11	TRUE	427	YWHAE
1031352	1037799	36	0	0	2	0	2	36	4	3.16993	3.41303	5.80511	6.43232e-09	2.49207e-08	1.54093e-09	TRUE	6447	ABR
726519	727610	24	1	0	3	1	0	25	4	2.64386	2.88696	4.4825	7.37724e-06	1.96973e-05	1.21789e-06	TRUE	1091	NXN
78016176	78016304	441	314	0	0	9	3	755	12	5.97537	6.21847	29.7884	5.52063e-195	5.75845e-193	3.5611e-194	TRUE	128	NA
77934853	77935919	134	14	23	9	1	0	171	10	4.09592	4.33902	13.7	1.01461e-42	1.90005e-41	1.17502e-42	TRUE	1066	AC139100.2,PARD6G
77652617	77655589	210	66	80	24	42	0	356	66	2.43134	2.67444	16.2579	1.96438e-59	5.35661e-58	3.3126e-59	TRUE	2972	KCNG2
77298559	77299369	27	1	5	0	0	2	33	2	4.04439	4.28749	6.00026	1.97004e-09	8.08395e-09	4.99441e-10	TRUE	810	NA
76774470	76774721	4	8	11	1	3	0	23	4	2.52356	2.76666	4.20711	2.58661e-05	6.29832e-05	3.89385e-06	TRUE	251	NA
76721817	76723546	93	71	109	40	39	0	273	79	1.78898	2.03208	12.0912	1.17537e-33	1.71377e-32	1.05982e-33	TRUE	1729	NA
76395925	76396541	13	2	5	1	0	4	20	5	2	2.2431	3.4828	0.000496191	0.000922064	5.70128e-05	TRUE	616	NA
76319732	76321678	49	0	1	0	2	1	50	3	4.05889	4.30199	7.39219	1.44431e-13	8.40635e-13	5.19606e-14	TRUE	1946	NA
76308685	76310288	149	57	62	17	34	5	268	56	2.25873	2.50183	13.5963	4.21105e-42	7.75457e-41	4.79553e-42	TRUE	1603	NA
76209064	76209879	35	6	2	0	4	0	43	4	3.42626	3.66937	6.52459	6.81861e-11	3.22596e-10	1.9945e-11	TRUE	815	NA
75383616	75384050	1	48	0	1	0	0	49	1	5.61471	5.85781	7.60965	2.7484e-14	1.67703e-13	1.03604e-14	TRUE	434	NA
75111979	75112610	18	6	2	4	1	1	26	6	2.11548	2.35858	4.09272	4.26347e-05	9.90638e-05	6.12576e-06	TRUE	631	NA
73035858	73038368	2	13	0	0	1	0	15	1	3.90689	4.14999	4.01005	6.07047e-05	0.00013514	8.34696e-06	TRUE	2510	NA
72994618	72995481	2	0	0	50	0	2	2	52	-4.70044	-4.45734	-6.98899	2.76871e-12	1.46395e-11	9.05328e-13	TRUE	863	TSHZ1
72841901	72842322	25	3	5	1	0	2	33	3	3.45943	3.70253	5.7344	9.78579e-09	3.70258e-08	2.28929e-09	TRUE	421	NA
72170597	72202069	102	449	23	20	15	9	574	44	3.70548	3.94858	24.4407	6.31494e-132	4.30108e-130	2.65984e-131	TRUE	31472	CNDP2,CNDP1
60758861	60759551	32	8	4	3	4	0	44	7	2.65208	2.89518	5.95516	2.5982e-09	1.06199e-08	6.56706e-10	TRUE	690	NA
56056626	56059615	172	2	145	2	0	5	319	7	5.51006	5.75316	19.4182	5.41339e-84	2.25863e-82	1.39677e-83	TRUE	2989	NEDD4L
55282869	55288991	29	30	5	19	7	5	64	31	1.0458	1.2889	4.22364	2.40388e-05	5.8675e-05	3.62854e-06	TRUE	6122	NARS
55217120	55218330	62	1	0	0	2	0	63	2	4.97728	5.22038	8.58767	8.87532e-18	6.81076e-17	4.21024e-18	TRUE	1210	FECH
48584502	48584745	20	25	92	19	14	6	137	39	1.81263	2.05573	8.62966	6.15343e-18	4.73972e-17	2.9311e-18	TRUE	243	RP11-729L2.2,SMAD4
48573513	48574733	17	23	164	12	5	4	204	21	3.28011	3.52321	13.9953	1.66551e-44	3.2453e-43	2.00693e-44	TRUE	1220	RP11-729L2.2,SMAD4
46468340	46468897	18	0	5	0	2	3	23	5	2.20163	2.44473	3.93085	8.46459e-05	0.00018716	1.15716e-05	TRUE	557	SMAD7
44121989	44122883	5	21	0	1	4	0	26	5	2.37851	2.62161	4.34645	1.38359e-05	3.5358e-05	2.18612e-06	TRUE	894	LOXHD1
44085578	44086727	1	0	0	0	21	1	1	22	-4.45943	-4.21633	-4.48354	7.3416e-06	1.96179e-05	1.21266e-06	TRUE	1149	LOXHD1
43971781	43972090	12	1	9	0	2	0	22	2	3.45943	3.70253	4.68212	2.83926e-06	7.94456e-06	4.90772e-07	TRUE	309	RNF165
43890091	43890782	1	12	0	0	1	0	13	1	3.70044	3.94354	3.67665	0.000236316	0.000469266	2.89545e-05	TRUE	691	NA
43874291	43876528	3	0	73	3	0	0	76	3	4.66297	4.90607	9.36047	7.93851e-21	7.09259e-20	4.38484e-21	TRUE	2237	NA
43862615	43864605	19	2	0	0	2	0	21	2	3.39232	3.63542	4.54409	5.51729e-06	1.47928e-05	9.13696e-07	TRUE	1990	NA
35360443	35360984	31	4	2	0	3	0	37	3	3.62449	3.86759	6.16385	7.09994e-10	3.05856e-09	1.89146e-10	TRUE	541	NA
35057873	35058290	2	0	0	18	1	0	2	19	-3.24793	-3.00483	-3.66307	0.000249206	0.000493253	3.04974e-05	TRUE	417	CELF4
34990919	34997036	80	9	0	0	0	3	89	3	4.89077	5.13387	10.1895	2.20876e-24	2.30471e-23	1.42477e-24	TRUE	6117	CELF4
34960258	34960951	16	2	2	1	1	0	20	2	3.32193	3.56503	4.40208	1.07216e-05	2.75101e-05	1.70002e-06	TRUE	693	CELF4
33738591	33740187	13	3	2	0	0	1	18	1	4.16993	4.41303	4.46308	8.07891e-06	2.08676e-05	1.28853e-06	TRUE	1596	ELP2
33022720	33024607	1	0	85	0	1	0	86	1	6.42626	6.66937	9.97217	2.0178e-23	2.03019e-22	1.25507e-23	TRUE	1887	RP11-322E11.5,RP11-322E11.6
22315378	22316831	53	11	92	0	4	26	156	30	2.37851	2.62161	10.6466	1.80842e-26	2.04973e-25	1.26758e-26	TRUE	1453	RP11-449D8.5
21421562	21422837	50	0	0	1	1	0	50	2	4.64386	4.88696	7.58785	3.25251e-14	1.97675e-13	1.22158e-14	TRUE	1275	LAMA3
19830476	19836311	16	0	0	1	0	1	16	2	3	3.2431	3.78729	0.000152301	0.000318593	1.96829e-05	TRUE	5835	NA
19780615	19781358	117	32	3	9	2	2	152	13	3.54749	3.79059	12.4089	2.33765e-35	3.57991e-34	2.21387e-35	TRUE	743	RP11-627G18.1,GATA6
18516401	18516467	317	73	67	10	25	2	457	37	3.6266	3.8697	21.6665	4.2492e-104	2.18555e-102	1.35158e-103	TRUE	66	NA
18512117	18515990	24017	5439	5172	1595	4977	844	34628	7416	2.22323	2.46633	153.377	0	0	0	TRUE	3873	NA
18511661	18511869	333	88	75	36	96	10	496	142	1.80445	2.04755	16.378	2.74604e-60	7.58517e-59	4.69077e-60	TRUE	208	NA
15404068	15405262	102	29	36	10	24	20	167	54	1.62882	1.87192	8.95665	3.3468e-19	2.75882e-18	1.70609e-19	TRUE	1194	NA
15403455	15403795	23	5	12	2	3	8	40	13	1.62149	1.86459	4.37184	1.23203e-05	3.15673e-05	1.95216e-06	TRUE	340	NA
15389504	15390077	31	6	4	0	5	6	41	11	1.89812	2.14122	4.84491	1.26666e-06	3.6799e-06	2.27559e-07	TRUE	573	NA
15386020	15386257	51	7	2	1	0	0	60	1	5.90689	6.14999	8.40413	4.31053e-17	3.17824e-16	1.96498e-17	TRUE	237	NA
15381968	15382322	45	7	15	1	6	23	67	30	1.1592	1.4023	4.61021	4.02266e-06	1.11871e-05	6.91826e-07	TRUE	354	NA
13483318	13484883	17	1	0	0	0	1	18	1	4.16993	4.41303	4.46308	8.07891e-06	2.08676e-05	1.28853e-06	TRUE	1565	LDLRAD4
13445515	13445795	23	0	2	0	1	0	25	1	4.64386	4.88696	5.36542	8.07606e-08	2.788e-07	1.72224e-08	TRUE	280	LDLRAD4
12426954	12427653	28	1	2	0	4	0	31	4	2.9542	3.1973	5.23864	1.61762e-07	5.39213e-07	3.33363e-08	TRUE	699	SLMO1
9895653	9896716	3	0	354	0	0	4	357	4	6.47978	6.72288	20.2917	1.52266e-91	6.99907e-90	4.32831e-91	TRUE	1063	NA
7366478	7367177	0	0	0	10	55	2	0	67	-7.06609	-6.82299	-8.05965	7.6513e-16	5.20592e-15	3.21831e-16	TRUE	699	NA
657065	658349	16	44	0	11	4	4	60	19	1.65896	1.90206	5.42665	5.7421e-08	1.993e-07	1.2325e-08	TRUE	1284	TYMS,C18orf56,RP11-806L2.5
111793	111995	14	1	11	0	2	2	26	4	2.70044	2.94354	4.61539	3.92352e-06	1.09144e-05	6.74838e-07	TRUE	202	ROCK1P1
59063477	59063686	15	7	4	74	3	4	26	81	-1.63941	-1.39631	-4.64438	3.41106e-06	9.49863e-06	5.87408e-07	TRUE	209	CHMP2A
59063273	59063465	2	4	4	209	2	1	10	212	-4.40599	-4.16289	-13.8695	9.69836e-44	1.8582e-42	1.14913e-43	TRUE	192	CHMP2A
59060967	59061580	1	9	0	38	10	4	10	52	-2.37851	-2.13541	-5.00683	5.53334e-07	1.72704e-06	1.06802e-07	TRUE	613	TRIM28
59038287	59039864	38	40	0	0	1	0	78	1	6.2854	6.5285	9.52615	1.63218e-21	1.51004e-20	9.33104e-22	TRUE	1577	ZBTB45
57987779	57988372	18	1	0	0	1	0	19	1	4.24793	4.49103	4.60378	4.14893e-06	1.1513e-05	6.92987e-07	TRUE	593	AC004076.9,ZNF772
56518070	56518268	13	266089	3	15	0	0	266105	15	14.1147	14.3578	315.126	0	0	0	TRUE	198	NLRP5
55959060	55960173	74	10	19	5	20	23	103	48	1.10154	1.34464	5.53613	3.09226e-08	1.10583e-07	6.83859e-09	TRUE	1113	NA
55685333	55686088	11	1	0	0	1	0	12	1	3.58496	3.82806	3.49828	0.000468268	0.000877417	5.41281e-05	TRUE	755	CTD-2587H24.5,SYT5
55244529	55377385	346	85	31	108	67	51	462	226	1.03157	1.27467	11.2505	2.30378e-29	2.91708e-28	1.80396e-29	TRUE	132856	KIR2DP1,KIR2DL1,KIR3DP1,KIR3DL3,CTB-61M7.1,KIR2DL3,KIR2DS4,KIR3DL2,KIR3DL1,KIR2DL4
55211082	55211455	48	28	12	16	77	119	88	212	-1.26849	-1.02539	-5.88404	4.00381e-09	1.59575e-08	9.86831e-10	TRUE	373	LILRP1
54383005	54384926	91	7	11	1	58	0	109	59	0.885541	1.12864	4.96258	6.95647e-07	2.106e-06	1.30238e-07	TRUE	1921	PRKCG
53282940	53296755	61	3	1	5	0	0	65	5	3.70044	3.94354	8.22125	2.01401e-16	1.43086e-15	8.84864e-17	TRUE	13815	ZNF600
52788829	52793329	48	0	0	2	2	0	48	4	3.58496	3.82806	6.99656	2.62316e-12	1.38785e-11	8.57886e-13	TRUE	4500	ZNF766,CTD-2525I3.5
51874981	51875267	0	31	2	11	0	0	33	11	1.58496	1.82806	3.91785	8.93406e-05	0.00019652	1.21522e-05	TRUE	286	NKG7
51857482	51869591	85	4	0	12	9	11	89	32	1.47573	1.71883	6.16524	7.03769e-10	3.03218e-09	1.87514e-10	TRUE	12109	CTD-2616J11.10,ETFB,CTD-2616J11.11
51050139	51051923	14	2	0	0	1	0	16	1	4	4.2431	4.16671	3.09023e-05	7.21965e-05	4.45844e-06	TRUE	1784	LRRC4B
50983946	50984224	1	0	0	12	3	3	1	18	-4.16993	-3.92682	-3.97137	7.14616e-05	0.000158761	9.81506e-06	TRUE	278	EMC10,CTD-2545M3.2
50879023	50880031	22	0	1	1	1	0	23	2	3.52356	3.76666	4.81644	1.46139e-06	4.23656e-06	2.61727e-07	TRUE	1008	NR1H2
50796833	50804954	32	2	4	4	0	1	38	5	2.926	3.1691	5.77703	7.60299e-09	2.94122e-08	1.81877e-09	TRUE	8121	MYH14
50784645	50785075	0	1	41	3	0	0	42	3	3.80735	4.05046	6.66311	2.68095e-11	1.31112e-10	8.1068e-12	TRUE	430	MYH14
50705886	50706425	1	0	32	1	0	0	33	1	5.04439	5.28749	6.22241	4.8957e-10	2.15554e-09	1.3131e-10	TRUE	539	MYH14
50347322	50347863	0	16	3	0	1	0	19	1	4.24793	4.49103	4.60378	4.14893e-06	1.1513e-05	6.92987e-07	TRUE	541	PTOV1-AS1
50306206	50306634	0	0	0	7	7	2	0	16	-5	-4.7569	-3.92805	8.56381e-05	0.000188926	1.16623e-05	TRUE	428	AP2A1
50138843	50139065	1	2	1	18	7	3	4	28	-2.80735	-2.56425	-4.09587	4.20588e-05	9.77559e-05	6.04488e-06	TRUE	222	RRAS
50087881	50089961	61	5	0	1	0	0	66	1	6.04439	6.28749	8.79922	1.37776e-18	1.09984e-17	6.79976e-19	TRUE	2080	PRRG2,NOSIP
50060063	50060257	20	2	0	1	1	0	22	2	3.45943	3.70253	4.68212	2.83926e-06	7.94456e-06	4.90772e-07	TRUE	194	NOSIP
50027966	50029340	3	3	0	23	5	1	6	29	-2.27302	-2.02992	-3.6199	0.00029472	0.000580603	3.58765e-05	TRUE	1374	FCGRT
49459009	49459521	4	6	0	34	3	0	10	37	-1.88753	-1.64442	-3.54116	0.000398378	0.000780817	4.72705e-05	TRUE	512	BAX
49418481	49418937	1	0	0	0	15	1	1	16	-4	-3.7569	-3.68927	0.000224902	0.000448152	2.77032e-05	TRUE	456	NUCB1-AS1,NUCB1
49324882	49326027	111	13	3	0	4	9	127	13	3.28824	3.53135	11.0524	2.13359e-28	2.60965e-27	1.61384e-28	TRUE	1145	HSD17B14
49237323	49241885	98	2	0	0	2	1	100	3	5.05889	5.30199	10.8343	2.36821e-27	2.77434e-26	1.71535e-27	TRUE	4562	RASIP1
49120573	49121083	3	5	0	45	4	9	8	58	-2.85798	-2.61488	-5.95884	2.5403e-09	1.03868e-08	6.42335e-10	TRUE	510	RPL18
49015290	49016319	6	3	7	0	1	0	16	1	4	4.2431	4.16671	3.09023e-05	7.21965e-05	4.45844e-06	TRUE	1029	LMTK3
48710633	48712622	21	4	1	1	0	0	26	1	4.70044	4.94354	5.48102	4.22871e-08	1.50799e-07	9.3128e-09	TRUE	1989	CTC-453G23.8,ZNF114,CARD8
48639008	48640049	0	2	0	2	26	0	2	28	-3.80735	-3.56425	-4.78736	1.6899e-06	4.89019e-06	3.02386e-07	TRUE	1041	LIG1
48378449	48380450	11	0	1	0	0	1	12	1	3.58496	3.82806	3.49828	0.000468268	0.000877417	5.41281e-05	TRUE	2001	SULT2A1
48340843	48342319	59	52	99	6	11	0	210	17	3.62678	3.86988	14.6874	7.75941e-49	1.67133e-47	1.03357e-48	TRUE	1476	CRX,TPRX2P
47732250	47733267	16	12	0	7	0	0	28	7	2	2.2431	4.12091	3.77378e-05	8.79184e-05	5.43656e-06	TRUE	1017	BBC3
46190712	46190871	30	25	1	7	6	4	56	17	1.71989	1.96299	5.35376	8.61471e-08	2.96691e-07	1.83478e-08	TRUE	159	SNRPD2
46026900	46027134	4	0	0	17	0	10	4	27	-2.75489	-2.51179	-3.97575	7.01575e-05	0.000155933	9.64313e-06	TRUE	234	VASP
45949946	45951684	14	0	21	0	11	0	35	11	1.66985	1.91295	4.16054	3.17496e-05	7.40426e-05	4.57853e-06	TRUE	1738	ERCC1
45489738	45490496	2	2	0	20	7	1	4	28	-2.80735	-2.56425	-4.09587	4.20588e-05	9.77559e-05	6.04488e-06	TRUE	758	CLPTM1
45422104	45422561	3	2	1	36	27	0	6	63	-3.39232	-3.14922	-6.81799	9.23258e-12	4.70011e-11	2.89121e-12	TRUE	457	APOC1
45411088	45411821	4	34	9	76	26	26	47	128	-1.44541	-1.20231	-5.19906	2.00296e-07	6.49904e-07	4.01909e-08	TRUE	733	APOE
42681777	42683427	5	0	1	0	154	0	6	154	-4.68182	-4.43872	-12.0159	2.93112e-33	4.22625e-32	2.61357e-33	TRUE	1650	POU2F2
42118412	42119446	6	3	137	0	0	0	146	0	8.18982	8.43292	12.1029	1.01949e-33	1.48976e-32	9.20161e-34	TRUE	1034	NA
41787150	41788519	62	1	0	6	3	0	63	9	2.80735	3.05046	7.30871	2.69709e-13	1.54182e-12	9.53388e-14	TRUE	1369	HNRNPUL1
41754476	41754714	30	33	2	6	10	1	65	17	1.9349	2.17801	6.16567	7.01856e-10	3.02438e-09	1.87032e-10	TRUE	238	AXL
41735539	41736574	58	37	8	5	1	3	103	9	3.51658	3.75968	10.1859	2.29139e-24	2.38885e-23	1.47704e-24	TRUE	1035	AXL
41207892	41208651	0	0	17	1	2	0	17	3	2.5025	2.7456	3.60255	0.000315108	0.000618991	3.82679e-05	TRUE	759	ADCK4
40947285	40948275	1	1	190	0	0	2	192	2	6.58496	6.82806	14.8409	7.96549e-50	1.76412e-48	1.09014e-49	TRUE	990	SERTAD3
40330872	40331156	3	6	2	37	3	9	11	49	-2.15528	-1.91218	-4.52383	6.07311e-06	1.62575e-05	1.00538e-06	TRUE	284	FBL
39923854	39924058	27	52	4	25	4	6	83	35	1.24576	1.48886	5.36686	8.01181e-08	2.76918e-07	1.7125e-08	TRUE	204	RPS16
39879968	39880803	0	3	2	25	1	4	5	30	-2.58496	-2.34186	-4.02406	5.7203e-05	0.000127535	7.88663e-06	TRUE	835	PAF1
39805877	39808998	11	2	10	2	0	0	23	2	3.52356	3.76666	4.81644	1.46139e-06	4.23656e-06	2.61727e-07	TRUE	3121	LRFN1,CTC-246B18.8
39333416	39333761	1	0	22	0	0	1	23	1	4.52356	4.76666	5.12539	2.96927e-07	9.57873e-07	5.91626e-08	TRUE	345	HNRNPL
39101305	39102793	27	2	0	0	1	2	29	3	3.27302	3.51612	5.27259	1.34514e-07	4.50095e-07	2.78298e-08	TRUE	1488	MAP4K1
38997159	38997341	2	18	0	0	2	0	20	2	3.32193	3.56503	4.40208	1.07216e-05	2.75101e-05	1.70002e-06	TRUE	182	RYR1
38795056	38795513	1	0	2	21	0	2	3	23	-2.9386	-2.6955	-3.81445	0.000136487	0.000287193	1.77573e-05	TRUE	457	C19orf33,CTB-102L5.4
36636708	36637145	13	6	6	72	10	7	25	89	-1.83188	-1.58878	-5.35767	8.42997e-08	2.90497e-07	1.79647e-08	TRUE	437	AD001527.7,CAPNS1
36607393	36607621	1	2	17	0	0	0	20	0	5.32193	5.56503	4.85901	1.17975e-06	3.47735e-06	2.12089e-07	TRUE	228	TBCB
36253834	36254220	35	1	0	0	3	1	36	4	3.16993	3.41303	5.80511	6.43232e-09	2.49207e-08	1.54093e-09	TRUE	386	C19orf55
35826688	35828040	0	0	0	6	7	3	0	16	-5	-4.7569	-3.92805	8.56381e-05	0.000188926	1.16623e-05	TRUE	1352	CD22
35787758	35789797	524	178	391	60	272	25	1093	357	1.6143	1.8574	22.7938	5.28565e-115	3.09179e-113	1.91201e-114	TRUE	2039	MAG
35760346	35760754	1	1	0	12	6	5	2	23	-3.52356	-3.28046	-4.19474	2.73188e-05	6.64607e-05	4.10884e-06	TRUE	408	USF2
34978961	34981015	22	0	2	0	0	1	24	1	4.58496	4.82806	5.24694	1.54647e-07	5.1636e-07	3.19021e-08	TRUE	2054	WTIP
34890470	34890690	3	4	0	375	4	8	7	387	-5.78883	-5.54573	-19.6446	6.43505e-86	2.74243e-84	1.69596e-85	TRUE	220	RP11-618P17.4,GPI
34882157	34883735	1034	526	452	219	440	18	2012	677	1.5714	1.8145	30.4375	1.75366e-203	1.88863e-201	1.16795e-202	TRUE	1578	GPI
33949386	33949758	67	6	7	7	5	1	80	13	2.62149	2.86459	7.98732	1.37899e-15	9.21756e-15	5.70026e-16	TRUE	372	PEPD
33760646	33764211	0	53	8	0	2	0	61	2	4.93074	5.17384	8.44274	3.09997e-17	2.29532e-16	1.4191e-17	TRUE	3565	NA
32089091	32090456	138	4	0	0	6	0	142	6	4.56478	4.80788	12.7539	2.96349e-37	4.79429e-36	2.96485e-37	TRUE	1365	NA
30953215	30954049	22	1	2	0	4	2	25	6	2.05889	2.30199	3.95556	7.63572e-05	0.00016953	1.04828e-05	TRUE	834	ZNF536
30661663	30662609	46	21	46	20	3	0	113	23	2.29662	2.53972	8.90365	5.40411e-19	4.40118e-18	2.72175e-19	TRUE	946	NA
30044491	30047176	95	1	1	0	1	0	97	1	6.59991	6.84301	10.5444	5.39321e-26	5.96885e-25	3.69053e-26	TRUE	2685	VSTM2B
30032608	30033343	16	10	8	0	0	0	34	0	6.08746	6.33056	6.31153	2.76284e-10	1.23265e-09	7.56348e-11	TRUE	735	VSTM2B
29501091	29501174	68	19	107	0	61	0	194	61	1.66918	1.91228	9.79299	1.20675e-22	1.17955e-21	7.29449e-23	TRUE	83	CTD-2081K17.2
29337028	29337950	16	19	1	2	2	797	36	801	-4.47573	-4.23263	-27.0818	1.61445e-161	1.38397e-159	8.55867e-161	TRUE	922	NA
28888602	28889652	1	16	0	0	0	1	17	1	4.08746	4.33056	4.31755	1.57774e-05	3.88615e-05	2.39899e-06	TRUE	1050	NA
28233788	28235393	18	7	3	0	5	0	28	5	2.48543	2.72853	4.6083	4.05975e-06	1.12881e-05	6.92987e-07	TRUE	1605	LINC00662
28161135	28167838	67	23	20	7	3	0	110	10	3.45943	3.70253	10.4695	1.19217e-25	1.29775e-24	8.02401e-26	TRUE	6703	NA
28104411	28105266	12	4	7	1	0	0	23	1	4.52356	4.76666	5.12539	2.96927e-07	9.57873e-07	5.91626e-08	TRUE	855	NA
28099227	28100765	18	6	2	0	3	0	26	3	3.11548	3.35858	4.90071	9.54887e-07	2.87638e-06	1.77762e-07	TRUE	1538	NA
28095632	28096352	17	2	9	0	0	0	28	0	5.80735	6.05046	5.74646	9.11313e-09	3.48721e-08	2.1368e-09	TRUE	720	NA
28059201	28063640	63	24	18	12	16	0	105	28	1.90689	2.14999	7.77328	7.64775e-15	4.86144e-14	3.00638e-15	TRUE	4439	NA
28045274	28045685	14	11	1	0	0	0	26	0	5.70044	5.94354	5.5413	3.00241e-08	1.08475e-07	6.64309e-09	TRUE	411	NA
27983654	27984758	19	13	12	0	3	0	44	3	3.87447	4.11757	6.85275	7.24441e-12	3.69522e-11	2.28498e-12	TRUE	1104	NA
27982652	27983266	10	9	2	1	1	0	21	2	3.39232	3.63542	4.54409	5.51729e-06	1.47928e-05	9.13696e-07	TRUE	614	NA
27933251	27933403	50	2	13	0	10	0	65	10	2.70044	2.94354	7.29758	2.92988e-13	1.67249e-12	1.03429e-13	TRUE	152	NA
27923567	27924644	55	18	18	12	21	4	91	37	1.29834	1.54144	5.76526	8.15318e-09	3.15222e-08	1.94938e-09	TRUE	1077	NA
27912491	27914273	45	3	5	0	3	0	53	3	4.14296	4.38606	7.64723	2.05356e-14	1.26496e-13	7.82265e-15	TRUE	1782	NA
27908206	27908296	22	4	3	0	0	0	29	0	5.85798	6.10108	5.8456	5.04744e-09	1.98753e-08	1.21659e-09	TRUE	90	NA
27902945	27903261	32	7	13	0	14	0	52	14	1.89308	2.13619	5.44819	5.08845e-08	1.80584e-07	1.11675e-08	TRUE	316	NA
27900363	27901046	29	12	8	2	2	0	49	4	3.61471	3.85781	7.08737	1.36681e-12	7.38672e-12	4.56722e-13	TRUE	683	NA
27897050	27899027	125	35	24	24	24	7	184	55	1.7422	1.9853	9.77695	1.41403e-22	1.36915e-21	8.46698e-23	TRUE	1977	NA
27893992	27894396	29	0	2	2	8	1	31	11	1.49476	1.73787	3.66678	0.000245622	0.000486384	3.00767e-05	TRUE	404	NA
27888861	27889373	46	16	10	3	2	0	72	5	3.848	4.0911	8.74976	2.13814e-18	1.70434e-17	1.05385e-18	TRUE	512	NA
27885845	27887171	101	19	14	7	20	3	134	30	2.1592	2.4023	9.39214	5.87913e-21	5.25738e-20	3.25124e-21	TRUE	1326	NA
27879537	27881232	91	15	15	9	8	3	121	20	2.59694	2.84004	9.78044	1.3661e-22	1.3251e-21	8.19327e-23	TRUE	1695	NA
27875852	27876388	88	22	36	8	23	1	146	32	2.18982	2.43292	9.8761	5.28479e-23	5.23947e-22	3.24016e-23	TRUE	536	NA
27874114	27874981	80	6	10	4	13	0	96	17	2.4975	2.7406	8.55276	1.20175e-17	9.14321e-17	5.65428e-18	TRUE	867	NA
27873166	27873514	61	6	25	2	49	0	92	51	0.851137	1.09424	4.44664	8.72233e-06	2.24876e-05	1.39066e-06	TRUE	348	NA
27871039	27871894	36	13	9	3	1	0	58	4	3.85798	4.10108	7.8587	3.88133e-15	2.51576e-14	1.55527e-15	TRUE	855	NA
27869412	27870494	891	107	76	67	142	40	1074	249	2.10878	2.35188	26.2605	5.42186e-152	4.38333e-150	2.71071e-151	TRUE	1082	NA
27868503	27868763	297	78	97	16	83	18	472	117	2.01228	2.25538	16.976	1.23655e-64	3.768e-63	2.33018e-64	TRUE	260	NA
27865260	27865489	28	4	6	2	6	1	38	9	2.078	2.3211	4.90096	9.5368e-07	2.87535e-06	1.77762e-07	TRUE	229	NA
27864316	27864508	120	28	30	8	21	9	178	38	2.22781	2.47091	11.0024	3.71972e-28	4.50535e-27	2.78515e-28	TRUE	192	NA
27853320	27857649	315	44	33	10	33	1	392	44	3.15528	3.39838	19.1222	1.64897e-81	6.62967e-80	4.09988e-81	TRUE	4329	NA
27850387	27851331	37	6	12	1	27	0	55	28	0.974005	1.21711	3.7436	0.000181405	0.000378187	2.33867e-05	TRUE	944	NA
27846441	27849871	134	35	47	27	12	1	216	40	2.43296	2.67606	12.6679	8.90271e-37	1.42024e-35	8.78297e-37	TRUE	3430	NA
27842774	27843802	13	3	6	1	1	2	22	4	2.45943	2.70253	4.06417	4.82036e-05	0.00011176	6.90975e-06	TRUE	1028	NA
27827826	27828950	24	23	4	9	11	6	51	26	0.971986	1.21509	3.60018	0.000318003	0.000624451	3.86169e-05	TRUE	1124	NA
27824607	27825505	68	11	3	9	16	3	82	28	1.5502	1.7933	6.09504	1.09413e-09	4.59074e-09	2.83897e-10	TRUE	898	NA
27823594	27824103	94	22	29	10	12	14	145	36	2.00998	2.25308	9.40322	5.29206e-21	4.78693e-20	2.9603e-21	TRUE	509	NA
27814240	27815117	263	88	147	16	86	34	498	136	1.87254	2.11564	16.7578	4.96436e-63	1.45621e-61	9.0054e-63	TRUE	877	NA
27806614	27806821	364	1205	104	19	84	279	1673	382	2.13079	2.37389	32.9566	3.39961e-238	4.24339e-236	2.62417e-237	TRUE	207	NA
27802975	27803485	32	26	15	2	15	2	73	19	1.9419	2.185	6.54713	5.86541e-11	2.78139e-10	1.72005e-11	TRUE	510	NA
27796111	27796451	9	5	1	0	1	0	15	1	3.90689	4.14999	4.01005	6.07047e-05	0.00013514	8.34696e-06	TRUE	340	NA
27792312	27792956	86	63	49	6	56	5	198	67	1.56327	1.80637	9.5186	1.75528e-21	1.62216e-20	1.00317e-21	TRUE	644	NA
27780512	27780699	13	6	1	0	0	0	20	0	5.32193	5.56503	4.85901	1.17975e-06	3.47735e-06	2.12089e-07	TRUE	187	NA
27778060	27779502	312	60	64	15	76	10	436	101	2.10997	2.35307	16.7367	7.07678e-63	2.0657e-61	1.27746e-62	TRUE	1442	NA
27767985	27768197	161	39	42	3	25	6	242	34	2.8314	3.0745	14.3774	7.17608e-47	1.48048e-45	9.15546e-47	TRUE	212	NA
27767548	27767807	367	61	84	19	48	58	512	125	2.03422	2.27732	17.7849	9.24763e-71	3.10321e-69	1.91907e-70	TRUE	259	NA
27765675	27767453	225	62	104	32	37	9	391	78	2.32562	2.56872	16.6674	2.26222e-62	6.49532e-61	4.01679e-62	TRUE	1778	NA
27762300	27762966	66	26	20	17	5	2	112	24	2.22239	2.46549	8.7165	2.86939e-18	2.25975e-17	1.39746e-18	TRUE	666	NA
27751494	27755002	619	126	106	54	91	41	851	186	2.19386	2.43696	23.8668	6.77533e-126	4.3467e-124	2.68613e-125	TRUE	3508	NA
27732577	27737334	64923	10223	10909	2229	6112	853	86055	9194	3.22649	3.46959	285.979	0	0	0	TRUE	4757	NA
24628512	24631775	22	8	7	1	7	0	37	8	2.20945	2.45255	4.99484	5.88833e-07	1.83419e-06	1.13429e-07	TRUE	3263	NA
24601098	24602508	670	140	236	35	146	14	1046	195	2.42334	2.66644	27.8234	2.26287e-170	2.02113e-168	1.24989e-169	TRUE	1410	NA
24571794	24572019	215	81	67	31	64	16	363	111	1.70941	1.95251	13.5826	5.07704e-42	9.33775e-41	5.77459e-42	TRUE	225	NA
24553222	24564805	230	59	33	9	35	7	322	51	2.65849	2.90159	16.1278	1.62733e-58	4.34615e-57	2.68772e-58	TRUE	11583	NA
24551474	24551626	12	1	2	0	0	0	15	0	4.90689	5.14999	4.18458	2.85691e-05	6.80106e-05	4.13444e-06	TRUE	152	NA
24542275	24544681	129	30	30	1	11	0	189	12	3.97728	4.22038	14.3002	2.18061e-46	4.44647e-45	2.74975e-46	TRUE	2406	NA
24528373	24535426	392	94	139	15	57	3	625	75	3.05889	3.30199	23.8559	8.80445e-126	5.62429e-124	3.47814e-125	TRUE	7053	NA
24518340	24522340	70	27	29	12	28	0	126	40	1.65535	1.89845	7.85396	4.0311e-15	2.61142e-14	1.61493e-15	TRUE	4000	NA
24473543	24476245	702	131	67	42	92	14	900	148	2.60433	2.84743	26.7094	3.65935e-157	3.06645e-155	1.89633e-156	TRUE	2702	NA
20059562	20060167	9	16	0	3	0	0	25	3	3.05889	3.30199	4.77114	1.83188e-06	5.28798e-06	3.26968e-07	TRUE	605	AC007204.2
19370373	19371728	10	0	21	0	4	0	31	4	2.9542	3.1973	5.23864	1.61762e-07	5.39213e-07	3.33363e-08	TRUE	1355	HAPLN4,AC138430.4
19258691	19259015	0	434	0	1	1	0	434	2	7.76155	8.00465	21.3331	5.60273e-101	2.79499e-99	1.72846e-100	TRUE	324	MEF2BNB-MEF2B,MEF2B
18910585	18911180	28	0	19	0	14	0	47	14	1.74723	1.99033	4.94952	7.43966e-07	2.25205e-06	1.3927e-07	TRUE	595	NA
18649217	18650273	2	3	1	22	7	6	6	35	-2.54432	-2.30122	-4.30124	1.69847e-05	4.16409e-05	2.57513e-06	TRUE	1056	FKBP8
18497168	18499135	3	1	0	21	2	0	4	23	-2.52356	-2.28046	-3.46777	0.000524799	0.000974043	6.02249e-05	TRUE	1967	MIR3189,GDF15
18416071	18417794	2	27	1	0	1	0	30	1	4.90689	5.14999	5.91789	3.26092e-09	1.30673e-08	8.07071e-10	TRUE	1723	LSM4
18390408	18390637	0	22	4	3	0	2	26	5	2.37851	2.62161	4.34645	1.38359e-05	3.5358e-05	2.18612e-06	TRUE	229	JUND
18288520	18288770	1	1	3	16	8	7	5	31	-2.63227	-2.38917	-4.13914	3.48611e-05	8.12324e-05	5.02332e-06	TRUE	250	PIK3R2,IFI30
18285913	18288006	10	4	0	57	21	14	14	92	-2.71621	-2.47311	-7.27449	3.4773e-13	1.95726e-12	1.21039e-13	TRUE	2093	PIK3R2,IFI30
18070103	18070803	98	0	8	0	0	1	106	1	6.72792	6.97102	10.9826	4.63641e-28	5.6054e-27	3.46575e-28	TRUE	700	KCNN1
18047133	18053510	62	10	1	6	2	7	73	15	2.28293	2.52603	7.13466	9.70242e-13	5.33633e-12	3.29945e-13	TRUE	6377	CCDC124
17912042	17913381	18	0	4	0	1	0	22	1	4.45943	4.70253	5.00055	5.71671e-07	1.7825e-06	1.10146e-07	TRUE	1339	B3GNT3
16583036	16585987	260	0	0	2	4	0	260	6	5.43741	5.68051	17.5287	8.65706e-69	2.81633e-67	1.74166e-68	TRUE	2951	NA
16515450	16516887	1	2	0	0	34	7	3	41	-3.77259	-3.52949	-5.77123	7.86939e-09	3.0431e-08	1.88177e-09	TRUE	1437	EPS15L1
16178762	16180921	217	92	251	80	82	0	560	162	1.78943	2.03253	17.32	3.32325e-67	1.05355e-65	6.5153e-67	TRUE	2159	TPM4
15997955	16000636	59	16	44	11	2	0	119	13	3.19438	3.43748	10.5851	3.49552e-26	3.89607e-25	2.40893e-26	TRUE	2681	CYP4F2
15721429	15722574	338	2	4	1	2	6	344	9	5.25634	5.49944	20.1419	3.1714e-90	1.4313e-88	8.83514e-90	TRUE	1145	AD000091.3,RPL23AP2
15541144	15542340	19	1	0	0	0	1	20	1	4.32193	4.56503	4.74003	2.13684e-06	6.15163e-06	3.7993e-07	TRUE	1196	WIZ
15070471	15072799	39	2	7	0	0	0	48	0	6.58496	6.82806	7.42046	1.16717e-13	6.85279e-13	4.21546e-14	TRUE	2328	SLC1A6
14581017	14581434	0	1	0	13	0	2	1	15	-3.90689	-3.66379	-3.54025	0.000399751	0.000783043	4.72705e-05	TRUE	417	PKN1
14038876	14040398	38	2	0	1	0	0	40	1	5.32193	5.56503	6.87168	6.34516e-12	3.24152e-11	2.00306e-12	TRUE	1522	CC2D1A
13981873	13982420	29	0	2	0	1	0	31	1	4.9542	5.1973	6.02141	1.72903e-09	7.11308e-09	4.39488e-10	TRUE	547	NANOS3
13949465	13950366	0	1	219	2	0	0	220	2	6.78136	7.02446	15.7963	3.29674e-56	8.37007e-55	5.17616e-56	TRUE	901	NA
13373390	13374077	5	0	16	0	1	0	21	1	4.39232	4.63542	4.87219	1.10369e-06	3.30642e-06	2.04145e-07	TRUE	687	CACNA1A
13255589	13256138	2	0	0	20	3	0	2	23	-3.52356	-3.28046	-4.19474	2.73188e-05	6.64607e-05	4.10884e-06	TRUE	549	STX10
13098397	13100151	51	18	20	1	32	7	89	40	1.15381	1.39691	5.29798	1.17088e-07	3.92865e-07	2.42953e-08	TRUE	1754	NA
13051218	13051662	22	34	9	140	35	26	65	201	-1.62868	-1.38558	-7.27348	3.50354e-13	1.97166e-12	1.2193e-13	TRUE	444	CALR
13050866	13051105	8	13	2	36	23	13	23	72	-1.64636	-1.40326	-4.39526	1.10638e-05	2.83603e-05	1.75384e-06	TRUE	239	CALR
13041463	13042020	0	138	2	0	1	0	140	1	7.12928	7.37238	12.4515	1.37307e-35	2.12345e-34	1.31249e-35	TRUE	557	FARSA,CTC-425F1.2
12849271	12850010	47	3	1	8	5	2	51	15	1.76553	2.00864	5.18677	2.13972e-07	6.93036e-07	4.28559e-08	TRUE	739	ASNA1
12807081	12808190	84	0	0	3	2	0	84	5	4.07039	4.31349	9.58786	8.99319e-22	8.41018e-21	5.20097e-22	TRUE	1109	FBXW9
12769240	12772105	11	4	5	1	2	0	20	3	2.73697	2.98007	4.07234	4.65431e-05	0.00010801	6.67795e-06	TRUE	2865	MAN2B1
11940498	12014114	35	84	5	2	10	12	124	24	2.36923	2.61233	9.47366	2.70195e-21	2.47481e-20	1.53046e-21	TRUE	73616	CTC-499B15.8,ZNF439,ZNF69,ZNF440
11726293	11726670	1	31	0	1	0	0	32	1	5	5.2431	6.12288	9.18969e-10	3.8735e-09	2.39238e-10	TRUE	377	ZNF627
11688056	11688486	0	0	1	16	0	4	1	20	-4.32193	-4.07883	-4.23519	2.28356e-05	5.57791e-05	3.44833e-06	TRUE	430	ACP5,ZNF627
11687314	11687960	0	1	0	56	0	10	1	66	-6.04439	-5.80129	-8.11879	4.70861e-16	3.24592e-15	2.00709e-16	TRUE	646	ACP5,ZNF627
11332168	11333293	17	0	0	2	1	0	17	3	2.5025	2.7456	3.60255	0.000315108	0.000618991	3.82679e-05	TRUE	1125	DOCK6
11123332	11123862	7	1	23	8	1	1	31	10	1.63227	1.87537	3.86374	0.000111665	0.000236105	1.4601e-05	TRUE	530	CTC-215O4.4,SMARCA4
11029896	11030780	7	2	2	182	4	0	11	186	-4.07973	-3.83663	-12.6694	8.73532e-37	1.39429e-35	8.62245e-37	TRUE	884	CARM1
10793871	10794136	0	1	1	21	4	0	2	25	-3.64386	-3.40076	-4.44016	8.98933e-06	2.3162e-05	1.43225e-06	TRUE	265	ILF3
10571680	10572234	0	0	0	9	3	1	0	13	-4.70044	-4.45734	-3.49449	0.000474961	0.00088526	5.45939e-05	TRUE	554	PDE4A
10518752	10519571	26	0	2	0	1	0	28	1	4.80735	5.05046	5.70427	1.1684e-08	4.41352e-08	2.72748e-09	TRUE	819	CDC37
10387890	10389533	29	0	2	2	2	0	31	4	2.9542	3.1973	5.23864	1.61762e-07	5.39213e-07	3.33363e-08	TRUE	1643	CTD-2369P2.5,ICAM1
10227595	10230571	27	18	8	88	37	21	53	146	-1.4619	-1.2188	-5.61271	1.99184e-08	7.33134e-08	4.5338e-09	TRUE	2976	EIF3G
10057558	10059146	23	136	0	0	2	0	159	2	6.31288	6.55598	13.5933	4.38797e-42	8.07537e-41	4.99392e-42	TRUE	1588	NA
9096271	9104723	13	8	4	0	0	0	25	0	5.64386	5.88696	5.43499	5.47999e-08	1.92102e-07	1.17665e-08	TRUE	8452	NA
9038077	9038417	11	12	1	0	0	0	24	0	5.58496	5.82806	5.32598	1.00408e-07	3.41704e-07	2.09001e-08	TRUE	340	MUC16
9018964	9021968	184	26	14	7	12	2	224	21	3.41504	3.65814	14.875	4.78701e-50	1.06413e-48	6.58071e-50	TRUE	3004	MUC16
8997944	9002736	277	53	18	6	33	13	348	52	2.7425	2.9856	17.0024	7.88346e-65	2.40963e-63	1.49014e-64	TRUE	4792	MUC16
8994475	8997738	67	14	5	4	3	0	86	7	3.61891	3.86201	9.39276	5.84492e-21	5.27342e-20	3.24048e-21	TRUE	3263	MUC16
8278516	8281589	43	1	1	0	0	0	45	0	6.49185	6.73495	7.20212	5.92821e-13	3.29945e-12	2.02906e-13	TRUE	3073	CERS4
7944217	7944890	31	40	0	1	0	0	71	1	6.14975	6.39285	9.11149	8.12598e-20	6.91624e-19	4.27587e-20	TRUE	673	CTD-3193O13.10
7906775	7908657	449	198	235	44	544	28832	882	29420	-5.05987	-4.81677	-168.825	0	0	0	TRUE	1882	EVI5L
7755602	7757998	939	288	135	15	226	0	1362	241	2.49862	2.74172	32.2226	8.51896e-228	1.01655e-225	6.28648e-227	TRUE	2396	FCER2
7657097	7658599	64	0	6	2	14	0	70	16	2.12928	2.37238	6.73861	1.59913e-11	7.96347e-11	4.9243e-12	TRUE	1502	NA
7508117	7508631	39	0	0	1	1	0	39	2	4.2854	4.5285	6.60783	3.90003e-11	1.87503e-10	1.15898e-11	TRUE	514	CTD-2207O23.3,ARHGEF18
7426870	7427152	12	7	1	0	0	1	20	1	4.32193	4.56503	4.74003	2.13684e-06	6.15163e-06	3.7993e-07	TRUE	282	CTB-133G6.1
7396024	7396684	44	11	5	4	20	5	60	29	1.04891	1.29201	4.09717	4.18231e-05	9.72234e-05	6.01242e-06	TRUE	660	NA
7105291	7107671	78	19	8	0	4	2	105	6	4.12928	4.37238	10.7556	5.57798e-27	6.4447e-26	3.98549e-27	TRUE	2380	NA
6679188	6684631	14	13	2	72	13	9	29	94	-1.69661	-1.45351	-5.15679	2.51214e-07	8.12823e-07	5.0266e-08	TRUE	5443	C3
5264872	5265766	5	1	47	4	3	0	53	7	2.92057	3.16367	6.81733	9.2745e-12	4.72064e-11	2.89121e-12	TRUE	894	PTPRS
4987569	4988854	1	3	18	0	0	0	22	0	5.45943	5.70253	5.09913	3.41216e-07	1.08491e-06	6.62972e-08	TRUE	1285	KDM4B
4492225	4493198	69	21	23	13	49	4	113	66	0.775785	1.01889	4.64903	3.335e-06	9.28856e-06	5.74417e-07	TRUE	973	HDGFRP2
4446648	4447623	2	0	2	36	6	4	4	46	-3.52356	-3.28046	-5.93226	2.98801e-09	1.20003e-08	7.42114e-10	TRUE	975	CTB-50L17.7,UBXN6
4423663	4425443	113	0	1	8	0	2	114	10	3.51096	3.75406	10.7105	9.09017e-27	1.04019e-25	6.43268e-27	TRUE	1780	CHAF1A
4249255	4251102	0	0	0	6	3	4	0	13	-4.70044	-4.45734	-3.49449	0.000474961	0.00088526	5.45939e-05	TRUE	1847	CCDC94
3982943	3983182	25	9	3	65	28	17	37	110	-1.57191	-1.32881	-5.21124	1.87579e-07	6.0977e-07	3.7709e-08	TRUE	239	EEF2
3979975	3980570	10	25	2	65	20	12	37	97	-1.39046	-1.14736	-4.36038	1.2984e-05	3.32136e-05	2.05397e-06	TRUE	595	EEF2
3976054	3976228	18	10	5	3	1	3	33	7	2.23704	2.48014	4.74744	2.06006e-06	5.94121e-06	3.67412e-07	TRUE	174	EEF2
3735230	3736908	4	0	17	0	1	1	21	2	3.39232	3.63542	4.54409	5.51729e-06	1.47928e-05	9.13696e-07	TRUE	1678	TJP3
3244263	3245499	154	32	44	13	64	4	230	81	1.50564	1.74874	10.0314	1.10953e-23	1.13006e-22	6.98842e-24	TRUE	1236	CELF5
3179656	3179896	3	0	0	0	61	1	3	62	-4.36923	-4.12613	-7.48173	7.33512e-14	4.35032e-13	2.6903e-14	TRUE	240	S1PR4
3053915	3061257	17	10	5	91	20	12	32	123	-1.94251	-1.69941	-6.60913	3.8659e-11	1.86042e-10	1.15051e-11	TRUE	7342	AES
2749662	2750094	11	0	1	0	1	0	12	1	3.58496	3.82806	3.49828	0.000468268	0.000877417	5.41281e-05	TRUE	432	NA
2568026	2569092	260	17	154	9	205	0	431	214	1.01008	1.25318	10.7231	7.93088e-27	9.0858e-26	5.61878e-27	TRUE	1066	GNG7
2361843	2363751	121	52	129	33	296	62311	302	62640	-7.69639	-7.45329	-241.382	0	0	0	TRUE	1908	NA
2321741	2324198	4	4	2	30	4	3	10	37	-1.88753	-1.64442	-3.54116	0.000398378	0.000780817	4.72705e-05	TRUE	2457	LSM7
2229409	2229732	4	0	0	55	1	0	4	56	-3.80735	-3.56425	-6.77035	1.2847e-11	6.41426e-11	3.96667e-12	TRUE	323	DOT1L
2137806	2138352	11	1	5	0	2	0	17	2	3.08746	3.33056	3.94882	7.85362e-05	0.000174089	1.07507e-05	TRUE	546	AP3D1
1922769	1923738	2	171	0	0	1	0	173	1	7.43463	7.67773	13.6718	1.4971e-42	2.79047e-41	1.72513e-42	TRUE	969	SCAMP4
1816106	1816325	2	0	2	4	19	10	4	33	-3.04439	-2.80129	-4.66211	3.12983e-06	8.72038e-06	5.3928e-07	TRUE	219	MIR1909,REXO1
1712495	1712890	9	2	1	0	0	0	12	0	4.58496	4.82806	3.71015	0.00020714	0.000422089	2.55459e-05	TRUE	395	NA
1598127	1605456	94	31	5	49	10	12	130	71	0.872621	1.11572	5.36955	7.89345e-08	2.72859e-07	1.6874e-08	TRUE	7329	UQCR11,UQCR11
1105184	1105761	15	11	1	43	20	5	27	68	-1.33258	-1.08948	-3.5016	0.000462476	0.000868803	5.37279e-05	TRUE	577	GPX4
1096693	1099303	21	2	2	1	1	0	25	2	3.64386	3.88696	5.07496	3.8758e-07	1.21236e-06	7.49346e-08	TRUE	2610	NA
582514	582862	3	4	0	19	11	8	7	38	-2.44057	-2.19747	-4.35737	1.31635e-05	3.36673e-05	2.08203e-06	TRUE	348	BSG
242890637	242890895	6	0	13	1	0	0	19	1	4.24793	4.49103	4.60378	4.14893e-06	1.1513e-05	6.92987e-07	TRUE	258	AC131097.3
242803417	242803846	32	1	11	2	13	0	44	15	1.55254	1.79564	4.46875	7.86775e-06	2.03565e-05	1.25887e-06	TRUE	429	NA
242438510	242438764	1	0	0	15	5	1	1	21	-4.39232	-4.14922	-4.36115	1.29379e-05	3.31072e-05	2.04686e-06	TRUE	254	STK25
242283198	242289526	40	43	3	38	1	0	86	39	1.14086	1.38396	5.17126	2.32522e-07	7.52751e-07	4.65511e-08	TRUE	6328	44806
242179197	242181954	12	4	1	36	7	7	17	50	-1.55639	-1.31329	-3.48175	0.000498157	0.000925516	5.72351e-05	TRUE	2757	HDLBP
242170283	242176112	26	24	1	106	22	14	51	142	-1.47732	-1.23422	-5.59035	2.26609e-08	8.31206e-08	5.14029e-09	TRUE	5829	HDLBP
242169028	242169662	8	13	0	70	14	2	21	86	-2.03395	-1.79085	-5.73217	9.91559e-09	3.75002e-08	2.31906e-09	TRUE	634	HDLBP
241718373	241720393	57	6	5	2	5	2	68	9	2.91754	3.16064	7.71868	1.17537e-14	7.36709e-14	4.55543e-15	TRUE	2020	KIF1A
241249680	241251702	7	37	0	4	1	0	44	5	3.1375	3.3806	6.39264	1.63043e-10	7.38858e-10	4.5692e-11	TRUE	2022	NA
241248182	241249197	299	143	168	79	115	63	610	257	1.24704	1.49014	14.5589	5.12622e-48	1.08304e-46	6.69767e-48	TRUE	1015	NA
240389309	240389603	21	2	0	0	2	0	23	2	3.52356	3.76666	4.81644	1.46139e-06	4.23656e-06	2.61727e-07	TRUE	294	NA
240267204	240268810	156	12	37	1	76	0	205	77	1.41269	1.65579	9.11275	8.03193e-20	6.8401e-19	4.23001e-20	TRUE	1606	HDAC4
240194150	240197047	13	7	12	0	0	0	32	0	6	6.2431	6.13071	8.74889e-10	3.72427e-09	2.28262e-10	TRUE	2897	HDAC4
239621424	239622255	42	19	12	11	13	653	73	677	-3.21319	-2.97009	-21.7436	7.94982e-105	4.1389e-103	2.55955e-104	TRUE	831	NA
238997778	239000340	130	2	1	0	0	0	133	0	8.05528	8.29838	11.6353	2.72488e-31	3.67738e-30	2.27055e-31	TRUE	2562	SCLY,UBE2F-SCLY
238818785	238819592	13	2	34	10	3	0	49	13	1.91427	2.15737	5.32158	1.02873e-07	3.46025e-07	2.13936e-08	TRUE	807	RAMP1
238590905	238591214	6	2	46	0	0	0	54	0	6.75489	6.99799	7.83239	4.78672e-15	3.07455e-14	1.89015e-15	TRUE	309	LRRFIP1
238581451	238583464	93	0	0	1	1	0	93	2	5.53916	5.78226	10.4847	1.01562e-25	1.1143e-24	6.89098e-26	TRUE	2013	LRRFIP1
238473753	238475075	92	41	41	20	34	18	174	72	1.27302	1.51612	7.87563	3.39019e-15	2.19957e-14	1.36024e-15	TRUE	1322	NA
238451250	238455295	1	0	0	14	1	0	1	15	-3.90689	-3.66379	-3.54025	0.000399751	0.000783043	4.72705e-05	TRUE	4045	MLPH
238270381	238272008	11	0	0	44	2	0	11	46	-2.06413	-1.82103	-4.24068	2.22845e-05	5.44666e-05	3.36815e-06	TRUE	1627	COL6A3
238261164	238268759	33	14	0	166	1	2	47	169	-1.84629	-1.60319	-7.43126	1.07564e-13	6.35038e-13	3.92716e-14	TRUE	7595	COL6A3
238255145	238257295	0	3	2	80	5	0	5	85	-4.08746	-3.84436	-8.57042	1.03108e-17	7.85274e-17	4.85624e-18	TRUE	2150	COL6A3
238131736	238132087	1	34	3	0	0	0	38	0	6.24793	6.49103	6.65399	2.85251e-11	1.38503e-10	8.50978e-12	TRUE	351	NA
238120423	238121936	186	43	24	23	34	1	253	58	2.12501	2.36811	12.7974	1.69547e-37	2.7654e-36	1.71016e-37	TRUE	1513	NA
238036763	238040367	259	98	72	40	101	0	429	141	1.60528	1.84838	14.2329	5.72191e-46	1.15102e-44	7.11805e-46	TRUE	3604	NA
237501940	237502851	323	49	77	47	81	12	449	140	1.68129	1.92439	14.9613	1.31367e-50	2.95545e-49	1.82769e-50	TRUE	911	NA
236458364	236459740	4	0	38	0	0	1	42	1	5.39232	5.63542	7.04399	1.8681e-12	9.92861e-12	6.13452e-13	TRUE	1376	AGAP1
235987313	235987829	3	1	2	0	360	0	6	360	-5.90689	-5.66379	-18.9584	3.76471e-80	1.47969e-78	9.15062e-80	TRUE	516	NA
235788186	235788832	1	2	17	0	0	0	20	0	5.32193	5.56503	4.85901	1.17975e-06	3.47735e-06	2.12089e-07	TRUE	646	AC010148.1
235682967	235686085	25	1	0	0	4	0	26	4	2.70044	2.94354	4.61539	3.92352e-06	1.09144e-05	6.74838e-07	TRUE	3118	NA
235422988	235423548	34	6	0	2	1	5	40	8	2.32193	2.56503	5.32672	1e-07	3.44162e-07	2.09001e-08	TRUE	560	NA
233498592	233498693	15	0	9	10	43	308538	24	308591	-13.6504	-13.4073	-343.446	0	0	0	TRUE	101	EFHD1
233479242	233482882	194	6	2	0	0	0	202	0	8.65821	8.90131	13.8553	1.18224e-43	2.25791e-42	1.39543e-43	TRUE	3640	EFHD1
233478345	233478958	16	40	14	5	6	5	70	16	2.12928	2.37238	6.73861	1.59913e-11	7.96347e-11	4.9243e-12	TRUE	613	EFHD1
233399382	233400905	7	0	19	0	2	0	26	2	3.70044	3.94354	5.19957	1.9975e-07	6.48592e-07	4.00858e-08	TRUE	1523	CHRND
233287632	233293064	22	9	0	2	4	1	31	7	2.14684	2.38994	4.50384	6.67373e-06	1.78541e-05	1.10402e-06	TRUE	5432	NA
232690868	232698531	82	7	28	17	13	5	117	35	1.74108	1.98418	7.79339	6.52372e-15	4.15579e-14	2.56999e-15	TRUE	7663	NA
232325514	232326336	33	22	1	16	3	7	56	26	1.10692	1.35002	4.09459	4.22925e-05	9.82838e-05	6.078e-06	TRUE	822	NCL
231771649	231772578	2	2	11	0	0	0	15	0	4.90689	5.14999	4.18458	2.85691e-05	6.80106e-05	4.13444e-06	TRUE	929	GPR55
229759315	229763047	35	7	0	0	4	0	42	4	3.39232	3.63542	6.42632	1.30733e-10	6.03955e-10	3.73465e-11	TRUE	3732	PID1
226446197	226447116	354	2	0	0	3	0	356	3	6.89077	7.13387	20.0239	3.40915e-89	1.51794e-87	9.38713e-89	TRUE	919	NYAP2
225783044	225784423	59	20	22	10	21	6	101	37	1.44876	1.69186	6.49495	8.306e-11	3.91136e-10	2.41884e-11	TRUE	1379	DOCK10
225376182	225379361	10	0	1	27	9	3	11	39	-1.82597	-1.58287	-3.53704	0.000404635	0.000792196	4.72705e-05	TRUE	3179	CUL3
224866580	224903930	138	15	4	26	5	1	157	32	2.29462	2.53772	10.4903	9.57323e-26	1.05112e-24	6.50025e-26	TRUE	37350	SERPINE2
220159658	220162008	15	21	1	0	2	8	37	10	1.88753	2.13063	4.58816	4.4718e-06	1.20508e-05	7.45172e-07	TRUE	2350	PTPRN
220101545	220101910	0	2	13	0	0	2	15	2	2.90689	3.14999	3.61968	0.00029497	0.000580598	3.58765e-05	TRUE	365	GLB1L
220073562	220074013	19	1	0	1	0	0	20	1	4.32193	4.56503	4.74003	2.13684e-06	6.15163e-06	3.7993e-07	TRUE	451	ZFAND2B
219277197	219280105	18	1	2	0	0	0	21	0	5.39232	5.63542	4.98085	6.33046e-07	1.94061e-06	1.18614e-07	TRUE	2908	NA
218947403	218947686	94	16	53	5	939	4	163	948	-2.54002	-2.29691	-22.3604	9.56275e-111	5.35227e-109	3.30991e-110	TRUE	283	RUFY4
218733761	218734503	1	0	19	0	3	0	20	3	2.73697	2.98007	4.07234	4.65431e-05	0.00010801	6.67795e-06	TRUE	742	TNS1
218677091	218678001	15	11	2	0	1	1	28	2	3.80735	4.05046	5.4404	5.31597e-08	1.88367e-07	1.16392e-08	TRUE	910	TNS1
217538889	217540144	4	0	18	0	1	0	22	1	4.45943	4.70253	5.00055	5.71671e-07	1.7825e-06	1.10146e-07	TRUE	1255	IGFBP5
216957291	216959164	15	3	4	0	0	0	22	0	5.45943	5.70253	5.09913	3.41216e-07	1.08491e-06	6.62972e-08	TRUE	1873	TMEM169
216286890	216288164	18	17	0	126	6	10	35	142	-2.02046	-1.77736	-7.32735	2.34755e-13	1.34316e-12	8.30626e-14	TRUE	1274	FN1
216285465	216286846	19	20	0	110	6	5	39	121	-1.63346	-1.39036	-5.65811	1.53051e-08	5.75837e-08	3.56105e-09	TRUE	1381	FN1
216283995	216285430	31	5	4	176	6	7	40	189	-2.24031	-1.99721	-9.14401	6.018e-20	5.16928e-19	3.19675e-20	TRUE	1435	FN1
216274730	216279603	32	12	12	115	20	20	56	155	-1.46877	-1.22567	-5.80878	6.29304e-09	2.43905e-08	1.50834e-09	TRUE	4873	FN1
216271953	216272887	36	8	15	113	33	18	59	164	-1.47491	-1.23181	-5.99859	1.99043e-09	8.15864e-09	5.04541e-10	TRUE	934	FN1
216261868	216262472	19	16	5	101	27	18	40	146	-1.8679	-1.6248	-6.97402	3.08001e-12	1.60719e-11	9.93906e-13	TRUE	604	FN1
216256456	216259369	39	16	14	148	37	41	69	226	-1.71165	-1.46855	-8.05771	7.77396e-16	5.28636e-15	3.26915e-16	TRUE	2913	FN1
216252975	216256454	27	9	4	135	22	19	40	176	-2.1375	-1.8944	-8.52015	1.59352e-17	1.20931e-16	7.47852e-18	TRUE	3479	FN1
216248853	216249677	48	11	6	154	11	14	65	179	-1.46145	-1.21835	-6.2129	5.20143e-10	2.24883e-09	1.3907e-10	TRUE	824	FN1
216246968	216248094	39	15	7	104	35	14	61	153	-1.32665	-1.08355	-5.22921	1.70237e-07	5.67177e-07	3.5075e-08	TRUE	1126	FN1
216241321	216243946	59	27	10	285	49	42	96	376	-1.96963	-1.72653	-11.6848	1.52457e-31	2.08055e-30	1.28664e-31	TRUE	2625	FN1
216240017	216241292	56	25	9	268	37	29	90	334	-1.89185	-1.64875	-10.6595	1.57516e-26	1.78738e-25	1.10534e-26	TRUE	1275	FN1
216236670	216239979	74	40	13	368	51	43	127	462	-1.86306	-1.61996	-12.3794	3.37745e-35	5.16698e-34	3.19533e-35	TRUE	3309	FN1
216230233	216235097	131	30	27	380	73	41	188	494	-1.39378	-1.15068	-9.86301	6.02138e-23	5.95392e-22	3.68198e-23	TRUE	4864	FN1
206639535	206641316	81	1	1	0	1	0	83	1	6.37504	6.61814	9.80812	1.03884e-22	1.01642e-21	6.28364e-23	TRUE	1781	NRP2
203735387	203736621	2795	5	0	0	4	0	2800	4	9.45121	9.69431	48.967	0	0	0	TRUE	1234	ICA1L
202907593	202914508	39	30	0	1	2	0	69	3	4.52356	4.76666	8.87743	6.84207e-19	5.56165e-18	3.4394e-19	TRUE	6915	NA
198570695	198571195	44	0	1	0	0	4	45	4	3.49185	3.73495	6.71713	1.85338e-11	9.11777e-11	5.63762e-12	TRUE	500	MARS2,AC011997.1
198269799	198270115	30	17	8	12	10	6	55	28	0.974005	1.21711	3.7436	0.000181405	0.000378187	2.33867e-05	TRUE	316	SF3B1
198266211	198266576	19	12	6	6	7	0	37	13	1.50901	1.75211	4.02883	5.60546e-05	0.000125002	7.73003e-06	TRUE	365	SF3B1
198262762	198263254	24	26	4	13	5	6	54	24	1.16993	1.41303	4.16277	3.14416e-05	7.33473e-05	4.5359e-06	TRUE	492	SF3B1
198203222	198203633	16	2	0	0	1	0	18	1	4.16993	4.41303	4.46308	8.07891e-06	2.08676e-05	1.28853e-06	TRUE	411	NA
197891829	197899095	29	2	0	1	1	0	31	2	3.9542	4.1973	5.78293	7.34105e-09	2.841e-08	1.75657e-09	TRUE	7266	AC017035.2,ANKRD44
191859888	191862625	30	7	8	10	6	3	45	19	1.24393	1.48703	3.94812	7.87661e-05	0.00017434	1.07814e-05	TRUE	2737	STAT1
189858764	189860462	9	21	0	65	6	5	30	76	-1.34104	-1.09794	-3.72513	0.000195211	0.000406701	2.51509e-05	TRUE	1698	COL3A1
188349610	188361648	17	7	2	3	1	0	26	4	2.70044	2.94354	4.61539	3.92352e-06	1.09144e-05	6.74838e-07	TRUE	12038	AC007319.1,TFPI
179654134	179654735	3	20	2	0	0	0	25	0	5.64386	5.88696	5.43499	5.47999e-08	1.92102e-07	1.17665e-08	TRUE	601	TTN
179650401	179650695	1	24	0	0	1	0	25	1	4.64386	4.88696	5.36542	8.07606e-08	2.788e-07	1.72224e-08	TRUE	294	TTN
179480179	179481531	5	46	0	0	0	1	51	1	5.67243	5.91553	7.76187	8.36876e-15	5.26314e-14	3.25308e-15	TRUE	1352	RP11-171I2.4,TTN-AS1,TTN
179441675	179442259	32	5	0	0	0	1	37	1	5.20945	5.45255	6.60284	4.03357e-11	1.93642e-10	1.19655e-11	TRUE	584	RP11-171I2.5,TTN-AS1,TTN
176829245	176835532	3	15	1	0	2	0	19	2	3.24793	3.49103	4.25578	2.08318e-05	5.09911e-05	3.15013e-06	TRUE	6287	KIAA1715
176682316	176702438	31	4	0	4	0	0	35	4	3.12928	3.37238	5.69573	1.22845e-08	4.63449e-08	2.86476e-09	TRUE	20122	NA
174081887	174085934	14	6	0	0	4	0	20	4	2.32193	2.56503	3.76656	0.000165511	0.000345536	2.13632e-05	TRUE	4047	MLTK,MLK7-AS1
173837865	173838381	0	1	51	0	0	1	52	1	5.70044	5.94354	7.83658	4.62996e-15	2.99579e-14	1.85163e-15	TRUE	516	RAPGEF4
162136165	162136316	285	33	16	20	29	0	334	49	2.76899	3.01209	16.7277	8.23506e-63	2.40145e-61	1.48509e-62	TRUE	151	NA
152584900	152586344	44	8	1	0	0	1	53	1	5.72792	5.97102	7.91039	2.56583e-15	1.68673e-14	1.04172e-15	TRUE	1444	NEB
152405992	152406318	32	4	0	0	2	0	36	2	4.16993	4.41303	6.31175	2.75894e-10	1.24177e-09	7.56348e-11	TRUE	326	NEB
149790583	149791311	50	28	25	13	24	1	103	38	1.43857	1.68167	6.53097	6.53431e-11	3.09317e-10	1.91286e-11	TRUE	728	KIF5C
141660081	141661331	4	31	115	4	4	6	150	14	3.42146	3.66456	12.1803	3.95813e-34	5.85129e-33	3.61851e-34	TRUE	1250	LRP1B
141624557	141625264	18	3	63	13	7	3	84	23	1.86876	2.11186	6.87459	6.21675e-12	3.17947e-11	1.96622e-12	TRUE	707	LRP1B
136742334	136743857	1	0	239	1	38	1	240	40	2.58496	2.82806	13.7448	5.47216e-43	1.03385e-41	6.39349e-43	TRUE	1523	AC093391.2,DARS
133014752	133015508	68	20	26	125	105	102	114	332	-1.54215	-1.29905	-8.8965	5.76336e-19	4.6912e-18	2.9011e-19	TRUE	756	ANKRD30BL
133004067	133004258	151	112	131	15	55	19	394	89	2.14632	2.38942	16.0545	5.31661e-58	1.40111e-56	8.66462e-58	TRUE	191	ANKRD30BL
132998453	132998710	198	47	87	13	64	42	332	119	1.48022	1.72332	11.9295	8.31102e-33	1.1812e-31	7.30471e-33	TRUE	257	ANKRD30BL
131152422	131152835	56128	9	2	0	9	6	56139	15	11.8698	12.1129	180.17	0	0	0	TRUE	413	NA
129824727	129825302	26	6	26	0	0	0	58	0	6.85798	7.10108	8.09104	5.91577e-16	4.05001e-15	2.49342e-16	TRUE	575	AC068483.1
129263527	129268433	21	4	0	0	0	1	25	1	4.64386	4.88696	5.36542	8.07606e-08	2.788e-07	1.72224e-08	TRUE	4906	NA
129220305	129222505	12	0	6	0	0	1	18	1	4.16993	4.41303	4.46308	8.07891e-06	2.08676e-05	1.28853e-06	TRUE	2200	NA
129161730	129162431	6	1	18	1	0	0	25	1	4.64386	4.88696	5.36542	8.07606e-08	2.788e-07	1.72224e-08	TRUE	701	NA
127801449	127802320	54	15	5	28	6	0	74	34	1.12199	1.36509	4.74701	2.06445e-06	5.95329e-06	3.68159e-07	TRUE	871	NA
127591386	127592662	55	5	2	0	0	30	62	30	1.04731	1.29041	4.16088	3.1702e-05	7.39431e-05	4.57274e-06	TRUE	1276	NA
126931027	126931796	15	0	1	50	8	0	16	58	-1.85798	-1.61488	-4.37631	1.20705e-05	3.093e-05	1.91275e-06	TRUE	769	NA
125535588	125536618	3	0	15	1	0	0	18	1	4.16993	4.41303	4.46308	8.07891e-06	2.08676e-05	1.28853e-06	TRUE	1030	RP11-56O18.1,CNTNAP5
121991953	121993092	9	0	33	0	1	2	42	3	3.80735	4.05046	6.66311	2.68095e-11	1.31112e-10	8.1068e-12	TRUE	1139	TFCP2L1
121307521	121308238	2	0	11	0	1	0	13	1	3.70044	3.94354	3.67665	0.000236316	0.000469266	2.89545e-05	TRUE	717	NA
120451376	120451875	201	97	48	80	44	5010	346	5134	-3.89124	-3.64814	-65.3964	0	0	0	TRUE	499	NA
120013419	120014570	2	10	0	0	1	0	12	1	3.58496	3.82806	3.49828	0.000468268	0.000877417	5.41281e-05	TRUE	1151	STEAP3
113812290	113812959	1	1	0	0	108	0	2	108	-5.75489	-5.51179	-10.375	3.22354e-25	3.46165e-24	2.14073e-25	TRUE	669	NA
110969151	110970055	0	1	49	6	0	0	50	6	3.05889	3.30199	6.74741	1.50508e-11	7.50011e-11	4.63778e-12	TRUE	904	LINC00116
110271067	110271685	1	0	13	0	1	0	14	1	3.80735	4.05046	3.84695	0.000119599	0.000252316	1.5581e-05	TRUE	618	NA
109527017	109527783	2	11	1	0	0	0	14	0	4.80735	5.05046	4.03353	5.49451e-05	0.00012462	7.57929e-06	TRUE	766	EDAR
106892881	106893619	4	2	6	0	0	0	12	0	4.58496	4.82806	3.71015	0.00020714	0.000422089	2.55459e-05	TRUE	738	NA
105923224	105924641	2	0	42	0	0	2	44	2	4.45943	4.70253	7.07185	1.52886e-12	8.25127e-12	5.09946e-13	TRUE	1417	TGFBRAP1
102037115	102039092	12	0	8	0	2	0	20	2	3.32193	3.56503	4.40208	1.07216e-05	2.75101e-05	1.70002e-06	TRUE	1977	RFX8
101819258	101819445	1	0	37901	0	8	0	37902	8	12.21	12.4531	143.484	0	0	0	TRUE	187	TBC1D8
99976928	99977652	14	6	0	3	0	0	20	3	2.73697	2.98007	4.07234	4.65431e-05	0.00010801	6.67795e-06	TRUE	724	EIF5B
99193053	99194877	71	0	7	1	3	2	78	6	3.70044	3.94354	9.00592	2.13857e-19	1.77883e-18	1.0999e-19	TRUE	1824	INPP4A
97487913	97581020	143	15	32	25	39	41	190	105	0.85561	1.09871	6.41138	1.44212e-10	6.63704e-10	4.10443e-11	TRUE	93107	CNNM3,SEMA4C,FAM178B,ANKRD23,ANKRD39
97467113	97467992	34	0	6	3	355	1	40	359	-3.16591	-2.92281	-15.7098	1.29531e-55	3.25541e-54	2.01319e-55	TRUE	879	CNNM4
97366700	97368038	53	4	0	0	1	1	57	2	4.83289	5.07599	8.14381	3.83043e-16	2.65034e-15	1.63806e-16	TRUE	1338	FER1L5
96216831	96217565	2665	2	0	0	0	1	2667	1	11.381	11.6241	41.0153	0	0	0	TRUE	734	NA
95752628	95753903	35	0	1	1	0	0	36	1	5.16993	5.41303	6.51023	7.50381e-11	3.53807e-10	2.18661e-11	TRUE	1275	MRPS5
95526200	95528152	60	0	0	1	3	0	60	4	3.90689	4.14999	8.02011	1.05649e-15	7.08649e-15	4.38188e-16	TRUE	1952	NA
92294528	92324770	104234	17907	19123	4823	18204	2998	141264	26025	2.44042	2.68352	325.1	0	0	0	TRUE	30242	NA
92285435	92292761	15615	2692	3027	837	3926	516	21334	5279	2.01482	2.25792	114.248	0	0	0	TRUE	7326	NA
91816612	91817179	2	0	16	1	0	0	18	1	4.16993	4.41303	4.46308	8.07891e-06	2.08676e-05	1.28853e-06	TRUE	567	AC027612.6
91812347	91812951	4598	3	0	0	1	0	4601	1	12.1677	12.4108	50.1875	0	0	0	TRUE	604	AC027612.6
91760764	91762221	3	3	0	12	95	0	6	107	-4.1565	-3.9134	-9.67206	3.9631e-22	3.76221e-21	2.32623e-22	TRUE	1457	NA
89833013	89833407	696	463	654	161	713	9855	1813	10729	-2.56506	-2.32196	-75.7249	0	0	0	TRUE	394	NA
87591358	87592408	10	1	1	0	1	0	12	1	3.58496	3.82806	3.49828	0.000468268	0.000877417	5.41281e-05	TRUE	1050	NA
87587381	87590373	27	4	1	5	2	0	32	7	2.19265	2.43575	4.62673	3.7148e-06	1.03387e-05	6.39356e-07	TRUE	2992	NA
87052927	87054464	71	1	0	0	0	3	72	3	4.58496	4.82806	9.08797	1.00907e-19	8.5701e-19	5.2976e-20	TRUE	1537	CD8B
85893743	85895311	3	6	0	53	1	0	9	54	-2.58496	-2.34186	-5.39885	6.70708e-08	2.32658e-07	1.43878e-08	TRUE	1568	SFTPB
85888577	85890842	0	3	0	79	2	2	3	83	-4.79008	-4.54698	-8.86856	7.40988e-19	6.01828e-18	3.72178e-19	TRUE	2265	SFTPB
85804730	85806170	3	819	2	12	6	4	824	22	5.22707	5.47017	31.1652	3.1535e-213	3.53667e-211	2.18712e-212	TRUE	1440	VAMP8
85625811	85628401	8	6	0	49	36	27	14	112	-3	-2.7569	-8.51801	1.62314e-17	1.23116e-16	7.57088e-18	TRUE	2590	CAPG
85624907	85625475	1	1	1	41	7	8	3	56	-4.22239	-3.97929	-7.03418	2.00434e-12	1.06375e-11	6.57837e-13	TRUE	568	CAPG
85082855	85083624	2	0	18	2	2	0	20	4	2.32193	2.56503	3.76656	0.000165511	0.000345536	2.13632e-05	TRUE	769	TRABD2A
85053449	85057028	39	53	6	2	10	4	98	16	2.61471	2.85781	8.8298	1.04866e-18	8.45046e-18	5.22588e-19	TRUE	3579	TRABD2A
84670409	84670533	26	0	0	1	1	0	26	2	3.70044	3.94354	5.19957	1.9975e-07	6.48592e-07	4.00858e-08	TRUE	124	SUCLG1
76045138	76045702	0	1	42	0	0	3	43	3	3.8413	4.0844	6.75859	1.39337e-11	6.95507e-11	4.30075e-12	TRUE	564	NA
75108324	75109819	3	4	36	0	0	0	43	0	6.42626	6.66937	7.05138	1.77146e-12	9.49103e-12	5.83168e-13	TRUE	1495	HK2
74986792	74989877	205	0	0	1	0	2	205	3	6.09452	6.33762	15.4962	3.67978e-54	8.95392e-53	5.53722e-54	TRUE	3085	NA
74784937	74786289	7	1	36	0	0	0	44	0	6.45943	6.70253	7.1273	1.02359e-12	5.58137e-12	3.42903e-13	TRUE	1352	M1AP
74755944	74756314	0	0	0	10	1	5	0	16	-5	-4.7569	-3.92805	8.56381e-05	0.000188926	1.16623e-05	TRUE	370	AUP1
73451613	73452620	13	1	0	1	0	0	14	1	3.80735	4.05046	3.84695	0.000119599	0.000252316	1.5581e-05	TRUE	1007	SMYD5
73285590	73286401	13	1	0	1	0	0	14	1	3.80735	4.05046	3.84695	0.000119599	0.000252316	1.5581e-05	TRUE	811	SFXN5
71845645	71845920	13	4	3	0	2	3	20	5	2	2.2431	3.4828	0.000496191	0.000922064	5.70128e-05	TRUE	275	DYSF
71153105	71153628	1	5	0	0	59	0	6	59	-3.29768	-3.05458	-6.50553	7.74184e-11	3.64684e-10	2.25526e-11	TRUE	523	VAX2
70901449	70902214	3	0	27	0	1	3	30	4	2.90689	3.14999	5.119	3.07162e-07	9.89446e-07	6.1182e-08	TRUE	765	ADD2
70475350	70475601	0	0	0	3	46	1	0	50	-6.64386	-6.40076	-7.02743	2.10371e-12	1.11589e-11	6.89837e-13	TRUE	251	TIA1,C2orf42
70255500	70256670	13	1	0	0	1	0	14	1	3.80735	4.05046	3.84695	0.000119599	0.000252316	1.5581e-05	TRUE	1170	PCBP1-AS1
70031748	70032108	84	2	12	1	0	3	98	4	4.61471	4.85781	10.6131	2.58987e-26	2.91002e-25	1.7996e-26	TRUE	360	ANXA4
67899155	67899580	24	4	12	0	0	0	40	0	6.32193	6.56503	6.8167	9.3153e-12	4.70767e-11	2.89121e-12	TRUE	425	AC010987.5
65243096	65243920	18	3	0	0	1	0	21	1	4.39232	4.63542	4.87219	1.10369e-06	3.30642e-06	2.04145e-07	TRUE	824	SLC1A4
65058279	65059352	14	25	3	0	9	9	42	18	1.22239	1.46549	3.77307	0.000161252	0.000336819	2.08294e-05	TRUE	1073	NA
64547895	64549123	41	1	0	10	3	3	42	16	1.39232	1.63542	4.08838	4.34389e-05	0.000100909	6.24033e-06	TRUE	1228	NA
62100384	62104116	13	29	8	15	3	3	50	21	1.25154	1.49464	4.17748	2.94757e-05	6.89715e-05	4.26529e-06	TRUE	3732	CCT4,AC107081.5
56145075	56145403	9	15	0	6	0	0	24	6	2	2.2431	3.81522	0.000136061	0.000286387	1.77093e-05	TRUE	328	EFEMP1
56108805	56144898	26	11	1	7	1	4	38	12	1.66297	1.90607	4.32474	1.52715e-05	3.77104e-05	2.33187e-06	TRUE	36093	EFEMP1
56097930	56098254	26	52	0	16	1	0	78	17	2.19794	2.44104	7.23255	4.74005e-13	2.6635e-12	1.64714e-13	TRUE	324	EFEMP1
54040084	54042074	1	0	0	24	1	1	1	26	-4.70044	-4.45734	-4.94196	7.73404e-07	2.3343e-06	1.44312e-07	TRUE	1990	ERLEC1,GPR75-ASB3,ASB3
52877507	52878447	14	0	121	2	0	0	135	2	6.07682	6.31992	12.5786	2.7685e-36	4.36291e-35	2.69808e-36	TRUE	940	NA
49250226	49260895	74	2	0	0	3	0	76	3	4.66297	4.90607	9.36047	7.93851e-21	7.09259e-20	4.38484e-21	TRUE	10669	FSHR
47105439	47105665	67	11	8	19	15	260	86	294	-1.77341	-1.53031	-9.47486	2.67128e-21	2.44747e-20	1.51355e-21	TRUE	226	NA
47104724	47105143	19	8	6	0	4	2	33	6	2.45943	2.70253	4.97757	6.43867e-07	1.95013e-06	1.20593e-07	TRUE	419	NA
46535652	46540549	30	0	2	2	0	0	32	2	4	4.2431	5.89262	3.80113e-09	1.51659e-08	9.37126e-10	TRUE	4897	EPAS1
45748877	45751243	12	2	1	0	0	0	15	0	4.90689	5.14999	4.18458	2.85691e-05	6.80106e-05	4.13444e-06	TRUE	2366	SRBD1
45403242	45404067	1	0	25	1	0	0	26	1	4.70044	4.94354	5.48102	4.22871e-08	1.50799e-07	9.3128e-09	TRUE	825	LINC01121
44089110	44090828	30	8	10	2	6	0	48	8	2.58496	2.82806	6.14685	7.90384e-10	3.39702e-09	2.10076e-10	TRUE	1718	ABCG8
44084409	44086986	22	11	7	5	7	2	40	14	1.51457	1.75767	4.19823	2.69014e-05	6.54774e-05	4.04904e-06	TRUE	2577	ABCG8
44067471	44069979	247	6	0	0	1	1	253	2	6.98299	7.22609	16.8276	1.53224e-63	4.53245e-62	2.80154e-63	TRUE	2508	ABCG8
38717450	38718344	1	15	0	2	0	0	16	2	3	3.2431	3.78729	0.000152301	0.000318593	1.96829e-05	TRUE	894	AC016995.3
37872923	37873472	4	2	0	0	156	1	6	157	-4.70966	-4.46656	-12.1497	5.75599e-34	8.47128e-33	5.23875e-34	TRUE	549	AC006369.2,CDC42EP3
32502834	32503982	16	1	0	1	1	0	17	2	3.08746	3.33056	3.94882	7.85362e-05	0.000174089	1.07507e-05	TRUE	1148	YIPF4
30481473	30482450	0	0	19	2	2	0	19	4	2.24793	2.49103	3.61129	0.000304678	0.000598936	3.70304e-05	TRUE	977	AC104698.1,LBH
30429259	30429949	1	0	88	0	0	2	89	2	5.47573	5.71883	10.2564	1.10814e-24	1.17061e-23	7.23666e-25	TRUE	690	NA
29462648	29474020	73	37	10	35	16	20	120	71	0.757143	1.00024	4.71843	2.37674e-06	6.66443e-06	4.12137e-07	TRUE	11372	ALK
29430051	29432689	10607	50	4316	36	25479	18290	14973	43805	-1.54873	-1.30563	-102.678	0	0	0	TRUE	2638	ALK
29274586	29275981	83	0	1	0	0	1	84	1	6.39232	6.63542	9.86321	6.00941e-23	5.948e-22	3.67588e-23	TRUE	1395	FAM179A
29227776	29229337	470	105	120	77	189	3822	695	4088	-2.55631	-2.31321	-46.633	0	0	0	TRUE	1561	FAM179A
28927693	28928742	4	15	0	0	4	0	19	4	2.24793	2.49103	3.61129	0.000304678	0.000598936	3.70304e-05	TRUE	1049	NA
27633756	27638992	18	2	0	1	0	0	20	1	4.32193	4.56503	4.74003	2.13684e-06	6.15163e-06	3.7993e-07	TRUE	5236	NA
27466403	27467246	395	3	0	2	3	2	398	7	5.82927	6.07237	21.6613	4.7562e-104	2.44212e-102	1.51024e-103	TRUE	843	CAD
27356309	27356512	0	0	63	2	5	0	63	7	3.16993	3.41303	7.67944	1.59782e-14	9.87592e-14	6.10677e-15	TRUE	203	PREB
26533218	26535703	0	0	2	25	2	0	2	27	-3.75489	-3.51179	-4.6742	2.95106e-06	8.24501e-06	5.09811e-07	TRUE	2485	GPR113,EPT1
26257530	26321591	88	23	9	13	11	6	120	30	2	2.2431	8.53111	1.44953e-17	1.10059e-16	6.80621e-18	TRUE	64061	RNU6-942P,RAB10
25148094	25148936	134	11	5	1	20	0	150	21	2.8365	3.0796	11.328	9.53574e-30	1.22353e-28	7.56646e-30	TRUE	842	NA
23878689	23878825	10	0	10	2	196700	21	20	196723	-13.2639	-13.0208	-284.752	0	0	0	TRUE	136	KLHL29
20738651	20739757	3	2	38	0	0	0	43	0	6.42626	6.66937	7.05138	1.77146e-12	9.49103e-12	5.83168e-13	TRUE	1106	NA
20418248	20421956	24	5	7	2	11	74	36	87	-1.27302	-1.02992	-3.78303	0.000154934	0.000323668	2.00161e-05	TRUE	3708	SDC1
20364922	20365994	127	23	44	8	14	1	194	23	3.07635	3.31945	13.3208	1.75249e-40	3.10454e-39	1.91989e-40	TRUE	1072	NA
20364549	20364886	54	3	13	6	5	4	70	15	2.22239	2.46549	6.89099	5.54045e-12	2.83796e-11	1.75503e-12	TRUE	337	NA
16253221	16253984	158	58	34	26	11	3	250	40	2.64386	2.88696	14.175	1.30912e-45	2.61229e-44	1.61547e-45	TRUE	763	NA
16125669	16126155	21	1	13	0	0	2	35	2	4.12928	4.37238	6.20974	5.30738e-10	2.29247e-09	1.41677e-10	TRUE	486	NA
14886516	14887384	27	4	0	0	4	0	31	4	2.9542	3.1973	5.23864	1.61762e-07	5.39213e-07	3.33363e-08	TRUE	868	NA
14576847	14582203	39	0	2	0	2	0	41	2	4.35755	4.60065	6.79756	1.06403e-11	5.33304e-11	3.29691e-12	TRUE	5356	NA
10925060	10933269	51	28	2	183	15	15	81	213	-1.39486	-1.15176	-6.48127	9.09545e-11	4.21197e-10	2.60474e-11	TRUE	8209	PDIA6,ATP6V1C2
10536963	10559924	62	5	11	9	8	5	78	22	1.82597	2.06907	6.53861	6.20925e-11	2.9435e-10	1.8203e-11	TRUE	22961	HPCAL1
8736887	8737156	19	4	1	0	0	0	24	0	5.58496	5.82806	5.32598	1.00408e-07	3.41704e-07	2.09001e-08	TRUE	269	NA
8631801	8633848	256	0	2	0	42	2	258	44	2.5518	2.7949	14.165	1.5094e-45	3.00993e-44	1.86138e-45	TRUE	2047	NA
8537802	8539365	30	2	2	0	0	5	34	5	2.76553	3.00864	5.33411	9.60129e-08	3.30517e-07	2.04372e-08	TRUE	1563	NA
6909455	6911710	23	15	3	0	0	0	41	0	6.35755	6.60065	6.89613	5.34371e-12	2.75659e-11	1.69446e-12	TRUE	2255	LINC00487
5649418	5650001	38	5	6	3	0	0	49	3	4.02975	4.27285	7.30512	2.77026e-13	1.58288e-12	9.78666e-14	TRUE	583	NA
5273576	5273845	16	0	5	3	0	0	21	3	2.80735	3.05046	4.21969	2.44643e-05	5.96695e-05	3.68853e-06	TRUE	269	NA
4019055	4020401	83	24	29	25	19	22	136	66	1.04307	1.28617	6.14682	7.90526e-10	3.39714e-09	2.10084e-10	TRUE	1346	AC107070.1
3769127	3772402	26	12	2	0	0	0	40	0	6.32193	6.56503	6.8167	9.3153e-12	4.70767e-11	2.89121e-12	TRUE	3275	DCDC2C
3467345	3469635	228	0	0	2	2	0	228	4	5.83289	6.07599	16.3944	2.09578e-60	5.79437e-59	3.58331e-60	TRUE	2290	TRAPPC12
3303648	3305800	9	1	1	0	0	0	11	0	4.45943	4.70253	3.53592	0.000406354	0.000779623	4.72705e-05	TRUE	2152	TSSC1-IT1,TSSC1
3141538	3142230	154	4	10	3	2	0	168	5	5.07039	5.31349	14.0453	8.23449e-45	1.61506e-43	9.98777e-45	TRUE	692	AC019118.3
3050101	3050168	149	45	101	45	43	0	295	88	1.74514	1.98824	12.3916	2.90181e-35	4.4416e-34	2.74675e-35	TRUE	67	AC019118.2
3049471	3049882	369	46	172	61	22	2	587	85	2.78783	3.03093	22.242	1.34929e-109	7.49572e-108	4.63545e-109	TRUE	411	AC019118.2
2853991	2860208	480	120	143	10	234	1	743	245	1.60058	1.84368	18.6987	5.07493e-78	1.92615e-76	1.19116e-77	TRUE	6217	NA
2737299	2738440	2	0	25	0	0	2	27	2	3.75489	3.99799	5.32133	1.03011e-07	3.46158e-07	2.13936e-08	TRUE	1141	NA
2668029	2668551	6	5	7	0	0	0	18	0	5.16993	5.41303	4.60342	4.15601e-06	1.13563e-05	6.92987e-07	TRUE	522	NA
2311864	2313192	6	27	1	0	10	0	34	10	1.76553	2.00864	4.23498	2.28573e-05	5.5807e-05	3.45104e-06	TRUE	1328	MYT1L
1658814	1660438	249	27	42	20	70	2	318	92	1.78932	2.03242	13.0512	6.25604e-39	1.06463e-37	6.58383e-39	TRUE	1624	PXDN
1607618	1608623	208	129	111	13	124	122383	448	122520	-8.0953	-7.8522	-331.933	0	0	0	TRUE	1005	AC144450.1
1599949	1601789	194	115	122	80	203	13904	431	14187	-5.04074	-4.79764	-117.148	0	0	0	TRUE	1840	AC144450.1
1599105	1599618	55	18	25	25	39	484	98	548	-2.48332	-2.24022	-16.7447	6.19449e-63	1.80993e-61	1.11929e-62	TRUE	513	AC144450.1
1557297	1557718	2	1	8	0	0	0	11	0	4.45943	4.70253	3.53592	0.000406354	0.000779623	4.72705e-05	TRUE	421	AC144450.1
1549354	1551223	24	1	0	0	1	0	25	1	4.64386	4.88696	5.36542	8.07606e-08	2.788e-07	1.72224e-08	TRUE	1869	AC144450.1
62362981	62364498	117	27	24	6	52	0	168	58	1.53434	1.77744	8.67082	4.29021e-18	3.3469e-17	2.06977e-18	TRUE	1517	ZGPAT,RP4-583P15.15
62152884	62153134	3	3	1	25	8	2	7	35	-2.32193	-2.07883	-4.03823	5.38572e-05	0.000124273	7.57929e-06	TRUE	250	PPDPF
61510428	61511467	48	0	0	0	4	3	48	7	2.77761	3.02071	6.35001	2.15308e-10	9.73782e-10	6.022e-11	TRUE	1039	DIDO1
61462517	61463120	13	35	0	0	1	0	48	1	5.58496	5.82806	7.53208	4.99386e-14	2.99511e-13	1.8511e-14	TRUE	603	COL9A3
61439598	61440980	1	2	0	21	1	1040	3	1062	-8.46761	-8.22451	-30.3391	3.50165e-202	3.74412e-200	2.31542e-201	TRUE	1382	OGFR
61309753	61310936	13	4	0	0	2	0	17	2	3.08746	3.33056	3.94882	7.85362e-05	0.000174089	1.07507e-05	TRUE	1183	SLCO4A1
61150772	61151119	1	36	0	0	2	0	37	2	4.20945	4.45255	6.41206	1.43568e-10	6.61148e-10	4.08673e-11	TRUE	347	C20orf166
61075509	61076451	50	17	33	7	13	2	100	22	2.18442	2.42752	8.16301	3.26779e-16	2.28302e-15	1.41185e-16	TRUE	942	NA
60958682	60960309	9	0	3	1	0	0	12	1	3.58496	3.82806	3.49828	0.000468268	0.000877417	5.41281e-05	TRUE	1627	NA
60886507	60887035	0	4	0	16	2	5	4	23	-2.52356	-2.28046	-3.46777	0.000524799	0.000974043	6.02249e-05	TRUE	528	LAMA5
60804135	60805674	227	15	15	0	4	2609	257	2613	-3.34587	-3.10277	-43.6123	0	0	0	TRUE	1539	NA
60768056	60768989	55	1	0	0	1	0	56	1	5.80735	6.05046	8.12672	4.41054e-16	3.04396e-15	1.8809e-16	TRUE	933	MTG2
60711889	60712479	35	37	13	36	5	7	85	48	0.824428	1.06753	4.18915	2.80003e-05	6.78337e-05	4.13444e-06	TRUE	590	PSMA7
60414376	60415023	61	11	2	6	35	0	74	41	0.851901	1.095	3.99025	6.60047e-05	0.000146736	9.07435e-06	TRUE	647	CDH4
60265234	60267183	46	2	0	0	2	1	48	3	4	4.2431	7.21696	5.31623e-13	2.98305e-12	1.84424e-13	TRUE	1949	CDH4
60066794	60067585	24	8	0	0	0	2	32	2	4	4.2431	5.89262	3.80113e-09	1.51659e-08	9.37126e-10	TRUE	791	CDH4
60018941	60020030	925	249	303	274	67	46874	1477	47215	-4.9985	-4.7554	-213.429	0	0	0	TRUE	1089	CDH4
59950393	59950719	12	1	0	0	1	0	13	1	3.70044	3.94354	3.67665	0.000236316	0.000469266	2.89545e-05	TRUE	326	CDH4
59863556	59864819	34	0	0	2	2	2	34	6	2.5025	2.7456	5.09478	3.49148e-07	1.09674e-06	6.7817e-08	TRUE	1263	CDH4
59505142	59505830	3	17	1	0	0	0	21	0	5.39232	5.63542	4.98085	6.33046e-07	1.94061e-06	1.18614e-07	TRUE	688	NA
57581468	57582117	0	6	0	22	5	6	6	33	-2.45943	-2.21633	-4.08208	4.46346e-05	0.000103678	6.41159e-06	TRUE	649	CTSZ
57576638	57581464	1	7	0	26	6	14	8	46	-2.52356	-2.28046	-4.90417	9.38246e-07	2.82953e-06	1.74982e-07	TRUE	4826	CTSZ
57572750	57576610	11	1	1	37	8	7	13	52	-2	-1.7569	-4.3986	1.08952e-05	2.79317e-05	1.72726e-06	TRUE	3860	CTSZ
57570724	57571751	9	2	2	23	22	7	13	52	-2	-1.7569	-4.3986	1.08952e-05	2.79317e-05	1.72726e-06	TRUE	1027	CTSZ
57269958	57270395	44	22	17	10	5	0	83	15	2.46815	2.71125	7.90756	2.62481e-15	1.72247e-14	1.0652e-15	TRUE	437	STX16-NPEPL1,NPEPL1
56484176	56484333	4834	1	0	0	0	1	4835	1	12.2393	12.4824	51.1068	0	0	0	TRUE	157	NA
55752395	55754091	49	4	0	0	0	1	53	1	5.72792	5.97102	7.91039	2.56583e-15	1.68673e-14	1.04172e-15	TRUE	1696	BMP7
55273705	55275227	12	1	291	0	1	0	304	1	8.24793	8.49103	17.4084	7.1232e-68	2.28986e-66	1.41608e-67	TRUE	1522	NA
55262075	55263504	17	0	0	2	0	1	17	3	2.5025	2.7456	3.60255	0.000315108	0.000618991	3.82679e-05	TRUE	1429	RN7SL170P
54741391	54741904	2	966	0	0	3	0	968	3	8.3339	8.577	30.9147	7.56943e-210	8.36338e-208	5.17203e-209	TRUE	513	NA
54730766	54731044	7	0	12	0	0	4	19	4	2.24793	2.49103	3.61129	0.000304678	0.000598936	3.70304e-05	TRUE	278	NA
49126593	49127865	3	16	0	2	0	0	19	2	3.24793	3.49103	4.25578	2.08318e-05	5.09911e-05	3.15013e-06	TRUE	1272	PTPN1
48306597	48307049	2835	4	0	0	2	0	2839	2	10.4712	10.7143	45.666	0	0	0	TRUE	452	B4GALT5
47741050	47753240	66	8	1	10	7	2	75	19	1.98089	2.22399	6.70915	1.95759e-11	9.62563e-11	5.95262e-12	TRUE	12190	ARPC3P1,STAU1
47358606	47359387	33	0	0	1	1	0	33	2	4.04439	4.28749	6.00026	1.97004e-09	8.08395e-09	4.99441e-10	TRUE	781	PREX1
47131664	47132339	144	37	65	8	42	2	246	52	2.24207	2.48518	12.977	1.65279e-38	2.78565e-37	1.72268e-38	TRUE	675	NA
47130038	47130449	7	5	1	0	0	0	13	0	4.70044	4.94354	3.87567	0.000106332	0.000229165	1.39056e-05	TRUE	411	NA
46523870	46524020	29	4	3	0	9	2	36	11	1.71049	1.95359	4.27896	1.87766e-05	4.60114e-05	2.8454e-06	TRUE	150	NA
46406487	46408160	7	0	0	2	44	0	7	46	-2.71621	-2.47311	-5.14384	2.69181e-07	8.69775e-07	5.37851e-08	TRUE	1673	SULF2
46003118	46003525	94	4	0	1	4	0	98	5	4.29278	4.53588	10.4783	1.08665e-25	1.19158e-24	7.36756e-26	TRUE	407	NA
45625556	45626126	2	0	123	1	0	0	125	1	6.96578	7.20888	11.8352	2.56698e-32	3.56842e-31	2.20676e-32	TRUE	570	EYA2
44999090	45001431	274	5	0	5	3	2	279	10	4.80219	5.04529	18.004	1.81311e-72	6.29672e-71	3.89397e-72	TRUE	2341	ELMO2
44638186	44638894	0	90	0	4	3	0	90	7	3.6845	3.9276	9.66146	4.39547e-22	4.17066e-21	2.57919e-22	TRUE	708	MMP9
44523674	44525646	0	4	0	11	12	0	4	23	-2.52356	-2.28046	-3.46777	0.000524799	0.000974043	6.02249e-05	TRUE	1972	CTSA
44521874	44522693	0	2	3	26	4	9	5	39	-2.96347	-2.72037	-4.99135	5.99599e-07	1.86753e-06	1.15491e-07	TRUE	819	CTSA,RP3-337O18.9
44444052	44444439	0	2	0	24	3	1	2	28	-3.80735	-3.56425	-4.78736	1.6899e-06	4.89019e-06	3.02386e-07	TRUE	387	UBE2C
44423755	44424288	8	30	0	3	0	1	38	4	3.24793	3.49103	6.01859	1.75945e-09	7.23072e-09	4.47157e-10	TRUE	533	DNTTIP1
44096273	44098069	3	0	22	0	0	2	25	2	3.64386	3.88696	5.07496	3.8758e-07	1.21236e-06	7.49346e-08	TRUE	1796	AL031663.1
43964080	43964298	55	51	8	8	26	17	114	51	1.16046	1.40356	6.01773	1.76881e-09	7.26819e-09	4.49475e-10	TRUE	218	SDC4
43881705	43882268	0	4	2	45	0	0	6	45	-2.90689	-2.66379	-5.30178	1.14681e-07	3.84832e-07	2.37985e-08	TRUE	563	SLPI
43277693	43278771	51	0	2	0	1	1	53	2	4.72792	4.97102	7.83164	4.81565e-15	3.07394e-14	1.90076e-15	TRUE	1078	ADA
43133505	43138614	1	2	1	34	3	1	4	38	-3.24793	-3.00483	-5.18037	2.21445e-07	7.17126e-07	4.4348e-08	TRUE	5109	SERINC3
43050969	43053462	74	13	0	0	0	2	87	2	5.44294	5.68604	10.1398	3.67978e-24	3.80635e-23	2.35308e-24	TRUE	2493	HNF4A
43043044	43043453	2	0	38	0	1	0	40	1	5.32193	5.56503	6.87168	6.34516e-12	3.24152e-11	2.00306e-12	TRUE	409	HNF4A
43033239	43033703	77	8	20	14	14	1	105	29	1.85626	2.09936	7.65713	1.9014e-14	1.17171e-13	7.24602e-15	TRUE	464	HNF4A
42716743	42717268	298	1	0	0	0	1	299	1	8.224	8.4671	17.2875	5.83958e-67	1.83956e-65	1.13761e-66	TRUE	525	NA
42661156	42667812	27	2	3	1	0	0	32	1	5	5.2431	6.12288	9.18969e-10	3.8735e-09	2.39238e-10	TRUE	6656	TOX2
42177149	42178339	2	0	15	1	0	0	17	1	4.08746	4.33056	4.31755	1.57774e-05	3.88615e-05	2.39899e-06	TRUE	1190	RP1-138B7.5,L3MBTL1
42059789	42062087	13	2	0	1	0	0	15	1	3.90689	4.14999	4.01005	6.07047e-05	0.00013514	8.34696e-06	TRUE	2298	NA
41205886	41206655	22	28	2	0	19	1	52	20	1.37851	1.62161	4.52154	6.13925e-06	1.6433e-05	1.01624e-06	TRUE	769	PTPRT
40863119	40863442	16	0	1	0	0	1	17	1	4.08746	4.33056	4.31755	1.57774e-05	3.88615e-05	2.39899e-06	TRUE	323	PTPRT
40730406	40731241	1	5	46	5	7	1	52	13	2	2.2431	5.61586	1.95591e-08	7.20088e-08	4.45312e-09	TRUE	835	PTPRT
40083493	40085200	3	0	21	1	0	1	24	2	3.58496	3.82806	4.94732	7.52435e-07	2.27469e-06	1.40513e-07	TRUE	1707	CHD6
39657777	39658387	27	0	0	0	4	1	27	5	2.43296	2.67606	4.47878	7.50711e-06	2.00324e-05	1.23866e-06	TRUE	610	TOP1
38521481	38522143	47	0	1	0	2	0	48	2	4.58496	4.82806	7.42029	1.16861e-13	6.82028e-13	4.21569e-14	TRUE	662	NA
37546263	37547059	15	2	0	0	0	1	17	1	4.08746	4.33056	4.31755	1.57774e-05	3.88615e-05	2.39899e-06	TRUE	796	PPP1R16B
37535814	37535979	12	0	1	0	0	1	13	1	3.70044	3.94354	3.67665	0.000236316	0.000469266	2.89545e-05	TRUE	165	PPP1R16B
37218649	37219122	33	1	9	0	10	2	43	12	1.8413	2.0844	4.87781	1.07272e-06	3.22058e-06	1.99155e-07	TRUE	473	NA
36783743	36784696	6	1	80	6	0	0	87	6	3.85798	4.10108	9.62491	6.2763e-22	5.91205e-21	3.65609e-22	TRUE	953	TGM2
36778823	36781295	21	3	0	4	0	1	24	5	2.26303	2.50613	4.07268	4.64755e-05	0.0001079	6.67189e-06	TRUE	2472	TGM2
36760628	36761939	1	5	39	2	2	4	45	8	2.49185	2.73495	5.84933	4.93559e-09	1.96423e-08	1.21454e-09	TRUE	1311	TGM2
36542484	36542930	59	11	15	2	1	6	85	9	3.23947	3.48257	8.99281	2.40989e-19	2.00368e-18	1.2391e-19	TRUE	446	VSTM2L
36274030	36275062	2354	1	4	0	6	0	2359	6	8.619	8.8621	47.4612	0	0	0	TRUE	1032	NA
36070667	36070824	8	2	3	0	0	0	13	0	4.70044	4.94354	3.87567	0.000106332	0.000229165	1.39056e-05	TRUE	157	NA
36045170	36049133	270	31	60	30	124	12	361	166	1.12082	1.36392	10.4779	1.09114e-25	1.19584e-24	7.39525e-26	TRUE	3963	NA
35879624	35880009	3	10	0	0	0	1	13	1	3.70044	3.94354	3.67665	0.000236316	0.000469266	2.89545e-05	TRUE	385	GHRH
35346189	35349973	30	0	8	2	4	2	38	8	2.24793	2.49103	5.10714	3.27077e-07	1.05326e-06	6.51348e-08	TRUE	3784	NDRG3
35317139	35335412	191	0	2	10	1	5	193	16	3.59246	3.83556	14.0388	9.02739e-45	1.76825e-43	1.09351e-44	TRUE	18273	NDRG3
35025340	35025735	1	8	2	0	0	0	11	0	4.45943	4.70253	3.53592	0.000406354	0.000779623	4.72705e-05	TRUE	395	DLGAP4
35024778	35024867	9	2	12	1	0	0	23	1	4.52356	4.76666	5.12539	2.96927e-07	9.57873e-07	5.91626e-08	TRUE	89	DLGAP4
34765928	34770239	25	8	0	8	3	0	33	11	1.58496	1.82806	3.91785	8.93406e-05	0.00019652	1.21522e-05	TRUE	4311	EPB41L1
34215266	34216415	14	4	0	3	0	0	18	3	2.58496	2.82806	3.76416	0.000167111	0.000348656	2.15546e-05	TRUE	1149	CPNE1
33884242	33884341	117	0	36	35	209	1211074	153	1211318	-12.9508	-12.7077	-728.332	0	0	0	TRUE	99	NA
32438235	32439757	44	0	2	1	0	0	46	1	5.52356	5.76666	7.37385	1.65769e-13	9.63512e-13	5.95558e-14	TRUE	1522	CHMP4B
32056640	32057247	5	24	0	0	0	2	29	2	3.85798	4.10108	5.55694	2.74544e-08	1.00327e-07	6.20019e-09	TRUE	607	NA
31675416	31680230	24	2	2	0	2	0	28	2	3.80735	4.05046	5.4404	5.31597e-08	1.88367e-07	1.16392e-08	TRUE	4814	BPIFB4
31621264	31624326	72	0	1	0	2	0	73	2	5.18982	5.43292	9.27262	1.81633e-20	1.59086e-19	9.83521e-21	TRUE	3062	BPIFB6
30834813	30836743	2	2	0	1	48	0	4	49	-3.61471	-3.37161	-6.19415	5.86002e-10	2.52917e-09	1.56407e-10	TRUE	1930	NA
30532790	30533177	81	2	0	4	0	0	83	4	4.37504	4.61814	9.67904	3.7019e-22	3.51592e-21	2.17429e-22	TRUE	387	PDRG1
30433800	30434206	30	10	0	2	0	9	40	11	1.8625	2.1056	4.73499	2.19067e-06	6.29567e-06	3.83175e-07	TRUE	406	NA
30284992	30286409	3	2	11	0	0	0	16	0	5	5.2431	4.32953	1.49427e-05	3.75306e-05	2.2826e-06	TRUE	1417	BCL2L1,RP11-243J16.7
30193998	30194903	33	2	0	2	0	0	35	2	4.12928	4.37238	6.20974	5.30738e-10	2.29247e-09	1.41677e-10	TRUE	905	ID1
30148268	30149610	159	4	2	6	1	2	165	9	4.1964	4.4395	13.5315	1.0191e-41	1.86285e-40	1.15201e-41	TRUE	1342	HM13
30126009	30126693	1	4	36	3	1	0	41	4	3.35755	3.60065	6.32663	2.5057e-10	1.13232e-09	7.00187e-11	TRUE	684	HM13
29820683	29820847	75	45	48	12	42	23	168	77	1.12553	1.36863	7.16669	7.68354e-13	4.24788e-12	2.62694e-13	TRUE	164	NA
29812391	29815538	9692	4487	3313	1362	4410	4069	17492	9841	0.829818	1.07292	60.3679	0	0	0	TRUE	3147	NA
26318427	26318667	1716	348	420	76	375	25	2484	476	2.38363	2.62673	42.5306	0	0	0	TRUE	240	NA
26316648	26316858	257	22	27	6	25	1	306	32	3.25739	3.50049	17.0973	1.55376e-65	4.78347e-64	2.95816e-65	TRUE	210	NA
26313288	26313539	194	112	160	27	81	25	466	133	1.8089	2.052	15.8972	6.62298e-57	1.70032e-55	1.0515e-56	TRUE	251	NA
26309446	26309998	1055	137	53	7	182	7	1245	196	2.66722	2.91032	31.7603	2.28895e-221	2.66735e-219	1.64952e-220	TRUE	552	NA
26305899	26306677	56	22	3	0	6	0	81	6	3.75489	3.99799	9.21682	3.06042e-20	2.65943e-19	1.64463e-20	TRUE	778	NA
26302826	26303413	75	25	17	5	23	12	117	40	1.54844	1.79154	7.27559	3.44899e-13	1.94169e-12	1.20077e-13	TRUE	587	NA
26259542	26292724	5298	1053	828	349	827	184	7179	1360	2.40018	2.64328	72.5552	0	0	0	TRUE	33182	NA
26258883	26259119	159	29	99	10	33	30	287	73	1.97508	2.21818	13.1033	3.15227e-39	5.42635e-38	3.35573e-39	TRUE	236	NA
25582189	25582510	70	30	15	1	42	1	115	44	1.38606	1.62916	6.74656	1.51393e-11	7.54107e-11	4.6635e-12	TRUE	321	NA
25290122	25300882	5	0	0	17	12	0	5	29	-2.53605	-2.29295	-3.90677	9.35393e-05	0.000205612	1.27149e-05	TRUE	10760	ABHD12
25239872	25249807	42	6	2	11	2	1	50	14	1.8365	2.0796	5.25213	1.50352e-07	5.02555e-07	3.10787e-08	TRUE	9935	PYGB
25047866	25048178	42	1	7	2	0	1	50	3	4.05889	4.30199	7.39219	1.44431e-13	8.40635e-13	5.19606e-14	TRUE	312	NA
24709948	24710267	18	1	0	1	0	0	19	1	4.24793	4.49103	4.60378	4.14893e-06	1.1513e-05	6.92987e-07	TRUE	319	NA
24705975	24709472	39	7	2	4	1	0	48	5	3.26303	3.50613	6.77582	1.23702e-11	6.1788e-11	3.82073e-12	TRUE	3497	NA
23615925	23618295	2	8	0	50	11	13	10	74	-2.88753	-2.64442	-6.77204	1.26975e-11	6.34066e-11	3.92115e-12	TRUE	2370	CST3
23099313	23100902	2	0	28	2	0	0	30	2	3.90689	4.14999	5.67107	1.41905e-08	5.34576e-08	3.3038e-09	TRUE	1589	NA
20314097	20315189	21	2	1	0	0	2	24	2	3.58496	3.82806	4.94732	7.52435e-07	2.27469e-06	1.40513e-07	TRUE	1092	C20orf26
18749652	18750600	2	0	21	0	1	0	23	1	4.52356	4.76666	5.12539	2.96927e-07	9.57873e-07	5.91626e-08	TRUE	948	NA
18425028	18426407	10	1	13	0	0	0	24	0	5.58496	5.82806	5.32598	1.00408e-07	3.41704e-07	2.09001e-08	TRUE	1379	DZANK1
17789012	17790266	20	2	0	1	0	0	22	1	4.45943	4.70253	5.00055	5.71671e-07	1.7825e-06	1.10146e-07	TRUE	1254	NA
17639762	17639927	2	2	0	17	1	5	4	23	-2.52356	-2.28046	-3.46777	0.000524799	0.000974043	6.02249e-05	TRUE	165	RRBP1
17596577	17597447	0	0	0	9	3	1	0	13	-4.70044	-4.45734	-3.49449	0.000474961	0.00088526	5.45939e-05	TRUE	870	RRBP1
12901297	12902485	2	19	0	0	0	2	21	2	3.39232	3.63542	4.54409	5.51729e-06	1.47928e-05	9.13696e-07	TRUE	1188	RP5-1069C8.2
11248398	11251043	17	1	0	0	0	1	18	1	4.16993	4.41303	4.46308	8.07891e-06	2.08676e-05	1.28853e-06	TRUE	2645	RP4-734C18.1
6830763	6831943	90	4	2	0	0	0	96	0	7.58496	7.82806	10.1168	4.65183e-24	4.78942e-23	2.95419e-24	TRUE	1180	NA
5047920	5049782	4	0	32	0	2	0	36	2	4.16993	4.41303	6.31175	2.75894e-10	1.24177e-09	7.56348e-11	TRUE	1862	NA
4799408	4800323	4	0	40	0	0	1	44	1	5.45943	5.70253	7.21126	5.54359e-13	3.10537e-12	1.9195e-13	TRUE	915	RASSF2
3171356	3171874	0	3	0	18	3	9	3	30	-3.32193	-3.07883	-4.65614	3.22186e-06	8.97513e-06	5.55034e-07	TRUE	518	DDRGK1
2641199	2641437	0	0	0	10	1	2	0	13	-4.70044	-4.45734	-3.49449	0.000474961	0.00088526	5.45939e-05	TRUE	238	IDH3B
2444436	2446410	5	14	0	41	17	2	19	60	-1.65896	-1.41586	-4.0395	5.35642e-05	0.000123621	7.57929e-06	TRUE	1974	SNRPB
2101639	2110801	90	2	0	0	11	0	92	11	3.06413	3.30723	9.15884	5.24597e-20	4.50742e-19	2.78745e-20	TRUE	9162	STK35
1433059	1434061	75	6	3	5	3	0	84	8	3.39232	3.63542	9.08819	1.00704e-19	8.55898e-19	5.29298e-20	TRUE	1002	NSFL1C
1292361	1293792	13	17	1	4	2	1	31	7	2.14684	2.38994	4.50384	6.67373e-06	1.78541e-05	1.10402e-06	TRUE	1431	SDCBP2
1258044	1258827	48	7	10	2	2	10	65	14	2.21501	2.45811	6.62892	3.38147e-11	1.63032e-10	1.00813e-11	TRUE	783	RAD21L1,SNPH
807177	808363	5	10	9	0	0	0	24	0	5.58496	5.82806	5.32598	1.00408e-07	3.41704e-07	2.09001e-08	TRUE	1186	NA
626675	627396	47	1	0	1	4	0	48	5	3.26303	3.50613	6.77582	1.23702e-11	6.1788e-11	3.82073e-12	TRUE	721	SRXN1,RP5-850E9.3
147260	147435	184785	17	16	0	46	9	184818	55	11.7144	11.9575	331.545	0	0	0	TRUE	175	NA
47592481	47597259	75	4	7	0	0	0	86	0	7.42626	7.66937	9.64288	5.26873e-22	4.98104e-21	3.07207e-22	TRUE	4778	SPATC1L
47540427	47541517	1	0	3	45	5	4	4	54	-3.75489	-3.51179	-6.61031	3.83506e-11	1.84796e-10	1.14174e-11	TRUE	1090	COL6A2
47490078	47491084	63	2	1	0	0	4	66	4	4.04439	4.28749	8.48565	2.14519e-17	1.60631e-16	9.93362e-18	TRUE	1006	NA
47418811	47419133	0	2	0	14	3	2	2	19	-3.24793	-3.00483	-3.66307	0.000249206	0.000493253	3.04974e-05	TRUE	322	COL6A1
47217785	47218066	7	1	7	2	0	0	15	2	2.90689	3.14999	3.61968	0.00029497	0.000580598	3.58765e-05	TRUE	281	PCBP3
47010938	47012505	35	11	21	0	37	2	67	39	0.780687	1.02379	3.59398	0.000325666	0.000639372	3.95396e-05	TRUE	1567	NA
46733916	46735416	47	0	2	5	0	1	49	6	3.02975	3.27285	6.65416	2.84926e-11	1.39274e-10	8.50978e-12	TRUE	1500	NA
46725391	46726770	5	0	31	0	1	0	36	1	5.16993	5.41303	6.51023	7.50381e-11	3.53807e-10	2.18661e-11	TRUE	1379	NA
46461407	46462348	39	9	14	5	22	7	62	34	0.866733	1.10983	3.69238	0.000222164	0.000442933	2.73916e-05	TRUE	941	NA
46445563	46446293	2	0	32	2	0	0	34	2	4.08746	4.33056	6.10593	1.02202e-09	4.29453e-09	2.65299e-10	TRUE	730	NA
46311815	46313370	2	0	0	14	2	2	2	18	-3.16993	-2.92682	-3.52008	0.000431415	0.000810758	5.01288e-05	TRUE	1555	ITGB2
46005024	46014972	38	4	9	4	16	3	51	23	1.14886	1.39196	3.99975	6.34087e-05	0.000140975	8.7181e-06	TRUE	9948	KRTAP10-6,TSPEAR
45942537	45947386	2014	315	119	99	266	14	2448	379	2.69133	2.93443	44.7179	0	0	0	TRUE	4849	C21orf90,TSPEAR
45822467	45824227	20	8	40	3	111	4271	68	4385	-6.0109	-5.7678	-66.1786	0	0	0	TRUE	1760	TRPM2
45378115	45378976	26	10	2	4	6	7	38	17	1.16046	1.40356	3.47433	0.000512128	0.000951265	5.88256e-05	TRUE	861	AGPAT3
44837480	44837933	0	0	0	2	37	1	0	40	-6.32193	-6.07883	-6.31186	2.75694e-10	1.24256e-09	7.56348e-11	TRUE	453	SIK1
44804921	44805449	19	5	10	0	2	0	34	2	4.08746	4.33056	6.10593	1.02202e-09	4.29453e-09	2.65299e-10	TRUE	528	NA
44764783	44765457	638	0	9	0	0	1	647	1	9.33762	9.58072	23.7249	1.99434e-124	1.26317e-122	7.81159e-124	TRUE	674	NA
44708564	44709057	2	46	0	0	4	0	48	4	3.58496	3.82806	6.99656	2.62316e-12	1.38785e-11	8.57886e-13	TRUE	493	NA
44599622	44600566	36	12	14	4	6	5	62	15	2.04731	2.29041	6.21032	5.28771e-10	2.2858e-09	1.41357e-10	TRUE	944	NA
44579909	44580728	92	18	12	2	12	6	122	20	2.60881	2.85191	9.84157	7.4542e-23	7.36337e-22	4.55361e-23	TRUE	819	AP001631.10
44089144	44090812	44	6	9	0	0	0	59	0	6.88264	7.12574	8.15391	3.52338e-16	2.4501e-15	1.50884e-16	TRUE	1668	PDE9A
43603609	43605765	67	9	5	0	10	7	81	17	2.25239	2.49549	7.46397	8.39561e-14	4.96842e-13	3.07253e-14	TRUE	2156	NA
43539125	43541084	113	1	0	0	1	0	114	1	6.83289	7.07599	11.3526	7.20216e-30	9.27898e-29	5.73453e-30	TRUE	1959	UMODL1
42522619	42522926	12	1	0	0	1	0	13	1	3.70044	3.94354	3.67665	0.000236316	0.000469266	2.89545e-05	TRUE	307	NA
41846336	41847388	38	1	0	2	0	0	39	2	4.2854	4.5285	6.60783	3.90003e-11	1.87503e-10	1.15898e-11	TRUE	1052	DSCAM
41520963	41521260	2	23	0	0	0	3	25	3	3.05889	3.30199	4.77114	1.83188e-06	5.28798e-06	3.26968e-07	TRUE	297	DSCAM
41510111	41510737	21	8	8	2	2	1	37	5	2.88753	3.13063	5.66897	1.43655e-08	5.40724e-08	3.3437e-09	TRUE	626	DSCAM
41292021	41292141	31	4	8	0	15	1	43	16	1.42626	1.66937	4.19787	2.69436e-05	6.55721e-05	4.05506e-06	TRUE	120	PCP4
40232908	40237919	16	3	3	2	0	2	22	4	2.45943	2.70253	4.06417	4.82036e-05	0.00011176	6.90975e-06	TRUE	5011	NA
39993128	39995073	64	5	46	3	1	2	115	6	4.26053	4.50363	11.3333	8.97843e-30	1.155e-28	7.14267e-30	TRUE	1945	ERG
39677306	39679769	30	1	4	0	1	0	35	1	5.12928	5.37238	6.416	1.39902e-10	6.45211e-10	3.98668e-11	TRUE	2463	KCNJ15
36171693	36206772	91	41	12	43	16	4	144	63	1.19265	1.43575	6.87994	5.98767e-12	3.06283e-11	1.89409e-12	TRUE	35079	RUNX1
34458355	34459081	2	0	35	1	0	0	37	1	5.20945	5.45255	6.60284	4.03357e-11	1.93642e-10	1.19655e-11	TRUE	726	NA
33701060	33701849	2	0	33960	0	3	1	33962	4	13.0516	13.2947	125.322	0	0	0	TRUE	789	URB1
33275075	33278633	204	0	2	1	0	0	206	1	7.6865	7.9296	14.7502	3.06649e-49	6.70179e-48	4.14448e-49	TRUE	3558	HUNK
27253976	27269988	1026	62	0	40	12	20	1088	72	3.91754	4.16064	34.1771	5.30254e-256	6.96851e-254	4.30942e-255	TRUE	16012	APP
14368283	14368496	577	90	151	41	112	63	818	216	1.92107	2.16417	21.7861	3.14333e-105	1.65382e-103	1.02275e-104	TRUE	213	NA
14364525	14365204	30	13	17	1	4	0	60	5	3.58496	3.82806	7.8224	5.18267e-15	3.3068e-14	2.04475e-15	TRUE	679	NA
14361112	14363079	202	80	32	33	46	39	314	118	1.41198	1.65508	11.2747	1.75004e-29	2.22917e-28	1.37855e-29	TRUE	1967	NA
14358764	14358980	80	18	29	12	21	0	127	33	1.94429	2.18739	8.64146	5.55004e-18	4.31956e-17	2.67127e-18	TRUE	216	NA
14354971	14357241	206	41	49	18	60	5	296	83	1.83441	2.07751	12.7708	2.3861e-37	3.86859e-36	2.39239e-37	TRUE	2270	NA
14352803	14353793	989	247	229	86	268	312	1465	666	1.13731	1.38041	21.3025	1.07734e-100	5.35655e-99	3.31256e-100	TRUE	990	NA
14345077	14347978	210	75	49	20	46	11	334	77	2.11692	2.36002	14.6743	9.4192e-49	2.02737e-47	1.25375e-48	TRUE	2901	NA
14343701	14344170	32	8	14	1	10	0	54	11	2.29546	2.53856	6.15338	7.5847e-10	3.26033e-09	2.01623e-10	TRUE	469	NA
14338586	14342758	416	134	92	27	92	6	642	125	2.36065	2.60375	21.5176	1.06502e-102	5.39416e-101	3.33582e-102	TRUE	4172	NA
11141420	11143379	202	70	65	3	33	0	337	36	3.22668	3.46978	17.88	1.68914e-71	5.7262e-70	3.54116e-71	TRUE	1959	NA
11126325	11126946	13	0	1	0	1	0	14	1	3.80735	4.05046	3.84695	0.000119599	0.000252316	1.5581e-05	TRUE	621	NA
11110848	11116261	115	7	13	0	11	8	135	19	2.82889	3.07199	10.7343	7.02744e-27	8.10996e-26	5.01531e-27	TRUE	5413	NA
10763046	10766219	1132	367	328	89	252	109	1827	450	2.02148	2.26458	33.4826	8.64552e-246	1.10219e-243	6.81611e-245	TRUE	3173	NA
10759242	10762310	450	96	121	31	54	0	667	85	2.97215	3.21525	24.3604	4.49498e-131	3.01335e-129	1.8635e-130	TRUE	3068	NA
10757272	10757590	58	17	17	9	5	0	92	14	2.71621	2.95931	8.70462	3.18641e-18	2.50876e-17	1.55145e-18	TRUE	318	NA
10756352	10756625	58	8	8	2	2	2401	74	2405	-5.02237	-4.77927	-48.1986	0	0	0	TRUE	273	NA
10754345	10755722	220	64	73	16	36	0	357	52	2.77934	3.02244	17.3224	3.18812e-67	1.01179e-65	6.25703e-67	TRUE	1377	NA
10753151	10754192	203	54	44	22	29	24	301	75	2.0048	2.2479	13.529	1.05408e-41	1.92562e-40	1.19083e-41	TRUE	1041	NA
10745997	10753028	569	174	211	55	126	10	954	191	2.32042	2.56352	26.0057	4.27244e-149	3.36294e-147	2.07969e-148	TRUE	7031	NA
10744254	10745323	99	11	18	7	25	3	128	35	1.87072	2.11382	8.49118	2.04545e-17	1.53355e-16	9.48367e-18	TRUE	1069	NA
10743914	10744105	112	32	43	10	28	5	187	43	2.12063	2.36373	10.9902	4.25821e-28	5.15339e-27	3.18692e-28	TRUE	191	NA
10732901	10734474	172	43	49	20	27	5	264	52	2.34395	2.58705	13.7496	5.12273e-43	9.69064e-42	5.99282e-43	TRUE	1573	NA
10729543	10732247	308	83	97	23	49	16	488	88	2.47131	2.71441	19.186	4.84845e-82	1.95988e-80	1.21201e-81	TRUE	2704	NA
10728844	10729033	20	11	20	0	13	2	51	15	1.76553	2.00864	5.18677	2.13972e-07	6.93036e-07	4.28559e-08	TRUE	189	NA
10727306	10727758	122	35	28	8	25	22	185	55	1.75002	1.99312	9.82877	8.46456e-23	8.29821e-22	5.13172e-23	TRUE	452	NA
10716605	10726452	1669	491	575	177	398	499	2735	1074	1.34855	1.59165	32.3551	1.17781e-229	1.41679e-227	8.76161e-229	TRUE	9847	NA
10713530	10714731	87	78	48	16	16	82	213	114	0.90182	1.14492	7.01744	2.2597e-12	1.19736e-11	7.40462e-13	TRUE	1201	NA
10712698	10713037	36	17	10	8	5	2	63	15	2.07039	2.31349	6.29805	3.0141e-10	1.33388e-09	8.24888e-11	TRUE	339	NA
10711368	10711456	24	4	2	1	0	8	30	9	1.73697	1.98007	3.94095	8.11591e-05	0.00017959	1.11056e-05	TRUE	88	NA
10699328	10699408	35	19	19	12	10	0	73	22	1.73039	1.97349	6.13413	8.56273e-10	3.67862e-09	2.27491e-10	TRUE	80	NA
9937878	9938187	128	27	25	2	22	0	180	24	2.90689	3.14999	12.539	4.56966e-36	7.12237e-35	4.40456e-36	TRUE	309	CR392039.1,TEKT4P2
9684310	9684480	95	20	12	9	16	0	127	25	2.34483	2.58793	9.53826	1.45244e-21	1.34646e-20	8.32668e-22	TRUE	170	NA
51181002	51181444	35	0	9	6	3	0	44	9	2.28951	2.53261	5.54718	2.90317e-08	1.05968e-07	6.55317e-09	TRUE	442	AC002056.5,ACR
50993724	50999021	40	0	0	4	1	1	40	6	2.73697	2.98007	5.75916	8.45335e-09	3.26679e-08	2.0201e-09	TRUE	5297	SYCE3
50968961	50969676	0	0	1	18	2	2	1	22	-4.45943	-4.21633	-4.48354	7.3416e-06	1.96179e-05	1.21266e-06	TRUE	715	ODF3B
50892968	50893890	0	1	0	12	12	2	1	26	-4.70044	-4.45734	-4.94196	7.73404e-07	2.3343e-06	1.44312e-07	TRUE	922	SBF1
50843717	50844331	0	0	0	10	13	6	0	29	-5.85798	-5.61488	-5.37976	7.45855e-08	2.5811e-07	1.59461e-08	TRUE	614	PPP6R2
50779847	50779996	1	43	0	0	2	0	44	2	4.45943	4.70253	7.07185	1.52886e-12	8.25127e-12	5.09946e-13	TRUE	149	NA
50714113	50714393	1	2	0	20	1	2	3	23	-2.9386	-2.6955	-3.81445	0.000136487	0.000287193	1.77573e-05	TRUE	280	AL022328.1,PLXNB2
50577830	50584054	25	0	0	1	3	2	25	6	2.05889	2.30199	3.95556	7.63572e-05	0.00016953	1.04828e-05	TRUE	6224	MOV10L1
49989233	49991116	47	6	9	0	7	4	62	11	2.49476	2.73787	6.86972	6.433e-12	3.28331e-11	2.03044e-12	TRUE	1883	C22orf34
49973485	49973679	19	0	2	0	1	0	21	1	4.39232	4.63542	4.87219	1.10369e-06	3.30642e-06	2.04145e-07	TRUE	194	C22orf34
49973110	49973282	21	3	0	0	4	0	24	4	2.58496	2.82806	4.34648	1.38342e-05	3.53705e-05	2.18612e-06	TRUE	172	C22orf34
49956423	49957065	22	6	0	0	0	3	28	3	3.22239	3.46549	5.15128	2.58714e-07	8.36453e-07	5.17161e-08	TRUE	642	C22orf34
49479394	49482612	186	1	0	0	2	0	187	2	6.54689	6.78999	14.6611	1.14329e-48	2.45372e-47	1.51742e-48	TRUE	3218	NA
49381041	49381468	44	10	4	7	2	2	58	11	2.39855	2.64165	6.5187	7.09192e-11	3.35393e-10	2.07412e-11	TRUE	427	NA
49352429	49352805	38	4	13	1	0	0	55	1	5.78136	6.02446	8.05544	7.91947e-16	5.37796e-15	3.32277e-16	TRUE	376	NA
49093882	49093913	13	3	2	0	0	0	18	0	5.16993	5.41303	4.60342	4.15601e-06	1.13563e-05	6.92987e-07	TRUE	31	FAM19A5
49093270	49093867	66	16	5	3	2	8	87	13	2.7425	2.9856	8.50117	1.87692e-17	1.4079e-16	8.70666e-18	TRUE	597	FAM19A5
48994373	48995484	48	2	1	10	0	0	51	10	2.3505	2.5936	6.05168	1.43346e-09	5.99887e-09	3.70952e-10	TRUE	1111	FAM19A5
48978178	48978880	350	85	73	20	86	38	508	144	1.81876	2.06186	16.6494	3.05399e-62	8.73505e-61	5.40187e-62	TRUE	702	FAM19A5
48977007	48977670	21	5	37	3	6	0	63	9	2.80735	3.05046	7.30871	2.69709e-13	1.54182e-12	9.53388e-14	TRUE	663	FAM19A5
48938165	48938667	82	51	27	14	12	13	160	39	2.03653	2.27963	9.94812	2.56982e-23	2.58125e-22	1.59628e-23	TRUE	502	CTA-299D3.8,FAM19A5
48363204	48363544	6	0	13	3	1	0	19	4	2.24793	2.49103	3.61129	0.000304678	0.000598936	3.70304e-05	TRUE	340	NA
47759990	47768130	21	2	3	0	1	0	26	1	4.70044	4.94354	5.48102	4.22871e-08	1.50799e-07	9.3128e-09	TRUE	8140	CITF22-49D8.1
47554681	47555679	46	22	3	1	4	5	71	10	2.82782	3.07092	7.7833	7.06582e-15	4.49824e-14	2.78177e-15	TRUE	998	TBC1D22A
47399616	47402349	405	86	77	7	129	1	568	137	2.05172	2.29482	18.8191	5.26546e-79	2.02422e-77	1.2518e-78	TRUE	2733	TBC1D22A
46805694	46807124	2	0	2	29	0	2	4	31	-2.9542	-2.7111	-4.44202	8.91173e-06	2.2969e-05	1.42025e-06	TRUE	1430	CELSR1
46797374	46798349	29	0	2	0	1	0	31	1	4.9542	5.1973	6.02141	1.72903e-09	7.11308e-09	4.39488e-10	TRUE	975	CELSR1
46400493	46402095	1	0	1	0	32	0	2	32	-4	-3.7569	-5.21741	1.81442e-07	6.04039e-07	3.71368e-08	TRUE	1602	NA
45978955	45980566	2	18	3	0	0	0	23	0	5.52356	5.76666	5.2141	1.84713e-07	6.07536e-07	3.71368e-08	TRUE	1611	FBLN1
45687100	45687837	32	5	2	0	2	0	39	2	4.2854	4.5285	6.60783	3.90003e-11	1.87503e-10	1.15898e-11	TRUE	737	UPK3A
45014754	45015892	42	4	3	2	8	3	49	13	1.91427	2.15737	5.32158	1.02873e-07	3.46025e-07	2.13936e-08	TRUE	1138	LINC00229
44730122	44732119	2518	734	592	125	665	15	3844	805	2.25555	2.49865	51.4583	0	0	0	TRUE	1997	NA
44665051	44665090	15	4	1	0	2	0	20	2	3.32193	3.56503	4.40208	1.07216e-05	2.75101e-05	1.70002e-06	TRUE	39	KIAA1644
44581587	44581881	212	4	0	1	0	1	216	2	6.75489	6.99799	15.6648	2.63284e-55	6.58363e-54	4.07141e-55	TRUE	294	PARVG
44550377	44550621	24	1	1	0	0	0	26	0	5.70044	5.94354	5.5413	3.00241e-08	1.08475e-07	6.64309e-09	TRUE	244	PARVB
44235494	44235849	70	2	0	0	1	2	72	3	4.58496	4.82806	9.08797	1.00907e-19	8.5701e-19	5.2976e-20	TRUE	355	SULT4A1
43678160	43680038	66	0	1	1	0	0	67	1	6.06609	6.30919	8.86283	7.80053e-19	6.33125e-18	3.91373e-19	TRUE	1878	Z99756.1,SCUBE1
43509286	43509820	2	0	13	0	0	1	15	1	3.90689	4.14999	4.01005	6.07047e-05	0.00013514	8.34696e-06	TRUE	534	BIK
43236122	43237662	211	1	0	4	0	2	212	6	5.14296	5.38606	15.7933	3.45854e-56	8.7734e-55	5.42559e-56	TRUE	1540	ARFGAP3,PACSIN2
43199594	43200942	26	2	1	0	0	0	29	0	5.85798	6.10108	5.8456	5.04744e-09	1.98753e-08	1.21659e-09	TRUE	1348	ARFGAP3
43023610	43024207	4	0	0	27	9	3	4	39	-3.2854	-3.0423	-5.27915	1.29785e-07	4.34492e-07	2.68635e-08	TRUE	597	CYB5R3
43015632	43016943	1	2	28	1	3	4	31	8	1.9542	2.1973	4.28136	1.85752e-05	4.55291e-05	2.81558e-06	TRUE	1311	CYB5R3
42994579	42995949	40	3	0	0	1	0	43	1	5.42626	5.66937	7.12823	1.01666e-12	5.58543e-12	3.42903e-13	TRUE	1370	POLDIP3
42843817	42921634	294	18	3	11	8	9	315	28	3.49185	3.73495	17.7719	1.16664e-70	3.91048e-69	2.41829e-70	TRUE	77817	SERHL,RRP7A
42290456	42291225	35	2	0	1	1	0	37	2	4.20945	4.45255	6.41206	1.43568e-10	6.61148e-10	4.08673e-11	TRUE	769	SREBF2
41721682	41721959	2	18	0	1	0	0	20	1	4.32193	4.56503	4.74003	2.13684e-06	6.15163e-06	3.7993e-07	TRUE	277	ZC3H7B
40759855	40761014	97	4	1	2	0	0	102	2	5.67243	5.91553	10.9769	4.93346e-28	5.96091e-27	3.6769e-28	TRUE	1159	ADSL
40365787	40367073	1	20	0	1	0	0	21	1	4.39232	4.63542	4.87219	1.10369e-06	3.30642e-06	2.04145e-07	TRUE	1286	GRAP2
40019665	40020038	10	6	1	0	0	0	17	0	5.08746	5.33056	4.46898	7.85946e-06	2.06457e-05	1.25766e-06	TRUE	373	CACNA1I
39804307	39804509	9	1	2	1	0	0	12	1	3.58496	3.82806	3.49828	0.000468268	0.000877417	5.41281e-05	TRUE	202	TAB1
39750575	39751424	1	14	109	6	0	0	124	6	4.36923	4.61233	11.8275	2.81245e-32	3.90782e-31	2.41665e-32	TRUE	849	SYNGR1
39426570	39446938	5530	19	2	2	2	5	5551	9	9.26861	9.51171	69.8225	0	0	0	TRUE	20368	APOBEC3F,APOBEC3D,APOBEC3G
39247773	39248721	2	0	30	0	2	0	32	2	4	4.2431	5.89262	3.80113e-09	1.51659e-08	9.37126e-10	TRUE	948	NA
39210002	39212712	15	1	0	1	0	0	16	1	4	4.2431	4.16671	3.09023e-05	7.21965e-05	4.45844e-06	TRUE	2710	NA
39148463	39149043	1	26	0	0	4	1	27	5	2.43296	2.67606	4.47878	7.50711e-06	2.00324e-05	1.23866e-06	TRUE	580	SUN2
38453174	38454215	3	0	0	38	1	3	3	42	-3.80735	-3.56425	-5.8633	4.5377e-09	1.80733e-08	1.11752e-09	TRUE	1041	PICK1,RP5-1039K5.13
38339936	38340518	175	0	0	2	3	0	175	5	5.12928	5.37238	14.3466	1.11853e-46	2.29018e-45	1.41627e-46	TRUE	582	C22orf23
38100369	38102198	16	0	1	0	2	0	17	2	3.08746	3.33056	3.94882	7.85362e-05	0.000174089	1.07507e-05	TRUE	1829	NOL12,TRIOBP
38094433	38095119	0	22	0	1	0	2	22	3	2.87447	3.11757	4.36297	1.28307e-05	3.28568e-05	2.03112e-06	TRUE	686	NOL12,TRIOBP
37805567	37806321	25512	1	0	0	2	8	25513	10	11.317	11.5601	127.568	0	0	0	TRUE	754	ELFN2,RP1-63G5.5
37620825	37621662	1	18	7	6	0	0	26	6	2.11548	2.35858	4.09272	4.26347e-05	9.90638e-05	6.12576e-06	TRUE	837	Z82188.1,RAC2
37449092	37449718	114	2	0	2	1	2	116	5	4.53605	4.77915	11.5157	1.10023e-30	1.45424e-29	8.99321e-31	TRUE	626	KCTD17
37227961	37229159	246	1	0	2	0	0	247	2	6.94837	7.19147	16.6468	3.1941e-62	9.11833e-61	5.63889e-62	TRUE	1198	NA
[truncated: 1,026 more rows]
