# Supplementary material for: Deciphering the role of extrachromosomal circular DNA in adipose stem cells from old and young donors
Source: Stem Cell Res Ther. 2023 Nov 28;14:341. doi: 10.1186/s13287-023-03575-2 (PMC10683086; doi:10.1186/s13287-023-03575-2)
Supplement: Supplementary file 9 — Additional file 9: Data S8. Differentially expressed eccDNAs annotated using GenBank. [file 13287_2023_3575_MOESM9_ESM.xlsx]

## Sheet: Sheet1
name	chr	start	end	Y.ASC1	Y.ASC2	Y.ASC3	O.ASC1	O.ASC2	O.ASC3	value1	value2	log2.Fold_change.	log2.Fold_change..normalized	z.score	p.value	q.value.Benjamini.et.al..1995.	q.value.Storey.et.al..2003.	Signature.p.value...0.05.	length	Annotation
chr16:23651068-23651295	chr16	23651068	23651295	1	20436	1	0	0	0	20438	0	15.319	15.5621	76.8247	0	0	0	TRUE	227	PALB2
chr15:61978466-61978822	chr15	61978466	61978822	11926	3	1	0	0	0	11930	0	14.5423	14.7854	63.7995	0	0	0	TRUE	356	RP11-507B12.1
chr19:56518070-56518268	chr19	56518070	56518268	13	266089	3	15	0	0	266105	15	14.1147	14.3578	315.126	0	0	0	TRUE	198	NLRP5
chr12:4887928-4888292	chr12	4887928	4888292	11	0	85863	0	7	0	85874	7	13.5826	13.8257	189.024	0	0	0	TRUE	364	GALNT8
chr21:33701060-33701849	chr21	33701060	33701849	2	0	33960	0	3	1	33962	4	13.0516	13.2947	125.322	0	0	0	TRUE	789	URB1
chr1:159683266-159683415	chr1	159683266	159683415	18	0	19798	0	0	3	19816	3	12.6894	12.9325	99.1519	0	0	0	TRUE	149	CRP
chr3:121549625-121549759	chr3	121549625	121549759	1	0	76703	0	9	3	76704	12	12.6421	12.8852	195.967	0	0	0	TRUE	134	IQCB1
chr6:65036552-65036679	chr6	65036552	65036679	50400	2	8	0	1	9	50410	10	12.2995	12.5426	164.099	0	0	0	TRUE	127	EYS
chr2:101819258-101819445	chr2	101819258	101819445	1	0	37901	0	8	0	37902	8	12.21	12.4531	143.484	0	0	0	TRUE	187	TBC1D8
chr2:91812347-91812951	chr2	91812347	91812951	4598	3	0	0	1	0	4601	1	12.1677	12.4108	50.1875	0	0	0	TRUE	604	AC027612.6
chr1:158068171-158068303	chr1	158068171	158068303	264772	11	22	0	51	8	264805	59	12.1319	12.375	382.057	0	0	0	TRUE	132	KIRREL
chr1:162350687-162350984	chr1	162350687	162350984	5842	1	0	0	0	2	5843	2	11.5125	11.7556	60.0127	0	0	0	TRUE	297	RP11-565P22.6,C1orf226,NOS1AP
chr8:10931741-10931889	chr8	10931741	10931889	25670	1	0	0	9	0	25671	9	11.4779	11.721	126.175	0	0	0	TRUE	148	XKR6
chr22:37805567-37806321	chr22	37805567	37806321	25512	1	0	0	2	8	25513	10	11.317	11.5601	127.568	0	0	0	TRUE	754	ELFN2,RP1-63G5.5
chr14:44921546-44921760	chr14	44921546	44921760	9783	0	9	0	4	0	9792	4	11.2574	11.5005	79.4387	0	0	0	TRUE	214	RP11-99L13.1
chr1:21986872-21987338	chr1	21986872	21987338	2417	1	0	0	0	1	2418	1	11.2396	11.4827	39.5357	0	0	0	TRUE	466	RAP1GAP
chr17:44903013-44903805	chr17	44903013	44903805	1	1204	3	0	0	0	1208	0	11.2384	11.4815	27.9472	7.12497e-172	6.44097e-170	3.98318e-171	TRUE	792	WNT3
chr10:75577899-75578338	chr10	75577899	75578338	1140	42	12	0	0	0	1194	0	11.2216	11.4647	27.8251	2.15747e-170	1.93278e-168	1.19526e-169	TRUE	439	CAMK2G
chr11:547178-547423	chr11	547178	547423	2083	1	0	0	1	0	2084	1	11.0251	11.2682	37.3819	7.69023e-306	1.16454e-303	7.20168e-305	TRUE	245	LRRC56
chr4:148379161-148380223	chr4	148379161	148380223	1755	1	0	1	0	0	1756	1	10.7781	11.0212	35.03	7.86618e-269	1.07152e-266	6.62645e-268	TRUE	1062	RP11-752L20.1
chr3:184269529-184269712	chr3	184269529	184269712	1	810	6	0	0	0	817	0	10.6742	10.9173	24.0987	2.57976e-128	1.69142e-126	1.04599e-127	TRUE	183	EIF2B5-AS1,EIF2B5
chr5:134562468-134562946	chr5	134562468	134562946	2984	0	2	0	2	0	2986	2	10.544	10.7871	46.5603	0	0	0	TRUE	478	C5orf66
chr20:48306597-48307049	chr20	48306597	48307049	2835	4	0	0	2	0	2839	2	10.4712	10.7143	45.666	0	0	0	TRUE	452	B4GALT5
chr3:122850996-122852287	chr3	122850996	122852287	3	1	470	0	0	0	474	0	9.88874	10.1318	19.5189	7.58071e-85	3.18742e-83	1.96976e-84	TRUE	1291	PDIA5
chr16:81821962-81823097	chr16	81821962	81823097	865	3	0	0	1	0	868	1	9.76155	10.0047	26.6632	1.25756e-156	1.045e-154	6.46244e-156	TRUE	1135	PLCG2
chr1:48305425-48307091	chr1	48305425	48307091	338	2	92	0	0	0	432	0	9.75489	9.99799	18.8194	5.23428e-79	2.01483e-77	1.246e-78	TRUE	1666	TRABD2B
chr1:28276203-28277771	chr1	28276203	28277771	852	0	8	0	1	0	860	1	9.74819	9.99129	26.5661	1.67587e-155	1.38489e-153	8.56437e-155	TRUE	1568	SMPDL3B,RP11-460I13.2
chr14:74641089-74645897	chr14	74641089	74645897	403	3	1	0	0	0	407	0	9.66888	9.91199	18.3816	1.84605e-75	6.72834e-74	4.15835e-75	TRUE	4808	RN7SL530P,LIN52
chr5:137765447-137765853	chr5	137765447	137765853	7273	3	1	0	6	3	7277	9	9.6592	9.9023	77.7802	0	0	0	TRUE	406	KDM3B
chr16:1724340-1725065	chr16	1724340	1725065	3765	0	4	0	3	2	3769	5	9.55804	9.80114	56.3842	0	0	0	TRUE	725	CRAMP1L,LA16c-431H6.6
chr2:203735387-203736621	chr2	203735387	203736621	2795	5	0	0	4	0	2800	4	9.45121	9.69431	48.967	0	0	0	TRUE	1234	ICA1L
chr1:172771597-172773633	chr1	172771597	172773633	645	1	0	0	1	0	646	1	9.33539	9.57849	23.7102	2.82779e-124	1.78726e-122	1.10527e-123	TRUE	2036	RP1-15D23.2
chr1:1201271-1202177	chr1	1201271	1202177	1	644	0	0	1	0	645	1	9.33316	9.57626	23.6955	4.01011e-124	2.51852e-122	1.55748e-123	TRUE	906	UBE2J2
chr22:39426570-39446938	chr22	39426570	39446938	5530	19	2	2	2	5	5551	9	9.26861	9.51171	69.8225	0	0	0	TRUE	20368	APOBEC3F,APOBEC3D,APOBEC3G
chr17:80200262-80201676	chr17	80200262	80201676	558	1	1	1	0	0	560	1	9.12928	9.37238	22.3861	5.38119e-111	3.0232e-109	1.86958e-110	TRUE	1414	SLC16A3,CSNK1D
chr16:70829523-70830290	chr16	70829523	70830290	534	3	0	1	0	0	537	1	9.06878	9.31188	22.0096	2.33217e-107	1.26382e-105	7.80855e-107	TRUE	767	VAC14
chr7:1202938-1204050	chr7	1202938	1204050	6	1	260	0	0	0	267	0	9.0607	9.3038	15.5278	2.24841e-54	5.50242e-53	3.40277e-54	TRUE	1112	AC091729.9
chr11:65838627-65840804	chr11	65838627	65840804	1	0	508	0	0	1	509	1	8.99152	9.23462	21.5367	7.0558e-103	3.57974e-101	2.21376e-102	TRUE	2177	PACS1
chr6:169072015-169075195	chr6	169072015	169075195	17	5	411	0	0	1	433	1	8.75822	9.00132	20.1609	2.16125e-90	9.79852e-89	6.05954e-90	TRUE	3180	SMOC2
chr16:69155339-69166025	chr16	69155339	69166025	407	5	3	0	1	0	415	1	8.69697	8.94007	19.8122	2.33504e-87	1.00882e-85	6.23415e-87	TRUE	10686	CHTF8,CIRH1A
chr3:99512607-99513680	chr3	99512607	99513680	1649	0	0	1	2	1	1649	4	8.68738	8.93048	39.5163	0	0	0	TRUE	1073	COL8A1
chr2:233479242-233482882	chr2	233479242	233482882	194	6	2	0	0	0	202	0	8.65821	8.90131	13.8553	1.18224e-43	2.25791e-42	1.39543e-43	TRUE	3640	EFHD1
chr10:81889985-81891718	chr10	81889985	81891718	802	2	0	0	2	0	804	2	8.65105	8.89415	27.6539	2.50291e-168	2.21563e-166	1.37018e-167	TRUE	1733	PLAC9
chr11:131429460-131432514	chr11	131429460	131432514	374	2	0	0	1	0	376	1	8.55459	8.79769	19.0216	1.13071e-80	4.47365e-79	2.76656e-80	TRUE	3054	RP11-217L21.1,NTM
chr17:17028118-17029512	chr17	17028118	17029512	1	1	181	0	0	0	183	0	8.5157	8.7588	13.3009	2.28769e-40	4.03824e-39	2.49287e-40	TRUE	1394	MPRIP
chr14:50452607-50454983	chr14	50452607	50454983	12	0	315	0	1	0	327	1	8.35315	8.59625	17.9484	4.93707e-72	1.69974e-70	1.05054e-71	TRUE	2376	C14orf182
chr12:130988721-130989784	chr12	130988721	130989784	323	0	3	0	0	1	326	1	8.34873	8.59183	17.9255	7.46194e-72	2.54696e-70	1.57508e-71	TRUE	1063	RIMBP2
chr1:157739028-157740671	chr1	157739028	157740671	316	0	1	0	0	1	317	1	8.30834	8.55144	17.7168	3.1128e-70	1.03524e-68	6.39494e-70	TRUE	1643	FCRL2
chr6:158516896-158517352	chr6	158516896	158517352	1213	1	0	0	4	0	1214	4	8.24555	8.48865	34.7928	3.12251e-265	4.21497e-263	2.60659e-264	TRUE	456	SYNJ2
chr3:10591852-10593505	chr3	10591852	10593505	601	0	2	0	2	0	603	2	8.23601	8.47911	24.534	6.41167e-133	4.41739e-131	2.73177e-132	TRUE	1653	ATP2B2
chr16:89785177-89785854	chr16	89785177	89785854	1	0	293	0	1	0	294	1	8.19967	8.44277	17.1653	4.82642e-66	1.49669e-64	9.25574e-66	TRUE	677	VPS9D1
chr6:13164551-13166281	chr6	13164551	13166281	275	5	0	0	1	0	280	1	8.12928	8.37238	16.8159	1.86759e-63	5.50534e-62	3.40458e-63	TRUE	1730	PHACTR1
chr6:56155585-56157104	chr6	56155585	56157104	131	4	5	0	0	0	140	0	8.12928	8.37238	11.8906	1.32442e-32	1.85974e-31	1.14766e-32	TRUE	1519	COL21A1
chr3:31941483-31945160	chr3	31941483	31945160	132	1	6	0	0	0	139	0	8.11894	8.36204	11.8547	2.03563e-32	2.84235e-31	1.75487e-32	TRUE	3677	OSBPL10
chr2:238997778-239000340	chr2	238997778	239000340	130	2	1	0	0	0	133	0	8.05528	8.29838	11.6353	2.72488e-31	3.67738e-30	2.27055e-31	TRUE	2562	SCLY,UBE2F-SCLY
chr3:124585400-124589195	chr3	124585400	124589195	125	2	2	0	0	0	129	0	8.01123	8.25433	11.4856	1.5593e-30	2.05102e-29	1.26614e-30	TRUE	3795	ITGB5
chr17:31545097-31546669	chr17	31545097	31546669	255	1	0	0	1	0	256	1	8	8.2431	16.1894	5.98987e-59	1.61272e-57	9.9733e-59	TRUE	1572	ASIC2
chr9:33120390-33121212	chr9	33120390	33121212	1	0	231	1	0	0	232	1	7.85798	8.10108	15.5237	2.39786e-54	5.86094e-53	3.623e-54	TRUE	822	B4GALT1
chr9:68413778-68414024	chr9	68413778	68414024	8	1	106	0	0	0	115	0	7.84549	8.08859	10.9363	7.72955e-28	9.26614e-27	5.71538e-28	TRUE	246	LINC00537
chr16:67999811-68001830	chr16	67999811	68001830	6	71	34	0	0	0	111	0	7.79442	8.03752	10.7715	4.69383e-27	5.43792e-26	3.35766e-27	TRUE	2019	SLC12A4
chr1:201683905-201685114	chr1	201683905	201685114	104	3	3	0	0	0	110	0	7.78136	8.02446	10.7297	7.38498e-27	8.49138e-26	5.23403e-27	TRUE	1209	NAV1,IPO9-AS1
chr8:129052982-129053792	chr8	129052982	129053792	90	15	4	0	0	0	109	0	7.76818	8.01128	10.6876	1.16298e-26	1.32546e-25	8.17651e-27	TRUE	810	PVT1
chr19:19258691-19259015	chr19	19258691	19259015	0	434	0	1	1	0	434	2	7.76155	8.00465	21.3331	5.60273e-101	2.79499e-99	1.72846e-100	TRUE	324	MEF2BNB-MEF2B,MEF2B
chr2:242484906-242485859	chr2	242484906	242485859	575	21	23	2	1	0	619	3	7.68883	7.93193	25.566	3.64481e-144	2.80237e-142	1.73302e-143	TRUE	953	BOK-AS1
chr21:33275075-33278633	chr21	33275075	33278633	204	0	2	1	0	0	206	1	7.6865	7.9296	14.7502	3.06649e-49	6.70179e-48	4.14448e-49	TRUE	3558	HUNK
chr15:67008326-67010075	chr15	67008326	67010075	15	1	83	0	0	0	99	0	7.62936	7.87246	10.2528	1.14979e-24	1.21075e-23	7.47162e-25	TRUE	1749	SMAD6
chr12:111744822-111745759	chr12	111744822	111745759	0	0	380	0	1	1	380	2	7.56986	7.81296	20.1419	3.17242e-90	1.4296e-88	8.83514e-90	TRUE	937	CUX2
chr13:100347027-100348850	chr13	100347027	100348850	185	1	0	0	1	0	186	1	7.53916	7.78226	14.1112	3.23953e-45	6.42992e-44	3.97635e-45	TRUE	1823	CLYBL
chr17:4065080-4065453	chr17	4065080	4065453	1	90	2	0	0	0	93	0	7.53916	7.78226	9.97813	1.90009e-23	1.9166e-22	1.18345e-23	TRUE	373	CYB5D2
chr3:185789558-185790123	chr3	185789558	185790123	1	0	551	2	1	0	552	3	7.52356	7.76666	24.3265	1.0271e-130	6.85471e-129	4.23905e-130	TRUE	565	ETV5
chr12:11323739-11324543	chr12	11323739	11324543	183	1	0	0	0	1	184	1	7.52356	7.76666	14.0449	8.27597e-45	1.62213e-43	1.00315e-44	TRUE	804	RP11-785H5.1,RP11-785H5.2,PRR4,TAS2R14
chr17:18231336-18232788	chr17	18231336	18232788	171	4	0	1	0	0	175	1	7.45121	7.69431	13.7407	5.78914e-43	1.08891e-41	6.73398e-43	TRUE	1452	SHMT1
chr19:1922769-1923738	chr19	1922769	1923738	2	171	0	0	1	0	173	1	7.43463	7.67773	13.6718	1.4971e-42	2.79047e-41	1.72513e-42	TRUE	969	SCAMP4
chr21:47592481-47597259	chr21	47592481	47597259	75	4	7	0	0	0	86	0	7.42626	7.66937	9.64288	5.26873e-22	4.98104e-21	3.07207e-22	TRUE	4778	SPATC1L
chr7:116859431-116862100	chr7	116859431	116862100	335	2	0	1	1	0	337	2	7.3966	7.63971	19.1127	1.97931e-81	7.94708e-80	4.91458e-81	TRUE	2669	ST7
chr10:121165967-121166315	chr10	121165967	121166315	0	2165	0	9	4	0	2165	13	7.37971	7.62281	48.4784	0	0	0	TRUE	348	GRK5
chr11:34963347-34963479	chr11	34963347	34963479	1	0	164	0	1	0	165	1	7.36632	7.60942	13.3907	6.85362e-41	1.2265e-39	7.58482e-41	TRUE	132	MIR1343,PDHX
chr22:33811412-33812186	chr22	33811412	33812186	810	0	10	4	0	1	820	5	7.35755	7.60065	29.8626	6.01898e-196	6.30029e-194	3.89618e-195	TRUE	774	LARGE
chr1:51990434-51990954	chr1	51990434	51990954	1145	0	0	0	4	3	1145	7	7.35378	7.59688	35.2933	7.43471e-273	1.02682e-270	6.34996e-272	TRUE	520	RP11-191G24.1
chr4:1999494-2005523	chr4	1999494	2005523	72	4	3	0	0	0	79	0	7.30378	7.54688	9.2896	1.54866e-20	1.36403e-19	8.39812e-21	TRUE	6029	NELFA
chr7:73463492-73464843	chr7	73463492	73464843	53	23	2	0	0	0	78	0	7.2854	7.5285	9.23751	2.52291e-20	2.20004e-19	1.35776e-20	TRUE	1351	ELN
chr11:17793964-17794985	chr11	17793964	17794985	75	1	1	0	0	0	77	0	7.26679	7.50989	9.18499	4.11547e-20	3.55451e-19	2.19054e-20	TRUE	1021	KCNC1
chr1:31218524-31222423	chr1	31218524	31222423	298	3	3	0	1	1	304	2	7.24793	7.49103	18.2641	1.59871e-74	5.75999e-73	3.56205e-74	TRUE	3899	LAPTM5
chrX:151812169-151813526	chrX	151812169	151813526	73	1	2	0	0	0	76	0	7.24793	7.49103	9.13204	6.72225e-20	5.7469e-19	3.5433e-20	TRUE	1357	GABRQ
chr16:27225576-27226734	chr16	27225576	27226734	137	13	0	1	0	0	150	1	7.22882	7.47192	12.8391	9.89879e-38	1.627e-36	1.00616e-37	TRUE	1158	CTD-3203P2.1,KDM8
chr13:43597755-43598417	chr13	43597755	43598417	1	1	72	0	0	0	74	0	7.20945	7.45255	9.02476	1.80082e-19	1.50419e-18	9.27483e-20	TRUE	662	DNAJC15
chr13:58209118-58211206	chr13	58209118	58211206	435	5	0	0	3	0	440	3	7.1964	7.4395	22.0175	1.95801e-107	1.0659e-105	6.59166e-107	TRUE	2088	PCDH17
chr2:23644497-23645688	chr2	23644497	23645688	154	84	195	0	0	3	433	3	7.17326	7.41636	21.8612	6.0829e-106	3.21746e-104	1.98972e-105	TRUE	1191	KLHL29
chr3:62739047-62739474	chr3	62739047	62739474	27	117	0	0	1	0	144	1	7.16993	7.41303	12.6086	1.8935e-36	2.9903e-35	1.84826e-36	TRUE	427	CADPS
chr11:72473184-72478201	chr11	72473184	72478201	66	4	2	0	0	0	72	0	7.16993	7.41303	8.91562	4.85103e-19	3.96863e-18	2.4452e-19	TRUE	5017	Y_RNA,ARAP1,STARD10
chr1:151695446-151695647	chr1	151695446	151695647	3837	0	0	0	26	1	3837	27	7.15088	7.39398	65.1331	0	0	0	TRUE	201	RIIAD1,AL589765.1
chr12:119594413-119594864	chr12	119594413	119594864	137	1	2	0	1	0	140	1	7.12928	7.37238	12.4515	1.37307e-35	2.12345e-34	1.31249e-35	TRUE	451	SRRM4
chr19:13041463-13042020	chr19	13041463	13042020	0	138	2	0	1	0	140	1	7.12928	7.37238	12.4515	1.37307e-35	2.12345e-34	1.31249e-35	TRUE	557	FARSA,CTC-425F1.2
chr6:1629079-1630195	chr6	1629079	1630195	1	3	66	0	0	0	70	0	7.12928	7.37238	8.80451	1.31424e-18	1.05436e-17	6.49845e-19	TRUE	1116	GMDS
chr15:74587327-74589131	chr15	74587327	74589131	1	66	2	0	0	0	69	0	7.10852	7.35162	8.74819	2.16793e-18	1.71981e-17	1.05891e-18	TRUE	1804	CCDC33
chr11:70007027-70007391	chr11	70007027	70007391	2	4	63	0	0	0	69	0	7.10852	7.35162	8.74819	2.16793e-18	1.71981e-17	1.05891e-18	TRUE	364	ANO1
chr1:110465634-110465747	chr1	110465634	110465747	2	134	0	0	0	1	136	1	7.08746	7.33056	12.2914	1.00706e-34	1.51615e-33	9.37372e-35	TRUE	113	CSF1
chr3:147108731-147109473	chr3	147108731	147109473	32	20	15	0	0	0	67	0	7.06609	7.30919	8.63397	5.92562e-18	4.58734e-17	2.82332e-18	TRUE	742	ZIC4
chr14:35001412-35003784	chr14	35001412	35003784	131	1	2	1	0	0	134	1	7.06609	7.30919	12.2103	2.73924e-34	4.06451e-33	2.51292e-34	TRUE	2372	EAPP
chr6:39187544-39188910	chr6	39187544	39188910	1	0	131	0	1	0	132	1	7.04439	7.28749	12.1284	7.47295e-34	1.09523e-32	6.77136e-34	TRUE	1366	KCNK5
chr15:22904646-22907649	chr15	22904646	22907649	9	206	45	0	2	0	260	2	7.02237	7.26547	17.0351	4.50869e-65	1.38094e-63	8.5399e-65	TRUE	3003	CYFIP1
chr3:36898962-36900391	chr3	36898962	36900391	0	1	127	0	1	0	128	1	7	7.2431	11.9621	5.61247e-33	8.02258e-32	4.94508e-33	TRUE	1429	TRANK1
chr2:44067471-44069979	chr2	44067471	44069979	247	6	0	0	1	1	253	2	6.98299	7.22609	16.8276	1.53224e-63	4.53245e-62	2.80154e-63	TRUE	2508	ABCG8
chr20:45625556-45626126	chr20	45625556	45626126	2	0	123	1	0	0	125	1	6.96578	7.20888	11.8352	2.56698e-32	3.56842e-31	2.20676e-32	TRUE	570	EYA2
chr2:226446197-226447116	chr2	226446197	226447116	354	2	0	0	3	0	356	3	6.89077	7.13387	20.0239	3.40915e-89	1.51794e-87	9.38713e-89	TRUE	919	NYAP2
chr15:69888995-69890718	chr15	69888995	69890718	16	39	4	0	0	0	59	0	6.88264	7.12574	8.15391	3.52338e-16	2.4501e-15	1.50884e-16	TRUE	1723	RP11-279F6.3
chr21:44089144-44090812	chr21	44089144	44090812	44	6	9	0	0	0	59	0	6.88264	7.12574	8.15391	3.52338e-16	2.4501e-15	1.50884e-16	TRUE	1668	PDE9A
chr2:129824727-129825302	chr2	129824727	129825302	26	6	26	0	0	0	58	0	6.85798	7.10108	8.09104	5.91577e-16	4.05001e-15	2.49342e-16	TRUE	575	AC068483.1
chr12:109454956-109455105	chr12	109454956	109455105	684	0	2	5	1	0	686	6	6.8371	7.0802	27.8449	1.24164e-170	1.11568e-168	6.89954e-170	TRUE	149	SVOP
chr21:43539125-43541084	chr21	43539125	43541084	113	1	0	0	1	0	114	1	6.83289	7.07599	11.3526	7.20216e-30	9.27898e-29	5.73453e-30	TRUE	1959	UMODL1
chr8:19267281-19268123	chr8	19267281	19268123	5	4	48	0	0	0	57	0	6.83289	7.07599	8.02747	9.9502e-16	6.7104e-15	4.1288e-16	TRUE	842	CSGALNACT1
chr7:139405071-139405948	chr7	139405071	139405948	216	3	0	0	0	2	219	2	6.77479	7.01789	15.7636	5.53838e-56	1.39899e-54	8.65155e-56	TRUE	877	HIPK2
chr1:204198238-204200963	chr1	204198238	204200963	210	3	4	0	2	0	217	2	6.76155	7.00465	15.6978	1.56513e-55	3.93022e-54	2.4305e-55	TRUE	2725	PLEKHA6
chr22:44581587-44581881	chr22	44581587	44581881	212	4	0	1	0	1	216	2	6.75489	6.99799	15.6648	2.63284e-55	6.58363e-54	4.07141e-55	TRUE	294	PARVG
chr2:238590905-238591214	chr2	238590905	238591214	6	2	46	0	0	0	54	0	6.75489	6.99799	7.83239	4.78672e-15	3.07455e-14	1.89015e-15	TRUE	309	LRRFIP1
chr6:31901752-31905586	chr6	31901752	31905586	103	3	0	0	1	0	106	1	6.72792	6.97102	10.9826	4.63641e-28	5.6054e-27	3.46575e-28	TRUE	3834	C2,CFB,CFB
chr19:18070103-18070803	chr19	18070103	18070803	98	0	8	0	0	1	106	1	6.72792	6.97102	10.9826	4.63641e-28	5.6054e-27	3.46575e-28	TRUE	700	KCNN1
chr7:100348962-100349514	chr7	100348962	100349514	28	23	2	0	0	0	53	0	6.72792	6.97102	7.76584	8.11089e-15	5.12962e-14	3.15683e-15	TRUE	552	ZAN
chr4:2469892-2470902	chr4	2469892	2470902	203	2	0	0	2	0	205	2	6.67948	6.92258	15.2948	8.27827e-53	1.97093e-51	1.21885e-52	TRUE	1010	RNF4
chr5:142335694-142337193	chr5	142335694	142337193	204	0	0	1	0	1	204	2	6.67243	6.91553	15.2606	1.40018e-52	3.31377e-51	2.04847e-52	TRUE	1499	ARHGAP26
chr8:140680626-140682791	chr8	140680626	140682791	12	1	38	0	0	0	51	0	6.67243	6.91553	7.63028	2.34241e-14	1.43739e-13	8.85715e-15	TRUE	2165	KCNK9
chr4:86394934-86397407	chr4	86394934	86397407	1	0	99	0	1	0	100	1	6.64386	6.88696	10.6932	1.09524e-26	1.25209e-25	7.74159e-27	TRUE	2473	ARHGAP24
chr7:132331586-132332934	chr7	132331586	132332934	130	207	161	0	2	3	498	5	6.63807	6.88117	23.8668	6.78503e-126	4.34358e-124	2.68613e-125	TRUE	1348	PLXNA4
chr22:36005974-36009085	chr22	36005974	36009085	41	3	5	0	0	0	49	0	6.61471	6.85781	7.4913	6.81937e-14	4.06261e-13	2.50163e-14	TRUE	3111	MB
chr19:30044491-30047176	chr19	30044491	30047176	95	1	1	0	1	0	97	1	6.59991	6.84301	10.5444	5.39321e-26	5.96885e-25	3.69053e-26	TRUE	2685	VSTM2B
chr19:40947285-40948275	chr19	40947285	40948275	1	1	190	0	0	2	192	2	6.58496	6.82806	14.8409	7.96549e-50	1.76412e-48	1.09014e-49	TRUE	990	SERTAD3
chr12:129639722-129641048	chr12	129639722	129641048	46	1	1	0	0	0	48	0	6.58496	6.82806	7.42046	1.16717e-13	6.85279e-13	4.21546e-14	TRUE	1326	TMEM132D
chr19:15070471-15072799	chr19	15070471	15072799	39	2	7	0	0	0	48	0	6.58496	6.82806	7.42046	1.16717e-13	6.85279e-13	4.21546e-14	TRUE	2328	SLC1A6
chr11:114031764-114033836	chr11	114031764	114033836	1	4	42	0	0	0	47	0	6.55459	6.79769	7.34867	2.00193e-13	1.15415e-12	7.09286e-14	TRUE	2072	ZBTB16
chr1:23913079-23914210	chr1	23913079	23914210	17	2	28	0	0	0	47	0	6.55459	6.79769	7.34867	2.00193e-13	1.15415e-12	7.09286e-14	TRUE	1131	MDS2
chr11:78919985-78920334	chr11	78919985	78920334	92	0	1	0	0	1	93	1	6.53916	6.78226	10.3413	4.58236e-25	4.89091e-24	3.0246e-25	TRUE	349	TENM4
chr11:64844221-64844793	chr11	64844221	64844793	3	42	1	0	0	0	46	0	6.52356	6.76666	7.2759	3.44116e-13	1.94813e-12	1.19827e-13	TRUE	572	CDCA5
chrX:107978811-107979341	chrX	107978811	107979341	269	0	1	1	1	1	270	3	6.49185	6.73495	17.6415	1.18194e-69	3.90471e-68	2.41472e-69	TRUE	530	IRS4,RP6-24A23.3
chr1:206887418-206893713	chr1	206887418	206893713	88	2	0	0	1	0	90	1	6.49185	6.73495	10.1853	2.30548e-24	2.40143e-23	1.48456e-24	TRUE	6295	MAPKAPK2
chr14:53196928-53197871	chr14	53196928	53197871	2	2	86	1	0	0	90	1	6.49185	6.73495	10.1853	2.30548e-24	2.40143e-23	1.48456e-24	TRUE	943	STYX
chr19:8278516-8281589	chr19	8278516	8281589	43	1	1	0	0	0	45	0	6.49185	6.73495	7.20212	5.92821e-13	3.29945e-12	2.02906e-13	TRUE	3073	CERS4
chr10:81027142-81028301	chr10	81027142	81028301	4	0	175	0	2	0	179	2	6.48382	6.72692	14.367	8.3317e-47	1.71179e-45	1.05859e-46	TRUE	1159	ZMIZ1
chr2:74784937-74786289	chr2	74784937	74786289	7	1	36	0	0	0	44	0	6.45943	6.70253	7.1273	1.02359e-12	5.58137e-12	3.42903e-13	TRUE	1352	M1AP
chr9:34661423-34661828	chr9	34661423	34661828	175	0	0	1	0	1	175	2	6.45121	6.69431	14.2169	7.20204e-46	1.44681e-44	8.94726e-46	TRUE	405	IL11RA
chr17:56626925-56628390	chr17	56626925	56628390	86	0	1	1	0	0	87	1	6.44294	6.68604	10.026	1.1712e-23	1.19247e-22	7.37439e-24	TRUE	1465	RP11-112H10.4
chr18:33022720-33024607	chr18	33022720	33024607	1	0	85	0	1	0	86	1	6.42626	6.66937	9.97217	2.0178e-23	2.03019e-22	1.25507e-23	TRUE	1887	RP11-322E11.5,RP11-322E11.6
chr11:117228697-117229798	chr11	117228697	117229798	3	2	38	0	0	0	43	0	6.42626	6.66937	7.05138	1.77146e-12	9.49103e-12	5.83168e-13	TRUE	1101	CEP164
chr2:75108324-75109819	chr2	75108324	75109819	3	4	36	0	0	0	43	0	6.42626	6.66937	7.05138	1.77146e-12	9.49103e-12	5.83168e-13	TRUE	1495	HK2
chr3:46060261-46060819	chr3	46060261	46060819	1	1	41	0	0	0	43	0	6.42626	6.66937	7.05138	1.77146e-12	9.49103e-12	5.83168e-13	TRUE	558	XCR1
chr2:29274586-29275981	chr2	29274586	29275981	83	0	1	0	0	1	84	1	6.39232	6.63542	9.86321	6.00941e-23	5.948e-22	3.67588e-23	TRUE	1395	FAM179A
chr16:80709192-80710203	chr16	80709192	80710203	38	2	2	0	0	0	42	0	6.39232	6.63542	6.97434	3.073e-12	1.61355e-11	9.91815e-13	TRUE	1011	CDYL2
chr1:3092612-3093538	chr1	3092612	3093538	34	4	4	0	0	0	42	0	6.39232	6.63542	6.97434	3.073e-12	1.61355e-11	9.91815e-13	TRUE	926	PRDM16
chr2:206639535-206641316	chr2	206639535	206641316	81	1	1	0	1	0	83	1	6.37504	6.61814	9.80812	1.03884e-22	1.01642e-21	6.28364e-23	TRUE	1781	NRP2
chr4:55199469-55207099	chr4	55199469	55207099	80	3	0	1	0	0	83	1	6.37504	6.61814	9.80812	1.03884e-22	1.01642e-21	6.28364e-23	TRUE	7630	RP11-231C18.1
chr16:29896273-29898701	chr16	29896273	29898701	81	1	0	0	0	1	82	1	6.35755	6.60065	9.75261	1.79791e-22	1.73887e-21	1.07482e-22	TRUE	2428	SEZ6L2
chr16:89215267-89217737	chr16	89215267	89217737	21	10	10	0	0	0	41	0	6.35755	6.60065	6.89613	5.34371e-12	2.75659e-11	1.69446e-12	TRUE	2470	ACSF3
chr16:50700824-50702766	chr16	50700824	50702766	10	2	29	0	0	0	41	0	6.35755	6.60065	6.89613	5.34371e-12	2.75659e-11	1.69446e-12	TRUE	1942	RP11-401P9.5,SNX20
chr1:20361782-20371326	chr1	20361782	20371326	28	9	4	0	0	0	41	0	6.35755	6.60065	6.89613	5.34371e-12	2.75659e-11	1.69446e-12	TRUE	9544	PLA2G5
chr2:6909455-6911710	chr2	6909455	6911710	23	15	3	0	0	0	41	0	6.35755	6.60065	6.89613	5.34371e-12	2.75659e-11	1.69446e-12	TRUE	2255	LINC00487
chr16:4500234-4500998	chr16	4500234	4500998	2	2	37	0	0	0	41	0	6.35755	6.60065	6.89613	5.34371e-12	2.75659e-11	1.69446e-12	TRUE	764	DNAJA3
chr16:27620743-27622285	chr16	27620743	27622285	67	14	0	0	0	1	81	1	6.33985	6.58295	9.69666	3.11527e-22	2.97867e-21	1.84146e-22	TRUE	1542	KIAA0556
chr1:12815823-12816771	chr1	12815823	12816771	79	2	0	0	1	0	81	1	6.33985	6.58295	9.69666	3.11527e-22	2.97867e-21	1.84146e-22	TRUE	948	C1orf158
chr9:126776817-126777939	chr9	126776817	126777939	403	0	1	0	2	3	404	5	6.33628	6.57938	21.6573	5.18959e-104	2.65551e-102	1.6422e-103	TRUE	1122	LHX2
chr17:65671617-65672468	chr17	65671617	65672468	161	0	0	1	1	0	161	2	6.33092	6.57402	13.6734	1.46468e-42	2.73261e-41	1.68988e-42	TRUE	851	PITPNC1
chr12:128817748-128818546	chr12	128817748	128818546	21	14	5	0	0	0	40	0	6.32193	6.56503	6.8167	9.3153e-12	4.70767e-11	2.89121e-12	TRUE	798	TMEM132C
chr2:67899155-67899580	chr2	67899155	67899580	24	4	12	0	0	0	40	0	6.32193	6.56503	6.8167	9.3153e-12	4.70767e-11	2.89121e-12	TRUE	425	AC010987.5
chr2:3769127-3772402	chr2	3769127	3772402	26	12	2	0	0	0	40	0	6.32193	6.56503	6.8167	9.3153e-12	4.70767e-11	2.89121e-12	TRUE	3275	DCDC2C
chr17:76129224-76129609	chr17	76129224	76129609	78	0	1	0	1	0	79	1	6.30378	6.54688	9.58344	9.38618e-22	8.77219e-21	5.42314e-22	TRUE	385	TMC8
chr19:59038287-59039864	chr19	59038287	59039864	38	40	0	0	1	0	78	1	6.2854	6.5285	9.52615	1.63218e-21	1.51004e-20	9.33104e-22	TRUE	1577	ZBTB45
chr16:12239854-12240559	chr16	12239854	12240559	1	36	2	0	0	0	39	0	6.2854	6.5285	6.73601	1.62798e-11	8.05806e-11	4.95444e-12	TRUE	705	SNX29
chr7:132443978-132445063	chr7	132443978	132445063	154	1	0	0	0	2	155	2	6.27612	6.51922	13.4313	3.96584e-41	7.1529e-40	4.42345e-41	TRUE	1085	AC009365.4
chr7:156290924-156291967	chr7	156290924	156291967	111	13	29	0	2	0	153	2	6.25739	6.50049	13.3492	1.19649e-40	2.12716e-39	1.31468e-40	TRUE	1043	LINC01006
chr10:89274681-89274952	chr10	89274681	89274952	225	2	1	1	2	0	228	3	6.24793	6.49103	16.2989	1.00495e-59	2.75294e-58	1.70246e-59	TRUE	271	MINPP1
chr11:35993288-35997611	chr11	35993288	35997611	33	2	3	0	0	0	38	0	6.24793	6.49103	6.65399	2.85251e-11	1.38503e-10	8.50978e-12	TRUE	4323	RP5-916O11.2,LDLRAD3
chr8:53188486-53189428	chr8	53188486	53189428	11	2	138	0	1	1	151	2	6.2384	6.48151	13.2666	3.61845e-40	6.36284e-39	3.9337e-40	TRUE	942	ST18
chr1:3685238-3685759	chr1	3685238	3685759	1	0	148	0	0	2	149	2	6.21917	6.46227	13.1832	1.09695e-39	1.90923e-38	1.18069e-39	TRUE	521	CCDC27
chr1:226826863-226829570	chr1	226826863	226829570	22	1	14	0	0	0	37	0	6.20945	6.45255	6.5706	5.01137e-11	2.3895e-10	1.4703e-11	TRUE	2707	ITPKB
chr8:144731720-144732505	chr8	144731720	144732505	2	1	34	0	0	0	37	0	6.20945	6.45255	6.5706	5.01137e-11	2.3895e-10	1.4703e-11	TRUE	785	ZNF623
chr10:119322441-119323318	chr10	119322441	119323318	26	5	6	0	0	0	37	0	6.20945	6.45255	6.5706	5.01137e-11	2.3895e-10	1.4703e-11	TRUE	877	CTA-109P11.1
chr22:20980175-20980558	chr22	20980175	20980558	3	70	0	0	0	1	73	1	6.18982	6.43292	9.23251	2.64374e-20	2.30003e-19	1.42237e-20	TRUE	383	SMPD4P1
chr1:10781383-10782981	chr1	10781383	10782981	70	2	0	0	0	1	72	1	6.16993	6.41303	9.17226	4.63195e-20	3.98444e-19	2.46403e-20	TRUE	1598	CASZ1
chr6:150322499-150323197	chr6	150322499	150323197	2	2	32	0	0	0	36	0	6.16993	6.41303	6.48577	8.8281e-11	4.12241e-10	2.52857e-11	TRUE	698	RAET1K
chr19:7944217-7944890	chr19	7944217	7944890	31	40	0	1	0	0	71	1	6.14975	6.39285	9.11149	8.12598e-20	6.91624e-19	4.27587e-20	TRUE	673	CTD-3193O13.10
chr12:66563009-66563784	chr12	66563009	66563784	280	0	0	3	0	1	280	4	6.12928	6.37238	18.1004	3.1661e-73	1.11644e-71	6.90424e-73	TRUE	775	TMBIM4,TMBIM4
chr14:69409383-69411972	chr14	69409383	69411972	140	0	0	1	1	0	140	2	6.12928	6.37238	12.7989	1.66337e-37	2.71602e-36	1.67871e-37	TRUE	2589	ACTN1
chr16:9012588-9013385	chr16	9012588	9013385	10	4	125	0	0	2	139	2	6.11894	6.36204	12.7552	2.91525e-37	4.71882e-36	2.91818e-37	TRUE	797	USP7
chr19:30032608-30033343	chr19	30032608	30033343	16	10	8	0	0	0	34	0	6.08746	6.33056	6.31153	2.76284e-10	1.23265e-09	7.56348e-11	TRUE	735	VSTM2B
chr5:14582554-14583830	chr5	14582554	14583830	29	4	1	0	0	0	34	0	6.08746	6.33056	6.31153	2.76284e-10	1.23265e-09	7.56348e-11	TRUE	1276	FAM105A
chr5:139079710-139080072	chr5	139079710	139080072	2	65	0	0	1	0	67	1	6.06609	6.30919	8.86283	7.80053e-19	6.33125e-18	3.91373e-19	TRUE	362	CTB-35F21.1
chr22:43678160-43680038	chr22	43678160	43680038	66	0	1	1	0	0	67	1	6.06609	6.30919	8.86283	7.80053e-19	6.33125e-18	3.91373e-19	TRUE	1878	Z99756.1,SCUBE1
chr8:146079154-146082449	chr8	146079154	146082449	65	1	0	0	0	1	66	1	6.04439	6.28749	8.79922	1.37776e-18	1.09984e-17	6.79976e-19	TRUE	3295	ZNF250
chr10:134030157-134031326	chr10	134030157	134031326	3	63	0	0	1	0	66	1	6.04439	6.28749	8.79922	1.37776e-18	1.09984e-17	6.79976e-19	TRUE	1169	STK32C
chr19:50087881-50089961	chr19	50087881	50089961	61	5	0	1	0	0	66	1	6.04439	6.28749	8.79922	1.37776e-18	1.09984e-17	6.79976e-19	TRUE	2080	PRRG2,NOSIP
chr1:96219585-96220557	chr1	96219585	96220557	4	11	18	0	0	0	33	0	6.04439	6.28749	6.22198	4.90906e-10	2.14104e-09	1.3131e-10	TRUE	972	RP11-286B14.2,RP11-286B14.1
chr2:240194150-240197047	chr2	240194150	240197047	13	7	12	0	0	0	32	0	6	6.2431	6.13071	8.74889e-10	3.72427e-09	2.28262e-10	TRUE	2897	HDAC4
chr4:25019409-25026297	chr4	25019409	25026297	29	1	2	0	0	0	32	0	6	6.2431	6.13071	8.74889e-10	3.72427e-09	2.28262e-10	TRUE	6888	LGI2
chr9:96424103-96424907	chr9	96424103	96424907	98	27	1	1	1	0	126	2	5.97728	6.22038	12.1688	4.55765e-34	6.71757e-33	4.15424e-34	TRUE	804	PHF2
chr17:4784439-4787692	chr17	4784439	4787692	617	6	0	1	9	0	623	10	5.96116	6.20426	27.0641	2.60739e-161	2.22239e-159	1.37435e-160	TRUE	3253	RN7SL784P,MINK1
chr9:130936310-130936930	chr9	130936310	130936930	5	17	9	0	0	0	31	0	5.9542	6.1973	6.03762	1.56407e-09	6.49265e-09	3.98437e-10	TRUE	620	CIZ1
chr1:53561493-53561674	chr1	53561493	53561674	25	3	3	0	0	0	31	0	5.9542	6.1973	6.03762	1.56407e-09	6.49265e-09	3.98437e-10	TRUE	181	SLC1A7
chr15:101592130-101595115	chr15	101592130	101595115	308	0	0	2	3	0	308	5	5.94486	6.18796	19.0331	9.08085e-81	3.60239e-79	2.22777e-80	TRUE	2985	RP11-505E24.2,LRRK1
chr14:69056559-69060409	chr14	69056559	69060409	11	3	536	7	2	0	550	9	5.93336	6.17646	25.4374	9.7367e-143	7.26163e-141	4.49069e-142	TRUE	3850	RAD51B
chr14:76045737-76045978	chr14	76045737	76045978	0	1	121	0	2	0	122	2	5.93074	6.17384	11.9807	4.48379e-33	6.42461e-32	3.97306e-33	TRUE	241	AC007182.6,FLVCR2
chr12:111484612-111485542	chr12	111484612	111485542	7	0	54	0	0	1	61	1	5.93074	6.17384	8.47165	2.4194e-17	1.80982e-16	1.11837e-17	TRUE	930	CUX2
chr7:131962059-131962812	chr7	131962059	131962812	2	239	0	4	0	0	241	4	5.91289	6.15599	16.8422	1.19779e-63	3.55901e-62	2.20094e-63	TRUE	753	PLXNA4
chr1:166032038-166032732	chr1	166032038	166032732	2	2	116	0	0	2	120	2	5.90689	6.14999	11.8852	1.41238e-32	1.97673e-31	1.22215e-32	TRUE	694	FAM78B
chr3:195534973-195535562	chr3	195534973	195535562	3	1	26	0	0	0	30	0	5.90689	6.14999	5.94262	2.80511e-09	1.13629e-08	6.96876e-10	TRUE	589	MUC4
chr8:140976209-140977313	chr8	140976209	140977313	8	2	20	0	0	0	30	0	5.90689	6.14999	5.94262	2.80511e-09	1.13629e-08	6.96876e-10	TRUE	1104	TRAPPC9
chr12:323724-325195	chr12	323724	325195	1	1	28	0	0	0	30	0	5.90689	6.14999	5.94262	2.80511e-09	1.13629e-08	6.96876e-10	TRUE	1471	SLC6A12
chr5:179014595-179015606	chr5	179014595	179015606	93	0	26	2	0	0	119	2	5.89482	6.13792	11.8371	2.50942e-32	3.49003e-31	2.15828e-32	TRUE	1011	RUFY1
chr14:90254322-90254695	chr14	90254322	90254695	294	0	2	0	5	0	296	5	5.88753	6.13063	18.6703	8.63847e-78	3.2662e-76	2.01986e-77	TRUE	373	RP11-33N16.3
chr11:61574843-61577530	chr11	61574843	61577530	117	0	1	2	0	0	118	2	5.88264	6.12574	11.7887	4.46182e-32	6.17657e-31	3.81967e-32	TRUE	2687	FADS1,FADS2
chr9:94581765-94582126	chr9	94581765	94582126	23	2	4	0	0	0	29	0	5.85798	6.10108	5.8456	5.04744e-09	1.98753e-08	1.21659e-09	TRUE	361	ROR2
chr22:43199594-43200942	chr22	43199594	43200942	26	2	1	0	0	0	29	0	5.85798	6.10108	5.8456	5.04744e-09	1.98753e-08	1.21659e-09	TRUE	1348	ARFGAP3
chr7:75177477-75178394	chr7	75177477	75178394	171	1	0	0	2	1	172	3	5.8413	6.0844	14.2384	5.29309e-46	1.0662e-44	6.59349e-46	TRUE	917	HIP1
chr2:3467345-3469635	chr2	3467345	3469635	228	0	0	2	2	0	228	4	5.83289	6.07599	16.3944	2.09578e-60	5.79437e-59	3.58331e-60	TRUE	2290	TRAPPC12
chr6:15520761-15521373	chr6	15520761	15521373	55	2	0	1	0	0	57	1	5.83289	6.07599	8.19721	2.46027e-16	1.72511e-15	1.06645e-16	TRUE	612	JARID2
chr2:27466403-27467246	chr2	27466403	27467246	395	3	0	2	3	2	398	7	5.82927	6.07237	21.6613	4.7562e-104	2.44212e-102	1.51024e-103	TRUE	843	CAD
chr6:33662365-33662903	chr6	33662365	33662903	223	1	1	3	1	0	225	4	5.81378	6.05688	16.2888	1.18438e-59	3.23704e-58	2.00091e-59	TRUE	538	ITPR3,UQCC2
chr5:79372137-79374243	chr5	79372137	79374243	3	0	53	0	1	0	56	1	5.80735	6.05046	8.12672	4.41054e-16	3.04396e-15	1.8809e-16	TRUE	2106	CTD-2201I18.1,THBS4
chr20:60768056-60768989	chr20	60768056	60768989	55	1	0	0	1	0	56	1	5.80735	6.05046	8.12672	4.41054e-16	3.04396e-15	1.8809e-16	TRUE	933	MTG2
chrX:48569259-48572969	chrX	48569259	48572969	54	2	0	1	0	0	56	1	5.80735	6.05046	8.12672	4.41054e-16	3.04396e-15	1.8809e-16	TRUE	3710	AF196970.3
chr15:28080225-28081560	chr15	28080225	28081560	1	26	1	0	0	0	28	0	5.80735	6.05046	5.74646	9.11313e-09	3.48721e-08	2.1368e-09	TRUE	1335	OCA2
chr6:10589109-10589279	chr6	10589109	10589279	16	8	4	0	0	0	28	0	5.80735	6.05046	5.74646	9.11313e-09	3.48721e-08	2.1368e-09	TRUE	170	GCNT2
chr10:47014179-47017244	chr10	47014179	47017244	52	1	2	0	0	1	55	1	5.78136	6.02446	8.05544	7.91947e-16	5.37796e-15	3.32277e-16	TRUE	3065	LINC00842
chr11:1881543-1883010	chr11	1881543	1883010	35	10	10	0	0	1	55	1	5.78136	6.02446	8.05544	7.91947e-16	5.37796e-15	3.32277e-16	TRUE	1467	LSP1
chr10:47638697-47639829	chr10	47638697	47639829	130	19	14	1	2	0	163	3	5.76377	6.00687	13.8693	9.71696e-44	1.86057e-42	1.1506e-43	TRUE	1132	ANTXRLP1
chr9:124657619-124657763	chr9	124657619	124657763	6	1	20	0	0	0	27	0	5.75489	5.99799	5.64507	1.65114e-08	6.14175e-08	3.76421e-09	TRUE	144	TTLL11-IT1,TTLL11
chr7:30775257-30776736	chr7	30775257	30776736	4	20	3	0	0	0	27	0	5.75489	5.99799	5.64507	1.65114e-08	6.14175e-08	3.76421e-09	TRUE	1479	INMT
chr17:26186399-26187326	chr17	26186399	26187326	3	2	22	0	0	0	27	0	5.75489	5.99799	5.64507	1.65114e-08	6.14175e-08	3.76421e-09	TRUE	927	RP1-66C13.4
chr1:119531389-119532148	chr1	119531389	119532148	64	42	1	0	1	1	107	2	5.74147	5.98457	11.2387	2.63185e-29	3.32825e-28	2.05649e-29	TRUE	759	TBX15
chr11:45772976-45774610	chr11	45772976	45774610	106	1	0	2	0	0	107	2	5.74147	5.98457	11.2387	2.63185e-29	3.32825e-28	2.05649e-29	TRUE	1634	CTD-2210P24.3
chr5:172195523-172197023	chr5	172195523	172197023	6	1276	0	16	4	4	1282	24	5.73922	5.98232	38.9025	0	0	0	TRUE	1500	RP11-779O18.3,DUSP1
chr3:41283521-41286042	chr3	41283521	41286042	160	0	0	2	0	1	160	3	5.73697	5.98007	13.7435	5.57279e-43	1.0522e-41	6.50694e-43	TRUE	2521	CTNNB1
chr17:17215079-17217556	chr17	17215079	17217556	73	0	33	0	2	0	106	2	5.72792	5.97102	11.187	4.72225e-29	5.92281e-28	3.66197e-29	TRUE	2477	NT5M
chr6:160469513-160470411	chr6	160469513	160470411	5	0	48	0	1	0	53	1	5.72792	5.97102	7.91039	2.56583e-15	1.68673e-14	1.04172e-15	TRUE	898	IGF2R
chr2:152584900-152586344	chr2	152584900	152586344	44	8	1	0	0	1	53	1	5.72792	5.97102	7.91039	2.56583e-15	1.68673e-14	1.04172e-15	TRUE	1444	NEB
chr20:55752395-55754091	chr20	55752395	55754091	49	4	0	0	0	1	53	1	5.72792	5.97102	7.91039	2.56583e-15	1.68673e-14	1.04172e-15	TRUE	1696	BMP7
chr6:11733137-11737721	chr6	11733137	11737721	52	0	1	1	0	0	53	1	5.72792	5.97102	7.91039	2.56583e-15	1.68673e-14	1.04172e-15	TRUE	4584	ADTRP
chr2:173837865-173838381	chr2	173837865	173838381	0	1	51	0	0	1	52	1	5.70044	5.94354	7.83658	4.62996e-15	2.99579e-14	1.85163e-15	TRUE	516	RAPGEF4
chr6:41249659-41250157	chr6	41249659	41250157	51	1	0	0	0	1	52	1	5.70044	5.94354	7.83658	4.62996e-15	2.99579e-14	1.85163e-15	TRUE	498	TREM1
chr16:27752896-27754218	chr16	27752896	27754218	51	1	0	0	0	1	52	1	5.70044	5.94354	7.83658	4.62996e-15	2.99579e-14	1.85163e-15	TRUE	1322	KIAA0556
chr7:4125980-4126767	chr7	4125980	4126767	2	0	50	0	1	0	52	1	5.70044	5.94354	7.83658	4.62996e-15	2.99579e-14	1.85163e-15	TRUE	787	SDK1
chr5:169182548-169183681	chr5	169182548	169183681	1	23	2	0	0	0	26	0	5.70044	5.94354	5.5413	3.00241e-08	1.08475e-07	6.64309e-09	TRUE	1133	DOCK2
chr22:44550377-44550621	chr22	44550377	44550621	24	1	1	0	0	0	26	0	5.70044	5.94354	5.5413	3.00241e-08	1.08475e-07	6.64309e-09	TRUE	244	PARVB
chr17:42767136-42768155	chr17	42767136	42768155	0	0	103	1	0	1	103	2	5.6865	5.9296	11.0299	2.74081e-28	3.34549e-27	2.06805e-28	TRUE	1019	C17orf104,CCDC43
chr22:40759855-40761014	chr22	40759855	40761014	97	4	1	2	0	0	102	2	5.67243	5.91553	10.9769	4.93346e-28	5.96091e-27	3.6769e-28	TRUE	1159	ADSL
chr2:179480179-179481531	chr2	179480179	179481531	5	46	0	0	0	1	51	1	5.67243	5.91553	7.76187	8.36876e-15	5.26314e-14	3.25308e-15	TRUE	1352	RP11-171I2.4,TTN-AS1,TTN
chr5:172447513-172447980	chr5	172447513	172447980	50	1	0	0	0	1	51	1	5.67243	5.91553	7.76187	8.36876e-15	5.26314e-14	3.25308e-15	TRUE	467	SNORA74B,ATP6V0E1
chr7:127224721-127225412	chr7	127224721	127225412	4	0	47	0	1	0	51	1	5.67243	5.91553	7.76187	8.36876e-15	5.26314e-14	3.25308e-15	TRUE	691	GCC1
chr10:98903749-98905095	chr10	98903749	98905095	249	1	0	4	0	1	250	5	5.64386	5.88696	17.187	3.3251e-66	1.0322e-64	6.38326e-66	TRUE	1346	ARHGAP19-SLIT1,SLIT1
chr8:145522035-145523822	chr8	145522035	145523822	46	0	4	1	0	0	50	1	5.64386	5.88696	7.68624	1.51528e-14	9.37544e-14	5.79609e-15	TRUE	1787	HSF1
chr2:179654134-179654735	chr2	179654134	179654735	3	20	2	0	0	0	25	0	5.64386	5.88696	5.43499	5.47999e-08	1.92102e-07	1.17665e-08	TRUE	601	TTN
chr9:136249363-136249449	chr9	136249363	136249449	19	3	3	0	0	0	25	0	5.64386	5.88696	5.43499	5.47999e-08	1.92102e-07	1.17665e-08	TRUE	86	C9orf96
chr17:21780640-21781964	chr17	21780640	21781964	19	3	3	0	0	0	25	0	5.64386	5.88696	5.43499	5.47999e-08	1.92102e-07	1.17665e-08	TRUE	1324	RP11-1109M24.16
chr9:134497441-134498245	chr9	134497441	134498245	1	0	95	2	0	0	96	2	5.58496	5.82806	10.652	1.70711e-26	1.936e-25	1.19702e-26	TRUE	804	RAPGEF1
chr15:72523578-72524932	chr15	72523578	72524932	2	46	0	0	1	0	48	1	5.58496	5.82806	7.53208	4.99386e-14	2.99511e-13	1.8511e-14	TRUE	1354	PKM
chr20:61462517-61463120	chr20	61462517	61463120	13	35	0	0	1	0	48	1	5.58496	5.82806	7.53208	4.99386e-14	2.99511e-13	1.8511e-14	TRUE	603	COL9A3
chr20:18425028-18426407	chr20	18425028	18426407	10	1	13	0	0	0	24	0	5.58496	5.82806	5.32598	1.00408e-07	3.41704e-07	2.09001e-08	TRUE	1379	DZANK1
chr19:9038077-9038417	chr19	9038077	9038417	11	12	1	0	0	0	24	0	5.58496	5.82806	5.32598	1.00408e-07	3.41704e-07	2.09001e-08	TRUE	340	MUC16
chr17:7726883-7728469	chr17	7726883	7728469	16	2	6	0	0	0	24	0	5.58496	5.82806	5.32598	1.00408e-07	3.41704e-07	2.09001e-08	TRUE	1586	DNAH2
chr16:3443295-3443687	chr16	3443295	3443687	21	1	2	0	0	0	24	0	5.58496	5.82806	5.32598	1.00408e-07	3.41704e-07	2.09001e-08	TRUE	392	NAA60,ZSCAN32
chr3:151985940-151986772	chr3	151985940	151986772	139	1	2	1	1	1	142	3	5.56478	5.80788	12.9554	2.18981e-38	3.66384e-37	2.26577e-38	TRUE	832	MBNL1-AS1,MBNL1
chr1:25425798-25428177	chr1	25425798	25428177	140	0	1	2	1	0	141	3	5.55459	5.79769	12.9098	3.96168e-38	6.58778e-37	4.07397e-38	TRUE	2379	RP4-799D16.1
chr7:154685515-154686479	chr7	154685515	154686479	43	4	0	0	0	1	47	1	5.55459	5.79769	7.45349	9.0902e-14	5.37467e-13	3.32278e-14	TRUE	964	DPP6
chr2:238581451-238583464	chr2	238581451	238583464	93	0	0	1	1	0	93	2	5.53916	5.78226	10.4847	1.01562e-25	1.1143e-24	6.89098e-26	TRUE	2013	LRRFIP1
chr7:134869554-134872189	chr7	134869554	134872189	186	1	43	0	5	0	230	5	5.52356	5.76666	16.4884	4.4423e-61	1.24786e-59	7.71693e-61	TRUE	2635	WDR91
chr6:52701798-52702199	chr6	52701798	52702199	45	1	0	0	1	0	46	1	5.52356	5.76666	7.37385	1.65769e-13	9.63512e-13	5.95558e-14	TRUE	401	GSTA5
chr20:32438235-32439757	chr20	32438235	32439757	44	0	2	1	0	0	46	1	5.52356	5.76666	7.37385	1.65769e-13	9.63512e-13	5.95558e-14	TRUE	1522	CHMP4B
chr3:123854185-123858606	chr3	123854185	123858606	20	2	1	0	0	0	23	0	5.52356	5.76666	5.2141	1.84713e-07	6.07536e-07	3.71368e-08	TRUE	4421	KALRN
chr22:45978955-45980566	chr22	45978955	45980566	2	18	3	0	0	0	23	0	5.52356	5.76666	5.2141	1.84713e-07	6.07536e-07	3.71368e-08	TRUE	1611	FBLN1
chr18:56056626-56059615	chr18	56056626	56059615	172	2	145	2	0	5	319	7	5.51006	5.75316	19.4182	5.41339e-84	2.25863e-82	1.39677e-83	TRUE	2989	NEDD4L
chr1:175398919-175405210	chr1	175398919	175405210	37	8	0	1	0	0	45	1	5.49185	5.73495	7.29312	3.02858e-13	1.72767e-12	1.0679e-13	TRUE	6291	TNR
chr12:132844392-132844872	chr12	132844392	132844872	26	18	1	1	0	0	45	1	5.49185	5.73495	7.29312	3.02858e-13	1.72767e-12	1.0679e-13	TRUE	480	GALNT9
chr10:77137649-77138442	chr10	77137649	77138442	1	44	0	0	0	1	45	1	5.49185	5.73495	7.29312	3.02858e-13	1.72767e-12	1.0679e-13	TRUE	793	RP11-399K21.11
chr9:33386502-33391680	chr9	33386502	33391680	56	28	5	0	0	2	89	2	5.47573	5.71883	10.2564	1.10814e-24	1.17061e-23	7.23666e-25	TRUE	5178	AQP7
chr20:4799408-4800323	chr20	4799408	4800323	4	0	40	0	0	1	44	1	5.45943	5.70253	7.21126	5.54359e-13	3.10537e-12	1.9195e-13	TRUE	915	RASSF2
chr2:216957291-216959164	chr2	216957291	216959164	15	3	4	0	0	0	22	0	5.45943	5.70253	5.09913	3.41216e-07	1.08491e-06	6.62972e-08	TRUE	1873	TMEM169
chr7:49822940-49825597	chr7	49822940	49825597	13	1	8	0	0	0	22	0	5.45943	5.70253	5.09913	3.41216e-07	1.08491e-06	6.62972e-08	TRUE	2657	VWC2
chr3:15530835-15531421	chr3	15530835	15531421	3	2	17	0	0	0	22	0	5.45943	5.70253	5.09913	3.41216e-07	1.08491e-06	6.62972e-08	TRUE	586	COLQ
chr19:4987569-4988854	chr19	4987569	4988854	1	3	18	0	0	0	22	0	5.45943	5.70253	5.09913	3.41216e-07	1.08491e-06	6.62972e-08	TRUE	1285	KDM4B
chr20:43050969-43053462	chr20	43050969	43053462	74	13	0	0	0	2	87	2	5.44294	5.68604	10.1398	3.67978e-24	3.80635e-23	2.35308e-24	TRUE	2493	HNF4A
chr1:159783955-159785786	chr1	159783955	159785786	42	1	0	0	1	0	43	1	5.42626	5.66937	7.12823	1.01666e-12	5.58543e-12	3.42903e-13	TRUE	1831	FCRL6
chr10:97212696-97214460	chr10	97212696	97214460	41	2	0	0	1	0	43	1	5.42626	5.66937	7.12823	1.01666e-12	5.58543e-12	3.42903e-13	TRUE	1764	SORBS1
chr22:42994579-42995949	chr22	42994579	42995949	40	3	0	0	1	0	43	1	5.42626	5.66937	7.12823	1.01666e-12	5.58543e-12	3.42903e-13	TRUE	1370	POLDIP3
chr6:36941569-36942336	chr6	36941569	36942336	84	0	0	1	1	0	84	2	5.39232	5.63542	9.96171	2.24174e-23	2.25284e-22	1.39295e-23	TRUE	767	MTCH1
chr2:236458364-236459740	chr2	236458364	236459740	4	0	38	0	0	1	42	1	5.39232	5.63542	7.04399	1.8681e-12	9.92861e-12	6.13452e-13	TRUE	1376	AGAP1
chr16:90095043-90096527	chr16	90095043	90096527	9	0	33	0	0	1	42	1	5.39232	5.63542	7.04399	1.8681e-12	9.92861e-12	6.13452e-13	TRUE	1484	GAS8,C16orf3
chr17:74911620-74912237	chr17	74911620	74912237	37	0	4	0	1	0	41	1	5.35755	5.60065	6.95849	3.43942e-12	1.79066e-11	1.10718e-12	TRUE	617	MGAT5B
chr22:35804414-35804931	chr22	35804414	35804931	242	1	0	2	4	0	243	6	5.33985	5.58295	16.9389	2.32624e-64	7.05964e-63	4.36578e-64	TRUE	517	MCM5
chr16:67580198-67580991	chr16	67580198	67580991	1	0	39	0	1	0	40	1	5.32193	5.56503	6.87168	6.34516e-12	3.24152e-11	2.00306e-12	TRUE	793	FAM65A
chr14:65253926-65255432	chr14	65253926	65255432	39	0	1	0	1	0	40	1	5.32193	5.56503	6.87168	6.34516e-12	3.24152e-11	2.00306e-12	TRUE	1506	SPTB
chr20:43043044-43043453	chr20	43043044	43043453	2	0	38	0	1	0	40	1	5.32193	5.56503	6.87168	6.34516e-12	3.24152e-11	2.00306e-12	TRUE	409	HNF4A
chr22:25533653-25534786	chr22	25533653	25534786	33	5	2	0	1	0	40	1	5.32193	5.56503	6.87168	6.34516e-12	3.24152e-11	2.00306e-12	TRUE	1133	KIAA1671
chr19:14038876-14040398	chr19	14038876	14040398	38	2	0	1	0	0	40	1	5.32193	5.56503	6.87168	6.34516e-12	3.24152e-11	2.00306e-12	TRUE	1522	CC2D1A
chr2:235788186-235788832	chr2	235788186	235788832	1	2	17	0	0	0	20	0	5.32193	5.56503	4.85901	1.17975e-06	3.47735e-06	2.12089e-07	TRUE	646	AC010148.1
chr8:134146749-134147127	chr8	134146749	134147127	1	2	17	0	0	0	20	0	5.32193	5.56503	4.85901	1.17975e-06	3.47735e-06	2.12089e-07	TRUE	378	TG
chr10:77145524-77147762	chr10	77145524	77147762	4	15	1	0	0	0	20	0	5.32193	5.56503	4.85901	1.17975e-06	3.47735e-06	2.12089e-07	TRUE	2238	RP11-399K21.11
chr19:36607393-36607621	chr19	36607393	36607621	1	2	17	0	0	0	20	0	5.32193	5.56503	4.85901	1.17975e-06	3.47735e-06	2.12089e-07	TRUE	228	TBCB
chr15:31676257-31677727	chr15	31676257	31677727	4	6	10	0	0	0	20	0	5.32193	5.56503	4.85901	1.17975e-06	3.47735e-06	2.12089e-07	TRUE	1470	KLF13
chr17:27076492-27077063	chr17	27076492	27077063	2	0	115	0	1	2	117	3	5.2854	5.5285	11.7494	7.11419e-32	9.8028e-31	6.06218e-32	TRUE	571	TRAF4,AC010761.10
chr8:142286953-142287508	chr8	142286953	142287508	0	27	12	1	0	0	39	1	5.2854	5.5285	6.7835	1.17297e-11	5.86817e-11	3.6247e-12	TRUE	555	SLC45A4
chr9:124657952-124658035	chr9	124657952	124658035	8	8	23	0	1	0	39	1	5.2854	5.5285	6.7835	1.17297e-11	5.86817e-11	3.6247e-12	TRUE	83	TTLL11-IT1,TTLL11
chr11:120837069-120838005	chr11	120837069	120838005	0	1	38	0	0	1	39	1	5.2854	5.5285	6.7835	1.17297e-11	5.86817e-11	3.6247e-12	TRUE	936	GRIK4
chr3:118851999-118855187	chr3	118851999	118855187	4	0	35	0	0	1	39	1	5.2854	5.5285	6.7835	1.17297e-11	5.86817e-11	3.6247e-12	TRUE	3188	IGSF11
chr16:7412387-7412583	chr16	7412387	7412583	35	2	2	0	1	0	39	1	5.2854	5.5285	6.7835	1.17297e-11	5.86817e-11	3.6247e-12	TRUE	196	RBFOX1
chr19:15721429-15722574	chr19	15721429	15722574	338	2	4	1	2	6	344	9	5.25634	5.49944	20.1419	3.1714e-90	1.4313e-88	8.83514e-90	TRUE	1145	AD000091.3,RPL23AP2
chr7:32980406-32983018	chr7	32980406	32983018	36	0	2	1	0	0	38	1	5.24793	5.49103	6.69391	2.17285e-11	1.06551e-10	6.58439e-12	TRUE	2612	RP9P,AVL9
chr12:5941960-5942771	chr12	5941960	5942771	37	1	0	0	1	0	38	1	5.24793	5.49103	6.69391	2.17285e-11	1.06551e-10	6.58439e-12	TRUE	811	ANO2
chr4:9873244-9873830	chr4	9873244	9873830	1	2	16	0	0	0	19	0	5.24793	5.49103	4.73331	2.20889e-06	6.27069e-06	3.83175e-07	TRUE	586	SLC2A9
chr1:206741350-206743835	chr1	206741350	206743835	0	1	74	0	2	0	75	2	5.22882	5.47192	9.40249	5.32865e-21	4.8171e-20	2.97806e-21	TRUE	2485	RASSF5
chr17:48664723-48666884	chr17	48664723	48666884	72	3	0	0	2	0	75	2	5.22882	5.47192	9.40249	5.32865e-21	4.8171e-20	2.97806e-21	TRUE	2161	CACNA1G
chr2:85804730-85806170	chr2	85804730	85806170	3	819	2	12	6	4	824	22	5.22707	5.47017	31.1652	3.1535e-213	3.53667e-211	2.18712e-212	TRUE	1440	VAMP8
chr2:179441675-179442259	chr2	179441675	179442259	32	5	0	0	0	1	37	1	5.20945	5.45255	6.60284	4.03357e-11	1.93642e-10	1.19655e-11	TRUE	584	RP11-171I2.5,TTN-AS1,TTN
chr8:140811290-140814802	chr8	140811290	140814802	26	7	4	0	1	0	37	1	5.20945	5.45255	6.60284	4.03357e-11	1.93642e-10	1.19655e-11	TRUE	3512	TRAPPC9
chr17:1637535-1638119	chr17	1637535	1638119	36	1	0	0	0	1	37	1	5.20945	5.45255	6.60284	4.03357e-11	1.93642e-10	1.19655e-11	TRUE	584	WDR81,RP11-961A15.1
chr10:43583303-43584033	chr10	43583303	43584033	61	7	5	2	0	0	73	2	5.18982	5.43292	9.27262	1.81633e-20	1.59086e-19	9.83521e-21	TRUE	730	RET
chr20:31621264-31624326	chr20	31621264	31624326	72	0	1	0	2	0	73	2	5.18982	5.43292	9.27262	1.81633e-20	1.59086e-19	9.83521e-21	TRUE	3062	BPIFB6
chr17:40253319-40256218	chr17	40253319	40256218	8	3	791	2	8	12	802	22	5.18803	5.43113	30.7342	1.9907e-207	2.16739e-205	1.34034e-206	TRUE	2899	DHX58
chr17:47794729-47797217	chr17	47794729	47797217	9	351	0	4	5	1	360	10	5.16993	5.41303	20.5872	3.57606e-94	1.67211e-92	1.03406e-93	TRUE	2488	RP11-613C6.2,FAM117A
chr11:34228242-34229503	chr11	34228242	34229503	5	55	48	0	2	1	108	3	5.16993	5.41303	11.276	1.72319e-29	2.19591e-28	1.35798e-29	TRUE	1261	ABTB2
chr7:66103120-66104646	chr7	66103120	66104646	69	0	3	0	2	0	72	2	5.16993	5.41303	9.20685	3.35833e-20	2.91619e-19	1.80262e-20	TRUE	1526	KCTD7
chr11:65421336-65421657	chr11	65421336	65421657	72	0	0	1	1	0	72	2	5.16993	5.41303	9.20685	3.35833e-20	2.91619e-19	1.80262e-20	TRUE	321	RELA
chr2:95752628-95753903	chr2	95752628	95753903	35	0	1	1	0	0	36	1	5.16993	5.41303	6.51023	7.50381e-11	3.53807e-10	2.18661e-11	TRUE	1275	MRPS5
chr11:63008915-63010932	chr11	63008915	63010932	34	0	2	0	0	1	36	1	5.16993	5.41303	6.51023	7.50381e-11	3.53807e-10	2.18661e-11	TRUE	2017	CCND2P1,SLC22A10
chr17:42756885-42759315	chr17	42756885	42759315	34	2	0	0	1	0	36	1	5.16993	5.41303	6.51023	7.50381e-11	3.53807e-10	2.18661e-11	TRUE	2430	C17orf104,CCDC43
chr22:49093882-49093913	chr22	49093882	49093913	13	3	2	0	0	0	18	0	5.16993	5.41303	4.60342	4.15601e-06	1.13563e-05	6.92987e-07	TRUE	31	FAM19A5
chr12:6030909-6032596	chr12	6030909	6032596	12	1	5	0	0	0	18	0	5.16993	5.41303	4.60342	4.15601e-06	1.13563e-05	6.92987e-07	TRUE	1687	ANO2
chr3:31725446-31726969	chr3	31725446	31726969	142	1	0	0	2	2	143	4	5.15987	5.40297	12.9737	1.72603e-38	2.90745e-37	1.798e-38	TRUE	1523	OSBPL10
chr22:24461620-24464253	chr22	24461620	24464253	2	45	24	0	1	1	71	2	5.14975	5.39285	9.14051	6.21559e-20	5.33362e-19	3.29791e-20	TRUE	2633	CABIN1
chr22:43236122-43237662	chr22	43236122	43237662	211	1	0	4	0	2	212	6	5.14296	5.38606	15.7933	3.45854e-56	8.7734e-55	5.42559e-56	TRUE	1540	ARFGAP3,PACSIN2
chr22:38339936-38340518	chr22	38339936	38340518	175	0	0	2	3	0	175	5	5.12928	5.37238	14.3466	1.11853e-46	2.29018e-45	1.41627e-46	TRUE	582	C22orf23
chr1:54039399-54040759	chr1	54039399	54040759	25	0	45	0	2	0	70	2	5.12928	5.37238	9.0736	1.15153e-19	9.68764e-19	5.98927e-20	TRUE	1360	GLIS1
chr6:31937264-31937754	chr6	31937264	31937754	65	5	0	0	2	0	70	2	5.12928	5.37238	9.0736	1.15153e-19	9.68764e-19	5.98927e-20	TRUE	490	DXO,SKIV2L
chr12:51722257-51723487	chr12	51722257	51723487	32	3	0	1	0	0	35	1	5.12928	5.37238	6.416	1.39902e-10	6.45211e-10	3.98668e-11	TRUE	1230	CELA1
chr12:51138225-51139124	chr12	51138225	51139124	1	1	33	0	0	1	35	1	5.12928	5.37238	6.416	1.39902e-10	6.45211e-10	3.98668e-11	TRUE	899	DIP2B
chr21:39677306-39679769	chr21	39677306	39679769	30	1	4	0	1	0	35	1	5.12928	5.37238	6.416	1.39902e-10	6.45211e-10	3.98668e-11	TRUE	2463	KCNJ15
chr6:11491825-11491908	chr6	11491825	11491908	30	5	0	0	1	0	35	1	5.12928	5.37238	6.416	1.39902e-10	6.45211e-10	3.98668e-11	TRUE	83	RP11-716O23.2
chr11:131995624-131995684	chr11	131995624	131995684	82	76	15	1	4	0	173	5	5.1127	5.3558	14.2613	3.81289e-46	7.71684e-45	4.77219e-46	TRUE	60	NTM
chr1:202742813-202743477	chr1	202742813	202743477	103	0	0	2	0	1	103	3	5.10154	5.34464	11.0024	3.71988e-28	4.50371e-27	2.78515e-28	TRUE	664	KDM5B
chr1:19804991-19805173	chr1	19804991	19805173	1	136	0	4	0	0	137	4	5.09803	5.34113	12.6885	6.85157e-37	1.09772e-35	6.78847e-37	TRUE	182	CAPZB
chr7:130526318-130527398	chr7	130526318	130527398	68	0	0	1	0	1	68	2	5.08746	5.33056	8.93796	3.96433e-19	3.2656e-18	2.01921e-19	TRUE	1080	AC016831.6
chr1:179759863-179761569	chr1	179759863	179761569	5	0	29	1	0	0	34	1	5.08746	5.33056	6.32009	2.61414e-10	1.17998e-09	7.29053e-11	TRUE	1706	FAM163A
chr17:42988229-42988994	chr17	42988229	42988994	0	12	22	0	0	1	34	1	5.08746	5.33056	6.32009	2.61414e-10	1.17998e-09	7.29053e-11	TRUE	765	GFAP
chr7:6207848-6208980	chr7	6207848	6208980	1	0	33	0	0	1	34	1	5.08746	5.33056	6.32009	2.61414e-10	1.17998e-09	7.29053e-11	TRUE	1132	CYTH3
chr17:1282298-1282725	chr17	1282298	1282725	1	33	0	0	1	0	34	1	5.08746	5.33056	6.32009	2.61414e-10	1.17998e-09	7.29053e-11	TRUE	427	YWHAE
chr9:84222546-84223342	chr9	84222546	84223342	2	6	9	0	0	0	17	0	5.08746	5.33056	4.46898	7.85946e-06	2.06457e-05	1.25766e-06	TRUE	796	TLE1
chr22:40019665-40020038	chr22	40019665	40020038	10	6	1	0	0	0	17	0	5.08746	5.33056	4.46898	7.85946e-06	2.06457e-05	1.25766e-06	TRUE	373	CACNA1I
chr2:3141538-3142230	chr2	3141538	3142230	154	4	10	3	2	0	168	5	5.07039	5.31349	14.0453	8.23449e-45	1.61506e-43	9.98777e-45	TRUE	692	AC019118.3
chr9:114393006-114394382	chr9	114393006	114394382	65	2	0	0	2	0	67	2	5.06609	5.30919	8.86921	7.36679e-19	5.98491e-18	3.70115e-19	TRUE	1376	LRRC37A5P,DNAJC25,DNAJC25-GNG10
chr10:131317086-131321062	chr10	131317086	131321062	165	1	1	5	0	0	167	5	5.06178	5.30488	14.0016	1.52407e-44	2.97553e-43	1.84011e-44	TRUE	3976	MGMT
chr3:109128582-109128737	chr3	109128582	109128737	1	99	0	2	0	1	100	3	5.05889	5.30199	10.8343	2.36821e-27	2.77434e-26	1.71535e-27	TRUE	155	H3F3AP3
chr19:49237323-49241885	chr19	49237323	49241885	98	2	0	0	2	1	100	3	5.05889	5.30199	10.8343	2.36821e-27	2.77434e-26	1.71535e-27	TRUE	4562	RASIP1
chr8:82631409-82635891	chr8	82631409	82635891	163	2	0	1	2	2	165	5	5.04439	5.28749	13.9137	5.22684e-44	1.0112e-42	6.2534e-44	TRUE	4482	ZFAND1
chr14:105919894-105920915	chr14	105919894	105920915	64	1	1	2	0	0	66	2	5.04439	5.28749	8.79982	1.37035e-18	1.09481e-17	6.76864e-19	TRUE	1021	MTA1
chr15:88798667-88798957	chr15	88798667	88798957	66	0	0	1	1	0	66	2	5.04439	5.28749	8.79982	1.37035e-18	1.09481e-17	6.76864e-19	TRUE	290	NTRK3-AS1,NTRK3
chr19:50705886-50706425	chr19	50705886	50706425	1	0	32	1	0	0	33	1	5.04439	5.28749	6.22241	4.8957e-10	2.15554e-09	1.3131e-10	TRUE	539	MYH14
chr17:32922342-32923858	chr17	32922342	32923858	7	0	26	0	1	0	33	1	5.04439	5.28749	6.22241	4.8957e-10	2.15554e-09	1.3131e-10	TRUE	1516	TMEM132E
chr13:72248970-72249723	chr13	72248970	72249723	572	9	1	10	2	6	582	18	5.01495	5.25805	26.1189	2.22247e-150	1.76802e-148	1.09337e-149	TRUE	753	H3F3BP1,DACH1
chr12:53714120-53714816	chr12	53714120	53714816	97	0	0	2	0	1	97	3	5.01495	5.25805	10.663	1.51662e-26	1.72161e-25	1.06466e-26	TRUE	696	AAAS
chr8:22037567-22039423	chr8	22037567	22039423	159	0	1	1	0	4	160	5	5	5.2431	13.6912	1.1461e-42	2.14495e-41	1.32647e-42	TRUE	1856	BMP1
chr17:79532686-79534575	chr17	79532686	79534575	61	3	0	2	0	0	64	2	5	5.2431	8.65907	4.75643e-18	3.70674e-17	2.29229e-18	TRUE	1889	NPLOC4
chr1:155954106-155954638	chr1	155954106	155954638	23	0	9	0	1	0	32	1	5	5.2431	6.12288	9.18969e-10	3.8735e-09	2.39238e-10	TRUE	532	ARHGEF2
chr3:125727600-125727793	chr3	125727600	125727793	1	31	0	0	1	0	32	1	5	5.2431	6.12288	9.18969e-10	3.8735e-09	2.39238e-10	TRUE	193	SLC41A3
chr20:42661156-42667812	chr20	42661156	42667812	27	2	3	1	0	0	32	1	5	5.2431	6.12288	9.18969e-10	3.8735e-09	2.39238e-10	TRUE	6656	TOX2
chr16:27268570-27269008	chr16	27268570	27269008	4	28	0	1	0	0	32	1	5	5.2431	6.12288	9.18969e-10	3.8735e-09	2.39238e-10	TRUE	438	NSMCE1
chr19:11726293-11726670	chr19	11726293	11726670	1	31	0	1	0	0	32	1	5	5.2431	6.12288	9.18969e-10	3.8735e-09	2.39238e-10	TRUE	377	ZNF627
chr7:7302743-7304233	chr7	7302743	7304233	1	0	31	0	1	0	32	1	5	5.2431	6.12288	9.18969e-10	3.8735e-09	2.39238e-10	TRUE	1490	AC005532.5
chr15:70133674-70134417	chr15	70133674	70134417	1	2	13	0	0	0	16	0	5	5.2431	4.32953	1.49427e-05	3.75306e-05	2.2826e-06	TRUE	743	LINC00593
chr16:31895605-31897427	chr16	31895605	31897427	9	3	4	0	0	0	16	0	5	5.2431	4.32953	1.49427e-05	3.75306e-05	2.2826e-06	TRUE	1822	ZNF267
chr20:30284992-30286409	chr20	30284992	30286409	3	2	11	0	0	0	16	0	5	5.2431	4.32953	1.49427e-05	3.75306e-05	2.2826e-06	TRUE	1417	BCL2L1,RP11-243J16.7
chr10:14017230-14017707	chr10	14017230	14017707	1	3	12	0	0	0	16	0	5	5.2431	4.32953	1.49427e-05	3.75306e-05	2.2826e-06	TRUE	477	FRMD4A
chr11:121447691-121448153	chr11	121447691	121448153	61	2	0	1	0	1	63	2	4.97728	5.22038	8.58767	8.87532e-18	6.81076e-17	4.21024e-18	TRUE	462	SORL1
chr9:71256265-71257761	chr9	71256265	71257761	57	0	6	0	2	0	63	2	4.97728	5.22038	8.58767	8.87532e-18	6.81076e-17	4.21024e-18	TRUE	1496	RP11-274B18.4
chr18:55217120-55218330	chr18	55217120	55218330	62	1	0	0	2	0	63	2	4.97728	5.22038	8.58767	8.87532e-18	6.81076e-17	4.21024e-18	TRUE	1210	FECH
chr7:45101855-45103527	chr7	45101855	45103527	11	51	0	1	1	0	62	2	4.9542	5.1973	8.51556	1.65784e-17	1.24482e-16	7.69617e-18	TRUE	1672	CCM2
chr17:61906441-61906927	chr17	61906441	61906927	29	2	0	1	0	0	31	1	4.9542	5.1973	6.02141	1.72903e-09	7.11308e-09	4.39488e-10	TRUE	486	PSMC5,FTSJ3
chr17:56588278-56589274	chr17	56588278	56589274	9	0	22	0	1	0	31	1	4.9542	5.1973	6.02141	1.72903e-09	7.11308e-09	4.39488e-10	TRUE	996	MTMR4
chr22:46797374-46798349	chr22	46797374	46798349	29	0	2	0	1	0	31	1	4.9542	5.1973	6.02141	1.72903e-09	7.11308e-09	4.39488e-10	TRUE	975	CELSR1
chr6:36171105-36174105	chr6	36171105	36174105	22	1	8	0	0	1	31	1	4.9542	5.1973	6.02141	1.72903e-09	7.11308e-09	4.39488e-10	TRUE	3000	BRPF3
chr22:19183317-19183923	chr22	19183317	19183923	3	28	0	0	1	0	31	1	4.9542	5.1973	6.02141	1.72903e-09	7.11308e-09	4.39488e-10	TRUE	606	CLTCL1
chr19:13981873-13982420	chr19	13981873	13982420	29	0	2	0	1	0	31	1	4.9542	5.1973	6.02141	1.72903e-09	7.11308e-09	4.39488e-10	TRUE	547	NANOS3
chr12:6464986-6471261	chr12	6464986	6471261	22	7	2	0	1	0	31	1	4.9542	5.1973	6.02141	1.72903e-09	7.11308e-09	4.39488e-10	TRUE	6275	SCNN1A
chr4:117519737-117520028	chr4	117519737	117520028	122	0	0	1	3	0	122	4	4.93074	5.17384	11.9398	7.33686e-33	1.04374e-31	6.45465e-33	TRUE	291	ACTN4P1
chr1:201689139-201690645	chr1	201689139	201690645	58	0	2	0	1	1	60	2	4.90689	5.14999	8.36917	5.80274e-17	4.22987e-16	2.61549e-17	TRUE	1506	NAV1,IPO9-AS1
chr12:110251388-110252120	chr12	110251388	110252120	44	12	4	0	2	0	60	2	4.90689	5.14999	8.36917	5.80274e-17	4.22987e-16	2.61549e-17	TRUE	732	TRPV4
chr1:92145110-92146733	chr1	92145110	92146733	27	1	2	1	0	0	30	1	4.90689	5.14999	5.91789	3.26092e-09	1.30673e-08	8.07071e-10	TRUE	1623	TGFBR3
chr15:75194505-75195231	chr15	75194505	75195231	28	0	2	0	1	0	30	1	4.90689	5.14999	5.91789	3.26092e-09	1.30673e-08	8.07071e-10	TRUE	726	FAM219B
chr19:18416071-18417794	chr19	18416071	18417794	2	27	1	0	1	0	30	1	4.90689	5.14999	5.91789	3.26092e-09	1.30673e-08	8.07071e-10	TRUE	1723	LSM4
chr2:231771649-231772578	chr2	231771649	231772578	2	2	11	0	0	0	15	0	4.90689	5.14999	4.18458	2.85691e-05	6.80106e-05	4.13444e-06	TRUE	929	GPR55
chr5:139051644-139054643	chr5	139051644	139054643	13	1	1	0	0	0	15	0	4.90689	5.14999	4.18458	2.85691e-05	6.80106e-05	4.13444e-06	TRUE	2999	CXXC5
chr2:45748877-45751243	chr2	45748877	45751243	12	2	1	0	0	0	15	0	4.90689	5.14999	4.18458	2.85691e-05	6.80106e-05	4.13444e-06	TRUE	2366	SRBD1
chr18:34990919-34997036	chr18	34990919	34997036	80	9	0	0	0	3	89	3	4.89077	5.13387	10.1895	2.20876e-24	2.30471e-23	1.42477e-24	TRUE	6117	CELF4
chr9:127636557-127638589	chr9	127636557	127638589	115	1	1	2	2	0	117	4	4.87036	5.11347	11.6777	1.65719e-31	2.25947e-30	1.39729e-31	TRUE	2032	ARPC5L
chr3:139347795-139348760	chr3	139347795	139348760	4	0	25	0	1	0	29	1	4.85798	5.10108	5.81222	6.16496e-09	2.39236e-08	1.47784e-09	TRUE	965	NMNAT3
chr14:91790044-91791598	chr14	91790044	91791598	2	4	23	0	1	0	29	1	4.85798	5.10108	5.81222	6.16496e-09	2.39236e-08	1.47784e-09	TRUE	1554	CCDC88C
chr17:74363653-74364347	chr17	74363653	74364347	1	0	28	0	0	1	29	1	4.85798	5.10108	5.81222	6.16496e-09	2.39236e-08	1.47784e-09	TRUE	694	PRPSAP1
chr22:23702441-23703094	chr22	23702441	23703094	0	1	28	0	1	0	29	1	4.85798	5.10108	5.81222	6.16496e-09	2.39236e-08	1.47784e-09	TRUE	653	CES5AP1
chr15:23685338-23685963	chr15	23685338	23685963	82	58	4	0	4	1	144	5	4.848	5.0911	12.9487	2.39061e-38	3.99756e-37	2.47215e-38	TRUE	625	GOLGA6L2
chr8:113275717-113277765	chr8	113275717	113277765	24	33	0	0	2	0	57	2	4.83289	5.07599	8.14381	3.83043e-16	2.65034e-15	1.63806e-16	TRUE	2048	CSMD3
chr2:97366700-97368038	chr2	97366700	97368038	53	4	0	0	1	1	57	2	4.83289	5.07599	8.14381	3.83043e-16	2.65034e-15	1.63806e-16	TRUE	1338	FER1L5
chr15:86810563-86815091	chr15	86810563	86815091	112	1	0	0	4	0	113	4	4.82018	5.06328	11.463	2.02457e-30	2.65599e-29	1.6425e-30	TRUE	4528	AGBL1
chr15:74921496-74923940	chr15	74921496	74923940	24	1	3	0	0	1	28	1	4.80735	5.05046	5.70427	1.1684e-08	4.41352e-08	2.72748e-09	TRUE	2444	CLK3,EDC3
chr19:10518752-10519571	chr19	10518752	10519571	26	0	2	0	1	0	28	1	4.80735	5.05046	5.70427	1.1684e-08	4.41352e-08	2.72748e-09	TRUE	819	CDC37
chr2:109527017-109527783	chr2	109527017	109527783	2	11	1	0	0	0	14	0	4.80735	5.05046	4.03353	5.49451e-05	0.00012462	7.57929e-06	TRUE	766	EDAR
chr15:100266633-100267543	chr15	100266633	100267543	1	2	11	0	0	0	14	0	4.80735	5.05046	4.03353	5.49451e-05	0.00012462	7.57929e-06	TRUE	910	LYSMD4
chr22:30658980-30659575	chr22	30658980	30659575	1	4	9	0	0	0	14	0	4.80735	5.05046	4.03353	5.49451e-05	0.00012462	7.57929e-06	TRUE	595	OSM
chr14:23286814-23287212	chr14	23286814	23287212	4	1	9	0	0	0	14	0	4.80735	5.05046	4.03353	5.49451e-05	0.00012462	7.57929e-06	TRUE	398	AL135998.1,SLC7A7
chr20:44999090-45001431	chr20	44999090	45001431	274	5	0	5	3	2	279	10	4.80219	5.04529	18.004	1.81311e-72	6.29672e-71	3.89397e-72	TRUE	2341	ELMO2
chr16:11367719-11371270	chr16	11367719	11371270	53	2	0	0	2	0	55	2	4.78136	5.02446	7.98947	1.3552e-15	9.06465e-15	5.60319e-16	TRUE	3551	SNORA48,PRM2,RMI2
chr9:14868600-14869378	chr9	14868600	14869378	1	0	53	0	0	2	54	2	4.75489	4.99799	7.911	2.55324e-15	1.68197e-14	1.03958e-15	TRUE	778	FREM1
chr1:228230310-228230765	chr1	228230310	228230765	25	0	2	0	1	0	27	1	4.75489	4.99799	5.59392	2.21996e-08	8.15538e-08	5.03626e-09	TRUE	455	WNT3A
chr12:129123268-129123617	chr12	129123268	129123617	22	3	2	0	0	1	27	1	4.75489	4.99799	5.59392	2.21996e-08	8.15538e-08	5.03626e-09	TRUE	349	TMEM132C
chr17:32377904-32379323	chr17	32377904	32379323	25	2	0	0	1	0	27	1	4.75489	4.99799	5.59392	2.21996e-08	8.15538e-08	5.03626e-09	TRUE	1419	ASIC2
chr17:4046546-4046980	chr17	4046546	4046980	26	1	0	1	0	0	27	1	4.75489	4.99799	5.59392	2.21996e-08	8.15538e-08	5.03626e-09	TRUE	434	CYB5D2
chr7:2770978-2771367	chr7	2770978	2771367	23	2	2	1	0	0	27	1	4.75489	4.99799	5.59392	2.21996e-08	8.15538e-08	5.03626e-09	TRUE	389	AMZ1,GNA12
chr11:117282701-117284533	chr11	117282701	117284533	187	0	0	2	1	4	187	7	4.73954	4.98264	14.7155	5.12618e-49	1.10815e-47	6.85292e-49	TRUE	1832	CEP164
chr10:104138454-104139230	chr10	104138454	104139230	160	0	0	3	3	0	160	6	4.73697	4.98007	13.6108	3.45449e-42	6.37713e-41	3.9437e-42	TRUE	776	GBF1
chr11:61300448-61301455	chr11	61300448	61301455	3	3	47	0	0	2	53	2	4.72792	4.97102	7.83164	4.81565e-15	3.07394e-14	1.90076e-15	TRUE	1007	SYT7
chr20:43277693-43278771	chr20	43277693	43278771	51	0	2	0	1	1	53	2	4.72792	4.97102	7.83164	4.81565e-15	3.07394e-14	1.90076e-15	TRUE	1078	ADA
chr10:116003252-116004527	chr10	116003252	116004527	3	22	1	0	1	0	26	1	4.70044	4.94354	5.48102	4.22871e-08	1.50799e-07	9.3128e-09	TRUE	1275	VWA2
chr19:48710633-48712622	chr19	48710633	48712622	21	4	1	1	0	0	26	1	4.70044	4.94354	5.48102	4.22871e-08	1.50799e-07	9.3128e-09	TRUE	1989	CTC-453G23.8,ZNF114,CARD8
chr22:47759990-47768130	chr22	47759990	47768130	21	2	3	0	1	0	26	1	4.70044	4.94354	5.48102	4.22871e-08	1.50799e-07	9.3128e-09	TRUE	8140	CITF22-49D8.1
chr2:45403242-45404067	chr2	45403242	45404067	1	0	25	1	0	0	26	1	4.70044	4.94354	5.48102	4.22871e-08	1.50799e-07	9.3128e-09	TRUE	825	LINC01121
chr5:81647551-81650844	chr5	81647551	81650844	1	11	1	0	0	0	13	0	4.70044	4.94354	3.87567	0.000106332	0.000229165	1.39056e-05	TRUE	3293	ATP6AP1L
chr11:60875449-60875634	chr11	60875449	60875634	4	7	2	0	0	0	13	0	4.70044	4.94354	3.87567	0.000106332	0.000229165	1.39056e-05	TRUE	185	CD5
chr7:37367138-37368919	chr7	37367138	37368919	9	2	2	0	0	0	13	0	4.70044	4.94354	3.87567	0.000106332	0.000229165	1.39056e-05	TRUE	1781	ELMO1
chr15:25331072-25331633	chr15	25331072	25331633	3	2	8	0	0	0	13	0	4.70044	4.94354	3.87567	0.000106332	0.000229165	1.39056e-05	TRUE	561	SNHG14
chr2:49250226-49260895	chr2	49250226	49260895	74	2	0	0	3	0	76	3	4.66297	4.90607	9.36047	7.93851e-21	7.09259e-20	4.38484e-21	TRUE	10669	FSHR
chr17:78264496-78264945	chr17	78264496	78264945	48	0	2	0	0	2	50	2	4.64386	4.88696	7.58785	3.25251e-14	1.97675e-13	1.22158e-14	TRUE	449	RNF213
chr18:21421562-21422837	chr18	21421562	21422837	50	0	0	1	1	0	50	2	4.64386	4.88696	7.58785	3.25251e-14	1.97675e-13	1.22158e-14	TRUE	1275	LAMA3
chr4:898188-899184	chr4	898188	899184	1	49	0	0	2	0	50	2	4.64386	4.88696	7.58785	3.25251e-14	1.97675e-13	1.22158e-14	TRUE	996	GAK
chr1:245545806-245547390	chr1	245545806	245547390	22	0	3	0	1	0	25	1	4.64386	4.88696	5.36542	8.07606e-08	2.788e-07	1.72224e-08	TRUE	1584	KIF26B
chr2:179650401-179650695	chr2	179650401	179650695	1	24	0	0	1	0	25	1	4.64386	4.88696	5.36542	8.07606e-08	2.788e-07	1.72224e-08	TRUE	294	TTN
chr5:14710953-14711548	chr5	14710953	14711548	2	2	21	1	0	0	25	1	4.64386	4.88696	5.36542	8.07606e-08	2.788e-07	1.72224e-08	TRUE	595	ANKH
chr18:13445515-13445795	chr18	13445515	13445795	23	0	2	0	1	0	25	1	4.64386	4.88696	5.36542	8.07606e-08	2.788e-07	1.72224e-08	TRUE	280	LDLRAD4
chr17:7352057-7354419	chr17	7352057	7354419	23	0	2	0	1	0	25	1	4.64386	4.88696	5.36542	8.07606e-08	2.788e-07	1.72224e-08	TRUE	2362	CHRNB1
chr2:1549354-1551223	chr2	1549354	1551223	24	1	0	0	1	0	25	1	4.64386	4.88696	5.36542	8.07606e-08	2.788e-07	1.72224e-08	TRUE	1869	AC144450.1
chr11:118967979-118969536	chr11	118967979	118969536	199	0	0	7	1	0	199	8	4.63662	4.87972	15.1343	9.62193e-52	2.23379e-50	1.3814e-51	TRUE	1557	DPAGT1
chr1:158045360-158047024	chr1	158045360	158047024	95	4	0	0	0	4	99	4	4.62936	4.87246	10.6722	1.37394e-26	1.56053e-25	9.6487e-27	TRUE	1664	KIRREL
chr17:55649401-55650410	chr17	55649401	55650410	1	0	196	0	8	0	197	8	4.62205	4.86515	15.051	3.39886e-51	7.78761e-50	4.81596e-51	TRUE	1009	MSI2
chr2:70031748-70032108	chr2	70031748	70032108	84	2	12	1	0	3	98	4	4.61471	4.85781	10.6131	2.58987e-26	2.91002e-25	1.7996e-26	TRUE	360	ANXA4
chr10:80295942-80297681	chr10	80295942	80297681	48	1	0	0	1	1	49	2	4.61471	4.85781	7.5046	6.16172e-14	3.68961e-13	2.28125e-14	TRUE	1739	LINC00856
chr7:75695614-75696599	chr7	75695614	75696599	8	7	177	6	0	2	192	8	4.58496	4.82806	14.8406	8.00338e-50	1.76988e-48	1.09452e-49	TRUE	985	MDH2
chr11:76903778-76904413	chr11	76903778	76904413	79	15	2	2	1	1	96	4	4.58496	4.82806	10.4939	9.21604e-26	1.01264e-24	6.26233e-26	TRUE	635	MYO7A
chr2:87052927-87054464	chr2	87052927	87054464	71	1	0	0	0	3	72	3	4.58496	4.82806	9.08797	1.00907e-19	8.5701e-19	5.2976e-20	TRUE	1537	CD8B
chr7:55302480-55303841	chr7	55302480	55303841	71	1	0	0	3	0	72	3	4.58496	4.82806	9.08797	1.00907e-19	8.5701e-19	5.2976e-20	TRUE	1361	EGFR
chr22:44235494-44235849	chr22	44235494	44235849	70	2	0	0	1	2	72	3	4.58496	4.82806	9.08797	1.00907e-19	8.5701e-19	5.2976e-20	TRUE	355	SULT4A1
chr16:23444645-23445598	chr16	23444645	23445598	48	0	0	1	0	1	48	2	4.58496	4.82806	7.42029	1.16861e-13	6.82028e-13	4.21569e-14	TRUE	953	COG7
chr15:43798877-43799817	chr15	43798877	43799817	22	2	0	0	0	1	24	1	4.58496	4.82806	5.24694	1.54647e-07	5.1636e-07	3.19021e-08	TRUE	940	TP53BP1
chr19:34978961-34981015	chr19	34978961	34981015	22	0	2	0	0	1	24	1	4.58496	4.82806	5.24694	1.54647e-07	5.1636e-07	3.19021e-08	TRUE	2054	WTIP
chr1:24094101-24094836	chr1	24094101	24094836	16	0	8	0	1	0	24	1	4.58496	4.82806	5.24694	1.54647e-07	5.1636e-07	3.19021e-08	TRUE	735	RP5-886K2.3
chr1:208287640-208288656	chr1	208287640	208288656	5	2	5	0	0	0	12	0	4.58496	4.82806	3.71015	0.00020714	0.000422089	2.55459e-05	TRUE	1016	PLXNA2
chr8:146062876-146063313	chr8	146062876	146063313	1	2	9	0	0	0	12	0	4.58496	4.82806	3.71015	0.00020714	0.000422089	2.55459e-05	TRUE	437	ZNF7
chr4:139786344-139786565	chr4	139786344	139786565	1	3	8	0	0	0	12	0	4.58496	4.82806	3.71015	0.00020714	0.000422089	2.55459e-05	TRUE	221	RP11-371F15.3
chr9:132269491-132270250	chr9	132269491	132270250	1	5	6	0	0	0	12	0	4.58496	4.82806	3.71015	0.00020714	0.000422089	2.55459e-05	TRUE	759	RP11-492E3.51,LINC00963
chr4:90844360-90848973	chr4	90844360	90848973	7	3	2	0	0	0	12	0	4.58496	4.82806	3.71015	0.00020714	0.000422089	2.55459e-05	TRUE	4613	MMRN1
chr8:63943112-63946981	chr8	63943112	63946981	6	2	4	0	0	0	12	0	4.58496	4.82806	3.71015	0.00020714	0.000422089	2.55459e-05	TRUE	3869	GGH
chr1:54806459-54807537	chr1	54806459	54807537	1	2	9	0	0	0	12	0	4.58496	4.82806	3.71015	0.00020714	0.000422089	2.55459e-05	TRUE	1078	SSBP3
chr13:27890736-27895118	chr13	27890736	27895118	9	1	2	0	0	0	12	0	4.58496	4.82806	3.71015	0.00020714	0.000422089	2.55459e-05	TRUE	4382	AL159977.1
chr6:26033029-26033913	chr6	26033029	26033913	7	3	2	0	0	0	12	0	4.58496	4.82806	3.71015	0.00020714	0.000422089	2.55459e-05	TRUE	884	HIST1H2AB
chr10:104419911-104434635	chr10	104419911	104434635	161	0	4	0	5	2	165	7	4.55897	4.80207	13.7453	5.43405e-43	1.0273e-41	6.35298e-43	TRUE	14724	ARL3
chr17:80037337-80037902	chr17	80037337	80037902	1	4	42	2	0	0	47	2	4.55459	4.79769	7.3349	2.2188e-13	1.27022e-12	7.8537e-14	TRUE	565	FASN
chr17:43484787-43486334	chr17	43484787	43486334	46	1	0	0	2	0	47	2	4.55459	4.79769	7.3349	2.2188e-13	1.27022e-12	7.8537e-14	TRUE	1547	ARHGAP27
chr10:32865486-32866792	chr10	32865486	32866792	46	1	0	2	0	0	47	2	4.55459	4.79769	7.3349	2.2188e-13	1.27022e-12	7.8537e-14	TRUE	1306	C10ORF68
chr6:160639433-160640134	chr6	160639433	160640134	42	21	7	2	0	1	70	3	4.54432	4.78742	8.94822	3.61244e-19	2.97697e-18	1.841e-19	TRUE	701	SLC22A2
chr8:23428829-23431863	chr8	23428829	23431863	338	8	3	2	5	8	349	15	4.54019	4.78329	19.9773	8.67402e-89	3.82786e-87	2.3672e-88	TRUE	3034	FP15737,SLC25A37
chr1:7628056-7629416	chr1	7628056	7629416	174	18	17	2	7	0	209	9	4.53743	4.78053	15.458	6.65904e-54	1.61506e-52	9.98774e-54	TRUE	1360	CAMTA1
chr22:37449092-37449718	chr22	37449092	37449718	114	2	0	2	1	2	116	5	4.53605	4.77915	11.5157	1.10023e-30	1.45424e-29	8.99321e-31	TRUE	626	KCTD17
chr8:22566366-22566902	chr8	22566366	22566902	34	0	12	0	2	0	46	2	4.52356	4.76666	7.24839	4.21745e-13	2.37074e-12	1.46582e-13	TRUE	536	RP11-459E5.1
chr9:94660224-94661470	chr9	94660224	94661470	1	0	22	0	0	1	23	1	4.52356	4.76666	5.12539	2.96927e-07	9.57873e-07	5.91626e-08	TRUE	1246	ROR2
chr8:42033921-42035729	chr8	42033921	42035729	2	0	21	0	0	1	23	1	4.52356	4.76666	5.12539	2.96927e-07	9.57873e-07	5.91626e-08	TRUE	1808	PLAT
chr19:39333416-39333761	chr19	39333416	39333761	1	0	22	0	0	1	23	1	4.52356	4.76666	5.12539	2.96927e-07	9.57873e-07	5.91626e-08	TRUE	345	HNRNPL
chr20:35024778-35024867	chr20	35024778	35024867	9	2	12	1	0	0	23	1	4.52356	4.76666	5.12539	2.96927e-07	9.57873e-07	5.91626e-08	TRUE	89	DLGAP4
chr17:7478986-7479385	chr17	7478986	7479385	2	21	0	0	1	0	23	1	4.52356	4.76666	5.12539	2.96927e-07	9.57873e-07	5.91626e-08	TRUE	399	EIF4A1,SNORA67,SENP3-EIF4A1
chr3:6077063-6077894	chr3	6077063	6077894	3	0	20	1	0	0	23	1	4.52356	4.76666	5.12539	2.96927e-07	9.57873e-07	5.91626e-08	TRUE	831	AC027119.1
chr6:152652104-152654703	chr6	152652104	152654703	45	55	13	4	1	0	113	5	4.49825	4.74135	11.35	7.41855e-30	9.54746e-29	5.90428e-30	TRUE	2599	SYNE1
chr15:40821249-40822833	chr15	40821249	40822833	43	2	0	0	0	2	45	2	4.49185	4.73495	7.16072	8.02541e-13	4.43236e-12	2.73925e-13	TRUE	1584	RNU6-516P,RP11-111A22.1,C15orf57
chr11:131445803-131448562	chr11	131445803	131448562	42	2	0	0	2	0	44	2	4.45943	4.70253	7.07185	1.52886e-12	8.25127e-12	5.09946e-13	TRUE	2759	NTM
chr2:105923224-105924641	chr2	105923224	105924641	2	0	42	0	0	2	44	2	4.45943	4.70253	7.07185	1.52886e-12	8.25127e-12	5.09946e-13	TRUE	1417	TGFBRAP1
chr7:76029428-76029924	chr7	76029428	76029924	41	3	0	0	2	0	44	2	4.45943	4.70253	7.07185	1.52886e-12	8.25127e-12	5.09946e-13	TRUE	496	ZP3,SRCRB4D
chr2:217538889-217540144	chr2	217538889	217540144	4	0	18	0	1	0	22	1	4.45943	4.70253	5.00055	5.71671e-07	1.7825e-06	1.10146e-07	TRUE	1255	IGFBP5
chr19:17912042-17913381	chr19	17912042	17913381	18	0	4	0	1	0	22	1	4.45943	4.70253	5.00055	5.71671e-07	1.7825e-06	1.10146e-07	TRUE	1339	B3GNT3
chr5:14490873-14491750	chr5	14490873	14491750	1	0	21	0	1	0	22	1	4.45943	4.70253	5.00055	5.71671e-07	1.7825e-06	1.10146e-07	TRUE	877	TRIO
chr11:3952955-3954603	chr11	3952955	3954603	13	0	9	0	0	1	22	1	4.45943	4.70253	5.00055	5.71671e-07	1.7825e-06	1.10146e-07	TRUE	1648	STIM1
chr7:157934061-157934924	chr7	157934061	157934924	2	1	8	0	0	0	11	0	4.45943	4.70253	3.53592	0.000406354	0.000779623	4.72705e-05	TRUE	863	PTPRN2
chr5:150002125-150002688	chr5	150002125	150002688	1	3	7	0	0	0	11	0	4.45943	4.70253	3.53592	0.000406354	0.000779623	4.72705e-05	TRUE	563	SYNPO
chr7:90969450-90971445	chr7	90969450	90971445	3	5	3	0	0	0	11	0	4.45943	4.70253	3.53592	0.000406354	0.000779623	4.72705e-05	TRUE	1995	RP11-115N4.1
chr20:35025340-35025735	chr20	35025340	35025735	1	8	2	0	0	0	11	0	4.45943	4.70253	3.53592	0.000406354	0.000779623	4.72705e-05	TRUE	395	DLGAP4
chr17:7500442-7502760	chr17	7500442	7502760	3	2	6	0	0	0	11	0	4.45943	4.70253	3.53592	0.000406354	0.000779623	4.72705e-05	TRUE	2318	FXR2
chr2:3303648-3305800	chr2	3303648	3305800	9	1	1	0	0	0	11	0	4.45943	4.70253	3.53592	0.000406354	0.000779623	4.72705e-05	TRUE	2152	TSSC1-IT1,TSSC1
chr2:1557297-1557718	chr2	1557297	1557718	2	1	8	0	0	0	11	0	4.45943	4.70253	3.53592	0.000406354	0.000779623	4.72705e-05	TRUE	421	AC144450.1
chr12:128865909-128868769	chr12	128865909	128868769	83	2	0	0	0	4	85	4	4.40939	4.65249	9.80925	1.02729e-22	1.00578e-21	6.21987e-23	TRUE	2860	TMEM132C
chr3:167254918-167258821	chr3	167254918	167258821	20	1	0	0	1	0	21	1	4.39232	4.63542	4.87219	1.10369e-06	3.30642e-06	2.04145e-07	TRUE	3903	WDR49
chr2:65243096-65243920	chr2	65243096	65243920	18	3	0	0	1	0	21	1	4.39232	4.63542	4.87219	1.10369e-06	3.30642e-06	2.04145e-07	TRUE	824	SLC1A4
chr1:57845395-57846715	chr1	57845395	57846715	2	0	19	1	0	0	21	1	4.39232	4.63542	4.87219	1.10369e-06	3.30642e-06	2.04145e-07	TRUE	1320	DAB1
chr22:49973485-49973679	chr22	49973485	49973679	19	0	2	0	1	0	21	1	4.39232	4.63542	4.87219	1.10369e-06	3.30642e-06	2.04145e-07	TRUE	194	C22orf34
chr11:43899294-43902373	chr11	43899294	43902373	18	0	3	0	0	1	21	1	4.39232	4.63542	4.87219	1.10369e-06	3.30642e-06	2.04145e-07	TRUE	3079	RP11-613D13.5,ALKBH3
chr17:40931174-40931987	chr17	40931174	40931987	16	4	1	0	1	0	21	1	4.39232	4.63542	4.87219	1.10369e-06	3.30642e-06	2.04145e-07	TRUE	813	VPS25
chr22:40365787-40367073	chr22	40365787	40367073	1	20	0	1	0	0	21	1	4.39232	4.63542	4.87219	1.10369e-06	3.30642e-06	2.04145e-07	TRUE	1286	GRAP2
chr19:13373390-13374077	chr19	13373390	13374077	5	0	16	0	1	0	21	1	4.39232	4.63542	4.87219	1.10369e-06	3.30642e-06	2.04145e-07	TRUE	687	CACNA1A
chr12:10977697-10978034	chr12	10977697	10978034	0	18	3	0	0	1	21	1	4.39232	4.63542	4.87219	1.10369e-06	3.30642e-06	2.04145e-07	TRUE	337	TAS2R10,PRR4
chr8:1135836-1136484	chr8	1135836	1136484	102	2	0	0	0	5	104	5	4.37851	4.62161	10.8361	2.32039e-27	2.71991e-26	1.68203e-27	TRUE	648	CTD-2281E23.2
chr20:30532790-30533177	chr20	30532790	30533177	81	2	0	4	0	0	83	4	4.37504	4.61814	9.67904	3.7019e-22	3.51592e-21	2.17429e-22	TRUE	387	PDRG1
chr22:39750575-39751424	chr22	39750575	39751424	1	14	109	6	0	0	124	6	4.36923	4.61233	11.8275	2.81245e-32	3.90782e-31	2.41665e-32	TRUE	849	SYNGR1
chr1:29427651-29429807	chr1	29427651	29429807	1	0	40	0	2	0	41	2	4.35755	4.60065	6.79756	1.06403e-11	5.33304e-11	3.29691e-12	TRUE	2156	EPB41
chr4:8071302-8071996	chr4	8071302	8071996	32	4	5	1	1	0	41	2	4.35755	4.60065	6.79756	1.06403e-11	5.33304e-11	3.29691e-12	TRUE	694	ABLIM2
chr4:99850769-99851148	chr4	99850769	99851148	102	0	0	1	4	0	102	5	4.3505	4.5936	10.7183	8.35208e-27	9.56098e-26	5.91264e-27	TRUE	379	AC019131.1,EIF4E,RP11-571L19.7
chr10:73350291-73352133	chr10	73350291	73352133	38	1	1	2	0	0	40	2	4.32193	4.56503	6.70342	2.03599e-11	1.00045e-10	6.1849e-12	TRUE	1842	CDH23
chr2:220073562-220074013	chr2	220073562	220074013	19	1	0	1	0	0	20	1	4.32193	4.56503	4.74003	2.13684e-06	6.15163e-06	3.7993e-07	TRUE	451	ZFAND2B
chr7:157897851-157898833	chr7	157897851	157898833	19	0	1	0	0	1	20	1	4.32193	4.56503	4.74003	2.13684e-06	6.15163e-06	3.7993e-07	TRUE	982	PTPRN2
chr9:134490193-134490882	chr9	134490193	134490882	19	0	1	0	1	0	20	1	4.32193	4.56503	4.74003	2.13684e-06	6.15163e-06	3.7993e-07	TRUE	689	RAPGEF1
chr5:113720754-113723633	chr5	113720754	113723633	18	2	0	0	1	0	20	1	4.32193	4.56503	4.74003	2.13684e-06	6.15163e-06	3.7993e-07	TRUE	2879	KCNN2
chr8:98976961-98977664	chr8	98976961	98977664	0	2	18	0	0	1	20	1	4.32193	4.56503	4.74003	2.13684e-06	6.15163e-06	3.7993e-07	TRUE	703	MATN2
chr22:41721682-41721959	chr22	41721682	41721959	2	18	0	1	0	0	20	1	4.32193	4.56503	4.74003	2.13684e-06	6.15163e-06	3.7993e-07	TRUE	277	ZC3H7B
chr19:15541144-15542340	chr19	15541144	15542340	19	1	0	0	0	1	20	1	4.32193	4.56503	4.74003	2.13684e-06	6.15163e-06	3.7993e-07	TRUE	1196	WIZ
chr11:10521191-10522839	chr11	10521191	10522839	0	1	19	0	1	0	20	1	4.32193	4.56503	4.74003	2.13684e-06	6.15163e-06	3.7993e-07	TRUE	1648	AMPD3
chr3:8328585-8330175	chr3	8328585	8330175	18	2	0	0	1	0	20	1	4.32193	4.56503	4.74003	2.13684e-06	6.15163e-06	3.7993e-07	TRUE	1590	LMCD1-AS1
chr19:7426870-7427152	chr19	7426870	7427152	12	7	1	0	0	1	20	1	4.32193	4.56503	4.74003	2.13684e-06	6.15163e-06	3.7993e-07	TRUE	282	CTB-133G6.1
chr1:3237833-3238373	chr1	3237833	3238373	17	3	0	0	1	0	20	1	4.32193	4.56503	4.74003	2.13684e-06	6.15163e-06	3.7993e-07	TRUE	540	PRDM16
chr1:1891776-1893288	chr1	1891776	1893288	4	1	15	0	1	0	20	1	4.32193	4.56503	4.74003	2.13684e-06	6.15163e-06	3.7993e-07	TRUE	1512	C1orf222
chr12:6038693-6040374	chr12	6038693	6040374	84	15	0	1	4	0	99	5	4.30743	4.55053	10.5389	5.71863e-26	6.32548e-25	3.91176e-26	TRUE	1681	ANO2
chr7:100607458-100607847	chr7	100607458	100607847	2	57	0	0	2	1	59	3	4.29768	4.54078	8.13213	4.21813e-16	2.9142e-15	1.80218e-16	TRUE	389	RP11-395B7.2,MUC3A
chr14:52534354-52535041	chr14	52534354	52535041	98	0	0	4	0	1	98	5	4.29278	4.53588	10.4783	1.08665e-25	1.19158e-24	7.36756e-26	TRUE	687	NID2
chr11:65793884-65797569	chr11	65793884	65797569	30	1	8	0	2	0	39	2	4.2854	4.5285	6.60783	3.90003e-11	1.87503e-10	1.15898e-11	TRUE	3685	CATSPER1
chr11:48145415-48146752	chr11	48145415	48146752	0	2	37	2	0	0	39	2	4.2854	4.5285	6.60783	3.90003e-11	1.87503e-10	1.15898e-11	TRUE	1337	PTPRJ
chr22:45687100-45687837	chr22	45687100	45687837	32	5	2	0	2	0	39	2	4.2854	4.5285	6.60783	3.90003e-11	1.87503e-10	1.15898e-11	TRUE	737	UPK3A
chr21:41846336-41847388	chr21	41846336	41847388	38	1	0	2	0	0	39	2	4.2854	4.5285	6.60783	3.90003e-11	1.87503e-10	1.15898e-11	TRUE	1052	DSCAM
chr19:7508117-7508631	chr19	7508117	7508631	39	0	0	1	1	0	39	2	4.2854	4.5285	6.60783	3.90003e-11	1.87503e-10	1.15898e-11	TRUE	514	CTD-2207O23.3,ARHGEF18
chr12:6635681-6637199	chr12	6635681	6637199	51	1	6	2	0	1	58	3	4.27302	4.51612	8.05347	8.04783e-16	5.45767e-15	3.37509e-16	TRUE	1518	NCAPD2
chr15:89738239-89739542	chr15	89738239	89739542	2	93	1	2	0	3	96	5	4.26303	4.50613	10.3561	3.92763e-25	4.2132e-24	2.6055e-25	TRUE	1303	ABHD2
chr21:39993128-39995073	chr21	39993128	39995073	64	5	46	3	1	2	115	6	4.26053	4.50363	11.3333	8.97843e-30	1.155e-28	7.14267e-30	TRUE	1945	ERG
chr10:125835780-125842969	chr10	125835780	125842969	36	2	0	1	1	0	38	2	4.24793	4.49103	6.51073	7.47877e-11	3.5324e-10	2.18241e-11	TRUE	7189	CHST15
chr8:37722777-37724855	chr8	37722777	37724855	3	0	35	0	2	0	38	2	4.24793	4.49103	6.51073	7.47877e-11	3.5324e-10	2.18241e-11	TRUE	2078	RAB11FIP1
chr10:34663374-34663901	chr10	34663374	34663901	0	38	0	0	1	1	38	2	4.24793	4.49103	6.51073	7.47877e-11	3.5324e-10	2.18241e-11	TRUE	527	PARD3
chr2:242890637-242890895	chr2	242890637	242890895	6	0	13	1	0	0	19	1	4.24793	4.49103	4.60378	4.14893e-06	1.1513e-05	6.92987e-07	TRUE	258	AC131097.3
chr1:230468990-230469554	chr1	230468990	230469554	2	1	16	0	0	1	19	1	4.24793	4.49103	4.60378	4.14893e-06	1.1513e-05	6.92987e-07	TRUE	564	PGBD5
chr1:186278001-186278099	chr1	186278001	186278099	13	6	0	0	1	0	19	1	4.24793	4.49103	4.60378	4.14893e-06	1.1513e-05	6.92987e-07	TRUE	98	PRG4
chr1:158065645-158067437	chr1	158065645	158067437	16	1	2	1	0	0	19	1	4.24793	4.49103	4.60378	4.14893e-06	1.1513e-05	6.92987e-07	TRUE	1792	KIRREL
chr5:134379582-134382042	chr5	134379582	134382042	18	1	0	0	1	0	19	1	4.24793	4.49103	4.60378	4.14893e-06	1.1513e-05	6.92987e-07	TRUE	2460	C5orf66
chr10:91048001-91051804	chr10	91048001	91051804	12	7	0	1	0	0	19	1	4.24793	4.49103	4.60378	4.14893e-06	1.1513e-05	6.92987e-07	TRUE	3803	RP11-149I23.3,LIPA
chr4:77949815-77951966	chr4	77949815	77951966	7	12	0	0	1	0	19	1	4.24793	4.49103	4.60378	4.14893e-06	1.1513e-05	6.92987e-07	TRUE	2151	44815
chr17:70070478-70071455	chr17	70070478	70071455	6	9	4	0	1	0	19	1	4.24793	4.49103	4.60378	4.14893e-06	1.1513e-05	6.92987e-07	TRUE	977	AC007461.2,SOX9-AS1
chr3:65973120-65973627	chr3	65973120	65973627	1	18	0	0	0	1	19	1	4.24793	4.49103	4.60378	4.14893e-06	1.1513e-05	6.92987e-07	TRUE	507	MAGI1
chr17:61502989-61503908	chr17	61502989	61503908	10	0	9	0	1	0	19	1	4.24793	4.49103	4.60378	4.14893e-06	1.1513e-05	6.92987e-07	TRUE	919	TANC2,RP11-269G24.3
chr19:57987779-57988372	chr19	57987779	57988372	18	1	0	0	1	0	19	1	4.24793	4.49103	4.60378	4.14893e-06	1.1513e-05	6.92987e-07	TRUE	593	AC004076.9,ZNF772
chr19:50347322-50347863	chr19	50347322	50347863	0	16	3	0	1	0	19	1	4.24793	4.49103	4.60378	4.14893e-06	1.1513e-05	6.92987e-07	TRUE	541	PTOV1-AS1
chr7:32953139-32953896	chr7	32953139	32953896	2	0	17	0	1	0	19	1	4.24793	4.49103	4.60378	4.14893e-06	1.1513e-05	6.92987e-07	TRUE	757	AVL9
chr17:26842634-26843754	chr17	26842634	26843754	15	0	4	0	1	0	19	1	4.24793	4.49103	4.60378	4.14893e-06	1.1513e-05	6.92987e-07	TRUE	1120	FOXN1,RP11-192H23.4
chr17:18637938-18639117	chr17	18637938	18639117	16	3	0	0	1	0	19	1	4.24793	4.49103	4.60378	4.14893e-06	1.1513e-05	6.92987e-07	TRUE	1179	TRIM16L
chr11:18195190-18195864	chr11	18195190	18195864	17	0	2	0	1	0	19	1	4.24793	4.49103	4.60378	4.14893e-06	1.1513e-05	6.92987e-07	TRUE	674	MRGPRX4,RP11-113D6.6
chr8:32611905-32613981	chr8	32611905	32613981	283	245	1	13	10	5	529	28	4.23977	4.48287	24.2824	3.00864e-130	2.00343e-128	1.23895e-129	TRUE	2076	NRG1
chr11:70261488-70261981	chr11	70261488	70261981	73	1	0	4	0	0	74	4	4.20945	4.45255	9.06802	1.21196e-19	1.01903e-18	6.30184e-20	TRUE	493	CTTN
chr7:154170079-154172991	chr7	154170079	154172991	35	2	0	0	0	2	37	2	4.20945	4.45255	6.41206	1.43568e-10	6.61148e-10	4.08673e-11	TRUE	2912	DPP6
chr12:107856358-107857171	chr12	107856358	107857171	32	3	2	2	0	0	37	2	4.20945	4.45255	6.41206	1.43568e-10	6.61148e-10	4.08673e-11	TRUE	813	BTBD11
chr20:61150772-61151119	chr20	61150772	61151119	1	36	0	0	2	0	37	2	4.20945	4.45255	6.41206	1.43568e-10	6.61148e-10	4.08673e-11	TRUE	347	C20orf166
chr22:42290456-42291225	chr22	42290456	42291225	35	2	0	1	1	0	37	2	4.20945	4.45255	6.41206	1.43568e-10	6.61148e-10	4.08673e-11	TRUE	769	SREBF2
chr4:6127715-6128245	chr4	6127715	6128245	26	8	3	0	1	1	37	2	4.20945	4.45255	6.41206	1.43568e-10	6.61148e-10	4.08673e-11	TRUE	530	JAKMIP1
chr10:1278120-1278662	chr10	1278120	1278662	18	10	9	0	1	1	37	2	4.20945	4.45255	6.41206	1.43568e-10	6.61148e-10	4.08673e-11	TRUE	542	ADARB2
chr11:131995309-131995535	chr11	131995309	131995535	45	33	14	0	5	0	92	5	4.20163	4.44473	10.1068	5.15141e-24	5.28462e-23	3.26808e-24	TRUE	226	NTM
chr20:30148268-30149610	chr20	30148268	30149610	159	4	2	6	1	2	165	9	4.1964	4.4395	13.5315	1.0191e-41	1.86285e-40	1.15201e-41	TRUE	1342	HM13
chr8:27463933-27466499	chr8	27463933	27466499	34	18	3	1	2	0	55	3	4.1964	4.4395	7.81241	5.6103e-15	3.57659e-14	2.2111e-15	TRUE	2566	CLU
chr11:61039511-61040532	chr11	61039511	61040532	380	126	307	21	22	2	813	45	4.17526	4.41836	30.0034	8.874e-198	9.35439e-196	5.78488e-197	TRUE	1021	VWCE
chr9:137636356-137639650	chr9	137636356	137639650	62	4	6	0	4	0	72	4	4.16993	4.41303	8.92617	4.41022e-19	3.6259e-18	2.24199e-19	TRUE	3294	COL5A1
chr16:33419228-33421995	chr16	33419228	33421995	50	4	0	0	3	0	54	3	4.16993	4.41303	7.73029	1.07305e-14	6.72926e-14	4.16059e-15	TRUE	2767	RP11-293B20.2
chr2:152405992-152406318	chr2	152405992	152406318	32	4	0	0	2	0	36	2	4.16993	4.41303	6.31175	2.75894e-10	1.24177e-09	7.56348e-11	TRUE	326	NEB
chr3:119543928-119544752	chr3	119543928	119544752	33	1	2	0	0	2	36	2	4.16993	4.41303	6.31175	2.75894e-10	1.24177e-09	7.56348e-11	TRUE	824	GSK3B
chr8:104159513-104160816	chr8	104159513	104160816	6	0	30	0	2	0	36	2	4.16993	4.41303	6.31175	2.75894e-10	1.24177e-09	7.56348e-11	TRUE	1303	BAALC
chr15:41222720-41225359	chr15	41222720	41225359	34	0	2	0	0	2	36	2	4.16993	4.41303	6.31175	2.75894e-10	1.24177e-09	7.56348e-11	TRUE	2639	DLL4
chr1:184867724-184870190	chr1	184867724	184870190	15	3	0	0	0	1	18	1	4.16993	4.41303	4.46308	8.07891e-06	2.08676e-05	1.28853e-06	TRUE	2466	FAM129A
chr9:139102756-139104578	chr9	139102756	139104578	14	1	3	1	0	0	18	1	4.16993	4.41303	4.46308	8.07891e-06	2.08676e-05	1.28853e-06	TRUE	1822	QSOX2
chr2:125535588-125536618	chr2	125535588	125536618	3	0	15	1	0	0	18	1	4.16993	4.41303	4.46308	8.07891e-06	2.08676e-05	1.28853e-06	TRUE	1030	RP11-56O18.1,CNTNAP5
chr11:117518305-117519570	chr11	117518305	117519570	17	0	1	0	1	0	18	1	4.16993	4.41303	4.46308	8.07891e-06	2.08676e-05	1.28853e-06	TRUE	1265	DSCAML1
chr2:91816612-91817179	chr2	91816612	91817179	2	0	16	1	0	0	18	1	4.16993	4.41303	4.46308	8.07891e-06	2.08676e-05	1.28853e-06	TRUE	567	AC027612.6
chr17:79227670-79229118	chr17	79227670	79229118	14	4	0	0	1	0	18	1	4.16993	4.41303	4.46308	8.07891e-06	2.08676e-05	1.28853e-06	TRUE	1448	SLC38A10
chr3:78655781-78655990	chr3	78655781	78655990	14	4	0	0	1	0	18	1	4.16993	4.41303	4.46308	8.07891e-06	2.08676e-05	1.28853e-06	TRUE	209	ROBO1
chr16:50311762-50314128	chr16	50311762	50314128	15	1	2	0	1	0	18	1	4.16993	4.41303	4.46308	8.07891e-06	2.08676e-05	1.28853e-06	TRUE	2366	ADCY7
chr18:33738591-33740187	chr18	33738591	33740187	13	3	2	0	0	1	18	1	4.16993	4.41303	4.46308	8.07891e-06	2.08676e-05	1.28853e-06	TRUE	1596	ELP2
chr14:23447435-23448192	chr14	23447435	23448192	0	17	1	0	1	0	18	1	4.16993	4.41303	4.46308	8.07891e-06	2.08676e-05	1.28853e-06	TRUE	757	RP11-298I3.5,AJUBA
chr18:13483318-13484883	chr18	13483318	13484883	17	1	0	0	0	1	18	1	4.16993	4.41303	4.46308	8.07891e-06	2.08676e-05	1.28853e-06	TRUE	1565	LDLRAD4
chr20:11248398-11251043	chr20	11248398	11251043	17	1	0	0	0	1	18	1	4.16993	4.41303	4.46308	8.07891e-06	2.08676e-05	1.28853e-06	TRUE	2645	RP4-734C18.1
chr1:2338545-2338864	chr1	2338545	2338864	16	0	2	0	0	1	18	1	4.16993	4.41303	4.46308	8.07891e-06	2.08676e-05	1.28853e-06	TRUE	319	PEX10
chr3:186671436-186675329	chr3	186671436	186675329	31	0	4	0	0	2	35	2	4.12928	4.37238	6.20974	5.30738e-10	2.29247e-09	1.41677e-10	TRUE	3893	ST6GAL1
chr7:73795455-73797940	chr7	73795455	73797940	33	0	2	0	0	2	35	2	4.12928	4.37238	6.20974	5.30738e-10	2.29247e-09	1.41677e-10	TRUE	2485	CLIP2
chr20:30193998-30194903	chr20	30193998	30194903	33	2	0	2	0	0	35	2	4.12928	4.37238	6.20974	5.30738e-10	2.29247e-09	1.41677e-10	TRUE	905	ID1
chr1:242078739-242080117	chr1	242078739	242080117	86	0	1	0	1	4	87	5	4.12102	4.36412	9.78586	1.29486e-22	1.25682e-21	7.77106e-23	TRUE	1378	RP11-323D18.5
chr8:22925390-22926413	chr8	22925390	22926413	49	3	0	2	0	1	52	3	4.11548	4.35858	7.56321	3.93231e-14	2.38724e-13	1.4763e-14	TRUE	1023	TNFRSF10B,RP11-875O11.2
chr18:77934853-77935919	chr18	77934853	77935919	134	14	23	9	1	0	171	10	4.09592	4.33902	13.7	1.01461e-42	1.90005e-41	1.17502e-42	TRUE	1066	AC139100.2,PARD6G
chr9:87354323-87354894	chr9	87354323	87354894	55	47	0	1	2	3	102	6	4.08746	4.33056	10.5758	3.85909e-26	4.29729e-25	2.6575e-26	TRUE	571	NTRK2
chr17:41465679-41465754	chr17	41465679	41465754	78	0	7	0	2	3	85	5	4.08746	4.33056	9.65433	4.71227e-22	4.46913e-21	2.76333e-22	TRUE	75	LINC00910
chr5:179580685-179582764	chr5	179580685	179582764	33	0	1	2	0	0	34	2	4.08746	4.33056	6.10593	1.02202e-09	4.29453e-09	2.65299e-10	TRUE	2079	RASGEF1C
chr3:128199302-128199758	chr3	128199302	128199758	32	0	2	1	1	0	34	2	4.08746	4.33056	6.10593	1.02202e-09	4.29453e-09	2.65299e-10	TRUE	456	GATA2
chr17:72443234-72443587	chr17	72443234	72443587	34	0	0	1	1	0	34	2	4.08746	4.33056	6.10593	1.02202e-09	4.29453e-09	2.65299e-10	TRUE	353	GPRC5C
chr11:17802741-17803466	chr11	17802741	17803466	0	2	32	0	0	2	34	2	4.08746	4.33056	6.10593	1.02202e-09	4.29453e-09	2.65299e-10	TRUE	725	KCNC1
chr1:11013053-11025434	chr1	11013053	11025434	31	0	3	1	0	1	34	2	4.08746	4.33056	6.10593	1.02202e-09	4.29453e-09	2.65299e-10	TRUE	12381	C1orf127
chr1:186304200-186304606	chr1	186304200	186304606	3	14	0	1	0	0	17	1	4.08746	4.33056	4.31755	1.57774e-05	3.88615e-05	2.39899e-06	TRUE	406	TPR
chr1:178464969-178467519	chr1	178464969	178467519	14	3	0	0	1	0	17	1	4.08746	4.33056	4.31755	1.57774e-05	3.88615e-05	2.39899e-06	TRUE	2550	LINC00083
chr5:177380233-177381068	chr5	177380233	177381068	2	15	0	0	1	0	17	1	4.08746	4.33056	4.31755	1.57774e-05	3.88615e-05	2.39899e-06	TRUE	835	RP11-1252I4.2,RP11-423H2.3
chr8:143402912-143403833	chr8	143402912	143403833	11	4	2	0	1	0	17	1	4.08746	4.33056	4.31755	1.57774e-05	3.88615e-05	2.39899e-06	TRUE	921	TSNARE1
chr3:133293729-133294936	chr3	133293729	133294936	16	1	0	1	0	0	17	1	4.08746	4.33056	4.31755	1.57774e-05	3.88615e-05	2.39899e-06	TRUE	1207	CDV3
chr1:42218563-42219506	chr1	42218563	42219506	3	14	0	1	0	0	17	1	4.08746	4.33056	4.31755	1.57774e-05	3.88615e-05	2.39899e-06	TRUE	943	HIVEP3
chr20:42177149-42178339	chr20	42177149	42178339	2	0	15	1	0	0	17	1	4.08746	4.33056	4.31755	1.57774e-05	3.88615e-05	2.39899e-06	TRUE	1190	RP1-138B7.5,L3MBTL1
chr20:40863119-40863442	chr20	40863119	40863442	16	0	1	0	0	1	17	1	4.08746	4.33056	4.31755	1.57774e-05	3.88615e-05	2.39899e-06	TRUE	323	PTPRT
chr17:39806112-39806389	chr17	39806112	39806389	15	1	1	0	1	0	17	1	4.08746	4.33056	4.31755	1.57774e-05	3.88615e-05	2.39899e-06	TRUE	277	JUP
chr8:37676597-37677695	chr8	37676597	37677695	7	0	10	0	1	0	17	1	4.08746	4.33056	4.31755	1.57774e-05	3.88615e-05	2.39899e-06	TRUE	1098	GPR124
chr20:37546263-37547059	chr20	37546263	37547059	15	2	0	0	0	1	17	1	4.08746	4.33056	4.31755	1.57774e-05	3.88615e-05	2.39899e-06	TRUE	796	PPP1R16B
chr12:21649342-21651528	chr12	21649342	21651528	1	0	16	0	1	0	17	1	4.08746	4.33056	4.31755	1.57774e-05	3.88615e-05	2.39899e-06	TRUE	2186	RECQL
chr12:6426364-6427110	chr12	6426364	6427110	0	1	16	0	0	1	17	1	4.08746	4.33056	4.31755	1.57774e-05	3.88615e-05	2.39899e-06	TRUE	746	PLEKHG6
chr17:4343201-4345012	chr17	4343201	4345012	13	0	4	0	0	1	17	1	4.08746	4.33056	4.31755	1.57774e-05	3.88615e-05	2.39899e-06	TRUE	1811	SPNS3
chr7:2116114-2117021	chr7	2116114	2117021	0	15	2	1	0	0	17	1	4.08746	4.33056	4.31755	1.57774e-05	3.88615e-05	2.39899e-06	TRUE	907	MAD1L1
chr19:12807081-12808190	chr19	12807081	12808190	84	0	0	3	2	0	84	5	4.07039	4.31349	9.58786	8.99319e-22	8.41018e-21	5.20097e-22	TRUE	1109	FBXW9
chr15:63685403-63687286	chr15	63685403	63687286	50	0	0	2	0	1	50	3	4.05889	4.30199	7.39219	1.44431e-13	8.40635e-13	5.19606e-14	TRUE	1883	RP11-321G12.1
chr13:19530350-19530959	chr13	19530350	19530959	36	1	13	0	3	0	50	3	4.05889	4.30199	7.39219	1.44431e-13	8.40635e-13	5.19606e-14	TRUE	609	PHF2P2
chr13:97991357-97991535	chr13	97991357	97991535	81	41	27	4	5	0	149	9	4.04924	4.29234	12.7536	2.9771e-37	4.8137e-36	2.97685e-37	TRUE	178	MBNL2
chr20:47358606-47359387	chr20	47358606	47359387	33	0	0	1	1	0	33	2	4.04439	4.28749	6.00026	1.97004e-09	8.08395e-09	4.99441e-10	TRUE	781	PREX1
chr6:37787193-37788878	chr6	37787193	37788878	32	0	1	1	1	0	33	2	4.04439	4.28749	6.00026	1.97004e-09	8.08395e-09	4.99441e-10	TRUE	1685	ZFAND3
chr1:17751968-17752414	chr1	17751968	17752414	32	0	1	2	0	0	33	2	4.04439	4.28749	6.00026	1.97004e-09	8.08395e-09	4.99441e-10	TRUE	446	RCC2
chr12:117880979-117887810	chr12	117880979	117887810	61	2	2	0	1	3	65	4	4.02237	4.26547	8.40989	4.10381e-17	3.02732e-16	1.87214e-17	TRUE	6831	NOS1
chr20:60265234-60267183	chr20	60265234	60267183	46	2	0	0	2	1	48	3	4	4.2431	7.21696	5.31623e-13	2.98305e-12	1.84424e-13	TRUE	1949	CDH4
chr20:60066794-60067585	chr20	60066794	60067585	24	8	0	0	0	2	32	2	4	4.2431	5.89262	3.80113e-09	1.51659e-08	9.37126e-10	TRUE	791	CDH4
chr2:46535652-46540549	chr2	46535652	46540549	30	0	2	2	0	0	32	2	4	4.2431	5.89262	3.80113e-09	1.51659e-08	9.37126e-10	TRUE	4897	EPAS1
chrY:23748761-23752336	chrY	23748761	23752336	30	2	0	2	0	0	32	2	4	4.2431	5.89262	3.80113e-09	1.51659e-08	9.37126e-10	TRUE	3575	TTTY13
chr6:170049315-170052077	chr6	170049315	170052077	2	12	2	0	1	0	16	1	4	4.2431	4.16671	3.09023e-05	7.21965e-05	4.45844e-06	TRUE	2762	WDR27
chr8:143394675-143395011	chr8	143394675	143395011	3	3	10	0	1	0	16	1	4	4.2431	4.16671	3.09023e-05	7.21965e-05	4.45844e-06	TRUE	336	TSNARE1
chr9:133917250-133917556	chr9	133917250	133917556	15	1	0	0	1	0	16	1	4	4.2431	4.16671	3.09023e-05	7.21965e-05	4.45844e-06	TRUE	306	LAMC3
chr11:86648431-86648837	chr11	86648431	86648837	15	1	0	1	0	0	16	1	4	4.2431	4.16671	3.09023e-05	7.21965e-05	4.45844e-06	TRUE	406	PRSS23
chr19:51050139-51051923	chr19	51050139	51051923	14	2	0	0	1	0	16	1	4	4.2431	4.16671	3.09023e-05	7.21965e-05	4.45844e-06	TRUE	1784	LRRC4B
chr19:49015290-49016319	chr19	49015290	49016319	6	3	7	0	1	0	16	1	4	4.2431	4.16671	3.09023e-05	7.21965e-05	4.45844e-06	TRUE	1029	LMTK3
chr11:27382464-27383816	chr11	27382464	27383816	14	0	2	1	0	0	16	1	4	4.2431	4.16671	3.09023e-05	7.21965e-05	4.45844e-06	TRUE	1352	CCDC34
chr4:7641452-7641758	chr4	7641452	7641758	6	4	6	0	1	0	16	1	4	4.2431	4.16671	3.09023e-05	7.21965e-05	4.45844e-06	TRUE	306	SORCS2
chr12:131683412-131684146	chr12	131683412	131684146	56	15	8	2	2	1	79	5	3.98185	4.22495	9.24808	2.28556e-20	1.99832e-19	1.23543e-20	TRUE	734	RP11-638F5.1
chr3:46900533-46901042	chr3	46900533	46901042	77	0	2	5	0	0	79	5	3.98185	4.22495	9.24808	2.28556e-20	1.99832e-19	1.23543e-20	TRUE	509	MYL3
chr17:39034270-39035825	chr17	39034270	39035825	79	0	0	3	2	0	79	5	3.98185	4.22495	9.24808	2.28556e-20	1.99832e-19	1.23543e-20	TRUE	1555	KRT20
chr8:21624465-21624718	chr8	21624465	21624718	50	10	3	2	2	0	63	4	3.97728	4.22038	8.25624	1.50336e-16	1.06909e-15	6.61137e-17	TRUE	253	GFRA2
chr3:10407640-10408812	chr3	10407640	10408812	48	12	2	1	3	0	62	4	3.9542	4.1973	8.1783	2.87875e-16	2.01546e-15	1.24639e-16	TRUE	1172	ATP2B2
chr2:197891829-197899095	chr2	197891829	197899095	29	2	0	1	1	0	31	2	3.9542	4.1973	5.78293	7.34105e-09	2.841e-08	1.75657e-09	TRUE	7266	AC017035.2,ANKRD44
chr7:157950501-157951220	chr7	157950501	157951220	27	0	4	0	1	1	31	2	3.9542	4.1973	5.78293	7.34105e-09	2.841e-08	1.75657e-09	TRUE	719	PTPRN2
chr17:45234277-45234427	chr17	45234277	45234427	290	17	13	4	16	1	320	21	3.92961	4.17271	18.5499	8.16723e-77	3.02664e-75	1.87172e-76	TRUE	150	CDC27
chr1:155916383-155917367	chr1	155916383	155917367	72	4	0	0	3	2	76	5	3.926	4.1691	9.03792	1.59674e-19	1.33954e-18	8.28389e-20	TRUE	984	ARHGEF2
chr21:27253976-27269988	chr21	27253976	27269988	1026	62	0	40	12	20	1088	72	3.91754	4.16064	34.1771	5.30254e-256	6.96851e-254	4.30942e-255	TRUE	16012	APP
chr11:118422484-118423575	chr11	118422484	118423575	55	5	0	3	0	1	60	4	3.90689	4.14999	8.02011	1.05649e-15	7.08649e-15	4.38188e-16	TRUE	1091	IFT46
chr13:114866376-114866961	chr13	114866376	114866961	24	0	6	0	2	0	30	2	3.90689	4.14999	5.67107	1.41905e-08	5.34576e-08	3.3038e-09	TRUE	585	RASA3
chr11:73071372-73072027	chr11	73071372	73072027	2	2	26	0	0	2	30	2	3.90689	4.14999	5.67107	1.41905e-08	5.34576e-08	3.3038e-09	TRUE	655	ARHGEF17
chr7:56183445-56184196	chr7	56183445	56184196	29	1	0	0	2	0	30	2	3.90689	4.14999	5.67107	1.41905e-08	5.34576e-08	3.3038e-09	TRUE	751	NUPR1L
chrX:40504649-40505825	chrX	40504649	40505825	29	1	0	2	0	0	30	2	3.90689	4.14999	5.67107	1.41905e-08	5.34576e-08	3.3038e-09	TRUE	1176	CXorf38
chr9:136501023-136504447	chr9	136501023	136504447	13	0	2	0	0	1	15	1	3.90689	4.14999	4.01005	6.07047e-05	0.00013514	8.34696e-06	TRUE	3424	DBH
chr6:122775330-122777665	chr6	122775330	122777665	1	14	0	0	1	0	15	1	3.90689	4.14999	4.01005	6.07047e-05	0.00013514	8.34696e-06	TRUE	2335	SERINC1
chr14:92339521-92341413	chr14	92339521	92341413	3	0	12	1	0	0	15	1	3.90689	4.14999	4.01005	6.07047e-05	0.00013514	8.34696e-06	TRUE	1892	FBLN5
chr15:66205634-66206832	chr15	66205634	66206832	14	0	1	0	0	1	15	1	3.90689	4.14999	4.01005	6.07047e-05	0.00013514	8.34696e-06	TRUE	1198	MEGF11
chr15:65693248-65693759	chr15	65693248	65693759	13	2	0	0	1	0	15	1	3.90689	4.14999	4.01005	6.07047e-05	0.00013514	8.34696e-06	TRUE	511	IGDCC4
chr22:43509286-43509820	chr22	43509286	43509820	2	0	13	0	0	1	15	1	3.90689	4.14999	4.01005	6.07047e-05	0.00013514	8.34696e-06	TRUE	534	BIK
chr22:17902169-17904668	chr22	17902169	17904668	14	0	1	0	0	1	15	1	3.90689	4.14999	4.01005	6.07047e-05	0.00013514	8.34696e-06	TRUE	2499	CLCP1,CECR2
chr9:116927604-116928426	chr9	116927604	116928426	24	9	11	0	3	0	44	3	3.87447	4.11757	6.85275	7.24441e-12	3.69522e-11	2.28498e-12	TRUE	822	COL27A1
chr1:16264295-16264942	chr1	16264295	16264942	116	0	0	2	2	4	116	8	3.85798	4.10108	11.1139	1.07378e-28	1.32588e-27	8.19939e-29	TRUE	647	SPEN
chr20:36783743-36784696	chr20	36783743	36784696	6	1	80	6	0	0	87	6	3.85798	4.10108	9.62491	6.2763e-22	5.91205e-21	3.65609e-22	TRUE	953	TGM2
chr11:61131954-61133214	chr11	61131954	61133214	17	0	41	3	1	0	58	4	3.85798	4.10108	7.8587	3.88133e-15	2.51576e-14	1.55527e-15	TRUE	1260	TMEM138
chrX:1644837-1645493	chrX	1644837	1645493	53	1	4	3	1	0	58	4	3.85798	4.10108	7.8587	3.88133e-15	2.51576e-14	1.55527e-15	TRUE	656	P2RY8
chr9:124809959-124812613	chr9	124809959	124812613	28	1	0	0	0	2	29	2	3.85798	4.10108	5.55694	2.74544e-08	1.00327e-07	6.20019e-09	TRUE	2654	TTLL11
chr11:70257873-70258993	chr11	70257873	70258993	1	1	27	2	0	0	29	2	3.85798	4.10108	5.55694	2.74544e-08	1.00327e-07	6.20019e-09	TRUE	1120	CTTN
chr13:99452614-99457282	chr13	99452614	99457282	5	52	0	1	2	1	57	4	3.83289	4.07599	7.77674	7.442e-15	4.73621e-14	2.92862e-15	TRUE	4668	DOCK9
chr1:16775110-16777167	chr1	16775110	16777167	19	36	2	3	1	0	57	4	3.83289	4.07599	7.77674	7.442e-15	4.73621e-14	2.92862e-15	TRUE	2057	NECAP2
chr17:45216185-45219394	chr17	45216185	45219394	617	9	15	11	30	4	641	45	3.83233	4.07543	26.078	6.48531e-150	5.14547e-148	3.18203e-149	TRUE	3209	CDC27
chr11:3025950-3029222	chr11	3025950	3029222	68	2	0	4	0	1	70	5	3.80735	4.05046	8.60204	7.83126e-18	6.02042e-17	3.72263e-18	TRUE	3272	CARS
chr2:121991953-121993092	chr2	121991953	121993092	9	0	33	0	1	2	42	3	3.80735	4.05046	6.66311	2.68095e-11	1.31112e-10	8.1068e-12	TRUE	1139	TFCP2L1
chr19:50784645-50785075	chr19	50784645	50785075	0	1	41	3	0	0	42	3	3.80735	4.05046	6.66311	2.68095e-11	1.31112e-10	8.1068e-12	TRUE	430	MYH14
chr2:218677091-218678001	chr2	218677091	218678001	15	11	2	0	1	1	28	2	3.80735	4.05046	5.4404	5.31597e-08	1.88367e-07	1.16392e-08	TRUE	910	TNS1
chr10:134228952-134229290	chr10	134228952	134229290	21	4	3	0	2	0	28	2	3.80735	4.05046	5.4404	5.31597e-08	1.88367e-07	1.16392e-08	TRUE	338	PWWP2B
chr20:31675416-31680230	chr20	31675416	31680230	24	2	2	0	2	0	28	2	3.80735	4.05046	5.4404	5.31597e-08	1.88367e-07	1.16392e-08	TRUE	4814	BPIFB4
chr6:7130011-7132441	chr6	7130011	7132441	3	0	25	0	2	0	28	2	3.80735	4.05046	5.4404	5.31597e-08	1.88367e-07	1.16392e-08	TRUE	2430	RREB1
chr11:5516705-5520067	chr11	5516705	5520067	28	0	0	1	1	0	28	2	3.80735	4.05046	5.4404	5.31597e-08	1.88367e-07	1.16392e-08	TRUE	3362	HBG2,HBE1,AC104389.28
chr1:154440890-154441756	chr1	154440890	154441756	1	0	13	1	0	0	14	1	3.80735	4.05046	3.84695	0.000119599	0.000252316	1.5581e-05	TRUE	866	IL6R
chr10:133984653-133986157	chr10	133984653	133986157	2	0	12	0	1	0	14	1	3.80735	4.05046	3.84695	0.000119599	0.000252316	1.5581e-05	TRUE	1504	JAKMIP3
chr8:125633330-125636111	chr8	125633330	125636111	12	2	0	0	0	1	14	1	3.80735	4.05046	3.84695	0.000119599	0.000252316	1.5581e-05	TRUE	2781	MTSS1
chr6:112440452-112441572	chr6	112440452	112441572	4	10	0	0	1	0	14	1	3.80735	4.05046	3.84695	0.000119599	0.000252316	1.5581e-05	TRUE	1120	LAMA4
chr2:73451613-73452620	chr2	73451613	73452620	13	1	0	1	0	0	14	1	3.80735	4.05046	3.84695	0.000119599	0.000252316	1.5581e-05	TRUE	1007	SMYD5
chr2:73285590-73286401	chr2	73285590	73286401	13	1	0	1	0	0	14	1	3.80735	4.05046	3.84695	0.000119599	0.000252316	1.5581e-05	TRUE	811	SFXN5
chr5:73076497-73077425	chr5	73076497	73077425	1	1	12	0	0	1	14	1	3.80735	4.05046	3.84695	0.000119599	0.000252316	1.5581e-05	TRUE	928	CTC-575I10.1,ARHGEF28
chr2:70255500-70256670	chr2	70255500	70256670	13	1	0	0	1	0	14	1	3.80735	4.05046	3.84695	0.000119599	0.000252316	1.5581e-05	TRUE	1170	PCBP1-AS1
chr7:64167502-64168159	chr7	64167502	64168159	1	6	7	0	1	0	14	1	3.80735	4.05046	3.84695	0.000119599	0.000252316	1.5581e-05	TRUE	657	ZNF107
chr13:36742289-36745277	chr13	36742289	36745277	12	2	0	0	1	0	14	1	3.80735	4.05046	3.84695	0.000119599	0.000252316	1.5581e-05	TRUE	2988	SOHLH2,CCDC169-SOHLH2
chr17:1745893-1749153	chr17	1745893	1749153	680	12	21	17	16	18	713	51	3.80533	4.04843	27.4495	7.03795e-166	6.10337e-164	3.77441e-165	TRUE	3260	RPA1
chr6:52369819-52371117	chr6	52369819	52371117	53	2	0	4	0	0	55	4	3.78136	4.02446	7.61016	2.73758e-14	1.67266e-13	1.03429e-14	TRUE	1298	EFHC1,TRAM2
chr14:21793149-21794488	chr14	21793149	21794488	54	1	0	2	2	0	55	4	3.78136	4.02446	7.61016	2.73758e-14	1.67266e-13	1.03429e-14	TRUE	1339	RPGRIP1
chr11:1510255-1517133	chr11	1510255	1517133	111	12	0	2	6	1	123	9	3.77259	4.01569	11.3731	5.69472e-30	7.37988e-29	4.56382e-30	TRUE	6878	MOB2
chr7:131862274-131863683	chr7	131862274	131863683	33	0	21	0	4	0	54	4	3.75489	3.99799	7.5255	5.25189e-14	3.14702e-13	1.94596e-14	TRUE	1409	PLXNA4
chr1:55567189-55568175	chr1	55567189	55568175	27	0	0	1	1	0	27	2	3.75489	3.99799	5.32133	1.03011e-07	3.46158e-07	2.13936e-08	TRUE	986	USP24
chr5:54847671-54849022	chr5	54847671	54849022	26	0	1	0	0	2	27	2	3.75489	3.99799	5.32133	1.03011e-07	3.46158e-07	2.13936e-08	TRUE	1351	AK4P2
chr9:97368615-97369458	chr9	97368615	97369458	67	0	0	3	0	2	67	5	3.74416	3.98726	8.37561	5.49387e-17	4.00619e-16	2.47748e-17	TRUE	843	FBP1
chr12:121157527-121157962	chr12	121157527	121157962	40	0	0	2	1	0	40	3	3.73697	3.98007	6.46794	9.93479e-11	4.59781e-10	2.8429e-11	TRUE	435	UNC119B
chr12:118229801-118232383	chr12	118229801	118232383	38	1	1	3	0	0	40	3	3.73697	3.98007	6.46794	9.93479e-11	4.59781e-10	2.8429e-11	TRUE	2582	KSR2
chr10:92678994-92680827	chr10	92678994	92680827	26	63	4	7	0	0	93	7	3.7318	3.9749	9.85831	6.31016e-23	6.2374e-22	3.85729e-23	TRUE	1833	ANKRD1
chr8:11322322-11323203	chr8	11322322	11323203	1	0	144	0	11	0	145	11	3.72048	3.96358	12.2987	9.20701e-35	1.38719e-33	8.57856e-35	TRUE	881	FAM167A
chr16:87244010-87247708	chr16	87244010	87247708	63	7	9	4	2	0	79	6	3.71882	3.96192	9.07676	1.11858e-19	9.41578e-19	5.82285e-20	TRUE	3698	RP11-899L11.1,C16orf95
chr4:141208131-141209847	chr4	141208131	141209847	56	31	31	9	0	0	118	9	3.71272	3.95582	11.0879	1.43665e-28	1.7699e-27	1.0943e-28	TRUE	1716	RP11-425I13.3,SCOC
chr5:134364890-134366992	chr5	134364890	134366992	72	46	0	6	2	1	118	9	3.71272	3.95582	11.0879	1.43665e-28	1.7699e-27	1.0943e-28	TRUE	2102	PITX1
chr7:142334199-142334646	chr7	142334199	142334646	0	39	131	0	9	4	170	13	3.70895	3.95205	13.3046	2.17675e-40	3.85153e-39	2.38183e-40	TRUE	447	TRBV20-1
chr18:72170597-72202069	chr18	72170597	72202069	102	449	23	20	15	9	574	44	3.70548	3.94858	24.4407	6.31494e-132	4.30108e-130	2.65984e-131	TRUE	31472	CNDP2,CNDP1
chr2:99193053-99194877	chr2	99193053	99194877	71	0	7	1	3	2	78	6	3.70044	3.94354	9.00592	2.13857e-19	1.77883e-18	1.0999e-19	TRUE	1824	INPP4A
chr19:53282940-53296755	chr19	53282940	53296755	61	3	1	5	0	0	65	5	3.70044	3.94354	8.22125	2.01401e-16	1.43086e-15	8.84864e-17	TRUE	13815	ZNF600
chr1:45077245-45082613	chr1	45077245	45082613	49	3	0	2	2	0	52	4	3.70044	3.94354	7.3533	1.93366e-13	1.1226e-12	6.94164e-14	TRUE	5368	RNF220
chr2:233399382-233400905	chr2	233399382	233400905	7	0	19	0	2	0	26	2	3.70044	3.94354	5.19957	1.9975e-07	6.48592e-07	4.00858e-08	TRUE	1523	CHRND
chr2:84670409-84670533	chr2	84670409	84670533	26	0	0	1	1	0	26	2	3.70044	3.94354	5.19957	1.9975e-07	6.48592e-07	4.00858e-08	TRUE	124	SUCLG1
chr3:47377388-47379319	chr3	47377388	47379319	23	3	0	0	0	2	26	2	3.70044	3.94354	5.19957	1.9975e-07	6.48592e-07	4.00858e-08	TRUE	1931	KLHL18
chr1:201377518-201378072	chr1	201377518	201378072	1	12	0	0	1	0	13	1	3.70044	3.94354	3.67665	0.000236316	0.000469266	2.89545e-05	TRUE	554	TNNI1
chr9:135784197-135785271	chr9	135784197	135785271	3	0	10	0	1	0	13	1	3.70044	3.94354	3.67665	0.000236316	0.000469266	2.89545e-05	TRUE	1074	TSC1
chr11:117561256-117561607	chr11	117561256	117561607	11	2	0	1	0	0	13	1	3.70044	3.94354	3.67665	0.000236316	0.000469266	2.89545e-05	TRUE	351	DSCAML1
chr12:112281830-112286595	chr12	112281830	112286595	8	4	1	1	0	0	13	1	3.70044	3.94354	3.67665	0.000236316	0.000469266	2.89545e-05	TRUE	4765	MAPKAPK5
chr6:108881011-108881811	chr6	108881011	108881811	12	0	1	0	0	1	13	1	3.70044	3.94354	3.67665	0.000236316	0.000469266	2.89545e-05	TRUE	800	FOXO3
chr11:72113726-72114037	chr11	72113726	72114037	12	1	0	0	0	1	13	1	3.70044	3.94354	3.67665	0.000236316	0.000469266	2.89545e-05	TRUE	311	CLPB
chr17:71737146-71738371	chr17	71737146	71738371	11	2	0	1	0	0	13	1	3.70044	3.94354	3.67665	0.000236316	0.000469266	2.89545e-05	TRUE	1225	CTD-2532D12.4
chr16:66655627-66656214	chr16	66655627	66656214	1	2	10	0	0	1	13	1	3.70044	3.94354	3.67665	0.000236316	0.000469266	2.89545e-05	TRUE	587	CMTM4
chr20:59950393-59950719	chr20	59950393	59950719	12	1	0	0	1	0	13	1	3.70044	3.94354	3.67665	0.000236316	0.000469266	2.89545e-05	TRUE	326	CDH4
chr20:37535814-37535979	chr20	37535814	37535979	12	0	1	0	0	1	13	1	3.70044	3.94354	3.67665	0.000236316	0.000469266	2.89545e-05	TRUE	165	PPP1R16B
chr20:35879624-35880009	chr20	35879624	35880009	3	10	0	0	0	1	13	1	3.70044	3.94354	3.67665	0.000236316	0.000469266	2.89545e-05	TRUE	385	GHRH
chr12:6908861-6910022	chr12	6908861	6910022	12	0	1	1	0	0	13	1	3.70044	3.94354	3.67665	0.000236316	0.000469266	2.89545e-05	TRUE	1161	CD4
chr20:44638186-44638894	chr20	44638186	44638894	0	90	0	4	3	0	90	7	3.6845	3.9276	9.66146	4.39547e-22	4.17066e-21	2.57919e-22	TRUE	708	MMP9
chr12:131164249-131165010	chr12	131164249	131165010	50	0	1	0	1	3	51	4	3.67243	3.91553	7.26571	3.71083e-13	2.08753e-12	1.29095e-13	TRUE	761	RP11-662M24.2,RIMBP2
chr16:29933439-29934818	chr16	29933439	29934818	1	1	36	1	2	0	38	3	3.66297	3.90607	6.2668	3.68533e-10	1.62851e-09	1.00694e-10	TRUE	1379	KCTD13
chr12:128603887-128604571	chr12	128603887	128604571	15	5	5	2	0	0	25	2	3.64386	3.88696	5.07496	3.8758e-07	1.21236e-06	7.49346e-08	TRUE	684	RP13-653N12.2
chr10:123896197-123897411	chr10	123896197	123897411	0	0	25	1	1	0	25	2	3.64386	3.88696	5.07496	3.8758e-07	1.21236e-06	7.49346e-08	TRUE	1214	TACC2
chr11:65107192-65108285	chr11	65107192	65108285	0	23	2	1	1	0	25	2	3.64386	3.88696	5.07496	3.8758e-07	1.21236e-06	7.49346e-08	TRUE	1093	DPF2
chr20:44096273-44098069	chr20	44096273	44098069	3	0	22	0	0	2	25	2	3.64386	3.88696	5.07496	3.8758e-07	1.21236e-06	7.49346e-08	TRUE	1796	AL031663.1
chr19:48340843-48342319	chr19	48340843	48342319	59	52	99	6	11	0	210	17	3.62678	3.86988	14.6874	7.75941e-49	1.67133e-47	1.03357e-48	TRUE	1476	CRX,TPRX2P
chr19:8994475-8997738	chr19	8994475	8997738	67	14	5	4	3	0	86	7	3.61891	3.86201	9.39276	5.84492e-21	5.27342e-20	3.24048e-21	TRUE	3263	MUC16
chr10:105171528-105173953	chr10	105171528	105173953	73	0	0	0	5	1	73	6	3.60486	3.84796	8.64331	5.46093e-18	4.25132e-17	2.62907e-18	TRUE	2425	PDCD11
chr20:35317139-35335412	chr20	35317139	35335412	191	0	2	10	1	5	193	16	3.59246	3.83556	14.0388	9.02739e-45	1.76825e-43	1.09351e-44	TRUE	18273	NDRG3
chr22:20239022-20239431	chr22	20239022	20239431	180	14	10	5	10	2	204	17	3.58496	3.82806	14.4238	3.66548e-47	7.59893e-46	4.69928e-47	TRUE	409	RTN4R
chr10:92675973-92677589	chr10	92675973	92677589	8	40	0	4	0	0	48	4	3.58496	3.82806	6.99656	2.62316e-12	1.38785e-11	8.57886e-13	TRUE	1616	ANKRD1
chr19:52788829-52793329	chr19	52788829	52793329	48	0	0	2	2	0	48	4	3.58496	3.82806	6.99656	2.62316e-12	1.38785e-11	8.57886e-13	TRUE	4500	ZNF766,CTD-2525I3.5
chr6:34062121-34065215	chr6	34062121	34065215	47	1	0	0	2	2	48	4	3.58496	3.82806	6.99656	2.62316e-12	1.38785e-11	8.57886e-13	TRUE	3094	GRM4
chr1:19695907-19697454	chr1	19695907	19697454	23	0	13	1	2	0	36	3	3.58496	3.82806	6.0592	1.36799e-09	5.7281e-09	3.54208e-10	TRUE	1547	CAPZB
chr1:223818905-223826471	chr1	223818905	223826471	9	8	7	0	2	0	24	2	3.58496	3.82806	4.94732	7.52435e-07	2.27469e-06	1.40513e-07	TRUE	7566	CAPN8
chr11:120817563-120820989	chr11	120817563	120820989	20	2	2	0	2	0	24	2	3.58496	3.82806	4.94732	7.52435e-07	2.27469e-06	1.40513e-07	TRUE	3426	GRIK4
chr13:113568794-113570336	chr13	113568794	113570336	9	1	14	0	2	0	24	2	3.58496	3.82806	4.94732	7.52435e-07	2.27469e-06	1.40513e-07	TRUE	1542	MCF2L
chr14:102808486-102809885	chr14	102808486	102809885	23	0	1	2	0	0	24	2	3.58496	3.82806	4.94732	7.52435e-07	2.27469e-06	1.40513e-07	TRUE	1399	ZNF839,CINP
chr7:101186169-101186594	chr7	101186169	101186594	1	23	0	0	2	0	24	2	3.58496	3.82806	4.94732	7.52435e-07	2.27469e-06	1.40513e-07	TRUE	425	COL26A1
chr17:72072495-72072837	chr17	72072495	72072837	22	1	1	0	0	2	24	2	3.58496	3.82806	4.94732	7.52435e-07	2.27469e-06	1.40513e-07	TRUE	342	RP11-101O21.1
chr11:47776155-47786909	chr11	47776155	47786909	7	9	8	1	0	1	24	2	3.58496	3.82806	4.94732	7.52435e-07	2.27469e-06	1.40513e-07	TRUE	10754	FNBP4
chr20:40083493-40085200	chr20	40083493	40085200	3	0	21	1	0	1	24	2	3.58496	3.82806	4.94732	7.52435e-07	2.27469e-06	1.40513e-07	TRUE	1707	CHD6
chr17:36920303-36920570	chr17	36920303	36920570	20	4	0	2	0	0	24	2	3.58496	3.82806	4.94732	7.52435e-07	2.27469e-06	1.40513e-07	TRUE	267	PSMB3
chr8:27466544-27468030	chr8	27466544	27468030	5	19	0	2	0	0	24	2	3.58496	3.82806	4.94732	7.52435e-07	2.27469e-06	1.40513e-07	TRUE	1486	CLU
chr20:20314097-20315189	chr20	20314097	20315189	21	2	1	0	0	2	24	2	3.58496	3.82806	4.94732	7.52435e-07	2.27469e-06	1.40513e-07	TRUE	1092	C20orf26
chr9:133700722-133701812	chr9	133700722	133701812	0	2	10	1	0	0	12	1	3.58496	3.82806	3.49828	0.000468268	0.000877417	5.41281e-05	TRUE	1090	ABL1
chr7:128874676-128877226	chr7	128874676	128877226	10	2	0	1	0	0	12	1	3.58496	3.82806	3.49828	0.000468268	0.000877417	5.41281e-05	TRUE	2550	AHCYL2
chr11:126346018-126346897	chr11	126346018	126346897	4	0	8	0	1	0	12	1	3.58496	3.82806	3.49828	0.000468268	0.000877417	5.41281e-05	TRUE	879	KIRREL3
chr2:120013419-120014570	chr2	120013419	120014570	2	10	0	0	1	0	12	1	3.58496	3.82806	3.49828	0.000468268	0.000877417	5.41281e-05	TRUE	1151	STEAP3
chr17:78382819-78383730	chr17	78382819	78383730	8	0	4	1	0	0	12	1	3.58496	3.82806	3.49828	0.000468268	0.000877417	5.41281e-05	TRUE	911	CTD-2047H16.4
chr17:62043477-62043616	chr17	62043477	62043616	1	0	11	0	1	0	12	1	3.58496	3.82806	3.49828	0.000468268	0.000877417	5.41281e-05	TRUE	139	SCN4A
chr19:55685333-55686088	chr19	55685333	55686088	11	1	0	0	1	0	12	1	3.58496	3.82806	3.49828	0.000468268	0.000877417	5.41281e-05	TRUE	755	CTD-2587H24.5,SYT5
chr14:50678261-50680841	chr14	50678261	50680841	10	2	0	0	1	0	12	1	3.58496	3.82806	3.49828	0.000468268	0.000877417	5.41281e-05	TRUE	2580	SOS2
chr10:50017195-50017359	chr10	50017195	50017359	10	2	0	0	1	0	12	1	3.58496	3.82806	3.49828	0.000468268	0.000877417	5.41281e-05	TRUE	164	WDFY4
chr19:48378449-48380450	chr19	48378449	48380450	11	0	1	0	0	1	12	1	3.58496	3.82806	3.49828	0.000468268	0.000877417	5.41281e-05	TRUE	2001	SULT2A1
chr1:43852291-43852627	chr1	43852291	43852627	4	8	0	0	0	1	12	1	3.58496	3.82806	3.49828	0.000468268	0.000877417	5.41281e-05	TRUE	336	MED8,RP1-92O14.6
chr3:42681135-42684033	chr3	42681135	42684033	2	10	0	1	0	0	12	1	3.58496	3.82806	3.49828	0.000468268	0.000877417	5.41281e-05	TRUE	2898	NKTR,RP4-613B23.1
chr22:39804307-39804509	chr22	39804307	39804509	9	1	2	1	0	0	12	1	3.58496	3.82806	3.49828	0.000468268	0.000877417	5.41281e-05	TRUE	202	TAB1
chr6:38488517-38491307	chr6	38488517	38491307	10	2	0	0	0	1	12	1	3.58496	3.82806	3.49828	0.000468268	0.000877417	5.41281e-05	TRUE	2790	BTBD9
chr11:17578587-17578875	chr11	17578587	17578875	4	0	8	0	0	1	12	1	3.58496	3.82806	3.49828	0.000468268	0.000877417	5.41281e-05	TRUE	288	OTOG
chr4:5421687-5422243	chr4	5421687	5422243	4	8	0	0	1	0	12	1	3.58496	3.82806	3.49828	0.000468268	0.000877417	5.41281e-05	TRUE	556	STK32B
chr10:3152919-3153387	chr10	3152919	3153387	9	0	3	1	0	0	12	1	3.58496	3.82806	3.49828	0.000468268	0.000877417	5.41281e-05	TRUE	468	PFKP
chr5:150441696-150444548	chr5	150441696	150444548	15	211	0	17	0	2	226	19	3.57225	3.81535	15.1646	6.06566e-52	1.41478e-50	8.7492e-52	TRUE	2852	TNIP1
chr7:135614643-135635377	chr7	135614643	135635377	74	7	2	3	4	0	83	7	3.56768	3.81078	9.18627	4.06711e-20	3.52601e-19	2.18053e-20	TRUE	20734	AC015987.1,MTPN
chr6:27861281-27861806	chr6	27861281	27861806	65	0	6	0	4	2	71	6	3.56478	3.80788	8.49409	1.99493e-17	1.49604e-16	9.25174e-18	TRUE	525	HIST1H2BO
chr18:19780615-19781358	chr18	19780615	19781358	117	32	3	9	2	2	152	13	3.54749	3.79059	12.4089	2.33765e-35	3.57991e-34	2.21387e-35	TRUE	743	RP11-627G18.1,GATA6
chr12:51447019-51447940	chr12	51447019	51447940	70	0	0	2	2	2	70	6	3.54432	3.78742	8.41853	3.81227e-17	2.81295e-16	1.73957e-17	TRUE	921	LETMD1
chr9:138470867-138471721	chr9	138470867	138471721	30	2	3	3	0	0	35	3	3.54432	3.78742	5.9528	2.63593e-09	1.07719e-08	6.66151e-10	TRUE	854	RP11-98L5.2
chr12:124935292-124935883	chr12	124935292	124935883	139	0	0	11	0	1	139	12	3.53398	3.77708	11.8518	2.10508e-32	2.93315e-31	1.8139e-32	TRUE	591	NCOR2
chr17:40352094-40354606	chr17	40352094	40354606	160	2	0	9	3	2	162	14	3.5325	3.7756	12.7931	1.79089e-37	2.91945e-36	1.80542e-37	TRUE	2512	STAT5B
chr5:55212133-55213763	chr5	55212133	55213763	10	0	71	4	3	0	81	7	3.5325	3.7756	9.04611	1.48154e-19	1.24394e-18	7.69269e-20	TRUE	1630	IL31RA
chr17:74543745-74543973	chr17	74543745	74543973	65	25	14	7	0	2	104	9	3.53051	3.77362	10.2484	1.20284e-24	1.26349e-23	7.81358e-25	TRUE	228	CYGB,PRCD,RP11-666A8.8
chr3:129428341-129429013	chr3	129428341	129429013	46	0	0	1	3	0	46	4	3.52356	3.76666	6.81148	9.65987e-12	4.8465e-11	2.99714e-12	TRUE	672	TMCC1
chr5:170059796-170060022	chr5	170059796	170060022	11	2	10	0	2	0	23	2	3.52356	3.76666	4.81644	1.46139e-06	4.23656e-06	2.61727e-07	TRUE	226	KCNIP1
chr10:97268405-97269429	chr10	97268405	97269429	7	2	14	2	0	0	23	2	3.52356	3.76666	4.81644	1.46139e-06	4.23656e-06	2.61727e-07	TRUE	1024	SORBS1
chr17:76327310-76331629	chr17	76327310	76331629	22	1	0	0	2	0	23	2	3.52356	3.76666	4.81644	1.46139e-06	4.23656e-06	2.61727e-07	TRUE	4319	AC061992.2
chr17:65022079-65023006	chr17	65022079	65023006	14	0	9	0	2	0	23	2	3.52356	3.76666	4.81644	1.46139e-06	4.23656e-06	2.61727e-07	TRUE	927	CACNG4
chr12:54921251-54922481	chr12	54921251	54922481	0	23	0	0	1	1	23	2	3.52356	3.76666	4.81644	1.46139e-06	4.23656e-06	2.61727e-07	TRUE	1230	NCKAP1L
chr19:50879023-50880031	chr19	50879023	50880031	22	0	1	1	1	0	23	2	3.52356	3.76666	4.81644	1.46139e-06	4.23656e-06	2.61727e-07	TRUE	1008	NR1H2
chr19:39805877-39808998	chr19	39805877	39808998	11	2	10	2	0	0	23	2	3.52356	3.76666	4.81644	1.46139e-06	4.23656e-06	2.61727e-07	TRUE	3121	LRFN1,CTC-246B18.8
chr16:30765431-30766767	chr16	30765431	30766767	20	0	3	1	1	0	23	2	3.52356	3.76666	4.81644	1.46139e-06	4.23656e-06	2.61727e-07	TRUE	1336	PHKG2
chr16:22201068-22201810	chr16	22201068	22201810	1	0	22	2	0	0	23	2	3.52356	3.76666	4.81644	1.46139e-06	4.23656e-06	2.61727e-07	TRUE	742	SDR42E2
chr19:41735539-41736574	chr19	41735539	41736574	58	37	8	5	1	3	103	9	3.51658	3.75968	10.1859	2.29139e-24	2.38885e-23	1.47704e-24	TRUE	1035	AXL
chr19:4423663-4425443	chr19	4423663	4425443	113	0	1	8	0	2	114	10	3.51096	3.75406	10.7105	9.09017e-27	1.04019e-25	6.43268e-27	TRUE	1780	CHAF1A
chr14:78173760-78176772	chr14	78173760	78176772	21	0	13	1	0	2	34	3	3.5025	3.7456	5.84456	5.07905e-09	1.97895e-08	1.22357e-09	TRUE	3012	ALKBH1,SLIRP
chr14:23789932-23790274	chr14	23789932	23790274	4	0	30	3	0	0	34	3	3.5025	3.7456	5.84456	5.07905e-09	1.97895e-08	1.22357e-09	TRUE	342	BCL2L2-PABPN1
chr22:42843817-42921634	chr22	42843817	42921634	294	18	3	11	8	9	315	28	3.49185	3.73495	17.7719	1.16664e-70	3.91048e-69	2.41829e-70	TRUE	77817	SERHL,RRP7A
chr2:198570695-198571195	chr2	198570695	198571195	44	0	1	0	0	4	45	4	3.49185	3.73495	6.71713	1.85338e-11	9.11777e-11	5.63762e-12	TRUE	500	MARS2,AC011997.1
chr6:79916390-79917528	chr6	79916390	79917528	44	0	1	3	0	1	45	4	3.49185	3.73495	6.71713	1.85338e-11	9.11777e-11	5.63762e-12	TRUE	1138	HMGN3
chr1:55468569-55468729	chr1	55468569	55468729	170	22	6	0	18	0	198	18	3.45943	3.70253	14.0464	8.10758e-45	1.59332e-43	9.85328e-45	TRUE	160	BSND
chr10:125769841-125772880	chr10	125769841	125772880	29	4	0	0	3	0	33	3	3.45943	3.70253	5.7344	9.78579e-09	3.70258e-08	2.28929e-09	TRUE	3039	CHST15
chr7:106224322-106226244	chr7	106224322	106226244	4	0	18	0	0	2	22	2	3.45943	3.70253	4.68212	2.83926e-06	7.94456e-06	4.90772e-07	TRUE	1922	CTB-30L5.1,CTB-111H14.1
chr17:79244489-79244841	chr17	79244489	79244841	22	0	0	1	1	0	22	2	3.45943	3.70253	4.68212	2.83926e-06	7.94456e-06	4.90772e-07	TRUE	352	SLC38A10
chr11:61471703-61473541	chr11	61471703	61473541	5	0	17	0	0	2	22	2	3.45943	3.70253	4.68212	2.83926e-06	7.94456e-06	4.90772e-07	TRUE	1838	DAGLA
chr19:50060063-50060257	chr19	50060063	50060257	20	2	0	1	1	0	22	2	3.45943	3.70253	4.68212	2.83926e-06	7.94456e-06	4.90772e-07	TRUE	194	NOSIP
chr18:43971781-43972090	chr18	43971781	43972090	12	1	9	0	2	0	22	2	3.45943	3.70253	4.68212	2.83926e-06	7.94456e-06	4.90772e-07	TRUE	309	RNF165
chr9:139687647-139688938	chr9	139687647	139688938	44	10	0	1	2	2	54	5	3.43296	3.67606	7.31651	2.54502e-13	1.45558e-12	9.00151e-14	TRUE	1291	TMEM141,RP11-216L13.17
chr2:141660081-141661331	chr2	141660081	141661331	4	31	115	4	4	6	150	14	3.42146	3.66456	12.1803	3.95813e-34	5.85129e-33	3.61851e-34	TRUE	1250	LRP1B
chr7:606192-606258	chr7	606192	606258	118	20	1	0	13	0	139	13	3.4185	3.6616	11.7217	9.86435e-32	1.34988e-30	8.34782e-32	TRUE	66	PRKAR1B
chr19:9018964-9021968	chr19	9018964	9021968	184	26	14	7	12	2	224	21	3.41504	3.65814	14.875	4.78701e-50	1.06413e-48	6.58071e-50	TRUE	3004	MUC16
chr1:19558758-19559454	chr1	19558758	19559454	63	1	0	2	4	0	64	6	3.41504	3.65814	7.95103	1.84967e-15	1.22132e-14	7.55281e-16	TRUE	696	RP1-43E13.2,EMC1
chr14:101297266-101300449	chr14	101297266	101300449	26	6	0	1	2	0	32	3	3.41504	3.65814	5.62223	1.88513e-08	6.94415e-08	4.29303e-09	TRUE	3183	MEG3
chr20:1433059-1434061	chr20	1433059	1434061	75	6	3	5	3	0	84	8	3.39232	3.63542	9.08819	1.00704e-19	8.55898e-19	5.29298e-20	TRUE	1002	NSFL1C
chr22:36720383-36723535	chr22	36720383	36723535	11	10	42	4	0	2	63	6	3.39232	3.63542	7.8706	3.52946e-15	2.28943e-14	1.41581e-15	TRUE	3152	MYH9
chr2:229759315-229763047	chr2	229759315	229763047	35	7	0	0	4	0	42	4	3.39232	3.63542	6.42632	1.30733e-10	6.03955e-10	3.73465e-11	TRUE	3732	PID1
chr10:133782931-133783292	chr10	133782931	133783292	20	0	1	0	0	2	21	2	3.39232	3.63542	4.54409	5.51729e-06	1.47928e-05	9.13696e-07	TRUE	361	BNIP3
chr11:121496015-121497779	chr11	121496015	121497779	17	4	0	0	2	0	21	2	3.39232	3.63542	4.54409	5.51729e-06	1.47928e-05	9.13696e-07	TRUE	1764	SORL1
chr7:75537515-75537985	chr7	75537515	75537985	21	0	0	1	1	0	21	2	3.39232	3.63542	4.54409	5.51729e-06	1.47928e-05	9.13696e-07	TRUE	470	POR
chr17:73449212-73449637	chr17	73449212	73449637	2	0	19	0	2	0	21	2	3.39232	3.63542	4.54409	5.51729e-06	1.47928e-05	9.13696e-07	TRUE	425	KIAA0195
chr14:58710674-58712109	chr14	58710674	58712109	3	1	17	2	0	0	21	2	3.39232	3.63542	4.54409	5.51729e-06	1.47928e-05	9.13696e-07	TRUE	1435	C14orf37,PSMA3
chr16:46949196-46949627	chr16	46949196	46949627	15	1	5	0	0	2	21	2	3.39232	3.63542	4.54409	5.51729e-06	1.47928e-05	9.13696e-07	TRUE	431	GPT2
chr22:34294662-34296509	chr22	34294662	34296509	20	0	1	0	2	0	21	2	3.39232	3.63542	4.54409	5.51729e-06	1.47928e-05	9.13696e-07	TRUE	1847	LARGE
chr16:19126924-19127641	chr16	19126924	19127641	1	0	20	0	0	2	21	2	3.39232	3.63542	4.54409	5.51729e-06	1.47928e-05	9.13696e-07	TRUE	717	ITPRIPL2,CTD-2349B8.1
chr10:15090611-15091599	chr10	15090611	15091599	20	0	1	0	2	0	21	2	3.39232	3.63542	4.54409	5.51729e-06	1.47928e-05	9.13696e-07	TRUE	988	OLAH,DCLRE1CP1
chr5:14366896-14367126	chr5	14366896	14367126	20	1	0	0	0	2	21	2	3.39232	3.63542	4.54409	5.51729e-06	1.47928e-05	9.13696e-07	TRUE	230	TRIO
chr20:12901297-12902485	chr20	12901297	12902485	2	19	0	0	0	2	21	2	3.39232	3.63542	4.54409	5.51729e-06	1.47928e-05	9.13696e-07	TRUE	1188	RP5-1069C8.2
chr12:6982747-6983585	chr12	6982747	6983585	10	0	11	1	1	0	21	2	3.39232	3.63542	4.54409	5.51729e-06	1.47928e-05	9.13696e-07	TRUE	838	RPL13P5,SPSB2,LRRC23
chr19:3735230-3736908	chr19	3735230	3736908	4	0	17	0	1	1	21	2	3.39232	3.63542	4.54409	5.51729e-06	1.47928e-05	9.13696e-07	TRUE	1678	TJP3
chr8:3265371-3265505	chr8	3265371	3265505	8	13	0	0	2	0	21	2	3.39232	3.63542	4.54409	5.51729e-06	1.47928e-05	9.13696e-07	TRUE	134	CSMD1
chr11:2492900-2493439	chr11	2492900	2493439	7	7	7	0	2	0	21	2	3.39232	3.63542	4.54409	5.51729e-06	1.47928e-05	9.13696e-07	TRUE	539	KCNQ1
chr9:91973330-91979179	chr9	91973330	91979179	17	0	35	2	3	0	52	5	3.37851	3.62161	7.14045	9.30241e-13	5.12152e-12	3.16692e-13	TRUE	5849	SECISBP2,SEMA4D
chr10:508501-510708	chr10	508501	510708	5	1	46	5	0	0	52	5	3.37851	3.62161	7.14045	9.30241e-13	5.12152e-12	3.16692e-13	TRUE	2207	DIP2C
chr7:73992630-73993216	chr7	73992630	73993216	61	1	0	6	0	0	62	6	3.36923	3.61233	7.7894	6.73265e-15	4.28797e-14	2.65173e-15	TRUE	586	GTF2IRD1
chr14:75068606-75070785	chr14	75068606	75070785	31	0	0	1	2	0	31	3	3.36923	3.61233	5.50794	3.63061e-08	1.29757e-07	8.0234e-09	TRUE	2179	LTBP2
chr16:49746563-49747388	chr16	49746563	49747388	29	2	0	2	1	0	31	3	3.36923	3.61233	5.50794	3.63061e-08	1.29757e-07	8.0234e-09	TRUE	825	ZNF423
chr20:30126009-30126693	chr20	30126009	30126693	1	4	36	3	1	0	41	4	3.35755	3.60065	6.32663	2.5057e-10	1.13232e-09	7.00187e-11	TRUE	684	HM13
chr1:54128090-54132083	chr1	54128090	54132083	75	4	2	7	1	0	81	8	3.33985	3.58295	8.87596	6.9335e-19	5.63444e-18	3.48441e-19	TRUE	3993	GLIS1
chrX:150192342-150195967	chrX	150192342	150195967	318	304	308	77	13	2	930	92	3.33752	3.58063	30.0684	1.25313e-198	1.32566e-196	8.19803e-198	TRUE	3625	5S_rRNA
chr1:207011808-207013341	chr1	207011808	207013341	29	1	0	0	3	0	30	3	3.32193	3.56503	5.39143	6.9899e-08	2.42313e-07	1.49789e-08	TRUE	1533	IL19
chr14:93175777-93176718	chr14	93175777	93176718	20	1	9	3	0	0	30	3	3.32193	3.56503	5.39143	6.9899e-08	2.42313e-07	1.49789e-08	TRUE	941	LGMN
chr16:86556271-86561666	chr16	86556271	86561666	29	1	0	2	1	0	30	3	3.32193	3.56503	5.39143	6.9899e-08	2.42313e-07	1.49789e-08	TRUE	5395	RP11-463O9.1,RP11-463O9.9
chr13:46942033-46943604	chr13	46942033	46943604	5	2	23	2	1	0	30	3	3.32193	3.56503	5.39143	6.9899e-08	2.42313e-07	1.49789e-08	TRUE	1571	KIAA0226L,PPP1R2P4
chr16:30964772-30965116	chr16	30964772	30965116	0	2	28	0	2	1	30	3	3.32193	3.56503	5.39143	6.9899e-08	2.42313e-07	1.49789e-08	TRUE	344	AC135048.13,ORAI3
chr3:196796088-196802742	chr3	196796088	196802742	19	1	0	0	0	2	20	2	3.32193	3.56503	4.40208	1.07216e-05	2.75101e-05	1.70002e-06	TRUE	6654	DLG1
chr7:151529822-151531180	chr7	151529822	151531180	19	1	0	0	2	0	20	2	3.32193	3.56503	4.40208	1.07216e-05	2.75101e-05	1.70002e-06	TRUE	1358	PRKAG2
chr2:102037115-102039092	chr2	102037115	102039092	12	0	8	0	2	0	20	2	3.32193	3.56503	4.40208	1.07216e-05	2.75101e-05	1.70002e-06	TRUE	1977	RFX8
chr1:53244390-53245814	chr1	53244390	53245814	20	0	0	1	1	0	20	2	3.32193	3.56503	4.40208	1.07216e-05	2.75101e-05	1.70002e-06	TRUE	1424	ZYG11B
chr22:44665051-44665090	chr22	44665051	44665090	15	4	1	0	2	0	20	2	3.32193	3.56503	4.40208	1.07216e-05	2.75101e-05	1.70002e-06	TRUE	39	KIAA1644
chr19:38997159-38997341	chr19	38997159	38997341	2	18	0	0	2	0	20	2	3.32193	3.56503	4.40208	1.07216e-05	2.75101e-05	1.70002e-06	TRUE	182	RYR1
chr18:34960258-34960951	chr18	34960258	34960951	16	2	2	1	1	0	20	2	3.32193	3.56503	4.40208	1.07216e-05	2.75101e-05	1.70002e-06	TRUE	693	CELF4
chr19:49324882-49326027	chr19	49324882	49326027	111	13	3	0	4	9	127	13	3.28824	3.53135	11.0524	2.13359e-28	2.60965e-27	1.61384e-28	TRUE	1145	HSD17B14
chr17:31567142-31573731	chr17	31567142	31573731	35	4	0	1	3	0	39	4	3.2854	3.5285	6.12283	9.19293e-10	3.86994e-09	2.39238e-10	TRUE	6589	ASIC2
chr10:11868721-11870570	chr10	11868721	11870570	32	1	6	0	4	0	39	4	3.2854	3.5285	6.12283	9.19293e-10	3.86994e-09	2.39238e-10	TRUE	1849	PROSER2
chr1:22172420-22173819	chr1	22172420	22173819	3	5	138	14	0	1	146	15	3.28293	3.52603	11.8435	2.32661e-32	3.23729e-31	2.00198e-32	TRUE	1399	HSPG2
chr18:48573513-48574733	chr18	48573513	48574733	17	23	164	12	5	4	204	21	3.28011	3.52321	13.9953	1.66551e-44	3.2453e-43	2.00693e-44	TRUE	1220	RP11-729L2.2,SMAD4
chr9:87353282-87353655	chr9	87353282	87353655	33	32	3	0	4	3	68	7	3.28011	3.52321	8.08017	6.46754e-16	4.40602e-15	2.72474e-16	TRUE	373	NTRK2
chr19:39101305-39102793	chr19	39101305	39102793	27	2	0	0	1	2	29	3	3.27302	3.51612	5.27259	1.34514e-07	4.50095e-07	2.78298e-08	TRUE	1488	MAP4K1
chr16:16249392-16253050	chr16	16249392	16253050	27	2	0	0	3	0	29	3	3.27302	3.51612	5.27259	1.34514e-07	4.50095e-07	2.78298e-08	TRUE	3658	ABCC6
chr20:626675-627396	chr20	626675	627396	47	1	0	1	4	0	48	5	3.26303	3.50613	6.77582	1.23702e-11	6.1788e-11	3.82073e-12	TRUE	721	SRXN1,RP5-850E9.3
chr16:10133853-10138046	chr16	10133853	10138046	98	68	15	9	2	8	181	19	3.25192	3.49502	13.1413	1.90894e-39	3.30322e-38	2.04276e-39	TRUE	4193	GRIN2A
chr20:44423755-44424288	chr20	44423755	44424288	8	30	0	3	0	1	38	4	3.24793	3.49103	6.01859	1.75945e-09	7.23072e-09	4.47157e-10	TRUE	533	DNTTIP1
chr2:176829245-176835532	chr2	176829245	176835532	3	15	1	0	2	0	19	2	3.24793	3.49103	4.25578	2.08318e-05	5.09911e-05	3.15013e-06	TRUE	6287	KIAA1715
chr11:126352396-126353742	chr11	126352396	126353742	4	0	15	0	2	0	19	2	3.24793	3.49103	4.25578	2.08318e-05	5.09911e-05	3.15013e-06	TRUE	1346	KIRREL3
chr3:123112236-123114376	chr3	123112236	123114376	17	1	1	0	0	2	19	2	3.24793	3.49103	4.25578	2.08318e-05	5.09911e-05	3.15013e-06	TRUE	2140	ADCY5
chr5:60973736-60976944	chr5	60973736	60976944	17	2	0	0	0	2	19	2	3.24793	3.49103	4.25578	2.08318e-05	5.09911e-05	3.15013e-06	TRUE	3208	RP11-2O17.2,C5orf64
chr20:49126593-49127865	chr20	49126593	49127865	3	16	0	2	0	0	19	2	3.24793	3.49103	4.25578	2.08318e-05	5.09911e-05	3.15013e-06	TRUE	1272	PTPN1
chr17:29779552-29781084	chr17	29779552	29781084	2	17	0	0	2	0	19	2	3.24793	3.49103	4.25578	2.08318e-05	5.09911e-05	3.15013e-06	TRUE	1532	RAB11FIP4
chr1:7795587-7796827	chr1	7795587	7796827	2	0	17	0	2	0	19	2	3.24793	3.49103	4.25578	2.08318e-05	5.09911e-05	3.15013e-06	TRUE	1240	CAMTA1
chr7:189721-189898	chr7	189721	189898	13	2	4	0	2	0	19	2	3.24793	3.49103	4.25578	2.08318e-05	5.09911e-05	3.15013e-06	TRUE	177	AC093627.12
chr20:36542484-36542930	chr20	36542484	36542930	59	11	15	2	1	6	85	9	3.23947	3.48257	8.99281	2.40989e-19	2.00368e-18	1.2391e-19	TRUE	446	VSTM2L
chr7:154674729-154676515	chr7	154674729	154676515	104	23	51	3	16	0	178	19	3.22781	3.47091	12.9962	1.28525e-38	2.1748e-37	1.34492e-38	TRUE	1786	DPP6
chr22:49956423-49957065	chr22	49956423	49957065	22	6	0	0	0	3	28	3	3.22239	3.46549	5.15128	2.58714e-07	8.36453e-07	5.17161e-08	TRUE	642	C22orf34
chr6:33656630-33657780	chr6	33656630	33657780	5	1	22	0	2	1	28	3	3.22239	3.46549	5.15128	2.58714e-07	8.36453e-07	5.17161e-08	TRUE	1150	ITPR3
chr17:25869630-25871350	chr17	25869630	25871350	1	0	27	0	1	2	28	3	3.22239	3.46549	5.15128	2.58714e-07	8.36453e-07	5.17161e-08	TRUE	1720	KSR1
chr1:20636908-20638267	chr1	20636908	20638267	28	0	0	1	2	0	28	3	3.22239	3.46549	5.15128	2.58714e-07	8.36453e-07	5.17161e-08	TRUE	1359	VWA5B1,RP4-745E8.2
chr11:64465847-64473403	chr11	64465847	64473403	61	0	4	0	6	1	65	7	3.21501	3.45811	7.84192	4.43696e-15	2.87371e-14	1.77714e-15	TRUE	7556	NRXN2
chr3:13753250-13753562	chr3	13753250	13753562	30	6	1	0	4	0	37	4	3.20945	3.45255	5.91271	3.36532e-09	1.34649e-08	8.32575e-10	TRUE	312	LINC00620
chr19:15997955-16000636	chr19	15997955	16000636	59	16	44	11	2	0	119	13	3.19438	3.43748	10.5851	3.49552e-26	3.89607e-25	2.40893e-26	TRUE	2681	CYP4F2
chr5:141013152-141016390	chr5	141013152	141016390	189	1	0	15	0	6	190	21	3.17754	3.42064	13.3485	1.20903e-40	2.14689e-39	1.32766e-40	TRUE	3238	HDAC3
chr2:27356309-27356512	chr2	27356309	27356512	0	0	63	2	5	0	63	7	3.16993	3.41303	7.67944	1.59782e-14	9.87592e-14	6.10677e-15	TRUE	203	PREB
chr7:158256012-158257365	chr7	158256012	158257365	32	3	1	0	4	0	36	4	3.16993	3.41303	5.80511	6.43232e-09	2.49207e-08	1.54093e-09	TRUE	1353	PTPRN2
chr19:36253834-36254220	chr19	36253834	36254220	35	1	0	0	3	1	36	4	3.16993	3.41303	5.80511	6.43232e-09	2.49207e-08	1.54093e-09	TRUE	386	C19orf55
chr17:1031352-1037799	chr17	1031352	1037799	36	0	0	2	0	2	36	4	3.16993	3.41303	5.80511	6.43232e-09	2.49207e-08	1.54093e-09	TRUE	6447	ABR
chr1:223894601-223896041	chr1	223894601	223896041	3	0	15	0	1	1	18	2	3.16993	3.41303	4.10483	4.04607e-05	9.41297e-05	5.81702e-06	TRUE	1440	CAPN2
chr13:99023952-99024750	chr13	99023952	99024750	0	18	0	0	1	1	18	2	3.16993	3.41303	4.10483	4.04607e-05	9.41297e-05	5.81702e-06	TRUE	798	FARP1
chr11:79699969-79700662	chr11	79699969	79700662	18	0	0	1	0	1	18	2	3.16993	3.41303	4.10483	4.04607e-05	9.41297e-05	5.81702e-06	TRUE	693	RP11-885L14.1
chr8:37692140-37692777	chr8	37692140	37692777	18	0	0	1	0	1	18	2	3.16993	3.41303	4.10483	4.04607e-05	9.41297e-05	5.81702e-06	TRUE	637	GPR124
chr7:19748161-19748613	chr7	19748161	19748613	16	1	1	0	1	1	18	2	3.16993	3.41303	4.10483	4.04607e-05	9.41297e-05	5.81702e-06	TRUE	452	TWISTNB
chr3:2333862-2335815	chr3	2333862	2335815	17	1	0	2	0	0	18	2	3.16993	3.41303	4.10483	4.04607e-05	9.41297e-05	5.81702e-06	TRUE	1953	CNTN4
chr14:19630037-19630259	chr14	19630037	19630259	87	19	36	1	13	2	142	16	3.14975	3.39285	11.5013	1.29927e-30	1.71427e-29	1.06013e-30	TRUE	222	CTD-2314B22.1
chr15:79316381-79317055	chr15	79316381	79317055	41	27	56	0	14	0	124	14	3.14684	3.38994	10.7439	6.33366e-27	7.31214e-26	4.52192e-27	TRUE	674	RASGRF1
chr1:19184305-19185109	chr1	19184305	19185109	50	5	7	3	4	0	62	7	3.14684	3.38994	7.59705	3.02948e-14	1.84402e-13	1.14037e-14	TRUE	804	TAS1R2,RP13-279N23.2
chr6:43418204-43420811	chr6	43418204	43420811	68	2	0	0	3	5	70	8	3.12928	3.37238	8.05498	7.9491e-16	5.39194e-15	3.33445e-16	TRUE	2607	DLK2
chr11:66453169-66453585	chr11	66453169	66453585	0	35	0	1	3	0	35	4	3.12928	3.37238	5.69573	1.22845e-08	4.63449e-08	2.86476e-09	TRUE	416	SPTBN2
chr17:55726605-55726860	chr17	55726605	55726860	20	12	3	2	2	0	35	4	3.12928	3.37238	5.69573	1.22845e-08	4.63449e-08	2.86476e-09	TRUE	255	MSI2
chr1:53829160-53833609	chr1	53829160	53833609	30	0	5	0	4	0	35	4	3.12928	3.37238	5.69573	1.22845e-08	4.63449e-08	2.86476e-09	TRUE	4449	RP11-117D22.2
chr5:856323-857223	chr5	856323	857223	135	30	18	10	7	4	183	21	3.12338	3.36648	13.0144	1.01296e-38	1.71599e-37	1.06119e-38	TRUE	900	BRD9
chr17:79566727-79567518	chr17	79566727	79567518	1	1	24	3	0	0	26	3	3.11548	3.35858	4.90071	9.54887e-07	2.87638e-06	1.77762e-07	TRUE	791	NPLOC4
chr4:1676931-1678872	chr4	1676931	1678872	18	0	8	2	0	1	26	3	3.11548	3.35858	4.90071	9.54887e-07	2.87638e-06	1.77762e-07	TRUE	1941	FAM53A
chr1:204412124-204413516	chr1	204412124	204413516	203	1	1	12	6	6	205	24	3.09452	3.33762	13.7249	7.20294e-43	1.35399e-41	8.37325e-43	TRUE	1392	PIK3C2B
chrX:53080937-53086061	chrX	53080937	53086061	321	92	295	17	65	1	708	83	3.09257	3.33567	25.5002	1.9594e-143	1.48358e-141	9.17462e-143	TRUE	5124	GPR173
chr7:133360178-133364702	chr7	133360178	133364702	15	2	0	2	0	0	17	2	3.08746	3.33056	3.94882	7.85362e-05	0.000174089	1.07507e-05	TRUE	4524	EXOC4
chr16:88050890-88052437	chr16	88050890	88052437	16	1	0	0	0	2	17	2	3.08746	3.33056	3.94882	7.85362e-05	0.000174089	1.07507e-05	TRUE	1547	BANP
chr17:76476408-76478074	chr17	76476408	76478074	14	3	0	0	1	1	17	2	3.08746	3.33056	3.94882	7.85362e-05	0.000174089	1.07507e-05	TRUE	1666	DNAH17
chr12:65137047-65138763	chr12	65137047	65138763	14	3	0	0	2	0	17	2	3.08746	3.33056	3.94882	7.85362e-05	0.000174089	1.07507e-05	TRUE	1716	GNS
chr5:64686892-64687264	chr5	64686892	64687264	15	2	0	0	0	2	17	2	3.08746	3.33056	3.94882	7.85362e-05	0.000174089	1.07507e-05	TRUE	372	ADAMTS6
chr20:61309753-61310936	chr20	61309753	61310936	13	4	0	0	2	0	17	2	3.08746	3.33056	3.94882	7.85362e-05	0.000174089	1.07507e-05	TRUE	1183	SLCO4A1
chr15:59972439-59974651	chr15	59972439	59974651	6	3	8	0	0	2	17	2	3.08746	3.33056	3.94882	7.85362e-05	0.000174089	1.07507e-05	TRUE	2212	BNIP2
chr7:42883423-42885134	chr7	42883423	42885134	2	0	15	2	0	0	17	2	3.08746	3.33056	3.94882	7.85362e-05	0.000174089	1.07507e-05	TRUE	1711	AC010132.10
chr1:40362569-40362925	chr1	40362569	40362925	3	0	14	0	0	2	17	2	3.08746	3.33056	3.94882	7.85362e-05	0.000174089	1.07507e-05	TRUE	356	MYCL
chr15:40349569-40350300	chr15	40349569	40350300	15	2	0	0	0	2	17	2	3.08746	3.33056	3.94882	7.85362e-05	0.000174089	1.07507e-05	TRUE	731	SRP14-AS1
chr3:39152128-39152468	chr3	39152128	39152468	0	1	16	0	0	2	17	2	3.08746	3.33056	3.94882	7.85362e-05	0.000174089	1.07507e-05	TRUE	340	TTC21A
chr22:38100369-38102198	chr22	38100369	38102198	16	0	1	0	2	0	17	2	3.08746	3.33056	3.94882	7.85362e-05	0.000174089	1.07507e-05	TRUE	1829	NOL12,TRIOBP
chr10:33469209-33471676	chr10	33469209	33471676	5	12	0	0	0	2	17	2	3.08746	3.33056	3.94882	7.85362e-05	0.000174089	1.07507e-05	TRUE	2467	NRP1
chr2:32502834-32503982	chr2	32502834	32503982	16	1	0	1	1	0	17	2	3.08746	3.33056	3.94882	7.85362e-05	0.000174089	1.07507e-05	TRUE	1148	YIPF4
chr19:2137806-2138352	chr19	2137806	2138352	11	1	5	0	2	0	17	2	3.08746	3.33056	3.94882	7.85362e-05	0.000174089	1.07507e-05	TRUE	546	AP3D1
chr8:139703799-139710450	chr8	139703799	139710450	124	22	49	18	3	2	195	23	3.08377	3.32687	13.3677	9.33531e-41	1.66961e-39	1.03251e-40	TRUE	6651	COL22A1
chr20:2101639-2110801	chr20	2101639	2110801	90	2	0	0	11	0	92	11	3.06413	3.30723	9.15884	5.24597e-20	4.50742e-19	2.78745e-20	TRUE	9162	STK35
chr2:110969151-110970055	chr2	110969151	110970055	0	1	49	6	0	0	50	6	3.05889	3.30199	6.74741	1.50508e-11	7.50011e-11	4.63778e-12	TRUE	904	LINC00116
chr15:41814556-41816640	chr15	41814556	41816640	50	0	0	0	4	2	50	6	3.05889	3.30199	6.74741	1.50508e-11	7.50011e-11	4.63778e-12	TRUE	2084	RPAP1
chr21:41520963-41521260	chr21	41520963	41521260	2	23	0	0	0	3	25	3	3.05889	3.30199	4.77114	1.83188e-06	5.28798e-06	3.26968e-07	TRUE	297	DSCAM
chr19:20059562-20060167	chr19	20059562	20060167	9	16	0	3	0	0	25	3	3.05889	3.30199	4.77114	1.83188e-06	5.28798e-06	3.26968e-07	TRUE	605	AC007204.2
chr3:45072270-45072489	chr3	45072270	45072489	1	32	0	4	0	0	33	4	3.04439	3.28749	5.47128	4.46797e-08	1.58696e-07	9.81278e-09	TRUE	219	EXOSC7,CLEC3B
chr1:7714588-7715487	chr1	7714588	7715487	154	52	36	10	18	2	242	30	3.01197	3.25507	14.7529	2.94877e-49	6.44924e-48	3.98829e-49	TRUE	899	CAMTA1
chr4:6535572-6537060	chr4	6535572	6537060	201	16	40	1	23	8	257	32	3.00562	3.24872	15.1903	4.10276e-52	9.59948e-51	5.93645e-52	TRUE	1488	PPP2R2C
chr11:1905713-1907625	chr11	1905713	1907625	1367	117	111	26	171	2	1595	199	3.00272	3.24582	37.8282	0	0	0	TRUE	1912	LSP1
chr5:177785204-177785771	chr5	177785204	177785771	120	12	28	11	6	3	160	20	3	3.2431	11.9765	4.71979e-33	6.75627e-32	4.17817e-33	TRUE	567	COL23A1
chr7:128096087-128096553	chr7	128096087	128096553	32	0	0	2	0	2	32	4	3	3.2431	5.35603	8.50687e-08	2.93079e-07	1.81223e-08	TRUE	466	HILPDA,RP11-212P7.3,RP11-155G14.6
chr17:39784280-39785698	chr17	39784280	39785698	4	13	15	4	0	0	32	4	3	3.2431	5.35603	8.50687e-08	2.93079e-07	1.81223e-08	TRUE	1418	KRT42P,JUP
chr11:66332205-66332435	chr11	66332205	66332435	1	23	0	0	1	2	24	3	3	3.2431	4.63846	3.51014e-06	9.77224e-06	6.04243e-07	TRUE	230	CTSF
chr1:214058676-214061997	chr1	214058676	214061997	10	2	4	0	2	0	16	2	3	3.2431	3.78729	0.000152301	0.000318593	1.96829e-05	TRUE	3321	PROX1-AS1
chr1:208322510-208322724	chr1	208322510	208322724	10	0	6	0	2	0	16	2	3	3.2431	3.78729	0.000152301	0.000318593	1.96829e-05	TRUE	214	PLXNA2
chr1:205207418-205208589	chr1	205207418	205208589	3	0	13	0	2	0	16	2	3	3.2431	3.78729	0.000152301	0.000318593	1.96829e-05	TRUE	1171	TMCC2
chr3:134328596-134329938	chr3	134328596	134329938	3	0	13	0	1	1	16	2	3	3.2431	3.78729	0.000152301	0.000318593	1.96829e-05	TRUE	1342	EPHB1,KY
chr10:131641237-131641865	chr10	131641237	131641865	3	13	0	1	1	0	16	2	3	3.2431	3.78729	0.000152301	0.000318593	1.96829e-05	TRUE	628	MIR4297,EBF3
chr11:64941646-64942745	chr11	64941646	64942745	1	1	14	0	2	0	16	2	3	3.2431	3.78729	0.000152301	0.000318593	1.96829e-05	TRUE	1099	AP003068.18,PGAM1P8
chrX:48551437-48554913	chrX	48551437	48554913	0	2	14	1	0	1	16	2	3	3.2431	3.78729	0.000152301	0.000318593	1.96829e-05	TRUE	3476	SUV39H1
chr2:38717450-38718344	chr2	38717450	38718344	1	15	0	2	0	0	16	2	3	3.2431	3.78729	0.000152301	0.000318593	1.96829e-05	TRUE	894	AC016995.3
chr5:16745275-16746547	chr5	16745275	16746547	0	0	16	1	1	0	16	2	3	3.2431	3.78729	0.000152301	0.000318593	1.96829e-05	TRUE	1272	MYO10
chr12:1949737-1950866	chr12	1949737	1950866	0	2	14	0	2	0	16	2	3	3.2431	3.78729	0.000152301	0.000318593	1.96829e-05	TRUE	1129	CACNA2D4
chr12:1910357-1911049	chr12	1910357	1911049	1	15	0	0	0	2	16	2	3	3.2431	3.78729	0.000152301	0.000318593	1.96829e-05	TRUE	692	CACNA2D4
chr4:139788226-139788828	chr4	139788226	139788828	62	13	19	6	6	0	94	12	2.96963	3.21273	9.1418	6.14204e-20	5.27355e-19	3.26076e-20	TRUE	602	RP11-371F15.3
chr7:2967607-2968399	chr7	2967607	2968399	93	1	0	6	3	3	94	12	2.96963	3.21273	9.1418	6.14204e-20	5.27355e-19	3.26076e-20	TRUE	792	CARD11
chr1:6234847-6236125	chr1	6234847	6236125	61	23	2	1	8	2	86	11	2.96683	3.20993	8.74077	2.31534e-18	1.82656e-17	1.12942e-18	TRUE	1278	CHD5
chr11:7647312-7651921	chr11	7647312	7651921	39	0	0	4	0	1	39	5	2.96347	3.20657	5.88343	4.01855e-09	1.60141e-08	9.90332e-10	TRUE	4609	PPFIBP2
chr16:68332773-68333774	chr16	68332773	68333774	2	29	0	0	0	4	31	4	2.9542	3.1973	5.23864	1.61762e-07	5.39213e-07	3.33363e-08	TRUE	1001	SLC7A6,SLC7A6OS
chr3:58093160-58094506	chr3	58093160	58094506	31	0	0	2	2	0	31	4	2.9542	3.1973	5.23864	1.61762e-07	5.39213e-07	3.33363e-08	TRUE	1346	FLNB
chr19:19370373-19371728	chr19	19370373	19371728	10	0	21	0	4	0	31	4	2.9542	3.1973	5.23864	1.61762e-07	5.39213e-07	3.33363e-08	TRUE	1355	HAPLN4,AC138430.4
chr18:12426954-12427653	chr18	12426954	12427653	28	1	2	0	4	0	31	4	2.9542	3.1973	5.23864	1.61762e-07	5.39213e-07	3.33363e-08	TRUE	699	SLMO1
chr19:10387890-10389533	chr19	10387890	10389533	29	0	2	2	2	0	31	4	2.9542	3.1973	5.23864	1.61762e-07	5.39213e-07	3.33363e-08	TRUE	1643	CTD-2369P2.5,ICAM1
chr3:134918471-134921135	chr3	134918471	134921135	7	60	2	3	4	2	69	9	2.9386	3.1817	7.79853	6.26328e-15	3.99073e-14	2.46792e-15	TRUE	2664	EPHB1
chr9:119528531-119529264	chr9	119528531	119529264	16	21	9	0	6	0	46	6	2.9386	3.1817	6.36747	1.92171e-10	8.69797e-10	5.37894e-11	TRUE	733	ASTN2
chr8:42274158-42274922	chr8	42274158	42274922	23	0	0	2	0	1	23	3	2.9386	3.1817	4.50248	6.71649e-06	1.79628e-05	1.1107e-06	TRUE	764	SLC20A2
chr4:187123630-187133611	chr4	187123630	187133611	74	1	1	6	1	3	76	10	2.926	3.1691	8.16996	3.0849e-16	2.15853e-15	1.33471e-16	TRUE	9981	CYP4V2,KLKB1
chr19:50796833-50804954	chr19	50796833	50804954	32	2	4	4	0	1	38	5	2.926	3.1691	5.77703	7.60299e-09	2.94122e-08	1.81877e-09	TRUE	8121	MYH14
chr19:5264872-5265766	chr19	5264872	5265766	5	1	47	4	3	0	53	7	2.92057	3.16367	6.81733	9.2745e-12	4.72064e-11	2.89121e-12	TRUE	894	PTPRS
chr2:241718373-241720393	chr2	241718373	241720393	57	6	5	2	5	2	68	9	2.91754	3.16064	7.71868	1.17537e-14	7.36709e-14	4.55543e-15	TRUE	2020	KIF1A
chr21:9937878-9938187	chr21	9937878	9938187	128	27	25	2	22	0	180	24	2.90689	3.14999	12.539	4.56966e-36	7.12237e-35	4.40456e-36	TRUE	309	CR392039.1,TEKT4P2
chr4:25675103-25677041	chr4	25675103	25677041	32	25	18	4	5	1	75	10	2.90689	3.14999	8.09385	5.78069e-16	3.97624e-15	2.45896e-16	TRUE	1938	SLC34A2
chr2:70901449-70902214	chr2	70901449	70902214	3	0	27	0	1	3	30	4	2.90689	3.14999	5.119	3.07162e-07	9.89446e-07	6.1182e-08	TRUE	765	ADD2
chr2:220101545-220101910	chr2	220101545	220101910	0	2	13	0	0	2	15	2	2.90689	3.14999	3.61968	0.00029497	0.000580598	3.58765e-05	TRUE	365	GLB1L
chr15:91243497-91245587	chr15	91243497	91245587	13	2	0	2	0	0	15	2	2.90689	3.14999	3.61968	0.00029497	0.000580598	3.58765e-05	TRUE	2090	RP11-387D10.2
chr1:87087313-87087463	chr1	87087313	87087463	9	2	4	0	0	2	15	2	2.90689	3.14999	3.61968	0.00029497	0.000580598	3.58765e-05	TRUE	150	RP4-651E10.4
chr17:63161260-63163450	chr17	63161260	63163450	12	3	0	0	2	0	15	2	2.90689	3.14999	3.61968	0.00029497	0.000580598	3.58765e-05	TRUE	2190	RGS9
chr21:47217785-47218066	chr21	47217785	47218066	7	1	7	2	0	0	15	2	2.90689	3.14999	3.61968	0.00029497	0.000580598	3.58765e-05	TRUE	281	PCBP3
chr11:2760771-2762503	chr11	2760771	2762503	3	12	0	0	1	1	15	2	2.90689	3.14999	3.61968	0.00029497	0.000580598	3.58765e-05	TRUE	1732	KCNQ1
chr21:41510111-41510737	chr21	41510111	41510737	21	8	8	2	2	1	37	5	2.88753	3.13063	5.66897	1.43655e-08	5.40724e-08	3.3437e-09	TRUE	626	DSCAM
chr1:48397026-48403130	chr1	48397026	48403130	44	0	0	0	5	1	44	6	2.87447	3.11757	6.17018	6.82137e-10	2.94089e-09	1.81856e-10	TRUE	6104	TRABD2B
chr6:7172024-7173490	chr6	7172024	7173490	44	0	0	2	4	0	44	6	2.87447	3.11757	6.17018	6.82137e-10	2.94089e-09	1.81856e-10	TRUE	1466	RREB1
chr14:101497080-101498370	chr14	101497080	101498370	21	1	0	0	1	2	22	3	2.87447	3.11757	4.36297	1.28307e-05	3.28568e-05	2.03112e-06	TRUE	1290	MIR543
chr1:94221495-94225948	chr1	94221495	94225948	19	3	0	0	3	0	22	3	2.87447	3.11757	4.36297	1.28307e-05	3.28568e-05	2.03112e-06	TRUE	4453	BCAR3,RP11-488P3.1
chr16:66429998-66431926	chr16	66429998	66431926	12	10	0	1	0	2	22	3	2.87447	3.11757	4.36297	1.28307e-05	3.28568e-05	2.03112e-06	TRUE	1928	CDH5
chr22:38094433-38095119	chr22	38094433	38095119	0	22	0	1	0	2	22	3	2.87447	3.11757	4.36297	1.28307e-05	3.28568e-05	2.03112e-06	TRUE	686	NOL12,TRIOBP
chr1:17269636-17272548	chr1	17269636	17272548	21	0	1	0	2	1	22	3	2.87447	3.11757	4.36297	1.28307e-05	3.28568e-05	2.03112e-06	TRUE	2912	CROCC
chr10:79230757-79232158	chr10	79230757	79232158	687	90	168	32	46	53	945	131	2.85075	3.09385	28.4944	1.37301e-178	1.27999e-176	7.91562e-178	TRUE	1401	KCNMA1
chr1:164532472-164761791	chr1	164532472	164761791	338	159	209	26	48	24	706	98	2.84881	3.09191	24.6218	7.38586e-134	5.14802e-132	3.1836e-133	TRUE	229319	RNU6-171P,RP11-477H21.2,RP11-506O24.1,PBX1
chr1:10837649-10838599	chr1	10837649	10838599	178	50	52	23	16	0	280	39	2.84388	3.08698	15.4943	3.79186e-54	9.21914e-53	5.70124e-54	TRUE	950	CASZ1
chr7:135399842-135404135	chr7	135399842	135404135	39	2	2	1	1	4	43	6	2.8413	3.0844	6.06955	1.28269e-09	5.37397e-09	3.3231e-10	TRUE	4293	SLC13A4
chr1:206613367-206615849	chr1	206613367	206615849	50	0	0	3	3	1	50	7	2.8365	3.0796	6.54022	6.14302e-11	2.91256e-10	1.80117e-11	TRUE	2482	SRGAP2
chr12:117870987-117873000	chr12	117870987	117873000	112	53	63	30	2	0	228	32	2.83289	3.07599	13.9585	2.79387e-44	5.41916e-43	3.35128e-44	TRUE	2013	NOS1
chr22:47554681-47555679	chr22	47554681	47555679	46	22	3	1	4	5	71	10	2.82782	3.07092	7.7833	7.06582e-15	4.49824e-14	2.78177e-15	TRUE	998	TBC1D22A
chr9:75524641-75531907	chr9	75524641	75531907	34	49	1	8	2	2	84	12	2.80735	3.05046	8.43938	3.19028e-17	2.36101e-16	1.46008e-17	TRUE	7266	ALDH1A1
chr22:48977007-48977670	chr22	48977007	48977670	21	5	37	3	6	0	63	9	2.80735	3.05046	7.30871	2.69709e-13	1.54182e-12	9.53388e-14	TRUE	663	FAM19A5
chr19:41787150-41788519	chr19	41787150	41788519	62	1	0	6	3	0	63	9	2.80735	3.05046	7.30871	2.69709e-13	1.54182e-12	9.53388e-14	TRUE	1369	HNRNPUL1
chr15:80736565-80737746	chr15	80736565	80737746	23	11	1	0	5	0	35	5	2.80735	3.05046	5.44759	5.10562e-08	1.8115e-07	1.12012e-08	TRUE	1181	RP11-210M15.1,ARNT2
chr17:74714540-74714982	chr17	74714540	74714982	3	25	0	2	1	1	28	4	2.80735	3.05046	4.87247	1.10209e-06	3.30744e-06	2.04145e-07	TRUE	442	JMJD6
chr5:138597648-138601477	chr5	138597648	138601477	21	0	0	2	0	1	21	3	2.80735	3.05046	4.21969	2.44643e-05	5.96695e-05	3.68853e-06	TRUE	3829	SIL1
chr12:122255572-122256734	chr12	122255572	122256734	18	3	0	3	0	0	21	3	2.80735	3.05046	4.21969	2.44643e-05	5.96695e-05	3.68853e-06	TRUE	1162	SETD1B
chr13:110866128-110866364	chr13	110866128	110866364	7	14	0	0	2	1	21	3	2.80735	3.05046	4.21969	2.44643e-05	5.96695e-05	3.68853e-06	TRUE	236	COL4A1
chr5:75698863-75700232	chr5	75698863	75700232	0	1	20	0	3	0	21	3	2.80735	3.05046	4.21969	2.44643e-05	5.96695e-05	3.68853e-06	TRUE	1369	IQGAP2
chr7:47344203-47344719	chr7	47344203	47344719	21	0	0	2	0	1	21	3	2.80735	3.05046	4.21969	2.44643e-05	5.96695e-05	3.68853e-06	TRUE	516	TNS3
chr22:31491511-31491693	chr22	31491511	31491693	21	0	0	2	1	0	21	3	2.80735	3.05046	4.21969	2.44643e-05	5.96695e-05	3.68853e-06	TRUE	182	SMTN
chr4:16226164-16228675	chr4	16226164	16228675	19	1	1	1	0	2	21	3	2.80735	3.05046	4.21969	2.44643e-05	5.96695e-05	3.68853e-06	TRUE	2511	TAPT1,TAPT1-AS1
chr2:3049471-3049882	chr2	3049471	3049882	369	46	172	61	22	2	587	85	2.78783	3.03093	22.242	1.34929e-109	7.49572e-108	4.63545e-109	TRUE	411	AC019118.2
chr16:2883697-2887803	chr16	2883697	2887803	37	5	13	6	2	0	55	8	2.78136	3.02446	6.80129	1.03683e-11	5.20108e-11	3.21641e-12	TRUE	4106	ZG16B
chr6:34011797-34012538	chr6	34011797	34012538	69	7	82	15	4	4	158	23	2.78022	3.02332	11.5255	9.80934e-31	1.30232e-29	8.05374e-31	TRUE	741	GRM4
chr20:61510428-61511467	chr20	61510428	61511467	48	0	0	0	4	3	48	7	2.77761	3.02071	6.35001	2.15308e-10	9.73782e-10	6.022e-11	TRUE	1039	DIDO1
chr7:605986-606126	chr7	605986	606126	142	12	10	2	22	0	164	24	2.77259	3.01569	11.7282	9.13743e-32	1.25098e-30	7.73621e-32	TRUE	140	PRKAR1B
chr3:45977956-45996786	chr3	45977956	45996786	14	2	66	8	0	4	82	12	2.77259	3.01569	8.29309	1.10348e-16	7.93993e-16	4.91016e-17	TRUE	18830	CXCR6,FYCO1
chr5:10681171-10748320	chr5	10681171	10748320	162	9	13	13	6	8	184	27	2.76867	3.01177	12.4151	2.16499e-35	3.32574e-34	2.05668e-35	TRUE	67149	DAP
chrX:70352322-70352777	chrX	70352322	70352777	20	9	5	2	3	0	34	5	2.76553	3.00864	5.33411	9.60129e-08	3.30517e-07	2.04372e-08	TRUE	455	MED12
chr7:103021191-103022443	chr7	103021191	103022443	60	30	106	0	29	0	196	29	2.75673	2.99983	12.7891	1.88546e-37	3.07193e-36	1.89972e-37	TRUE	1252	SLC26A5
chr1:8403789-8404944	chr1	8403789	8404944	45	2	0	6	0	1	47	7	2.74723	2.99033	6.25316	4.02241e-10	1.77615e-09	1.09839e-10	TRUE	1155	SLC45A1
chr19:8997944-9002736	chr19	8997944	9002736	277	53	18	6	33	13	348	52	2.7425	2.9856	17.0024	7.88346e-65	2.40963e-63	1.49014e-64	TRUE	4792	MUC16
chr22:49093270-49093867	chr22	49093270	49093867	66	16	5	3	2	8	87	13	2.7425	2.9856	8.50117	1.87692e-17	1.4079e-16	8.70666e-18	TRUE	597	FAM19A5
chr15:65040512-65041676	chr15	65040512	65041676	38	2	0	0	4	2	40	6	2.73697	2.98007	5.75916	8.45335e-09	3.26679e-08	2.0201e-09	TRUE	1164	RBPMS2
chr22:50993724-50999021	chr22	50993724	50999021	40	0	0	4	1	1	40	6	2.73697	2.98007	5.75916	8.45335e-09	3.26679e-08	2.0201e-09	TRUE	5297	SYCE3
chr2:218733761-218734503	chr2	218733761	218734503	1	0	19	0	3	0	20	3	2.73697	2.98007	4.07234	4.65431e-05	0.00010801	6.67795e-06	TRUE	742	TNS1
chr2:99976928-99977652	chr2	99976928	99977652	14	6	0	3	0	0	20	3	2.73697	2.98007	4.07234	4.65431e-05	0.00010801	6.67795e-06	TRUE	724	EIF5B
chr7:72755304-72756248	chr7	72755304	72756248	2	0	18	0	0	3	20	3	2.73697	2.98007	4.07234	4.65431e-05	0.00010801	6.67795e-06	TRUE	944	FKBP6
chr19:12769240-12772105	chr19	12769240	12772105	11	4	5	1	2	0	20	3	2.73697	2.98007	4.07234	4.65431e-05	0.00010801	6.67795e-06	TRUE	2865	MAN2B1
chr10:712696-714640	chr10	712696	714640	180	24	28	0	35	0	232	35	2.7287	2.9718	13.8513	1.24966e-43	2.38363e-42	1.47407e-43	TRUE	1944	RP11-809C18.4,DIP2C
chr1:218608764-218611013	chr1	218608764	218611013	84	13	2	4	7	4	99	15	2.72247	2.96557	9.03899	1.58121e-19	1.32688e-18	8.20562e-20	TRUE	2249	TGFB2
chrX:41376828-41377662	chrX	41376828	41377662	73	0	6	3	7	2	79	12	2.71882	2.96192	8.06967	7.04871e-16	4.80085e-15	2.96891e-16	TRUE	834	CASK
chr2:188349610-188361648	chr2	188349610	188361648	17	7	2	3	1	0	26	4	2.70044	2.94354	4.61539	3.92352e-06	1.09144e-05	6.74838e-07	TRUE	12038	AC007319.1,TFPI
chr18:111793-111995	chr18	111793	111995	14	1	11	0	2	2	26	4	2.70044	2.94354	4.61539	3.92352e-06	1.09144e-05	6.74838e-07	TRUE	202	ROCK1P1
chr7:157341639-157361622	chr7	157341639	157361622	109	63	42	8	19	6	214	33	2.69707	2.94017	13.2339	5.59443e-40	9.79994e-39	6.06041e-40	TRUE	19983	PTPRN2
chr12:129870886-129874189	chr12	129870886	129874189	686	208	76	53	93	4	970	150	2.69302	2.93612	28.1563	2.00611e-174	1.83016e-172	1.13179e-173	TRUE	3303	TMEM132D
chr21:45942537-45947386	chr21	45942537	45947386	2014	315	119	99	266	14	2448	379	2.69133	2.93443	44.7179	0	0	0	TRUE	4849	C21orf90,TSPEAR
chr3:13750830-13751554	chr3	13750830	13751554	37	2	6	0	7	0	45	7	2.6845	2.9276	6.05577	1.39744e-09	5.84978e-09	3.61733e-10	TRUE	724	LINC00620
chr1:55451582-55453843	chr1	55451582	55453843	28	1	3	0	3	2	32	5	2.67807	2.92117	5.10114	3.37606e-07	1.08681e-06	6.62972e-08	TRUE	2261	TMEM61,RP11-12C17.2
chr6:36241173-36244100	chr6	36241173	36244100	32	0	0	1	4	0	32	5	2.67807	2.92117	5.10114	3.37606e-07	1.08681e-06	6.62972e-08	TRUE	2927	PNPLA1
chr4:49301037-49514825	chr4	49301037	49514825	3730	460	508	122	585	28	4698	735	2.67623	2.91933	61.7932	0	0	0	TRUE	213788	RP11-241F15.1,ANKRD20A17P,RP11-241F15.3
chr8:102504042-102505013	chr8	102504042	102505013	14	67	2	0	7	6	83	13	2.6746	2.9177	8.21063	2.20022e-16	1.54477e-15	9.55303e-17	TRUE	971	KB-1562D12.1,GRHL2
chr1:7552601-7553359	chr1	7552601	7553359	72	23	7	4	12	0	102	16	2.67243	2.91553	9.09867	9.14478e-20	7.77671e-19	4.80922e-20	TRUE	758	CAMTA1
chr1:55336504-55338407	chr1	55336504	55338407	4	2	32	5	0	1	38	6	2.66297	2.90607	5.54459	2.94641e-08	1.07526e-07	6.64309e-09	TRUE	1903	DHCR24
chr5:179044535-179044832	chr5	179044535	179044832	4	15	0	2	1	0	19	3	2.66297	2.90607	3.92062	8.83224e-05	0.000194403	1.20181e-05	TRUE	297	HNRNPH1
chr5:137517568-137518541	chr5	137517568	137518541	0	5	14	3	0	0	19	3	2.66297	2.90607	3.92062	8.83224e-05	0.000194403	1.20181e-05	TRUE	973	KIF20A
chr4:57514883-57522088	chr4	57514883	57522088	11	8	0	0	3	0	19	3	2.66297	2.90607	3.92062	8.83224e-05	0.000194403	1.20181e-05	TRUE	7205	HOPX
chr5:33962120-33964017	chr5	33962120	33964017	19	0	0	2	1	0	19	3	2.66297	2.90607	3.92062	8.83224e-05	0.000194403	1.20181e-05	TRUE	1897	SLC45A2
chr5:6868850-6870037	chr5	6868850	6870037	7	0	12	3	0	0	19	3	2.66297	2.90607	3.92062	8.83224e-05	0.000194403	1.20181e-05	TRUE	1187	RP11-332J15.2
chr10:6527668-6529166	chr10	6527668	6529166	17	2	0	3	0	0	19	3	2.66297	2.90607	3.92062	8.83224e-05	0.000194403	1.20181e-05	TRUE	1498	PRKCQ
chr4:1693721-1694973	chr4	1693721	1694973	3	3	13	1	1	1	19	3	2.66297	2.90607	3.92062	8.83224e-05	0.000194403	1.20181e-05	TRUE	1252	SLBP
chr7:157612881-157615740	chr7	157612881	157615740	251	65	66	10	51	0	382	61	2.64669	2.88979	17.5306	8.36504e-69	2.7243e-67	1.68474e-68	TRUE	2859	PTPRN2
chr11:56953712-56957244	chr11	56953712	56957244	19	3	3	0	3	1	25	4	2.64386	2.88696	4.4825	7.37724e-06	1.96973e-05	1.21789e-06	TRUE	3532	LRRC55
chr17:726519-727610	chr17	726519	727610	24	1	0	3	1	0	25	4	2.64386	2.88696	4.4825	7.37724e-06	1.96973e-05	1.21789e-06	TRUE	1091	NXN
chr17:79858007-79858397	chr17	79858007	79858397	4	27	0	4	1	0	31	5	2.63227	2.87537	4.98146	6.31055e-07	1.95815e-06	1.18614e-07	TRUE	390	ANAPC11
chr7:693859-693913	chr7	693859	693913	27	1	3	2	2	1	31	5	2.63227	2.87537	4.98146	6.31055e-07	1.95815e-06	1.18614e-07	TRUE	54	PRKAR1B
chr17:79498320-79498771	chr17	79498320	79498771	51	5	18	3	4	5	74	12	2.62449	2.86759	7.68601	1.5179e-14	9.38682e-14	5.80493e-15	TRUE	451	FSCN2
chr19:33949386-33949758	chr19	33949386	33949758	67	6	7	7	5	1	80	13	2.62149	2.86459	7.98732	1.37899e-15	9.21756e-15	5.70026e-16	TRUE	372	PEPD
chr17:76473974-76474951	chr17	76473974	76474951	69	7	10	0	14	0	86	14	2.61891	2.86201	8.27768	1.256e-16	9.03302e-16	5.53886e-17	TRUE	977	DNAH17
chr10:73823252-73826757	chr10	73823252	73826757	34	9	0	7	0	0	43	7	2.61891	2.86201	5.8532	4.82206e-09	1.92007e-08	1.1874e-09	TRUE	3505	SPOCK2
chr2:85053449-85057028	chr2	85053449	85057028	39	53	6	2	10	4	98	16	2.61471	2.85781	8.8298	1.04866e-18	8.45046e-18	5.22588e-19	TRUE	3579	TRABD2A
chr21:44579909-44580728	chr21	44579909	44580728	92	18	12	2	12	6	122	20	2.60881	2.85191	9.84157	7.4542e-23	7.36337e-22	4.55361e-23	TRUE	819	AP001631.10
chr8:29677599-29678341	chr8	29677599	29678341	73	44	4	0	13	7	121	20	2.59694	2.84004	9.78044	1.3661e-22	1.3251e-21	8.19327e-23	TRUE	742	RP11-94H18.1
chr2:136742334-136743857	chr2	136742334	136743857	1	0	239	1	38	1	240	40	2.58496	2.82806	13.7448	5.47216e-43	1.03385e-41	6.39349e-43	TRUE	1523	AC093391.2,DARS
chr6:35430028-35430808	chr6	35430028	35430808	22	2	114	16	5	2	138	23	2.58496	2.82806	10.4225	1.95742e-25	2.11879e-24	1.31029e-25	TRUE	780	FANCE
chr5:63255804-63257253	chr5	63255804	63257253	0	1	59	2	4	4	60	10	2.58496	2.82806	6.87238	6.31373e-12	3.22851e-11	1.99655e-12	TRUE	1449	HTR1A,RP11-158J3.2
chr2:44089110-44090828	chr2	44089110	44090828	30	8	10	2	6	0	48	8	2.58496	2.82806	6.14685	7.90384e-10	3.39702e-09	2.10076e-10	TRUE	1718	ABCG8
chr7:150930235-150931583	chr7	150930235	150931583	23	19	0	1	6	0	42	7	2.58496	2.82806	5.74985	8.93236e-09	3.45079e-08	2.13401e-09	TRUE	1348	CHPF2
chr8:105867884-105876102	chr8	105867884	105876102	36	0	0	1	4	1	36	6	2.58496	2.82806	5.32332	1.01888e-07	3.42847e-07	2.11985e-08	TRUE	8218	RP11-127H5.1
chr7:2309786-2311569	chr7	2309786	2311569	35	1	0	0	2	4	36	6	2.58496	2.82806	5.32332	1.01888e-07	3.42847e-07	2.11985e-08	TRUE	1783	SNX8
chr12:120607480-120608268	chr12	120607480	120608268	23	0	1	3	1	0	24	4	2.58496	2.82806	4.34648	1.38342e-05	3.53705e-05	2.18612e-06	TRUE	788	GCN1L1
chr22:49973110-49973282	chr22	49973110	49973282	21	3	0	0	4	0	24	4	2.58496	2.82806	4.34648	1.38342e-05	3.53705e-05	2.18612e-06	TRUE	172	C22orf34
chrX:23367250-23370226	chrX	23367250	23370226	21	0	3	1	3	0	24	4	2.58496	2.82806	4.34648	1.38342e-05	3.53705e-05	2.18612e-06	TRUE	2976	RP11-654E17.2,PTCHD1
chr10:17685593-17686422	chr10	17685593	17686422	0	24	0	2	2	0	24	4	2.58496	2.82806	4.34648	1.38342e-05	3.53705e-05	2.18612e-06	TRUE	829	RP11-390B4.5,STAM
chr20:34215266-34216415	chr20	34215266	34216415	14	4	0	3	0	0	18	3	2.58496	2.82806	3.76416	0.000167111	0.000348656	2.15546e-05	TRUE	1149	CPNE1
chr16:21185361-21186272	chr16	21185361	21186272	16	2	0	1	0	2	18	3	2.58496	2.82806	3.76416	0.000167111	0.000348656	2.15546e-05	TRUE	911	TMEM159
chr3:10722550-10725334	chr3	10722550	10725334	15	2	1	0	3	0	18	3	2.58496	2.82806	3.76416	0.000167111	0.000348656	2.15546e-05	TRUE	2784	ATP2B2
chr4:3579685-3580287	chr4	3579685	3580287	17	1	0	1	2	0	18	3	2.58496	2.82806	3.76416	0.000167111	0.000348656	2.15546e-05	TRUE	602	LINC00955
chr8:947838-949070	chr8	947838	949070	10	0	8	0	0	3	18	3	2.58496	2.82806	3.76416	0.000167111	0.000348656	2.15546e-05	TRUE	1232	ERICH1-AS1
chr8:11312997-11313851	chr8	11312997	11313851	27	0	14	5	0	2	41	7	2.5502	2.7933	5.64505	1.65129e-08	6.08689e-08	3.76421e-09	TRUE	854	FAM167A
chr16:47888377-47888965	chr16	47888377	47888965	27	5	3	2	1	3	35	6	2.54432	2.78742	5.21	1.88839e-07	6.13666e-07	3.79499e-08	TRUE	588	AC140542.2,RP11-523L20.2
chr3:58097944-58105664	chr3	58097944	58105664	53	5	0	8	1	1	58	10	2.53605	2.77915	6.69653	2.13421e-11	1.04768e-10	6.479e-12	TRUE	7720	FLNB
chr3:72582141-72585113	chr3	72582141	72585113	70	3	163	1	40	0	236	41	2.52509	2.76819	13.4804	2.04087e-41	3.71012e-40	2.29299e-41	TRUE	2972	RP11-654C22.2
chr12:131066421-131069151	chr12	131066421	131069151	31	15	0	2	2	4	46	8	2.52356	2.76666	5.94975	2.68554e-09	1.09724e-08	6.78502e-10	TRUE	2730	RIMBP2
chr1:201034756-201036646	chr1	201034756	201036646	2	0	21	0	1	3	23	4	2.52356	2.76666	4.20711	2.58661e-05	6.29832e-05	3.89385e-06	TRUE	1890	CACNA1S
chr1:154396336-154397079	chr1	154396336	154397079	4	0	19	0	4	0	23	4	2.52356	2.76666	4.20711	2.58661e-05	6.29832e-05	3.89385e-06	TRUE	743	IL6R
chr22:25749952-25751027	chr22	25749952	25751027	0	1	22	0	3	1	23	4	2.52356	2.76666	4.20711	2.58661e-05	6.29832e-05	3.89385e-06	TRUE	1075	LRP5L
chr12:50278294-50279390	chr12	50278294	50279390	1	0	39	0	7	0	40	7	2.51457	2.75767	5.53876	3.04614e-08	1.08947e-07	6.73741e-09	TRUE	1096	FAIM2
chr14:22739829-22740221	chr14	22739829	22740221	0	9	42	0	5	4	51	9	2.5025	2.7456	6.23981	4.38113e-10	1.93369e-09	1.19582e-10	TRUE	392	TRAV38-1
chr20:59863556-59864819	chr20	59863556	59864819	34	0	0	2	2	2	34	6	2.5025	2.7456	5.09478	3.49148e-07	1.09674e-06	6.7817e-08	TRUE	1263	CDH4
chr17:15367058-15369219	chr17	15367058	15369219	26	5	3	0	4	2	34	6	2.5025	2.7456	5.09478	3.49148e-07	1.09674e-06	6.7817e-08	TRUE	2161	CDRT4,TVP23C-CDRT4,TVP23C
chr11:111323122-111323556	chr11	111323122	111323556	16	0	1	3	0	0	17	3	2.5025	2.7456	3.60255	0.000315108	0.000618991	3.82679e-05	TRUE	434	RP11-794P6.2,POU2AF1
chr4:108578081-108581216	chr4	108578081	108581216	14	3	0	1	0	2	17	3	2.5025	2.7456	3.60255	0.000315108	0.000618991	3.82679e-05	TRUE	3135	PAPSS1
chr20:55262075-55263504	chr20	55262075	55263504	17	0	0	2	0	1	17	3	2.5025	2.7456	3.60255	0.000315108	0.000618991	3.82679e-05	TRUE	1429	RN7SL170P
chr19:41207892-41208651	chr19	41207892	41208651	0	0	17	1	2	0	17	3	2.5025	2.7456	3.60255	0.000315108	0.000618991	3.82679e-05	TRUE	759	ADCK4
chr19:11332168-11333293	chr19	11332168	11333293	17	0	0	2	1	0	17	3	2.5025	2.7456	3.60255	0.000315108	0.000618991	3.82679e-05	TRUE	1125	DOCK6
chr19:7755602-7757998	chr19	7755602	7757998	939	288	135	15	226	0	1362	241	2.49862	2.74172	32.2226	8.51896e-228	1.01655e-225	6.28648e-227	TRUE	2396	FCER2
chr22:49989233-49991116	chr22	49989233	49991116	47	6	9	0	7	4	62	11	2.49476	2.73787	6.86972	6.433e-12	3.28331e-11	2.03044e-12	TRUE	1883	C22orf34
chr3:170370426-170372138	chr3	170370426	170372138	88	1	1	8	2	6	90	16	2.49185	2.73495	8.27221	1.31502e-16	9.36944e-16	5.79418e-17	TRUE	1712	RP11-373E16.1,CLDN11
chr6:86159892-86161384	chr6	86159892	86161384	45	0	0	2	3	3	45	8	2.49185	2.73495	5.84933	4.93559e-09	1.96423e-08	1.21454e-09	TRUE	1492	NT5E
chr20:36760628-36761939	chr20	36760628	36761939	1	5	39	2	2	4	45	8	2.49185	2.73495	5.84933	4.93559e-09	1.96423e-08	1.21454e-09	TRUE	1311	TGM2
chr1:150943027-150943853	chr1	150943027	150943853	27	1	0	0	5	0	28	5	2.48543	2.72853	4.6083	4.05975e-06	1.12881e-05	6.92987e-07	TRUE	826	CERS2
chr19:28233788-28235393	chr19	28233788	28235393	18	7	3	0	5	0	28	5	2.48543	2.72853	4.6083	4.05975e-06	1.12881e-05	6.92987e-07	TRUE	1605	LINC00662
chr9:119514027-119522724	chr9	119514027	119522724	89	0	0	2	14	0	89	16	2.47573	2.71883	8.20051	2.39366e-16	1.67979e-15	1.0388e-16	TRUE	8697	ASTN2
chr6:2376276-2376624	chr6	2376276	2376624	46	10	5	0	11	0	61	11	2.47131	2.71441	6.78322	1.17524e-11	5.87169e-11	3.63113e-12	TRUE	348	GMDS-AS1
chr20:57269958-57270395	chr20	57269958	57270395	44	22	17	10	5	0	83	15	2.46815	2.71125	7.90756	2.62481e-15	1.72247e-14	1.0652e-15	TRUE	437	STX16-NPEPL1,NPEPL1
chr11:61264365-61265355	chr11	61264365	61265355	131	62	61	21	25	0	254	46	2.46512	2.70822	13.825	1.80193e-43	3.42172e-42	2.11604e-43	TRUE	990	RP11-286N22.10
chr8:139817457-139818584	chr8	139817457	139818584	144	59	45	9	35	1	248	45	2.46234	2.70544	13.6533	1.93051e-42	3.58375e-41	2.21624e-42	TRUE	1127	COL22A1
chr6:43472640-43476150	chr6	43472640	43476150	38	3	3	0	4	4	44	8	2.45943	2.70253	5.74761	9.05156e-09	3.49639e-08	2.1368e-09	TRUE	3510	LRRC73,TJAP1
chr15:92646329-92647883	chr15	92646329	92647883	6	0	16	1	3	0	22	4	2.45943	2.70253	4.06417	4.82036e-05	0.00011176	6.90975e-06	TRUE	1554	SLCO3A1
chr4:76582134-76582825	chr4	76582134	76582825	10	12	0	1	0	3	22	4	2.45943	2.70253	4.06417	4.82036e-05	0.00011176	6.90975e-06	TRUE	691	G3BP2
chr6:43607779-43610226	chr6	43607779	43610226	22	0	0	1	3	0	22	4	2.45943	2.70253	4.06417	4.82036e-05	0.00011176	6.90975e-06	TRUE	2447	MAD2L1BP
chr16:29801769-29808286	chr16	29801769	29808286	30	3	5	7	0	0	38	7	2.44057	2.68367	5.32146	1.0294e-07	3.46174e-07	2.13936e-08	TRUE	6517	KIF22
chr20:39657777-39658387	chr20	39657777	39658387	27	0	0	0	4	1	27	5	2.43296	2.67606	4.47878	7.50711e-06	2.00324e-05	1.23866e-06	TRUE	610	TOP1
chr22:39148463-39149043	chr22	39148463	39149043	1	26	0	0	4	1	27	5	2.43296	2.67606	4.47878	7.50711e-06	2.00324e-05	1.23866e-06	TRUE	580	SUN2
chr8:23012431-23021467	chr8	23012431	23021467	21	1	5	4	0	1	27	5	2.43296	2.67606	4.47878	7.50711e-06	2.00324e-05	1.23866e-06	TRUE	9036	TNFRSF10D
chr18:77652617-77655589	chr18	77652617	77655589	210	66	80	24	42	0	356	66	2.43134	2.67444	16.2579	1.96438e-59	5.35661e-58	3.3126e-59	TRUE	2972	KCNG2
chr16:81659812-81660891	chr16	81659812	81660891	130	15	15	0	28	2	160	30	2.41504	2.65814	10.8635	1.7206e-27	2.03445e-26	1.25813e-27	TRUE	1079	CMIP
chr6:26133439-26136607	chr6	26133439	26136607	30	2	0	6	0	0	32	6	2.41504	2.65814	4.85829	1.18405e-06	3.44091e-06	2.1278e-07	TRUE	3168	HIST1H2AC
chr17:7077934-7080028	chr17	7077934	7080028	449	230	139	66	81	7	818	154	2.40917	2.65227	24.5342	6.3792e-133	4.40519e-131	2.72423e-132	TRUE	2094	ASGR1
chr17:7591797-7593123	chr17	7591797	7593123	4	0	33	7	0	0	37	7	2.4021	2.6452	5.21031	1.88523e-07	6.12739e-07	3.78905e-08	TRUE	1326	WRAP53
chr11:65602132-65602604	chr11	65602132	65602604	14	3	4	2	0	2	21	4	2.39232	2.63542	3.91742	8.95033e-05	0.000196827	1.21707e-05	TRUE	472	CFL1,SNX32
chr17:36059157-36060352	chr17	36059157	36060352	21	0	0	3	0	1	21	4	2.39232	2.63542	3.91742	8.95033e-05	0.000196827	1.21707e-05	TRUE	1195	HNF1B
chr17:48445110-48446380	chr17	48445110	48446380	44	2	1	6	2	1	47	9	2.38466	2.62776	5.8513	4.87759e-09	1.94192e-08	1.20091e-09	TRUE	1270	MRPL27
chr8:38775775-38776329	chr8	38775775	38776329	50	18	31	0	0	19	99	19	2.38143	2.62453	8.48652	2.12921e-17	1.59474e-16	9.8621e-18	TRUE	554	PLEKHA2
chr18:22315378-22316831	chr18	22315378	22316831	53	11	92	0	4	26	156	30	2.37851	2.62161	10.6466	1.80842e-26	2.04973e-25	1.26758e-26	TRUE	1453	RP11-449D8.5
chr3:183883452-183884455	chr3	183883452	183884455	23	3	0	4	0	1	26	5	2.37851	2.62161	4.34645	1.38359e-05	3.5358e-05	2.18612e-06	TRUE	1003	DVL3,EIF2B5
chr18:44121989-44122883	chr18	44121989	44122883	5	21	0	1	4	0	26	5	2.37851	2.62161	4.34645	1.38359e-05	3.5358e-05	2.18612e-06	TRUE	894	LOXHD1
chr22:36919963-36920727	chr22	36919963	36920727	15	11	0	3	0	2	26	5	2.37851	2.62161	4.34645	1.38359e-05	3.5358e-05	2.18612e-06	TRUE	764	EIF3D
chr19:18390408-18390637	chr19	18390408	18390637	0	22	4	3	0	2	26	5	2.37851	2.62161	4.34645	1.38359e-05	3.5358e-05	2.18612e-06	TRUE	229	JUND
chr16:23591505-23593691	chr16	23591505	23593691	39	43	1	12	3	1	83	16	2.37504	2.61814	7.7602	8.47931e-15	5.32761e-14	3.29466e-15	TRUE	2186	NDUFAB1
chr19:11940498-12014114	chr19	11940498	12014114	35	84	5	2	10	12	124	24	2.36923	2.61233	9.47366	2.70195e-21	2.47481e-20	1.53046e-21	TRUE	73616	CTC-499B15.8,ZNF439,ZNF69,ZNF440
chr1:2629322-2629628	chr1	2629322	2629628	20	4	7	1	5	0	31	6	2.36923	2.61233	4.73683	2.17092e-06	6.24099e-06	3.83175e-07	TRUE	306	TTC34
chr9:116706024-116707536	chr9	116706024	116707536	25	0	16	8	0	0	41	8	2.35755	2.60065	5.43415	5.50596e-08	1.91126e-07	1.18195e-08	TRUE	1512	ZNF618
chr22:48994373-48995484	chr22	48994373	48995484	48	2	1	10	0	0	51	10	2.3505	2.5936	6.05168	1.43346e-09	5.99887e-09	3.70952e-10	TRUE	1111	FAM19A5
chr8:140763976-140765016	chr8	140763976	140765016	83	18	15	3	12	8	116	23	2.33442	2.57752	9.09556	9.41012e-20	8.00008e-19	4.94735e-20	TRUE	1040	TRAPPC9
chr1:22904878-22905922	chr1	22904878	22905922	112	20	34	9	19	5	166	33	2.33065	2.57375	10.8718	1.57028e-27	1.85891e-26	1.14958e-27	TRUE	1044	EPHA8
chr14:35037841-35038038	chr14	35037841	35038038	63	62	5	14	7	5	130	26	2.32193	2.56503	9.6029	7.77255e-22	7.31222e-21	4.52198e-22	TRUE	197	RPS19P3,SNX6
chr11:66460166-66461729	chr11	66460166	66461729	30	5	0	0	3	4	35	7	2.32193	2.56503	4.98269	6.27052e-07	1.94623e-06	1.18614e-07	TRUE	1563	SPTBN2
chr6:43642190-43644641	chr6	43642190	43644641	35	0	0	2	2	3	35	7	2.32193	2.56503	4.98269	6.27052e-07	1.94623e-06	1.18614e-07	TRUE	2451	MRPS18A
chr4:7062473-7065056	chr4	7062473	7065056	22	2	1	2	0	3	25	5	2.32193	2.56503	4.21114	2.54081e-05	6.18981e-05	3.82739e-06	TRUE	2583	GRPEL1
chr2:174081887-174085934	chr2	174081887	174085934	14	6	0	0	4	0	20	4	2.32193	2.56503	3.76656	0.000165511	0.000345536	2.13632e-05	TRUE	4047	MLTK,MLK7-AS1
chr8:142188067-142189285	chr8	142188067	142189285	19	1	0	3	0	1	20	4	2.32193	2.56503	3.76656	0.000165511	0.000345536	2.13632e-05	TRUE	1218	DENND3
chr5:137500641-137501592	chr5	137500641	137501592	17	0	3	2	1	1	20	4	2.32193	2.56503	3.76656	0.000165511	0.000345536	2.13632e-05	TRUE	951	BRD8
chr2:85082855-85083624	chr2	85082855	85083624	2	0	18	2	2	0	20	4	2.32193	2.56503	3.76656	0.000165511	0.000345536	2.13632e-05	TRUE	769	TRABD2A
chr22:19467862-19473018	chr22	19467862	19473018	1	2	17	2	1	1	20	4	2.32193	2.56503	3.76656	0.000165511	0.000345536	2.13632e-05	TRUE	5156	CDC45
chr10:135150768-135153573	chr10	135150768	135153573	389	100	77	36	72	6	566	114	2.31177	2.55487	19.9932	6.30872e-89	2.79646e-87	1.72937e-88	TRUE	2805	ZNF511
chr3:134080570-134084729	chr3	134080570	134084729	84	2	3	1	1	16	89	18	2.30581	2.54891	7.91773	2.41884e-15	1.59467e-14	9.86164e-16	TRUE	4159	AMOTL2
chr2:224866580-224903930	chr2	224866580	224903930	138	15	4	26	5	1	157	32	2.29462	2.53772	10.4903	9.57323e-26	1.05112e-24	6.50025e-26	TRUE	37350	SERPINE2
chr12:52864343-52884415	chr12	52864343	52884415	137	5	0	16	5	8	142	29	2.29177	2.53487	9.97029	2.05625e-23	2.06748e-22	1.27855e-23	TRUE	20072	KRT6C,KRT6A
chr13:52980088-52981032	chr13	52980088	52981032	91	0	2	0	2	17	93	19	2.29123	2.53433	8.06777	7.15945e-16	4.87516e-15	3.01486e-16	TRUE	944	THSD1
chr22:51181002-51181444	chr22	51181002	51181444	35	0	9	6	3	0	44	9	2.28951	2.53261	5.54718	2.90317e-08	1.05968e-07	6.55317e-09	TRUE	442	AC002056.5,ACR
chr12:132528657-132530138	chr12	132528657	132530138	35	4	0	2	4	2	39	8	2.2854	2.5285	5.21774	1.81118e-07	6.03195e-07	3.71368e-08	TRUE	1481	EP400
chr16:50348443-50350559	chr16	50348443	50350559	35	4	0	5	1	2	39	8	2.2854	2.5285	5.21774	1.81118e-07	6.03195e-07	3.71368e-08	TRUE	2116	BRD7,ADCY7
chr1:55011961-55012341	chr1	55011961	55012341	1	0	72	0	0	15	73	15	2.28293	2.52603	7.13466	9.70242e-13	5.33633e-12	3.29945e-13	TRUE	380	ACOT11
chr19:18047133-18053510	chr19	18047133	18053510	62	10	1	6	2	7	73	15	2.28293	2.52603	7.13466	9.70242e-13	5.33633e-12	3.29945e-13	TRUE	6377	CCDC124
chr1:220490080-220491135	chr1	220490080	220491135	6	28	0	0	3	4	34	7	2.28011	2.52321	4.86606	1.13843e-06	3.40416e-06	2.10507e-07	TRUE	1055	RP11-302I18.1
chr15:75499581-75500134	chr15	75499581	75500134	0	34	0	1	4	2	34	7	2.28011	2.52321	4.86606	1.13843e-06	3.40416e-06	2.10507e-07	TRUE	553	C15orf39
chr1:11099557-11101784	chr1	11099557	11101784	48	9	1	1	8	3	58	12	2.27302	2.51612	6.34547	2.21741e-10	1.00265e-09	6.20005e-11	TRUE	2227	MASP2
chr15:69678071-69678671	chr15	69678071	69678671	42	4	36	4	11	2	82	17	2.27009	2.51319	7.54001	4.69948e-14	2.82139e-13	1.74479e-14	TRUE	600	PAQR5
chr12:111351066-111351853	chr12	111351066	111351853	19	5	0	2	1	2	24	5	2.26303	2.50613	4.07268	4.64755e-05	0.0001079	6.67189e-06	TRUE	787	MYL2
chr20:36778823-36781295	chr20	36778823	36781295	21	3	0	4	0	1	24	5	2.26303	2.50613	4.07268	4.64755e-05	0.0001079	6.67189e-06	TRUE	2472	TGM2
chr6:33661041-33661699	chr6	33661041	33661699	2	1	21	5	0	0	24	5	2.26303	2.50613	4.07268	4.64755e-05	0.0001079	6.67189e-06	TRUE	658	ITPR3
chr3:13751718-13751983	chr3	13751718	13751983	10	1	13	0	5	0	24	5	2.26303	2.50613	4.07268	4.64755e-05	0.0001079	6.67189e-06	TRUE	265	LINC00620
chr6:169633672-169634684	chr6	169633672	169634684	72	7	36	8	9	7	115	24	2.26053	2.50363	8.91001	5.10292e-19	4.15816e-18	2.57146e-19	TRUE	1012	XXyac-YX65C7_A.2,THBS2
chr1:92538873-92548443	chr1	92538873	92548443	65	2	0	5	3	6	67	14	2.25873	2.50183	6.79814	1.0598e-11	5.31448e-11	3.28655e-12	TRUE	9570	SETSIP,BTBD8
chr9:140843157-140843711	chr9	140843157	140843711	50	8	4	5	8	0	62	13	2.25376	2.49686	6.53218	6.48196e-11	3.06888e-10	1.89783e-11	TRUE	554	CACNA1B
chr20:35346189-35349973	chr20	35346189	35349973	30	0	8	2	4	2	38	8	2.24793	2.49103	5.10714	3.27077e-07	1.05326e-06	6.51348e-08	TRUE	3784	NDRG3
chr9:101569763-101570039	chr9	101569763	101570039	4	6	9	0	4	0	19	4	2.24793	2.49103	3.61129	0.000304678	0.000598936	3.70304e-05	TRUE	276	GALNT12
chr13:32848962-32850074	chr13	32848962	32850074	17	2	0	0	4	0	19	4	2.24793	2.49103	3.61129	0.000304678	0.000598936	3.70304e-05	TRUE	1112	FRY
chr1:32258849-32259181	chr1	32258849	32259181	0	19	0	2	0	2	19	4	2.24793	2.49103	3.61129	0.000304678	0.000598936	3.70304e-05	TRUE	332	SPOCD1
chr2:30481473-30482450	chr2	30481473	30482450	0	0	19	2	2	0	19	4	2.24793	2.49103	3.61129	0.000304678	0.000598936	3.70304e-05	TRUE	977	AC104698.1,LBH
chr19:3976054-3976228	chr19	3976054	3976228	18	10	5	3	1	3	33	7	2.23704	2.48014	4.74744	2.06006e-06	5.94121e-06	3.67412e-07	TRUE	174	EEF2
chr1:27057817-27057997	chr1	27057817	27057997	28	21	87	5	17	7	136	29	2.22948	2.47258	9.62091	6.52518e-22	6.1426e-21	3.79867e-22	TRUE	180	ARID1A
chr20:1258044-1258827	chr20	1258044	1258827	48	7	10	2	2	10	65	14	2.21501	2.45811	6.62892	3.38147e-11	1.63032e-10	1.00813e-11	TRUE	783	RAD21L1,SNPH
chr9:91588434-91589532	chr9	91588434	91589532	771	175	41	9	195	10	987	214	2.20544	2.44854	25.7737	1.74895e-146	1.36583e-144	8.44646e-146	TRUE	1098	RP11-791O21.5
chr6:27806709-27807700	chr6	27806709	27807700	81	1	1	0	12	6	83	18	2.20511	2.44821	7.4734	7.81515e-14	4.62582e-13	2.86067e-14	TRUE	991	HIST1H2BN
chr1:206627664-206630022	chr1	206627664	206630022	19	4	0	0	4	1	23	5	2.20163	2.44473	3.93085	8.46459e-05	0.00018716	1.15716e-05	TRUE	2358	SRGAP2
chr10:120802209-120803656	chr10	120802209	120803656	13	10	0	2	1	2	23	5	2.20163	2.44473	3.93085	8.46459e-05	0.00018716	1.15716e-05	TRUE	1447	EIF3A
chr16:88676912-88677987	chr16	88676912	88677987	22	1	0	3	0	2	23	5	2.20163	2.44473	3.93085	8.46459e-05	0.00018716	1.15716e-05	TRUE	1075	ZC3H18
chr5:71492047-71492277	chr5	71492047	71492277	6	17	0	1	3	1	23	5	2.20163	2.44473	3.93085	8.46459e-05	0.00018716	1.15716e-05	TRUE	230	MAP1B
chr16:57441751-57442239	chr16	57441751	57442239	18	4	1	4	1	0	23	5	2.20163	2.44473	3.93085	8.46459e-05	0.00018716	1.15716e-05	TRUE	488	CCL17
chr18:46468340-46468897	chr18	46468340	46468897	18	0	5	0	2	3	23	5	2.20163	2.44473	3.93085	8.46459e-05	0.00018716	1.15716e-05	TRUE	557	SMAD7
chr9:66858528-66861709	chr9	66858528	66861709	1475	246	186	67	313	35	1907	415	2.20012	2.44322	35.7813	2.16058e-280	3.04031e-278	1.88017e-279	TRUE	3181	AL353626.1,AL353626.2
chr2:56097930-56098254	chr2	56097930	56098254	26	52	0	16	1	0	78	17	2.19794	2.44104	7.23255	4.74005e-13	2.6635e-12	1.64714e-13	TRUE	324	EFEMP1
chr6:160877570-161089972	chr6	160877570	161089972	379	63	40	25	43	38	482	106	2.18497	2.42807	17.9239	7.67374e-72	2.61626e-70	1.61793e-71	TRUE	212402	LPAL2,LPA,RP1-81D8.4
chr1:27092795-27093034	chr1	27092795	27093034	17	19	73	8	6	10	109	24	2.18322	2.42632	8.51999	1.59572e-17	1.21067e-16	7.48696e-18	TRUE	239	ARID1A
chr9:140083976-140084813	chr9	140083976	140084813	3	0	28	3	4	0	31	7	2.14684	2.38994	4.50384	6.67373e-06	1.78541e-05	1.10402e-06	TRUE	837	SSNA1
chr20:1292361-1293792	chr20	1292361	1293792	13	17	1	4	2	1	31	7	2.14684	2.38994	4.50384	6.67373e-06	1.78541e-05	1.10402e-06	TRUE	1431	SDCBP2
chr2:133004067-133004258	chr2	133004067	133004258	151	112	131	15	55	19	394	89	2.14632	2.38942	16.0545	5.31661e-58	1.40111e-56	8.66462e-58	TRUE	191	ANKRD30BL
chr9:94473119-94474376	chr9	94473119	94474376	186	83	31	27	26	15	300	68	2.14136	2.38446	13.992	1.74484e-44	3.39765e-43	2.10115e-44	TRUE	1257	ROR2
chr17:77995573-77998818	chr17	77995573	77998818	81	40	42	2	34	1	163	37	2.13927	2.38238	10.3083	6.46058e-25	6.88329e-24	4.25671e-25	TRUE	3245	CTD-2529O21.2,TBC1D16
chr6:116599249-116600171	chr6	116599249	116600171	22	0	0	2	3	0	22	5	2.1375	2.3806	3.78543	0.00015344	0.000320616	1.98259e-05	TRUE	922	TSPYL1,DSE
chr13:43491680-43528159	chr13	43491680	43528159	44	12	1	5	5	3	57	13	2.13245	2.37555	6.08555	1.16096e-09	4.87043e-09	3.01194e-10	TRUE	36479	ZDHHC4P1,EPSTI1
chr12:6309624-6334652	chr12	6309624	6334652	127	13	0	20	4	8	140	32	2.12928	2.37238	9.52984	1.57527e-21	1.45897e-20	9.02244e-22	TRUE	25028	CD9
chr2:233478345-233478958	chr2	233478345	233478958	16	40	14	5	6	5	70	16	2.12928	2.37238	6.73861	1.59913e-11	7.96347e-11	4.9243e-12	TRUE	613	EFHD1
chr12:79867395-79870379	chr12	79867395	79870379	28	7	0	4	4	0	35	8	2.12928	2.37238	4.76491	1.88936e-06	5.45101e-06	3.37098e-07	TRUE	2984	RP1-78O14.1
chr15:67476736-67477602	chr15	67476736	67477602	4	0	57	10	4	0	61	14	2.12338	2.36648	6.28128	3.35786e-10	1.48557e-09	9.18694e-11	TRUE	866	SMAD3
chr5:180057812-180057940	chr5	180057812	180057940	13	0	39	6	2	4	52	12	2.11548	2.35858	5.78798	7.12385e-09	2.75801e-08	1.70548e-09	TRUE	128	FLT4
chr6:43106439-43107470	chr6	43106439	43107470	38	1	0	5	2	2	39	9	2.11548	2.35858	5.01254	5.37175e-07	1.67713e-06	1.03716e-07	TRUE	1031	PTK7
chr22:37620825-37621662	chr22	37620825	37621662	1	18	7	6	0	0	26	6	2.11548	2.35858	4.09272	4.26347e-05	9.90638e-05	6.12576e-06	TRUE	837	Z82188.1,RAC2
chr10:102824138-102824710	chr10	102824138	102824710	30	0	0	0	4	3	30	7	2.09954	2.34264	4.37865	1.19417e-05	3.06027e-05	1.89251e-06	TRUE	572	KAZALD1
chr3:75800579-75802920	chr3	75800579	75802920	695	174	118	50	162	20	987	232	2.08893	2.33203	25.0479	1.83916e-138	1.33494e-136	8.25542e-138	TRUE	2341	ZNF717
chr9:112900699-112919328	chr9	112900699	112919328	44	7	0	10	2	0	51	12	2.08746	2.33056	5.69153	1.25903e-08	4.74714e-08	2.93569e-09	TRUE	18629	PALM2-AKAP2,AKAP2
chr8:58116817-58127960	chr8	58116817	58127960	194	46	23	2	31	29	263	62	2.08472	2.32782	12.9157	3.66954e-38	6.10881e-37	3.77777e-38	TRUE	11143	RP11-513O17.2
chr1:6090788-6093385	chr1	6090788	6093385	78	6	9	0	22	0	93	22	2.07973	2.32283	7.67051	1.71313e-14	1.0581e-13	6.54341e-15	TRUE	2597	KCNAB2
chr1:2622671-2623150	chr1	2622671	2623150	24	7	7	6	2	1	38	9	2.078	2.3211	4.90096	9.5368e-07	2.87535e-06	1.77762e-07	TRUE	479	TTC34
chr10:105420822-105452813	chr10	105420822	105452813	86	8	7	3	15	6	101	24	2.07325	2.31635	7.98028	1.46001e-15	9.74602e-15	6.02707e-16	TRUE	31991	Y_RNA,SH3PXD2A
chr11:57563991-57564615	chr11	57563991	57564615	21	0	0	4	0	1	21	5	2.07039	2.31349	3.63618	0.000276712	0.000545326	3.37181e-05	TRUE	624	CTNND1
chr17:1988782-1990338	chr17	1988782	1990338	0	20	1	0	5	0	21	5	2.07039	2.31349	3.63618	0.000276712	0.000545326	3.37181e-05	TRUE	1556	SMG6
chrX:153279759-153282119	chrX	153279759	153282119	25	0	0	2	3	1	25	6	2.05889	2.30199	3.95556	7.63572e-05	0.00016953	1.04828e-05	TRUE	2360	IRAK1
chr22:50577830-50584054	chr22	50577830	50584054	25	0	0	1	3	2	25	6	2.05889	2.30199	3.95556	7.63572e-05	0.00016953	1.04828e-05	TRUE	6224	MOV10L1
chr19:30953215-30954049	chr19	30953215	30954049	22	1	2	0	4	2	25	6	2.05889	2.30199	3.95556	7.63572e-05	0.00016953	1.04828e-05	TRUE	834	ZNF536
chr22:47399616-47402349	chr22	47399616	47402349	405	86	77	7	129	1	568	137	2.05172	2.29482	18.8191	5.26546e-79	2.02422e-77	1.2518e-78	TRUE	2733	TBC1D22A
chr1:6845557-6880307	chr1	6845557	6880307	56	10	4	0	10	7	70	17	2.04182	2.28492	6.58929	4.41937e-11	2.11857e-10	1.31015e-11	TRUE	34750	CAMTA1
chr5:517196-517998	chr5	517196	517998	35	2	0	7	2	0	37	9	2.03953	2.28263	4.7877	1.68704e-06	4.88288e-06	3.01964e-07	TRUE	802	SLC9A3
chr22:48938165-48938667	chr22	48938165	48938667	82	51	27	14	12	13	160	39	2.03653	2.27963	9.94812	2.56982e-23	2.58125e-22	1.59628e-23	TRUE	502	CTA-299D3.8,FAM19A5
chr9:132100982-132103192	chr9	132100982	132103192	230	26	35	12	59	0	291	71	2.03513	2.27823	13.4112	5.19948e-41	9.35531e-40	5.78545e-41	TRUE	2210	RP11-65J3.1
chr16:16101673-16110479	chr16	16101673	16110479	38	4	3	7	1	3	45	11	2.03242	2.27552	5.27003	1.36403e-07	4.56289e-07	2.82175e-08	TRUE	8806	ABCC1
chr13:30065212-30066527	chr13	30065212	30066527	167	30	36	15	33	9	233	57	2.0313	2.2744	11.9882	4.09466e-33	5.87552e-32	3.6335e-33	TRUE	1315	MTUS2
chr15:40674561-40676488	chr15	40674561	40676488	49	0	0	2	4	6	49	12	2.02975	2.27285	5.49535	3.89939e-08	1.3933e-07	8.61635e-09	TRUE	1927	KNSTRN
chr14:104631008-104632196	chr14	104631008	104632196	310	17	62	17	80	0	389	97	2.00371	2.24681	15.3755	2.38831e-53	5.7551e-52	3.55903e-53	TRUE	1188	KIF26A
chr7:55270721-55272703	chr7	55270721	55272703	925	256	116	145	92	87	1297	324	2.00111	2.24421	28.0559	3.38003e-173	3.06483e-171	1.89533e-172	TRUE	1982	EGFR
chr12:62997470-62997493	chr12	62997470	62997493	0	162	38	46	0	4	200	50	2	2.2431	11.0136	3.28504e-28	3.9821e-27	2.46258e-28	TRUE	23	RP11-631N16.2,MIRLET7I
chr2:26257530-26321591	chr2	26257530	26321591	88	23	9	13	11	6	120	30	2	2.2431	8.53111	1.44953e-17	1.10059e-16	6.80621e-18	TRUE	64061	RNU6-942P,RAB10
chr8:32539535-32542040	chr8	32539535	32542040	67	5	0	7	7	4	72	18	2	2.2431	6.60816	3.89119e-11	1.87214e-10	1.15766e-11	TRUE	2505	NRG1
chr6:138971573-138972439	chr6	138971573	138972439	60	4	0	9	5	2	64	16	2	2.2431	6.23023	4.65737e-10	2.05333e-09	1.26971e-10	TRUE	866	RP11-390P2.2,NHSL1
chr16:55815431-55850088	chr16	55815431	55850088	51	12	1	8	5	3	64	16	2	2.2431	6.23023	4.65737e-10	2.05333e-09	1.26971e-10	TRUE	34657	CES1P1,CES1
chr20:40730406-40731241	chr20	40730406	40731241	1	5	46	5	7	1	52	13	2	2.2431	5.61586	1.95591e-08	7.20088e-08	4.45312e-09	TRUE	835	PTPRT
chr6:114277230-114277845	chr6	114277230	114277845	24	21	3	8	3	1	48	12	2	2.2431	5.39554	6.83178e-08	2.36956e-07	1.46536e-08	TRUE	615	HDAC2
chr14:69392087-69393230	chr14	69392087	69393230	38	5	1	8	2	1	44	11	2	2.2431	5.16584	2.39367e-07	7.74699e-07	4.79058e-08	TRUE	1143	ACTN1
chr17:9130497-9131094	chr17	9130497	9131094	32	12	0	6	3	2	44	11	2	2.2431	5.16584	2.39367e-07	7.74699e-07	4.79058e-08	TRUE	597	NTN1
chr13:114092867-114097993	chr13	114092867	114097993	25	2	5	8	0	0	32	8	2	2.2431	4.40544	1.0557e-05	2.71099e-05	1.67652e-06	TRUE	5126	ADPRHL1
chr9:133511937-133512530	chr9	133511937	133512530	26	2	0	5	2	0	28	7	2	2.2431	4.12091	3.77378e-05	8.79184e-05	5.43656e-06	TRUE	593	FUBP3
chr19:47732250-47733267	chr19	47732250	47733267	16	12	0	7	0	0	28	7	2	2.2431	4.12091	3.77378e-05	8.79184e-05	5.43656e-06	TRUE	1017	BBC3
chr7:6066289-6067267	chr7	6066289	6067267	0	1	27	1	2	4	28	7	2	2.2431	4.12091	3.77378e-05	8.79184e-05	5.43656e-06	TRUE	978	EIF2AK1
chr5:176718953-176719073	chr5	176718953	176719073	9	15	0	2	2	2	24	6	2	2.2431	3.81522	0.000136061	0.000286387	1.77093e-05	TRUE	120	NSD1
chr2:56145075-56145403	chr2	56145075	56145403	9	15	0	6	0	0	24	6	2	2.2431	3.81522	0.000136061	0.000286387	1.77093e-05	TRUE	328	EFEMP1
chr2:71845645-71845920	chr2	71845645	71845920	13	4	3	0	2	3	20	5	2	2.2431	3.4828	0.000496191	0.000922064	5.70128e-05	TRUE	275	DYSF
chr1:23748406-23750345	chr1	23748406	23750345	18	2	0	0	5	0	20	5	2	2.2431	3.4828	0.000496191	0.000922064	5.70128e-05	TRUE	1939	TCEA3
chr10:17154996-17156123	chr10	17154996	17156123	19	0	1	2	1	2	20	5	2	2.2431	3.4828	0.000496191	0.000922064	5.70128e-05	TRUE	1127	CUBN
chr20:47741050-47753240	chr20	47741050	47753240	66	8	1	10	7	2	75	19	1.98089	2.22399	6.70915	1.95759e-11	9.62563e-11	5.95262e-12	TRUE	12190	ARPC3P1,STAU1
chrX:585447-589832	chrX	585447	589832	100	11	22	5	12	17	133	34	1.96782	2.21092	8.90199	5.48565e-19	4.46638e-18	2.76207e-19	TRUE	4385	SHOX
chr9:94599814-94602709	chr9	94599814	94602709	77	0	5	0	19	2	82	21	1.96523	2.20833	6.9848	2.85259e-12	1.50777e-11	9.32423e-13	TRUE	2895	ROR2
chr14:23863276-23893359	chr14	23863276	23893359	91	155	19	13	32	23	265	68	1.96239	2.20549	12.5466	4.15077e-36	6.48642e-35	4.01129e-36	TRUE	30083	CTD-2201G16.1,MIR208B,MYH7,MYH6
chr16:27800140-27801550	chr16	27800140	27801550	178	13	15	2	41	10	206	53	1.95858	2.20168	11.0502	2.18624e-28	2.67294e-27	1.65298e-28	TRUE	1410	GSG1L
chr22:43015632-43016943	chr22	43015632	43016943	1	2	28	1	3	4	31	8	1.9542	2.1973	4.28136	1.85752e-05	4.55291e-05	2.81558e-06	TRUE	1311	CYB5R3
chr11:119183090-119183598	chr11	119183090	119183598	4	19	0	4	0	2	23	6	1.9386	2.1817	3.67151	0.000241118	0.000477641	2.9535e-05	TRUE	508	MCAM
chr3:47886604-47887833	chr3	47886604	47887833	23	0	0	2	2	2	23	6	1.9386	2.1817	3.67151	0.000241118	0.000477641	2.9535e-05	TRUE	1229	DHX30
chr16:6422444-6423683	chr16	6422444	6423683	17	6	0	0	0	6	23	6	1.9386	2.1817	3.67151	0.000241118	0.000477641	2.9535e-05	TRUE	1239	RP11-420N3.2,RBFOX1
chr19:41754476-41754714	chr19	41754476	41754714	30	33	2	6	10	1	65	17	1.9349	2.17801	6.16567	7.01856e-10	3.02438e-09	1.87032e-10	TRUE	238	AXL
chr4:7567088-7568091	chr4	7567088	7568091	103	2	2	9	17	2	107	28	1.93411	2.17721	7.90892	2.59627e-15	1.70411e-14	1.05385e-15	TRUE	1003	SORCS2
chr1:27058003-27058153	chr1	27058003	27058153	12	8	60	2	10	9	80	21	1.92961	2.17271	6.82983	8.50132e-12	4.33449e-11	2.68051e-12	TRUE	150	ARID1A
chr2:238818785-238819592	chr2	238818785	238819592	13	2	34	10	3	0	49	13	1.91427	2.15737	5.32158	1.02873e-07	3.46025e-07	2.13936e-08	TRUE	807	RAMP1
chr22:45014754-45015892	chr22	45014754	45015892	42	4	3	2	8	3	49	13	1.91427	2.15737	5.32158	1.02873e-07	3.46025e-07	2.13936e-08	TRUE	1138	LINC00229
chr15:20490125-20490816	chr15	20490125	20490816	34	13	2	2	6	5	49	13	1.91427	2.15737	5.32158	1.02873e-07	3.46025e-07	2.13936e-08	TRUE	691	CHEK2P2
chr10:123270123-123271123	chr10	123270123	123271123	61	2	1	5	5	7	64	17	1.91254	2.15564	6.07874	1.21129e-09	5.0809e-09	3.14209e-10	TRUE	1000	FGFR2
chrX:2331749-2334188	chrX	2331749	2334188	120	39	21	42	6	0	180	48	1.90689	2.14999	10.1776	2.49566e-24	2.59771e-23	1.60646e-24	TRUE	2439	DHRSX
chr9:75531964-75533728	chr9	75531964	75533728	15	26	0	9	1	1	41	11	1.89812	2.14122	4.84491	1.26666e-06	3.6799e-06	2.27559e-07	TRUE	1764	ALDH1A1
chr1:186316511-186319452	chr1	186316511	186319452	2	65	0	16	1	1	67	18	1.89616	2.13926	6.18988	6.02109e-10	2.59756e-09	1.60636e-10	TRUE	2941	TPR
chr12:101796675-101799721	chr12	101796675	101799721	13	13	0	2	5	0	26	7	1.89308	2.13619	3.85245	0.000116941	0.000247137	1.52833e-05	TRUE	3046	ARL1
chr11:62603690-62609324	chr11	62603690	62609324	363	49	33	26	56	38	445	120	1.89077	2.13387	15.9271	4.10883e-57	1.06034e-55	6.55725e-57	TRUE	5634	RNU2-2P,WDR74
chr2:220159658-220162008	chr2	220159658	220162008	15	21	1	0	2	8	37	10	1.88753	2.13063	4.58816	4.4718e-06	1.20508e-05	7.45172e-07	TRUE	2350	PTPRN
chr5:179040197-179041400	chr5	179040197	179041400	29	7	1	4	3	3	37	10	1.88753	2.13063	4.58816	4.4718e-06	1.20508e-05	7.45172e-07	TRUE	1203	HNRNPH1
chr17:77274465-77278761	chr17	77274465	77278761	29	0	8	6	1	3	37	10	1.88753	2.13063	4.58816	4.4718e-06	1.20508e-05	7.45172e-07	TRUE	4296	RBFOX3
chr1:204091798-204094178	chr1	204091798	204094178	25	8	0	3	4	2	33	9	1.87447	2.11757	4.31626	1.58697e-05	3.90165e-05	2.41283e-06	TRUE	2380	SOX13
chr1:201334346-201334799	chr1	201334346	201334799	6	13	3	6	0	0	22	6	1.87447	2.11757	3.52421	0.00042475	0.000798585	4.93762e-05	TRUE	453	TNNT2
chr3:145789167-145790453	chr3	145789167	145790453	5	17	0	6	0	0	22	6	1.87447	2.11757	3.52421	0.00042475	0.000798585	4.93762e-05	TRUE	1286	RP11-274H2.2,PLOD2
chr9:124420571-124421477	chr9	124420571	124421477	2	0	20	6	0	0	22	6	1.87447	2.11757	3.52421	0.00042475	0.000798585	4.93762e-05	TRUE	906	DAB2IP
chr14:102816307-102822167	chr14	102816307	102822167	18	2	2	6	0	0	22	6	1.87447	2.11757	3.52421	0.00042475	0.000798585	4.93762e-05	TRUE	5860	CINP
chr2:141624557-141625264	chr2	141624557	141625264	18	3	63	13	7	3	84	23	1.86876	2.11186	6.87459	6.21675e-12	3.17947e-11	1.96622e-12	TRUE	707	LRP1B
chr3:49069542-49070740	chr3	49069542	49070740	4	5	31	5	5	1	40	11	1.8625	2.1056	4.73499	2.19067e-06	6.29567e-06	3.83175e-07	TRUE	1198	QRICH1
chr12:95365314-95388011	chr12	95365314	95388011	84	25	0	12	10	8	109	30	1.86129	2.10439	7.81349	5.56257e-15	3.54805e-14	2.19416e-15	TRUE	22697	NDUFA12
chr8:124042889-124054291	chr8	124042889	124054291	16	10	3	0	7	1	29	8	1.85798	2.10108	4.0262	5.66855e-05	0.000126395	7.81645e-06	TRUE	11402	RP11-557C18.3,DERL1,TBC1D31
chr1:27100151-27100384	chr1	27100151	27100384	22	17	95	12	12	13	134	37	1.85664	2.09974	8.65113	5.09939e-18	3.97297e-17	2.45694e-18	TRUE	233	ARID1A
chr20:43033239-43033703	chr20	43033239	43033703	77	8	20	14	14	1	105	29	1.85626	2.09936	7.65713	1.9014e-14	1.17171e-13	7.24602e-15	TRUE	464	HNF4A
chr17:41463582-41463951	chr17	41463582	41463951	85	11	12	2	20	8	108	30	1.848	2.0911	7.74625	9.46455e-15	5.94038e-14	3.67361e-15	TRUE	369	LINC00910
chr13:114561623-114562262	chr13	114561623	114562262	22	14	7	1	11	0	43	12	1.8413	2.0844	4.87781	1.07272e-06	3.22058e-06	1.99155e-07	TRUE	639	GAS6
chr20:25239872-25249807	chr20	25239872	25249807	42	6	2	11	2	1	50	14	1.8365	2.0796	5.25213	1.50352e-07	5.02555e-07	3.10787e-08	TRUE	9935	PYGB
chr2:10536963-10559924	chr2	10536963	10559924	62	5	11	9	8	5	78	22	1.82597	2.06907	6.53861	6.20925e-11	2.9435e-10	1.8203e-11	TRUE	22961	HPCAL1
chr1:1736927-1738296	chr1	1736927	1738296	2	0	44	9	0	4	46	13	1.82312	2.06622	5.01687	5.25196e-07	1.64008e-06	1.01424e-07	TRUE	1369	GNB1
chr22:48978178-48978880	chr22	48978178	48978880	350	85	73	20	86	38	508	144	1.81876	2.06186	16.6494	3.05399e-62	8.73505e-61	5.40187e-62	TRUE	702	FAM19A5
chr16:17353297-17451907	chr16	17353297	17451907	138	45	18	12	23	22	201	57	1.81816	2.06126	10.4709	1.17559e-25	1.2804e-24	7.91817e-26	TRUE	98610	XYLT1
chr18:48584502-48584745	chr18	48584502	48584745	20	25	92	19	14	6	137	39	1.81263	2.05573	8.62966	6.15343e-18	4.73972e-17	2.9311e-18	TRUE	243	RP11-729L2.2,SMAD4
chr6:128718747-128841498	chr6	128718747	128841498	124	4	5	19	11	8	133	38	1.80735	2.05046	8.48868	2.0899e-17	1.56648e-16	9.6873e-18	TRUE	122751	RP1-86D1.2,RP1-86D1.3,RP1-86D1.5,RP1-86D1.4,PTPRK
chr3:30712862-30713267	chr3	30712862	30713267	17	16	2	4	1	5	35	10	1.80735	2.05046	4.3546	1.33313e-05	3.40933e-05	2.10838e-06	TRUE	405	TGFBR2
chr6:169625821-169626578	chr6	169625821	169626578	12	2	14	5	2	1	28	8	1.80735	2.05046	3.89487	9.82521e-05	0.000215916	1.33525e-05	TRUE	757	XXyac-YX65C7_A.2,THBS2
chr3:12876908-12878061	chr3	12876908	12878061	20	48	5	17	3	1	73	21	1.79751	2.04061	6.2694	3.62447e-10	1.60233e-09	9.90902e-11	TRUE	1153	RPL32,CAND2
chr7:6509267-6523665	chr7	6509267	6523665	104	26	9	32	6	2	139	40	1.79701	2.04011	8.64977	5.16056e-18	4.01957e-17	2.48576e-18	TRUE	14398	FLJ20306,DAGLB,KDELR2
chr10:17269041-17270495	chr10	17269041	17270495	48	0	4	0	9	6	52	15	1.79355	2.03665	5.2847	1.25909e-07	4.22272e-07	2.60809e-08	TRUE	1454	VIM,VIM-AS1
chr4:10077048-10079016	chr4	10077048	10079016	8	82	0	14	9	3	90	26	1.79141	2.03451	6.94777	3.71101e-12	1.9297e-11	1.19335e-12	TRUE	1968	WDR1
chr19:16178762-16180921	chr19	16178762	16180921	217	92	251	80	82	0	560	162	1.78943	2.03253	17.32	3.32325e-67	1.05355e-65	6.5153e-67	TRUE	2159	TPM4
chr2:1658814-1660438	chr2	1658814	1660438	249	27	42	20	70	2	318	92	1.78932	2.03242	13.0512	6.25604e-39	1.06463e-37	6.58383e-39	TRUE	1624	PXDN
chr7:694189-697496	chr7	694189	697496	41	9	5	4	10	2	55	16	1.78136	2.02446	5.4139	6.16652e-08	2.13956e-07	1.32313e-08	TRUE	3307	PRKAR1B
chr1:120506332-120506482	chr1	120506332	120506482	12	9	3	0	4	3	24	7	1.77761	2.02071	3.572	0.000354267	0.000695204	4.29895e-05	TRUE	150	NOTCH2
chr16:31046290-31049304	chr16	31046290	31049304	18	5	1	4	0	3	24	7	1.77761	2.02071	3.572	0.000354267	0.000695204	4.29895e-05	TRUE	3014	STX4
chr16:12467492-12470245	chr16	12467492	12470245	3	7	14	6	0	1	24	7	1.77761	2.02071	3.572	0.000354267	0.000695204	4.29895e-05	TRUE	2753	RP11-165M1.2,SNX29
chr19:12849271-12850010	chr19	12849271	12850010	47	3	1	8	5	2	51	15	1.76553	2.00864	5.18677	2.13972e-07	6.93036e-07	4.28559e-08	TRUE	739	ASNA1
chr6:43492311-43492886	chr6	43492311	43492886	0	2	32	3	2	5	34	10	1.76553	2.00864	4.23498	2.28573e-05	5.5807e-05	3.45104e-06	TRUE	575	POLR1C,XPO5
chr2:2311864-2313192	chr2	2311864	2313192	6	27	1	0	10	0	34	10	1.76553	2.00864	4.23498	2.28573e-05	5.5807e-05	3.45104e-06	TRUE	1328	MYT1L
chr22:36989930-36991221	chr22	36989930	36991221	19	5	3	6	0	2	27	8	1.75489	1.99799	3.76086	0.000169333	0.000353143	2.18381e-05	TRUE	1291	CACNG2
chr11:108121674-108121810	chr11	108121674	108121810	16	16	89	21	7	8	121	36	1.74894	1.99204	7.94604	1.92564e-15	1.27064e-14	7.8578e-16	TRUE	136	ATM
chr14:94213886-94214460	chr14	94213886	94214460	81	1	12	1	22	5	94	28	1.74723	1.99033	6.99968	2.56539e-12	1.35837e-11	8.40036e-13	TRUE	574	PRIMA1
chr3:13744260-13747393	chr3	13744260	13747393	49	5	3	0	17	0	57	17	1.74543	1.98853	5.44745	5.10971e-08	1.81252e-07	1.12089e-08	TRUE	3133	LINC00620
chr2:3050101-3050168	chr2	3050101	3050168	149	45	101	45	43	0	295	88	1.74514	1.98824	12.3916	2.90181e-35	4.4416e-34	2.74675e-35	TRUE	67	AC019118.2
chr16:75429073-75445837	chr16	75429073	75445837	21	7	2	6	2	1	30	9	1.73697	1.98007	3.94095	8.11591e-05	0.00017959	1.11056e-05	TRUE	16764	SNORA76,CFDP1
chr19:46190712-46190871	chr19	46190712	46190871	30	25	1	7	6	4	56	17	1.71989	1.96299	5.35376	8.61471e-08	2.96691e-07	1.83478e-08	TRUE	159	SNRPD2
chr7:31116642-31117402	chr7	31116642	31117402	95	21	32	14	30	1	148	45	1.7176	1.9607	8.69684	3.41267e-18	2.68619e-17	1.66118e-18	TRUE	760	ADCYAP1R1
chr16:81648267-81649316	chr16	81648267	81649316	354	121	58	60	97	7	533	164	1.70044	1.94354	16.4086	1.66067e-60	4.60849e-59	2.84995e-60	TRUE	1049	CMIP
chr5:54683825-54693286	chr5	54683825	54693286	24	2	0	7	0	1	26	8	1.70044	1.94354	3.62401	0.000290067	0.000571475	3.53407e-05	TRUE	9461	SKIV2L2
chr8:130891661-130983221	chr8	130891661	130983221	75	12	7	15	8	6	94	29	1.69661	1.93971	6.88175	5.91219e-12	3.02526e-11	1.87086e-12	TRUE	91560	RP11-473O4.4,RP11-473O4.3,FAM49B
chr4:25665680-25667599	chr4	25665680	25667599	237	169	25	21	70	42	431	133	1.69626	1.93936	14.7341	3.89118e-49	8.44844e-48	5.22463e-49	TRUE	1919	SLC34A2
chr1:2583414-2618880	chr1	2583414	2618880	362	90	148	38	140	8	600	186	1.68966	1.93276	17.3452	2.14464e-67	6.84265e-66	4.23159e-67	TRUE	35466	TTC34
chr8:23198677-23199199	chr8	23198677	23199199	4	0	25	0	4	5	29	9	1.68806	1.93116	3.81117	0.000138312	0.000290941	1.79922e-05	TRUE	522	LOXL2,RP11-177H13.2
chr1:119526392-119527526	chr1	119526392	119527526	37	8	0	0	14	0	45	14	1.6845	1.9276	4.74168	2.11952e-06	6.11032e-06	3.7787e-07	TRUE	1134	TBX15
chrX:1534757-1536609	chrX	1534757	1536609	322	144	236	53	157	10	702	220	1.67397	1.91707	18.6601	1.04588e-77	3.94945e-76	2.44239e-77	TRUE	1852	ASMTL
chr1:46034356-46036456	chr1	46034356	46036456	24	7	4	6	5	0	35	11	1.66985	1.91295	4.16054	3.17496e-05	7.40426e-05	4.57853e-06	TRUE	2100	AKR1A1
chr19:45949946-45951684	chr19	45949946	45951684	14	0	21	0	11	0	35	11	1.66985	1.91295	4.16054	3.17496e-05	7.40426e-05	4.57853e-06	TRUE	1738	ERCC1
chr19:29501091-29501174	chr19	29501091	29501174	68	19	107	0	61	0	194	61	1.66918	1.91228	9.79299	1.20675e-22	1.17955e-21	7.29449e-23	TRUE	83	CTD-2081K17.2
chr2:56108805-56144898	chr2	56108805	56144898	26	11	1	7	1	4	38	12	1.66297	1.90607	4.32474	1.52715e-05	3.77104e-05	2.33187e-06	TRUE	36093	EFEMP1
chr14:69735880-69736669	chr14	69735880	69736669	68	13	17	2	26	3	98	31	1.66051	1.90361	6.93916	3.94441e-12	2.04999e-11	1.26774e-12	TRUE	789	GALNT16
chr18:657065-658349	chr18	657065	658349	16	44	0	11	4	4	60	19	1.65896	1.90206	5.42665	5.7421e-08	1.993e-07	1.2325e-08	TRUE	1284	TYMS,C18orf56,RP11-806L2.5
chr1:149287806-149673438	chr1	149287806	149673438	128	8	9	21	17	8	145	46	1.65635	1.89945	8.4283	3.50712e-17	2.58843e-16	1.60072e-17	TRUE	385632	CR812485.1,RP5-998N21.3,RP5-998N21.10,HIST2H3PS2,RP5-998N21.8,RNVU1-19,RP11-277L2.6,RP11-277L2.4,RP11-277L2.3,RP11-277L2.5,RP11-353N4.1,RNVU1-20,RP11-353N4.2,RP11-353N4.3,RNU1-68P,RP11-353N4.4,RP11-403I13.9,FCGR1C,HIST2H2BB,RP5-998N21.4,FAM72C,RP11-353N4.6,RP11-353N4.8,RP11-353N4.7,RP11-403I13.8,RP5-998N21.7,PPIAL4C,RP11-353N4.5
chr12:12023138-12023867	chr12	12023138	12023867	101	121	17	35	22	19	239	76	1.65294	1.89604	10.8077	3.16575e-27	3.6819e-26	2.27694e-27	TRUE	729	ETV6
chr1:109944629-109952614	chr1	109944629	109952614	15	12	1	7	2	0	28	9	1.63743	1.88053	3.67884	0.000234297	0.000466389	2.88412e-05	TRUE	7985	PSMA5
chr14:35182065-35182549	chr14	35182065	35182549	15	12	1	1	5	3	28	9	1.63743	1.88053	3.67884	0.000234297	0.000466389	2.88412e-05	TRUE	484	CFL2
chr19:11123332-11123862	chr19	11123332	11123862	7	1	23	8	1	1	31	10	1.63227	1.87537	3.86374	0.000111665	0.000236105	1.4601e-05	TRUE	530	CTC-215O4.4,SMARCA4
chr10:132974627-132975420	chr10	132974627	132975420	150	43	53	18	62	0	246	80	1.62059	1.86369	10.8383	2.26625e-27	2.6575e-26	1.64343e-27	TRUE	793	TCERG1L
chr19:35787758-35789797	chr19	35787758	35789797	524	178	391	60	272	25	1093	357	1.6143	1.8574	22.7938	5.28565e-115	3.09179e-113	1.91201e-114	TRUE	2039	MAG
chr14:68034436-68035676	chr14	68034436	68035676	49	3	0	5	6	6	52	17	1.61298	1.85608	4.96924	6.72166e-07	2.03522e-06	1.25855e-07	TRUE	1240	PLEKHH1
chr22:36737493-36745018	chr22	36737493	36745018	42	28	6	8	15	2	76	25	1.60407	1.84717	5.98793	2.12532e-09	8.69241e-09	5.3755e-10	TRUE	7525	MYH9
chr14:100820011-100826984	chr14	100820011	100826984	133	0	3	37	3	5	136	45	1.59561	1.83871	7.98514	1.40364e-15	9.37813e-15	5.79956e-16	TRUE	6973	WARS,RP11-638I2.8
chr1:120464983-120465320	chr1	120464983	120465320	24	26	4	4	11	3	54	18	1.58496	1.82806	5.01174	5.39405e-07	1.68392e-06	1.04136e-07	TRUE	337	NOTCH2
chr10:71912001-71918102	chr10	71912001	71918102	31	15	2	11	3	2	48	16	1.58496	1.82806	4.72511	2.29989e-06	6.45076e-06	3.98924e-07	TRUE	6101	SAR1A
chr17:28444112-28444135	chr17	28444112	28444135	2	33	10	12	1	2	45	15	1.58496	1.82806	4.57507	4.76062e-06	1.2824e-05	7.93014e-07	TRUE	23	MIR3184,MIR423,RP11-1148O4.2,NSRP1
chr12:111352000-111353572	chr12	111352000	111353572	7	24	2	2	5	4	33	11	1.58496	1.82806	3.91785	8.93406e-05	0.00019652	1.21522e-05	TRUE	1572	MYL2
chr19:51874981-51875267	chr19	51874981	51875267	0	31	2	11	0	0	33	11	1.58496	1.82806	3.91785	8.93406e-05	0.00019652	1.21522e-05	TRUE	286	NKG7
chr20:34765928-34770239	chr20	34765928	34770239	25	8	0	8	3	0	33	11	1.58496	1.82806	3.91785	8.93406e-05	0.00019652	1.21522e-05	TRUE	4311	EPB41L1
chr12:53206584-53208352	chr12	53206584	53208352	29	0	1	4	4	2	30	10	1.58496	1.82806	3.73553	0.000187322	0.000390428	2.41446e-05	TRUE	1768	KRT4
chr11:118922851-118923128	chr11	118922851	118923128	17	10	0	7	2	0	27	9	1.58496	1.82806	3.54383	0.000394356	0.00077306	4.72705e-05	TRUE	277	HYOU1
chr17:77407953-77408982	chr17	77407953	77408982	149	67	38	28	53	4	254	85	1.57929	1.82239	10.8465	2.0731e-27	2.43484e-26	1.50573e-27	TRUE	1029	RBFOX3
chr1:53561737-53566903	chr1	53561737	53566903	854	194	236	60	365	5	1284	430	1.57824	1.82134	24.3775	2.9613e-131	1.98967e-129	1.23044e-130	TRUE	5166	SLC1A7
chr19:34882157-34883735	chr19	34882157	34883735	1034	526	452	219	440	18	2012	677	1.5714	1.8145	30.4375	1.75366e-203	1.88863e-201	1.16795e-202	TRUE	1578	GPI
chrY:13462584-13490099	chrY	13462584	13490099	49437	11779	9019	3556	16802	3290	70235	23648	1.57047	1.81357	180.007	0	0	0	TRUE	27515	DUX4L16,DUX4L17,DUX4L18,DUX4L19
chr7:140433705-140434666	chr7	140433705	140434666	26	15	178	33	26	15	219	74	1.56533	1.80843	10.0185	1.26377e-23	1.27843e-22	7.90595e-24	TRUE	961	BRAF
chr12:52646055-52680277	chr12	52646055	52680277	53	43	4	5	8	21	100	34	1.55639	1.79949	6.74685	1.51088e-11	7.52714e-11	4.65488e-12	TRUE	34222	KRT121P,RP11-845M18.7,KRT81,KRT86
chr5:138386626-138456771	chr5	138386626	138456771	43	21	9	15	3	7	73	25	1.54597	1.78907	5.74148	9.38545e-09	3.55674e-08	2.19954e-09	TRUE	70145	CTB-46B19.2,SIL1
chr4:1953652-1953980	chr4	1953652	1953980	30	0	2	9	0	2	32	11	1.54057	1.78367	3.79342	0.000148589	0.000312273	1.93114e-05	TRUE	328	WHSC1
chr20:62362981-62364498	chr20	62362981	62364498	117	27	24	6	52	0	168	58	1.53434	1.77744	8.67082	4.29021e-18	3.3469e-17	2.06977e-18	TRUE	1517	ZGPAT,RP4-583P15.15
chr12:54058954-54059133	chr12	54058954	54059133	19	19	2	7	3	4	40	14	1.51457	1.75767	4.19823	2.69014e-05	6.54774e-05	4.04904e-06	TRUE	179	ATP5G2
chr2:44084409-44086986	chr2	44084409	44086986	22	11	7	5	7	2	40	14	1.51457	1.75767	4.19823	2.69014e-05	6.54774e-05	4.04904e-06	TRUE	2577	ABCG8
chr2:198266211-198266576	chr2	198266211	198266576	19	12	6	6	7	0	37	13	1.50901	1.75211	4.02883	5.60546e-05	0.000125002	7.73003e-06	TRUE	365	SF3B1
chr19:3244263-3245499	chr19	3244263	3245499	154	32	44	13	64	4	230	81	1.50564	1.74874	10.0314	1.10953e-23	1.13006e-22	6.98842e-24	TRUE	1236	CELF5
chr22:30601215-30603280	chr22	30601215	30603280	0	6	28	11	1	0	34	12	1.5025	1.7456	3.85204	0.000117139	0.000247521	1.53059e-05	TRUE	2065	RP3-438O4.4
chr1:7715562-7715703	chr1	7715562	7715703	33	1	0	3	9	0	34	12	1.5025	1.7456	3.85204	0.000117139	0.000247521	1.53059e-05	TRUE	141	CAMTA1
chr1:9318987-9320642	chr1	9318987	9320642	319	48	32	8	82	51	399	141	1.50069	1.74379	13.1864	1.0506e-39	1.82963e-38	1.13147e-39	TRUE	1655	H6PD
chr1:7206780-7208296	chr1	7206780	7208296	66	9	38	7	31	2	113	40	1.49825	1.74135	7.01055	2.3738e-12	1.25737e-11	7.77576e-13	TRUE	1516	CAMTA1
chr11:569654-1018683	chr11	569654	1018683	2316	1123	290	621	430	269	3729	1320	1.49825	1.74135	40.2754	0	0	0	TRUE	449029	IRF7,SCT,AP006621.5,AP006621.1,AP006621.6,CEND1,SLC25A22,RPLP2,SNORA52,AP006621.8,EFCAB4A,POLR2L,RP11-1391J7.1,RNU6-1025P,AP006477.1,PHRF1,CDHR5,DRD4,RP11-754B17.1,EPS8L2,TMEM80,AP006621.9,TALDO1,PDDC1,PIDD,PNPLA2,CD151,TSPAN4,CHID1,AP2A2,MUC6,DEAF1
chr16:87502161-87584875	chr16	87502161	87584875	927	279	285	67	164	297	1491	528	1.49767	1.74077	25.4602	5.43733e-143	4.07554e-141	2.52037e-142	TRUE	82714	ZCCHC14,RP11-482M8.1
chr12:124914928-124915403	chr12	124914928	124915403	3	21	7	0	10	1	31	11	1.49476	1.73787	3.66678	0.000245622	0.000486384	3.00767e-05	TRUE	475	NCOR2
chr4:1653519-1655010	chr4	1653519	1655010	261	63	44	26	34	71	368	131	1.49014	1.73324	12.6102	1.85539e-36	2.94729e-35	1.81931e-36	TRUE	1491	FAM53A
chr11:1212759-1213133	chr11	1212759	1213133	368	50	54	25	83	61	472	169	1.48176	1.72486	14.233	5.71783e-46	1.15097e-44	7.11777e-46	TRUE	374	MUC5AC
chr2:132998453-132998710	chr2	132998453	132998710	198	47	87	13	64	42	332	119	1.48022	1.72332	11.9295	8.31102e-33	1.1812e-31	7.30471e-33	TRUE	257	ANKRD30BL
chr19:51857482-51869591	chr19	51857482	51869591	85	4	0	12	9	11	89	32	1.47573	1.71883	6.16524	7.03769e-10	3.03218e-09	1.87514e-10	TRUE	12109	CTD-2616J11.10,ETFB,CTD-2616J11.11
chr9:87570010-87570490	chr9	87570010	87570490	100	78	11	37	21	10	189	68	1.47478	1.71788	8.98085	2.68687e-19	2.2321e-18	1.38036e-19	TRUE	480	NTRK2
chr7:157274038-157275105	chr7	157274038	157275105	228	84	51	30	88	13	363	131	1.4704	1.7135	12.424	1.93541e-35	2.97461e-34	1.83954e-35	TRUE	1067	AC006372.4
chr15:63446052-63447859	chr15	63446052	63447859	13	14	9	7	4	2	36	13	1.46949	1.71259	3.91106	9.18925e-05	0.000202022	1.24928e-05	TRUE	1807	RPS27L
chr4:77969708-77976349	chr4	77969708	77976349	33	13	1	2	10	5	47	17	1.46713	1.71023	4.46448	8.02632e-06	2.0765e-05	1.28413e-06	TRUE	6641	CCNI
chr9:124853061-124855364	chr9	124853061	124855364	32	1	0	2	10	0	33	12	1.45943	1.70253	3.72906	0.000192194	0.000400498	2.47673e-05	TRUE	2303	TTLL11
chr2:225783044-225784423	chr2	225783044	225784423	59	20	22	10	21	6	101	37	1.44876	1.69186	6.49495	8.306e-11	3.91136e-10	2.41884e-11	TRUE	1379	DOCK10
chr10:105144627-105151065	chr10	105144627	105151065	17	13	0	4	3	4	30	11	1.44746	1.69056	3.53785	0.000403399	0.000789853	4.72705e-05	TRUE	6438	TAF5,USMG5
chr17:18087979-18098329	chr17	18087979	18098329	49	6	2	7	14	0	57	21	1.44057	1.68367	4.86253	1.15897e-06	3.46488e-06	2.12089e-07	TRUE	10350	RP11-258F1.1,ALKBH5
chr10:5539324-5540949	chr10	5539324	5540949	43	5	9	6	4	11	57	21	1.44057	1.68367	4.86253	1.15897e-06	3.46488e-06	2.12089e-07	TRUE	1625	CALML5
chr2:149790583-149791311	chr2	149790583	149791311	50	28	25	13	24	1	103	38	1.43857	1.68167	6.53097	6.53431e-11	3.09317e-10	1.91286e-11	TRUE	728	KIF5C
chr7:143080298-143085350	chr7	143080298	143085350	49	9	15	19	5	3	73	27	1.43494	1.67804	5.48977	4.02457e-08	1.43785e-07	8.89188e-09	TRUE	5052	ZYX
chr6:112101773-112167835	chr6	112101773	112167835	52	10	8	12	6	8	70	26	1.42884	1.67194	5.36192	8.23419e-08	2.83914e-07	1.75576e-08	TRUE	66062	FYN
chr1:204495291-204495544	chr1	204495291	204495544	18	13	4	0	4	9	35	13	1.42884	1.67194	3.79145	0.000149772	0.000314736	1.94637e-05	TRUE	253	MDM4
chr21:41292021-41292141	chr21	41292021	41292141	31	4	8	0	15	1	43	16	1.42626	1.66937	4.19787	2.69436e-05	6.55721e-05	4.05506e-06	TRUE	120	PCP4
chr7:142013443-142045554	chr7	142013443	142045554	60	34	144	2	55	32	238	89	1.41908	1.66218	9.84585	7.14305e-23	7.05835e-22	4.36497e-23	TRUE	32111	TRBV4-1,TRBV5-1,TRBV6-1,TRBV7-1,TRBV4-2
chr17:63746780-63847958	chr17	63746780	63847958	35	13	8	6	6	9	56	21	1.41504	1.65814	4.76764	1.86399e-06	5.37833e-06	3.32603e-07	TRUE	101178	CEP112
chr2:240267204-240268810	chr2	240267204	240268810	156	12	37	1	76	0	205	77	1.41269	1.65579	9.11275	8.03193e-20	6.8401e-19	4.23001e-20	TRUE	1606	HDAC4
chr16:74542744-74640587	chr16	74542744	74640587	67	9	14	12	14	8	90	34	1.40439	1.64749	6.01637	1.78375e-09	7.32856e-09	4.53208e-10	TRUE	97843	RP11-572F4.1,GLG1
chr5:80171564-80171944	chr5	80171564	80171944	24	9	4	6	4	4	37	14	1.4021	1.6452	3.85373	0.000116331	0.000245936	1.5209e-05	TRUE	380	MSH3
chr1:23718838-23719306	chr1	23718838	23719306	69	32	7	4	36	1	108	41	1.39734	1.64044	6.57041	5.01775e-11	2.38018e-10	1.47193e-11	TRUE	468	TCEA3
chr1:205687507-205688693	chr1	205687507	205688693	18	11	5	10	0	3	34	13	1.38702	1.63012	3.66992	0.000242626	0.000480533	2.97158e-05	TRUE	1186	NUCKS1
chr14:35579765-35591186	chr14	35579765	35591186	15	17	2	8	0	5	34	13	1.38702	1.63012	3.66992	0.000242626	0.000480533	2.97158e-05	TRUE	11421	PPP2R3C,FAM177A1,KIAA0391
chr20:41205886-41206655	chr20	41205886	41206655	22	28	2	0	19	1	52	20	1.37851	1.62161	4.52154	6.13925e-06	1.6433e-05	1.01624e-06	TRUE	769	PTPRT
chr1:225718256-225742658	chr1	225718256	225742658	17	10	4	9	3	0	31	12	1.36923	1.61233	3.47673	0.000507563	0.000942875	5.83086e-05	TRUE	24402	ENAH
chr6:34012599-34012729	chr6	34012599	34012729	25	4	7	8	2	4	36	14	1.36257	1.60567	3.73546	0.000187369	0.000390485	2.41472e-05	TRUE	130	GRM4
chr9:87366803-87367212	chr9	87366803	87367212	34	40	3	15	8	7	77	30	1.3599	1.603	5.45653	4.85533e-08	1.72351e-07	1.06584e-08	TRUE	409	NTRK2
chr1:38006289-38018327	chr1	38006289	38018327	37	4	0	8	8	0	41	16	1.35755	1.60065	3.97744	6.96613e-05	0.000154842	9.57564e-06	TRUE	12038	SNIP1,FTH1P1
chr12:1025324-1026025	chr12	1025324	1026025	117	21	18	15	22	24	156	61	1.35466	1.59777	7.74833	9.31074e-15	5.84508e-14	3.61467e-15	TRUE	701	RAD52
chr12:124848252-124856629	chr12	124848252	124856629	43	4	4	13	3	4	51	20	1.3505	1.5936	4.42191	9.78344e-06	2.51322e-05	1.55421e-06	TRUE	8377	NCOR2
chr13:114267942-114268510	chr13	114267942	114268510	42	0	1	1	16	0	43	17	1.3388	1.5819	4.03868	5.37524e-05	0.000124046	7.57929e-06	TRUE	568	TFDP1
chr12:12019714-12019864	chr12	12019714	12019864	25	30	3	4	13	6	58	23	1.33442	1.57752	4.68106	2.85392e-06	7.97622e-06	4.9326e-07	TRUE	150	ETV6
chr7:132719269-132719654	chr7	132719269	132719654	38	30	5	5	14	10	73	29	1.33184	1.57494	5.24537	1.55968e-07	5.20219e-07	3.2171e-08	TRUE	385	CHCHD3
chrX:1523059-1526738	chrX	1523059	1526738	430	202	188	55	262	10	820	327	1.32633	1.56943	17.5356	7.6613e-69	2.49783e-67	1.54469e-68	TRUE	3679	ASMTL-AS1,ASMTL
chr22:29692324-29692517	chr22	29692324	29692517	98	17	5	18	20	10	120	48	1.32193	1.56503	6.69436	2.16615e-11	1.06319e-10	6.57488e-12	TRUE	193	EWSR1
chr3:41274894-41275093	chr3	41274894	41275093	22	26	57	28	8	6	105	42	1.32193	1.56503	6.262	3.8007e-10	1.679e-09	1.03831e-10	TRUE	199	CTNNB1
chr1:166246428-166246710	chr1	166246428	166246710	39	29	7	9	13	8	75	30	1.32193	1.56503	5.29235	1.20753e-07	4.0507e-07	2.50495e-08	TRUE	282	RP11-9L18.2
chr7:142648333-142650703	chr7	142648333	142650703	35	0	0	7	4	3	35	14	1.32193	1.56503	3.61536	0.000299928	0.000589773	3.64724e-05	TRUE	2370	KEL
chr11:67436112-67437342	chr11	67436112	67437342	91	59	59	10	72	2	209	84	1.31504	1.55814	8.80634	1.29295e-18	1.04106e-17	6.43805e-19	TRUE	1230	ALDH3B2
chr3:41266977-41267212	chr3	41266977	41267212	11	28	96	39	11	5	135	55	1.29546	1.53856	7.01244	2.34202e-12	1.24076e-11	7.67303e-13	TRUE	235	CTNNB1
chr4:71522145-71532177	chr4	71522145	71532177	125	7	0	51	1	2	132	54	1.28951	1.53261	6.91439	4.69865e-12	2.44114e-11	1.50963e-12	TRUE	10032	ENAM,IGJ
chr7:50367277-50444278	chr7	50367277	50444278	70	13	5	20	9	7	88	36	1.28951	1.53261	5.64557	1.64631e-08	6.18002e-08	3.76421e-09	TRUE	77001	IKZF1
chr1:230470867-230471633	chr1	230470867	230471633	53	9	4	24	0	3	66	27	1.28951	1.53261	4.88921	1.01242e-06	3.04615e-06	1.88378e-07	TRUE	766	PGBD5
chr9:138117294-138118843	chr9	138117294	138118843	57	9	39	8	33	2	105	43	1.28798	1.53108	6.16231	7.16893e-10	3.08784e-09	1.90956e-10	TRUE	1549	RP11-399H11.3
chr2:62100384-62104116	chr2	62100384	62104116	13	29	8	15	3	3	50	21	1.25154	1.49464	4.17748	2.94757e-05	6.89715e-05	4.26529e-06	TRUE	3732	CCT4,AC107081.5
chr19:39923854-39924058	chr19	39923854	39924058	27	52	4	25	4	6	83	35	1.24576	1.48886	5.36686	8.01181e-08	2.76918e-07	1.7125e-08	TRUE	204	RPS16
chr2:191859888-191862625	chr2	191859888	191862625	30	7	8	10	6	3	45	19	1.24393	1.48703	3.94812	7.87661e-05	0.00017434	1.07814e-05	TRUE	2737	STAT1
chr17:39788944-39789530	chr17	39788944	39789530	223	31	94	14	113	20	348	147	1.24327	1.48637	10.9758	4.99779e-28	6.01914e-27	3.72232e-28	TRUE	586	KRT42P,JUP
chr11:134263835-134610786	chr11	134263835	134610786	838	185	176	45	105	358	1199	508	1.23893	1.48203	20.3292	7.0991e-92	3.26821e-90	2.02111e-91	TRUE	346951	AP004550.1,RP11-469N6.3,RP11-469N6.2,B3GAT1,RP11-627G23.1,RP11-469N6.1
chr4:6642889-6645769	chr4	6642889	6645769	90	9	0	20	10	12	99	42	1.23704	1.48014	5.83586	5.35134e-09	2.08409e-08	1.28883e-09	TRUE	2880	MRFAP1
chr10:132966644-132967624	chr10	132966644	132967624	2	21	97	26	24	1	120	51	1.23447	1.47757	6.41676	1.39202e-10	6.42632e-10	3.97412e-11	TRUE	980	TCERG1L
chr1:204499695-204500281	chr1	204499695	204500281	62	25	7	9	24	7	94	40	1.23266	1.47576	5.67406	1.3945e-08	5.25726e-08	3.25116e-09	TRUE	586	MDM4
chr11:112122972-112125908	chr11	112122972	112125908	98	25	39	22	29	18	162	69	1.23133	1.47443	7.44382	9.78163e-14	5.77833e-13	3.57339e-14	TRUE	2936	PLET1,PTS
chr10:18843045-18851213	chr10	18843045	18851213	626	160	199	102	252	68	985	422	1.22288	1.46598	18.277	1.26163e-74	4.55102e-73	2.81441e-74	TRUE	8168	NSUN6
chr3:14206623-14209366	chr3	14206623	14209366	44	12	63	10	25	16	119	51	1.22239	1.46549	6.35103	2.13875e-10	9.67446e-10	5.98281e-11	TRUE	2743	XPC
chr7:75959418-75988052	chr7	75959418	75988052	34	9	1	8	3	8	44	19	1.2115	1.4546	3.84041	0.000122831	0.000258723	1.59998e-05	TRUE	28634	YWHAG
chr5:68260440-68261745	chr5	68260440	68261745	28	1	8	0	16	0	37	16	1.20945	1.45255	3.51798	0.000434847	0.000817002	5.05245e-05	TRUE	1305	RP11-141O11.1
chr15:88420274-88423556	chr15	88420274	88423556	86	92	13	35	29	19	191	83	1.20239	1.44549	7.96388	1.66721e-15	1.11267e-14	6.8477e-16	TRUE	3282	NTRK3
chr1:11187044-11187404	chr1	11187044	11187404	51	20	14	15	15	7	85	37	1.19994	1.44304	5.30596	1.12082e-07	3.76152e-07	2.32618e-08	TRUE	360	MTOR
chr16:90183432-90183787	chr16	90183432	90183787	49	73	29	7	35	24	151	66	1.19401	1.43711	7.05021	1.78645e-12	9.50817e-12	5.87998e-13	TRUE	355	FAM157C,RP11-356C4.5
chr21:36171693-36206772	chr21	36171693	36206772	91	41	12	43	16	4	144	63	1.19265	1.43575	6.87994	5.98767e-12	3.06283e-11	1.89409e-12	TRUE	35079	RUNX1
chr3:41277214-41277892	chr3	41277214	41277892	18	20	74	35	6	8	112	49	1.19265	1.43575	6.06753	1.29888e-09	5.43989e-09	3.3641e-10	TRUE	678	CTNNB1
chr11:1757054-1764207	chr11	1757054	1764207	84	34	35	20	43	4	153	67	1.1913	1.4344	7.08669	1.37361e-12	7.42077e-12	4.5891e-13	TRUE	7153	IFITM10
chr2:198262762-198263254	chr2	198262762	198263254	24	26	4	13	5	6	54	24	1.16993	1.41303	4.16277	3.14416e-05	7.33473e-05	4.5359e-06	TRUE	492	SF3B1
chr3:178922192-178922348	chr3	178922192	178922348	12	9	24	4	11	5	45	20	1.16993	1.41303	3.80007	0.000144657	0.000304073	1.88043e-05	TRUE	156	PIK3CA
chr6:117650869-117651149	chr6	117650869	117651149	44	31	8	7	16	14	83	37	1.16559	1.40869	5.14891	2.62004e-07	8.46816e-07	5.23682e-08	TRUE	280	ROS1,GOPC
chr3:49412935-49449311	chr3	49412935	49449311	74	36	31	31	17	15	141	63	1.16227	1.40537	6.69904	2.09789e-11	1.03019e-10	6.37086e-12	TRUE	36376	RHOA
chr20:43964080-43964298	chr20	43964080	43964298	55	51	8	8	26	17	114	51	1.16046	1.40356	6.01773	1.76881e-09	7.26819e-09	4.49475e-10	TRUE	218	SDC4
chr7:109599255-109600578	chr7	109599255	109600578	0	1	37	5	6	6	38	17	1.16046	1.40356	3.47433	0.000512128	0.000951265	5.88256e-05	TRUE	1323	EIF3IP1
chr21:45378115-45378976	chr21	45378115	45378976	26	10	2	4	6	7	38	17	1.16046	1.40356	3.47433	0.000512128	0.000951265	5.88256e-05	TRUE	861	AGPAT3
chr15:77991615-77992115	chr15	77991615	77992115	62	29	16	20	15	13	107	48	1.1565	1.3996	5.81759	5.97028e-09	2.32029e-08	1.4349e-09	TRUE	500	LINGO1
chr12:7253744-7265498	chr12	7253744	7265498	31	5	4	12	4	2	40	18	1.152	1.3951	3.5483	0.000387728	0.000760468	4.70283e-05	TRUE	11754	C1RL,C1RL-AS1
chr21:46005024-46014972	chr21	46005024	46014972	38	4	9	4	16	3	51	23	1.14886	1.39196	3.99975	6.34087e-05	0.000140975	8.7181e-06	TRUE	9948	KRTAP10-6,TSPEAR
chr1:228507261-228508713	chr1	228507261	228508713	101	7	7	2	50	0	115	52	1.14505	1.38815	5.99368	2.0515e-09	8.3951e-09	5.19164e-10	TRUE	1452	OBSCN
chr7:2414620-2416641	chr7	2414620	2416641	50	2	1	19	3	2	53	24	1.14296	1.38606	4.06428	4.81802e-05	0.00011174	6.90975e-06	TRUE	2021	EIF3B
chr2:242283198-242289526	chr2	242283198	242289526	40	43	3	38	1	0	86	39	1.14086	1.38396	5.17126	2.32522e-07	7.52751e-07	4.65511e-08	TRUE	6328	44806
chr5:179252144-179260077	chr5	179252144	179260077	59	24	5	33	6	1	88	40	1.1375	1.3806	5.22139	1.77588e-07	5.91604e-07	3.65856e-08	TRUE	7933	SQSTM1
chr3:41278091-41279545	chr3	41278091	41279545	37	16	83	29	23	10	136	62	1.13327	1.37637	6.47587	9.42643e-11	4.36457e-10	2.69911e-11	TRUE	1454	CTNNB1
chr4:3469903-3470956	chr4	3469903	3470956	129	15	16	3	8	62	160	73	1.1321	1.3752	7.01956	2.22575e-12	1.17958e-11	7.29469e-13	TRUE	1053	DOK7
chr17:41381890-41382490	chr17	41381890	41382490	85	18	23	2	18	38	126	58	1.1193	1.3624	6.18494	6.2126e-10	2.6794e-09	1.65698e-10	TRUE	600	LINC00854
chr9:21967989-21968139	chr9	21967989	21968139	33	19	2	13	11	1	54	25	1.11103	1.35413	4.03019	5.57327e-05	0.000124299	7.68679e-06	TRUE	150	CDKN2A,RP11-145E5.5
chr2:232325514-232326336	chr2	232325514	232326336	33	22	1	16	3	7	56	26	1.10692	1.35002	4.09459	4.22925e-05	9.82838e-05	6.078e-06	TRUE	822	NCL
chr10:89692716-89693492	chr10	89692716	89693492	126	66	105	28	59	51	297	138	1.10579	1.34889	9.42367	4.3558e-21	3.95081e-20	2.44323e-21	TRUE	776	PTEN
chr1:65301116-65301825	chr1	65301116	65301825	45	30	13	18	14	9	88	41	1.10188	1.34498	5.11816	3.08537e-07	9.93659e-07	6.14492e-08	TRUE	709	JAK1
chr13:112967063-112971371	chr13	112967063	112971371	84	35	15	6	55	2	134	63	1.08881	1.33191	6.26856	3.64407e-10	1.61075e-09	9.96111e-11	TRUE	4308	LINC01043
chr10:16635402-16737055	chr10	16635402	16737055	49	14	5	16	6	10	68	32	1.08746	1.33056	4.46202	8.11921e-06	2.09381e-05	1.29484e-06	TRUE	101653	RSU1
chr1:200975856-200976463	chr1	200975856	200976463	57	9	6	7	22	5	72	34	1.08246	1.32556	4.57809	4.69248e-06	1.26421e-05	7.81805e-07	TRUE	607	KIF21B
chr17:56434414-56435230	chr17	56434414	56435230	50	27	104	34	29	23	181	86	1.07358	1.31668	7.22116	5.15456e-13	2.89369e-12	1.7895e-13	TRUE	816	BZRAP1-AS1,RNF43
chr14:90870823-90871162	chr14	90870823	90871162	30	44	10	22	14	4	84	40	1.07039	1.31349	4.91013	9.10183e-07	2.74518e-06	1.69766e-07	TRUE	339	RP11-471B22.2,CALM1
chr12:132873604-132876178	chr12	132873604	132876178	665	92	112	32	377	5	869	414	1.06973	1.31283	15.7871	3.82029e-56	9.68282e-55	5.98798e-56	TRUE	2574	GALNT9
chr7:80531882-80532181	chr7	80531882	80532181	42	17	6	6	14	11	65	31	1.06817	1.31127	4.31363	1.60599e-05	3.93899e-05	2.43592e-06	TRUE	299	SEMA3C
chr7:47513677-47514758	chr7	47513677	47514758	136	27	46	15	75	10	209	100	1.0635	1.3066	7.7137	1.22223e-14	7.64716e-14	4.7291e-15	TRUE	1081	TNS3
chr1:15436070-15437091	chr1	15436070	15437091	166	50	201	1	199	0	417	200	1.06005	1.30315	10.8735	1.54162e-27	1.82571e-26	1.12904e-27	TRUE	1021	KAZN
chr12:49525081-49580615	chr12	49525081	49580615	109	27	24	32	28	17	160	77	1.05514	1.29824	6.71568	1.87188e-11	9.20574e-11	5.69295e-12	TRUE	55534	TUBA1B,Y_RNA,TUBA1A,RP11-386G11.10
chr8:48706989-48710843	chr8	48706989	48710843	27	22	5	19	7	0	54	26	1.05445	1.29755	3.89983	9.6259e-05	0.000211567	1.30836e-05	TRUE	3854	PRKDC
chr18:55282869-55288991	chr18	55282869	55288991	29	30	5	19	7	5	64	31	1.0458	1.2889	4.22364	2.40388e-05	5.8675e-05	3.62854e-06	TRUE	6122	NARS
chr2:4019055-4020401	chr2	4019055	4020401	83	24	29	25	19	22	136	66	1.04307	1.28617	6.14682	7.90526e-10	3.39714e-09	2.10084e-10	TRUE	1346	AC107070.1
chr17:4848946-4849122	chr17	4848946	4849122	31	66	6	30	10	10	103	50	1.04264	1.28574	5.34796	8.89531e-08	3.0632e-07	1.89432e-08	TRUE	176	PFN1
chr15:27596122-27597306	chr15	27596122	27597306	122	75	15	20	14	69	212	103	1.04142	1.28452	7.66684	1.7628e-14	1.08788e-13	6.72757e-15	TRUE	1184	GABRG3
chr7:5567193-5567490	chr7	5567193	5567490	159	168	22	128	21	21	349	170	1.03769	1.28079	9.81479	9.7237e-23	9.52322e-22	5.88928e-23	TRUE	297	ACTB
chr19:55244529-55377385	chr19	55244529	55377385	346	85	31	108	67	51	462	226	1.03157	1.27467	11.2505	2.30378e-29	2.91708e-28	1.80396e-29	TRUE	132856	KIR2DP1,KIR2DL1,KIR3DP1,KIR3DL3,CTB-61M7.1,KIR2DL3,KIR2DS4,KIR3DL2,KIR3DL1,KIR2DL4
chr1:160163720-160164438	chr1	160163720	160164438	86	5	21	0	9	46	112	55	1.026	1.2691	5.5204	3.38221e-08	1.20937e-07	7.47892e-09	TRUE	718	CASQ1
chr17:41241917-41243284	chr17	41241917	41243284	42	32	11	20	7	15	85	42	1.01707	1.26017	4.78276	1.72904e-06	5.0025e-06	3.09361e-07	TRUE	1367	BRCA1
chr14:100993093-100993274	chr14	100993093	100993274	72	8	7	0	2	41	87	43	1.01668	1.25978	4.83752	1.31472e-06	3.81895e-06	2.36169e-07	TRUE	181	WDR25
chr1:204164259-204164877	chr1	204164259	204164877	106	33	71	17	79	8	210	104	1.01381	1.25691	7.50237	6.2675e-14	3.75144e-13	2.31994e-14	TRUE	618	KISS1
chr19:2568026-2569092	chr19	2568026	2569092	260	17	154	9	205	0	431	214	1.01008	1.25318	10.7231	7.93088e-27	9.0858e-26	5.61878e-27	TRUE	1066	GNG7
chr9:141122473-141122831	chr9	141122473	141122831	96	124	65	20	64	58	285	142	1.00507	1.24817	8.69242	3.54803e-18	2.792e-17	1.72661e-18	TRUE	358	FAM157B
chr10:43610760-43611201	chr10	43610760	43611201	141	101	28	53	47	35	270	135	1	1.2431	8.43361	3.3516e-17	2.47426e-16	1.53011e-17	TRUE	441	RET
chr17:8062573-8064258	chr17	8062573	8064258	32	39	5	10	18	10	76	38	1	1.2431	4.47442	7.66199e-06	2.04393e-05	1.25766e-06	TRUE	1685	VAMP2,RP11-599B13.6
chr14:90870205-90870752	chr14	90870205	90870752	18	31	11	16	11	3	60	30	1	1.2431	3.97562	7.01953e-05	0.000156006	9.64761e-06	TRUE	547	RP11-471B22.2,CALM1
chr15:41021764-41022131	chr15	41021764	41022131	38	25	10	20	11	6	73	37	0.980371	1.22347	4.33068	1.4865e-05	3.79766e-05	2.2826e-06	TRUE	367	RAD51
chr17:72723938-72725293	chr17	72723938	72725293	157	71	75	82	72	0	303	154	0.976387	1.21949	8.80038	1.36348e-18	1.08991e-17	6.74014e-19	TRUE	1355	RAB37
chr14:95724499-95725469	chr14	95724499	95725469	97	14	7	5	53	2	118	60	0.975752	1.21885	5.4896	4.02836e-08	1.43904e-07	8.89919e-09	TRUE	970	CLMN
chr2:198269799-198270115	chr2	198269799	198270115	30	17	8	12	10	6	55	28	0.974005	1.21711	3.7436	0.000181405	0.000378187	2.33867e-05	TRUE	316	SF3B1
chr9:124043745-124064300	chr9	124043745	124064300	27	20	2	13	6	6	49	25	0.970854	1.21395	3.52628	0.000421438	0.000792583	4.90129e-05	TRUE	20555	RP11-477J21.6,GSN-AS1,GSN
chr4:7388044-7389693	chr4	7388044	7389693	149	31	113	62	82	6	293	150	0.965938	1.20904	8.59534	8.30178e-18	6.37967e-17	3.94527e-18	TRUE	1649	SORCS2
chr5:93018481-93018959	chr5	93018481	93018959	58	42	6	22	25	8	106	55	0.946561	1.18966	5.10413	3.3232e-07	1.07002e-06	6.61716e-08	TRUE	478	NPM1P27,FAM172A
chr12:12014671-12015000	chr12	12014671	12015000	57	38	9	14	15	25	104	54	0.945552	1.18865	5.05235	4.36418e-07	1.36427e-06	8.43682e-08	TRUE	329	ETV6
chr12:12035856-12036101	chr12	12035856	12036101	30	36	7	10	19	9	73	38	0.941897	1.185	4.22255	2.41552e-05	5.89493e-05	3.6455e-06	TRUE	245	ETV6
chr1:202594142-202594233	chr1	202594142	202594233	52	15	23	27	10	10	90	47	0.937264	1.18036	4.67393	2.95486e-06	8.2537e-06	5.1042e-07	TRUE	91	SYT2
chr3:126220574-126222475	chr3	126220574	126222475	259	83	77	18	202	1	419	221	0.922904	1.166	9.98703	1.7371e-23	1.75546e-22	1.0856e-23	TRUE	1901	UROC1
chr1:153591444-153598889	chr1	153591444	153598889	47	4	2	22	3	3	53	28	0.920566	1.16367	3.54624	0.000390777	0.000766094	4.72705e-05	TRUE	7445	S100A13,RP1-178F15.5
chr12:133257740-133258525	chr12	133257740	133258525	29	18	4	7	10	10	51	27	0.917538	1.16064	3.47145	0.000517653	0.000961258	5.94455e-05	TRUE	785	POLE
chr3:52620619-52621413	chr3	52620619	52621413	36	27	3	13	15	7	66	35	0.915111	1.15821	3.9425	8.06364e-05	0.000178453	1.10358e-05	TRUE	794	PBRM1
chr7:128527309-128528723	chr7	128527309	128528723	116	25	75	12	100	3	216	115	0.909397	1.1525	7.10412	1.21088e-12	6.55591e-12	4.05426e-13	TRUE	1414	KCP
chr13:45911312-45911521	chr13	45911312	45911521	43	86	20	42	25	13	149	80	0.89724	1.14034	5.8504	4.90393e-09	1.95215e-08	1.20724e-09	TRUE	209	TPT1
chr15:88669923-88672191	chr15	88669923	88672191	66	25	17	28	19	11	108	58	0.896907	1.14001	4.97968	6.36882e-07	1.92947e-06	1.19321e-07	TRUE	2268	NTRK3
chr12:12026121-12026271	chr12	12026121	12026271	29	29	9	11	13	12	67	36	0.896164	1.13926	3.92012	8.85033e-05	0.000194722	1.20418e-05	TRUE	150	ETV6
chr19:54383005-54384926	chr19	54383005	54384926	91	7	11	1	58	0	109	59	0.885541	1.12864	4.96258	6.95647e-07	2.106e-06	1.30238e-07	TRUE	1921	PRKCG
chr10:18852766-18860684	chr10	18852766	18860684	352	142	83	65	196	52	577	313	0.882409	1.12551	11.3924	4.56226e-30	5.92002e-29	3.66102e-30	TRUE	7918	NSUN6
chr19:1598127-1605456	chr19	1598127	1605456	94	31	5	49	10	12	130	71	0.872621	1.11572	5.36955	7.89345e-08	2.72859e-07	1.6874e-08	TRUE	7329	UQCR11,UQCR11
chr6:40317953-40318700	chr6	40317953	40318700	47	2	9	3	29	0	58	32	0.857981	1.10108	3.5485	0.000387433	0.000759962	4.69955e-05	TRUE	747	TDRG1
chr1:31479894-31532315	chr1	31479894	31532315	46	9	3	19	5	8	58	32	0.857981	1.10108	3.5485	0.000387433	0.000759962	4.69955e-05	TRUE	52421	RP11-201O14.1,RP11-201O14.2,PUM1
chr2:97487913-97581020	chr2	97487913	97581020	143	15	32	25	39	41	190	105	0.85561	1.09871	6.41138	1.44212e-10	6.63704e-10	4.10443e-11	TRUE	93107	CNNM3,SEMA4C,FAM178B,ANKRD23,ANKRD39
chr20:60414376-60415023	chr20	60414376	60415023	61	11	2	6	35	0	74	41	0.851901	1.095	3.99025	6.60047e-05	0.000146736	9.07435e-06	TRUE	647	CDH4
chr12:124915440-124916779	chr12	124915440	124916779	148	34	22	14	101	0	204	115	0.826935	1.07004	6.50224	7.91351e-11	3.72712e-10	2.3049e-11	TRUE	1339	NCOR2
chr20:60711889-60712479	chr20	60711889	60712479	35	37	13	36	5	7	85	48	0.824428	1.06753	4.18915	2.80003e-05	6.78337e-05	4.13444e-06	TRUE	590	PSMA7
chr9:98231356-98231916	chr9	98231356	98231916	42	21	6	16	9	14	69	39	0.823122	1.06622	3.77057	0.000162874	0.00034016	2.10359e-05	TRUE	560	PTCH1
chr9:87338482-87338632	chr9	87338482	87338632	63	30	14	10	34	17	107	61	0.81073	1.05383	4.65083	3.30604e-06	9.20874e-06	5.69481e-07	TRUE	150	NTRK2
chr17:37865310-37866274	chr17	37865310	37866274	103	97	153	106	68	31	353	205	0.784044	1.02714	8.27176	1.31997e-16	9.40244e-16	5.81459e-17	TRUE	964	ERBB2
chr19:4492225-4493198	chr19	4492225	4493198	69	21	23	13	49	4	113	66	0.775785	1.01889	4.64903	3.335e-06	9.28856e-06	5.74417e-07	TRUE	973	HDGFRP2
chr8:11710913-11725583	chr8	11710913	11725583	67	11	16	32	10	13	94	55	0.773229	1.01633	4.23144	2.32197e-05	5.66851e-05	3.50548e-06	TRUE	14670	CTSB
chr8:99053985-99057278	chr8	99053985	99057278	83	174	28	122	36	10	285	168	0.762501	1.0056	7.30378	2.79795e-13	1.59779e-12	9.88094e-14	TRUE	3293	KB-1208A12.3,SNORA72,RPL30
chr1:11297762-11298680	chr1	11297762	11298680	118	48	15	23	53	31	181	107	0.758379	1.00148	5.80083	6.59893e-09	2.55595e-08	1.58063e-09	TRUE	918	MTOR
chr2:29462648-29474020	chr2	29462648	29474020	73	37	10	35	16	20	120	71	0.757143	1.00024	4.71843	2.37674e-06	6.66443e-06	4.12137e-07	TRUE	11372	ALK
chr17:48266554-48266811	chr17	48266554	48266811	41	18	14	120	34	20	73	174	-1.25312	-1.01002	-5.26477	1.40366e-07	4.69492e-07	2.9034e-08	TRUE	257	COL1A1
chr11:81267259-81267529	chr11	81267259	81267529	7	21	32	42	47	55	60	144	-1.26303	-1.01993	-4.82817	1.37797e-06	4.00112e-06	2.47434e-07	TRUE	270	RP11-664H7.2
chr19:55211082-55211455	chr19	55211082	55211455	48	28	12	16	77	119	88	212	-1.26849	-1.02539	-5.88404	4.00381e-09	1.59575e-08	9.86831e-10	TRUE	373	LILRP1
chr2:20418248-20421956	chr2	20418248	20421956	24	5	7	2	11	74	36	87	-1.27302	-1.02992	-3.78303	0.000154934	0.000323668	2.00161e-05	TRUE	3708	SDC1
chr11:67351933-67352713	chr11	67351933	67352713	34	36	3	128	21	28	73	177	-1.27778	-1.03468	-5.41642	6.08045e-08	2.10994e-07	1.30482e-08	TRUE	780	GSTP1
chr7:94043532-94044582	chr7	94043532	94044582	20	1	8	46	16	9	29	71	-1.29177	-1.04867	-3.46842	0.000523522	0.000971975	6.01082e-05	TRUE	1050	COL1A2
chrX:152771441-152772572	chrX	152771441	152772572	17	16	6	45	25	26	39	96	-1.29956	-1.05646	-4.05759	4.95818e-05	0.000114439	7.07705e-06	TRUE	1131	BGN
chr10:73577163-73578855	chr10	73577163	73578855	17	49	3	141	13	17	69	171	-1.30933	-1.06623	-5.45624	4.86335e-08	1.72616e-07	1.06748e-08	TRUE	1692	PSAP
chr2:216246968-216248094	chr2	216246968	216248094	39	15	7	104	35	14	61	153	-1.32665	-1.08355	-5.22921	1.70237e-07	5.67177e-07	3.5075e-08	TRUE	1126	FN1
chr19:1105184-1105761	chr19	1105184	1105761	15	11	1	43	20	5	27	68	-1.33258	-1.08948	-3.5016	0.000462476	0.000868803	5.37279e-05	TRUE	577	GPX4
chr22:36688182-36690205	chr22	36688182	36690205	26	11	3	49	37	15	40	101	-1.33628	-1.09318	-4.27927	1.8751e-05	4.59524e-05	2.84176e-06	TRUE	2023	MYH9
chr17:79826828-79827729	chr17	79826828	79827729	13	32	2	73	25	21	47	119	-1.34023	-1.09713	-4.65854	3.18456e-06	8.87204e-06	5.48658e-07	TRUE	901	ARHGDIA
chr2:189858764-189860462	chr2	189858764	189860462	9	21	0	65	6	5	30	76	-1.34104	-1.09794	-3.72513	0.000195211	0.000406701	2.51509e-05	TRUE	1698	COL3A1
chr12:56120005-56120986	chr12	56120005	56120986	45	40	6	174	39	18	91	231	-1.34395	-1.10085	-6.50842	7.59463e-11	3.57806e-10	2.21272e-11	TRUE	981	CD63
chr10:70856872-70863659	chr10	70856872	70863659	12	12	2	45	17	4	26	66	-1.34395	-1.10085	-3.47888	0.000503507	0.000935397	5.78462e-05	TRUE	6787	SRGN
chr11:65687431-65688443	chr11	65687431	65688443	5	20	5	52	7	18	30	77	-1.3599	-1.1168	-3.80152	0.000143809	0.000302313	1.86954e-05	TRUE	1012	DRAP1
chr3:183899519-183900037	chr3	183899519	183900037	10	15	3	48	15	9	28	72	-1.36257	-1.11947	-3.68312	0.000230396	0.000458885	2.83781e-05	TRUE	518	EIF2B5,AP2M1
chr17:48266813-48267454	chr17	48266813	48267454	57	26	27	232	38	13	110	283	-1.3633	-1.1202	-7.30588	2.75461e-13	1.57424e-12	9.73532e-14	TRUE	641	COL1A1
chr19:3979975-3980570	chr19	3979975	3980570	10	25	2	65	20	12	37	97	-1.39046	-1.14736	-4.36038	1.2984e-05	3.32136e-05	2.05397e-06	TRUE	595	EEF2
chr12:91539937-91550930	chr12	91539937	91550930	24	13	3	93	4	8	40	105	-1.39232	-1.14922	-4.54251	5.55892e-06	1.48837e-05	9.20425e-07	TRUE	10993	DCN
chr2:216230233-216235097	chr2	216230233	216235097	131	30	27	380	73	41	188	494	-1.39378	-1.15068	-9.86301	6.02138e-23	5.95392e-22	3.68198e-23	TRUE	4864	FN1
chr2:10925060-10933269	chr2	10925060	10933269	51	28	2	183	15	15	81	213	-1.39486	-1.15176	-6.48127	9.09545e-11	4.21197e-10	2.60474e-11	TRUE	8209	PDIA6,ATP6V1C2
chr3:195505887-195509764	chr3	195505887	195509764	17	8	17	6	54	51	42	111	-1.4021	-1.159	-4.70226	2.57292e-06	7.21249e-06	4.4593e-07	TRUE	3877	MUC4
chr17:38609319-38610252	chr17	38609319	38610252	20	4	1	61	4	3	25	68	-1.44361	-1.20051	-3.78493	0.000153754	0.000321225	1.9865e-05	TRUE	933	IGFBP4
chr19:45411088-45411821	chr19	45411088	45411821	4	34	9	76	26	26	47	128	-1.44541	-1.20231	-5.19906	2.00296e-07	6.49904e-07	4.01909e-08	TRUE	733	APOE
chr16:88713516-88717449	chr16	88713516	88717449	15	10	9	25	25	43	34	93	-1.4517	-1.2086	-4.44992	8.59008e-06	2.21486e-05	1.3697e-06	TRUE	3933	CYBA
chr12:56119301-56119994	chr12	56119301	56119994	31	32	10	148	33	20	73	201	-1.46123	-1.21813	-6.5827	4.61973e-11	2.21426e-10	1.36933e-11	TRUE	693	CD63
chr2:216248853-216249677	chr2	216248853	216249677	48	11	6	154	11	14	65	179	-1.46145	-1.21835	-6.2129	5.20143e-10	2.24883e-09	1.3907e-10	TRUE	824	FN1
chr19:10227595-10230571	chr19	10227595	10230571	27	18	8	88	37	21	53	146	-1.4619	-1.2188	-5.61271	1.99184e-08	7.33134e-08	4.5338e-09	TRUE	2976	EIF3G
chr2:216274730-216279603	chr2	216274730	216279603	32	12	12	115	20	20	56	155	-1.46877	-1.22567	-5.80878	6.29304e-09	2.43905e-08	1.50834e-09	TRUE	4873	FN1
chr8:38625846-38627029	chr8	38625846	38627029	137	71	68	13	35	716	276	764	-1.4689	-1.2258	-12.8976	4.644e-38	7.68811e-37	4.75443e-38	TRUE	1183	TACC1
chr2:216271953-216272887	chr2	216271953	216272887	36	8	15	113	33	18	59	164	-1.47491	-1.23181	-5.99859	1.99043e-09	8.15864e-09	5.04541e-10	TRUE	934	FN1
chr11:63881649-63882288	chr11	63881649	63882288	15	7	1	4	4	56	23	64	-1.47644	-1.23334	-3.75094	0.000176175	0.000367348	2.27173e-05	TRUE	639	FLRT1,MACROD1
chr9:113013638-113018746	chr9	113013638	113018746	25	12	0	60	34	9	37	103	-1.47705	-1.23395	-4.76033	1.93274e-06	5.57508e-06	3.4477e-07	TRUE	5108	TXN
chr2:242170283-242176112	chr2	242170283	242176112	26	24	1	106	22	14	51	142	-1.47732	-1.23422	-5.59035	2.26609e-08	8.31206e-08	5.14029e-09	TRUE	5829	HDLBP
chr7:94049544-94049919	chr7	94049544	94049919	18	8	2	64	8	6	28	78	-1.47805	-1.23495	-4.14517	3.39561e-05	7.9142e-05	4.89406e-06	TRUE	375	COL1A2
chr3:49065259-49066722	chr3	49065259	49066722	18	8	2	61	6	11	28	78	-1.47805	-1.23495	-4.14517	3.39561e-05	7.9142e-05	4.89406e-06	TRUE	1463	IMPDH2
chr1:8923294-8924059	chr1	8923294	8924059	19	28	1	80	26	28	48	134	-1.48113	-1.23803	-5.44375	5.21717e-08	1.85042e-07	1.14432e-08	TRUE	765	ENO1
chr10:73579339-73579579	chr10	73579339	73579579	8	17	6	73	11	4	31	88	-1.50524	-1.26213	-4.47866	7.51137e-06	2.00393e-05	1.23926e-06	TRUE	240	PSAP
chr1:156106109-156106976	chr1	156106109	156106976	6	11	3	31	17	9	20	57	-1.51096	-1.26786	-3.61725	0.000297747	0.000585523	3.62095e-05	TRUE	867	LMNA
chr14:74953050-74959998	chr14	74953050	74959998	13	13	2	68	9	3	28	80	-1.51457	-1.27147	-4.29487	1.74796e-05	4.28507e-05	2.64994e-06	TRUE	6948	NPC2
chr10:101295374-101295768	chr10	101295374	101295768	0	0	24	1	68	0	24	69	-1.52356	-1.28046	-4.01063	6.05572e-05	0.000134998	8.34696e-06	TRUE	394	NKX2-3
chr7:55234290-55235151	chr7	55234290	55235151	20	3	13	37	35	32	36	104	-1.53051	-1.28741	-4.94463	7.62901e-07	2.30353e-06	1.42453e-07	TRUE	861	EGFR
chr2:133014752-133015508	chr2	133014752	133015508	68	20	26	125	105	102	114	332	-1.54215	-1.29905	-8.8965	5.76336e-19	4.6912e-18	2.9011e-19	TRUE	756	ANKRD30BL
chr2:29430051-29432689	chr2	29430051	29432689	10607	50	4316	36	25479	18290	14973	43805	-1.54873	-1.30563	-102.678	0	0	0	TRUE	2638	ALK
chr15:40632105-40632712	chr15	40632105	40632712	35	2	9	93	26	16	46	135	-1.55325	-1.31015	-5.71053	1.12625e-08	4.2578e-08	2.63308e-09	TRUE	607	C15orf52
chr2:242179197-242181954	chr2	242179197	242181954	12	4	1	36	7	7	17	50	-1.55639	-1.31329	-3.48175	0.000498157	0.000925516	5.72351e-05	TRUE	2757	HDLBP
chr1:151372561-151374084	chr1	151372561	151374084	14	21	0	73	12	18	35	103	-1.55722	-1.31412	-4.99967	5.74278e-07	1.78904e-06	1.10637e-07	TRUE	1523	PSMB4
chr9:75782412-75783986	chr9	75782412	75783986	15	4	0	36	13	7	19	56	-1.55943	-1.31633	-3.69131	0.000223106	0.000444781	2.75059e-05	TRUE	1574	ANXA1
chr19:3982943-3983182	chr19	3982943	3983182	25	9	3	65	28	17	37	110	-1.57191	-1.32881	-5.21124	1.87579e-07	6.0977e-07	3.7709e-08	TRUE	239	EEF2
chr17:79804890-79805225	chr17	79804890	79805225	10	9	4	39	14	16	23	69	-1.58496	-1.34186	-4.15846	3.20394e-05	7.4704e-05	4.61961e-06	TRUE	335	P4HB
chr6:32551971-32552260	chr6	32551971	32552260	17	4	11	46	31	20	32	97	-1.59991	-1.35681	-4.97257	6.60694e-07	2.0008e-06	1.23732e-07	TRUE	289	HLA-DRB1
chr10:33209271-33211276	chr10	33209271	33211276	10	17	3	84	5	2	30	91	-1.6009	-1.3578	-4.81902	1.44266e-06	4.18732e-06	2.5895e-07	TRUE	2005	ITGB1
chr17:79813049-79817177	chr17	79813049	79817177	33	17	3	111	29	21	53	161	-1.603	-1.3599	-6.41745	1.38572e-10	6.39822e-10	3.95674e-11	TRUE	4128	P4HB
chr3:120121654-120123784	chr3	120121654	120123784	9	10	4	45	13	12	23	70	-1.60572	-1.36262	-4.23801	2.25507e-05	5.51058e-05	3.40781e-06	TRUE	2130	FSTL1
chr5:179248024-179250024	chr5	179248024	179250024	7	8	3	36	8	11	18	55	-1.61143	-1.36833	-3.76861	0.000164156	0.000342814	2.12001e-05	TRUE	2000	SQSTM1
chr6:29895790-29897368	chr6	29895790	29897368	17	2	6	51	18	8	25	77	-1.62293	-1.37983	-4.4876	7.20299e-06	1.92596e-05	1.19104e-06	TRUE	1578	HLA-K
chr19:13051218-13051662	chr19	13051218	13051662	22	34	9	140	35	26	65	201	-1.62868	-1.38558	-7.27348	3.50354e-13	1.97166e-12	1.2193e-13	TRUE	444	CALR
chr2:216285465-216286846	chr2	216285465	216286846	19	20	0	110	6	5	39	121	-1.63346	-1.39036	-5.65811	1.53051e-08	5.75837e-08	3.56105e-09	TRUE	1381	FN1
chr17:79801853-79803513	chr17	79801853	79803513	21	19	7	115	18	13	47	146	-1.63524	-1.39214	-6.22122	4.93302e-10	2.1334e-09	1.31932e-10	TRUE	1660	P4HB
chr10:73590937-73591655	chr10	73590937	73591655	14	12	2	61	15	11	28	87	-1.63559	-1.39249	-4.80332	1.56054e-06	4.51892e-06	2.79456e-07	TRUE	718	PSAP
chr5:104231288-104234308	chr5	104231288	104234308	40	0	14	136	22	10	54	168	-1.63743	-1.39433	-6.68148	2.36537e-11	1.15773e-10	7.15956e-12	TRUE	3020	RP11-6N13.1
chr12:57033892-57036596	chr12	57033892	57036596	24	16	4	73	35	29	44	137	-1.6386	-1.3955	-6.03746	1.56555e-09	6.44808e-09	3.98758e-10	TRUE	2704	ATP5B
chr19:59063477-59063686	chr19	59063477	59063686	15	7	4	74	3	4	26	81	-1.63941	-1.39631	-4.64438	3.41106e-06	9.49863e-06	5.87408e-07	TRUE	209	CHMP2A
chr19:13050866-13051105	chr19	13050866	13051105	8	13	2	36	23	13	23	72	-1.64636	-1.40326	-4.39526	1.10638e-05	2.83603e-05	1.75384e-06	TRUE	239	CALR
chr10:33217121-33218827	chr10	33217121	33218827	12	9	0	52	7	7	21	66	-1.65208	-1.40898	-4.2211	2.43116e-05	5.93264e-05	3.66882e-06	TRUE	1706	ITGB1
chr7:94033867-94034199	chr7	94033867	94034199	18	10	5	76	15	13	33	104	-1.65605	-1.41295	-5.30998	1.09634e-07	3.68022e-07	2.2759e-08	TRUE	332	COL1A2
chr20:2444436-2446410	chr20	2444436	2446410	5	14	0	41	17	2	19	60	-1.65896	-1.41586	-4.0395	5.35642e-05	0.000123621	7.57929e-06	TRUE	1974	SNRPB
chr8:11704560-11710207	chr8	11704560	11710207	44	19	17	159	56	39	80	254	-1.66676	-1.42366	-8.34581	7.07287e-17	5.1488e-16	3.18409e-17	TRUE	5647	CTSB
chr12:54797424-54798255	chr12	54797424	54798255	12	8	1	58	6	3	21	67	-1.67377	-1.43067	-4.30224	1.69083e-05	4.14571e-05	2.56376e-06	TRUE	831	ITGA5,RP11-753H16.3,RP11-753H16.5
chr1:156294763-156304710	chr1	156294763	156304710	12	9	5	65	11	7	26	83	-1.6746	-1.4315	-4.79055	1.66329e-06	4.81552e-06	2.97798e-07	TRUE	9947	CCT3
chr7:100771862-100773766	chr7	100771862	100773766	18	5	7	77	7	12	30	96	-1.67807	-1.43497	-5.16146	2.45033e-07	7.92909e-07	4.90345e-08	TRUE	1904	SERPINE1
chr19:6679188-6684631	chr19	6679188	6684631	14	13	2	72	13	9	29	94	-1.69661	-1.45351	-5.15679	2.51214e-07	8.12823e-07	5.0266e-08	TRUE	5443	C3
chr9:35685268-35685768	chr9	35685268	35685768	16	20	0	88	23	6	36	117	-1.70044	-1.45734	-5.76453	8.18852e-09	3.16548e-08	1.95757e-09	TRUE	500	TPM2
chrX:153581449-153582026	chrX	153581449	153582026	16	12	2	53	27	18	30	98	-1.70782	-1.46472	-5.29569	1.18571e-07	3.97797e-07	2.46003e-08	TRUE	577	FLNA
chr2:216256456-216259369	chr2	216256456	216259369	39	16	14	148	37	41	69	226	-1.71165	-1.46855	-8.05771	7.77396e-16	5.28636e-15	3.26915e-16	TRUE	2913	FN1
chrX:153580724-153581230	chrX	153580724	153581230	18	7	4	44	29	23	29	96	-1.72698	-1.48388	-5.29234	1.20763e-07	4.05061e-07	2.50495e-08	TRUE	506	FLNA
chr11:33738958-33744624	chr11	33738958	33744624	10	37	1	99	60	0	48	159	-1.72792	-1.48482	-6.8142	9.4789e-12	4.75651e-11	2.94149e-12	TRUE	5666	CD59
chr11:64087239-64088375	chr11	64087239	64088375	9	7	0	34	10	9	16	53	-1.72792	-1.48482	-3.93417	8.34835e-05	0.000184644	1.14186e-05	TRUE	1136	PRDX5
chr9:35689189-35689819	chr9	35689189	35689819	9	9	1	32	13	18	19	63	-1.72935	-1.48625	-4.29237	1.76779e-05	4.33334e-05	2.67979e-06	TRUE	630	TPM2
chr7:116380980-116395437	chr7	116380980	116395437	51	9	12	130	65	46	72	241	-1.74296	-1.49986	-8.45223	2.85785e-17	2.11815e-16	1.30989e-17	TRUE	14457	MET
chr9:139874411-139874737	chr9	139874411	139874737	0	8	5	41	2	1	13	44	-1.75899	-1.51589	-3.63997	0.00027267	0.000537538	3.3241e-05	TRUE	326	PTGDS
chr5:135396520-135397231	chr5	135396520	135397231	8	4	1	42	2	0	13	44	-1.75899	-1.51589	-3.63997	0.00027267	0.000537538	3.3241e-05	TRUE	711	TGFBI
chr16:88709913-88712606	chr16	88709913	88712606	11	3	6	61	7	0	20	68	-1.76553	-1.52243	-4.53946	5.63987e-06	1.5099e-05	9.33745e-07	TRUE	2693	CYBA
chr7:157564497-157564826	chr7	157564497	157564826	17	6	2	0	64	23	25	87	-1.79909	-1.55599	-5.21737	1.81481e-07	6.04031e-07	3.71368e-08	TRUE	329	PTPRN2
chr5:176761287-176764787	chr5	176761287	176764787	7	10	1	50	10	3	18	63	-1.80735	-1.56425	-4.45699	8.31193e-06	2.14333e-05	1.32546e-06	TRUE	3500	LMAN2
chr17:48268742-48269388	chr17	48268742	48269388	51	5	4	166	33	12	60	211	-1.81421	-1.57111	-8.1827	2.77563e-16	1.94418e-15	1.2023e-16	TRUE	646	COL1A1
chr1:987847-988862	chr1	987847	988862	12	0	1	0	46	0	13	46	-1.82312	-1.58002	-3.83636	0.000124873	0.000262968	1.62623e-05	TRUE	1015	AGRN
chr17:48264196-48266371	chr17	48264196	48266371	119	52	18	518	88	63	189	669	-1.82362	-1.58052	-14.6338	1.70953e-48	3.64537e-47	2.25434e-48	TRUE	2175	COL1A1
chr8:11702642-11703279	chr8	11702642	11703279	6	28	1	73	38	13	35	124	-1.82491	-1.58181	-6.30389	2.90263e-10	1.28473e-09	7.94497e-11	TRUE	637	CTSB
chr2:225376182-225379361	chr2	225376182	225379361	10	0	1	27	9	3	11	39	-1.82597	-1.58287	-3.53704	0.000404635	0.000792196	4.72705e-05	TRUE	3179	CUL3
chr14:24607413-24607999	chr14	24607413	24607999	5	1	5	18	12	9	11	39	-1.82597	-1.58287	-3.53704	0.000404635	0.000792196	4.72705e-05	TRUE	586	PSME1
chr19:36636708-36637145	chr19	36636708	36637145	13	6	6	72	10	7	25	89	-1.83188	-1.58878	-5.35767	8.42997e-08	2.90497e-07	1.79647e-08	TRUE	437	AD001527.7,CAPNS1
chr9:93603524-93605080	chr9	93603524	93605080	318	47	62	62	267	1198	427	1527	-1.83839	-1.59529	-22.2586	9.30142e-110	5.17686e-108	3.20144e-109	TRUE	1556	SYK
chr2:238261164-238268759	chr2	238261164	238268759	33	14	0	166	1	2	47	169	-1.84629	-1.60319	-7.43126	1.07564e-13	6.35038e-13	3.92716e-14	TRUE	7595	COL6A3
chr6:39812372-39812522	chr6	39812372	39812522	7	3	1	0	40	0	11	40	-1.8625	-1.6194	-3.64164	0.000270908	0.000534118	3.30305e-05	TRUE	150	DAAM2
chr2:216236670-216239979	chr2	216236670	216239979	74	40	13	368	51	43	127	462	-1.86306	-1.61996	-12.3794	3.37745e-35	5.16698e-34	3.19533e-35	TRUE	3309	FN1
chr2:216261868-216262472	chr2	216261868	216262472	19	16	5	101	27	18	40	146	-1.8679	-1.6248	-6.97402	3.08001e-12	1.60719e-11	9.93906e-13	TRUE	604	FN1
chr1:10721450-10722710	chr1	10721450	10722710	191	43	63	45	278	767	297	1090	-1.87579	-1.63269	-19.1222	1.64879e-81	6.63788e-80	4.09988e-81	TRUE	1260	CASZ1
chr19:49459009-49459521	chr19	49459009	49459521	4	6	0	34	3	0	10	37	-1.88753	-1.64442	-3.54116	0.000398378	0.000780817	4.72705e-05	TRUE	512	BAX
chr19:2321741-2324198	chr19	2321741	2324198	4	4	2	30	4	3	10	37	-1.88753	-1.64442	-3.54116	0.000398378	0.000780817	4.72705e-05	TRUE	2457	LSM7
chr2:216240017-216241292	chr2	216240017	216241292	56	25	9	268	37	29	90	334	-1.89185	-1.64875	-10.6595	1.57516e-26	1.78738e-25	1.10534e-26	TRUE	1275	FN1
chr11:2416642-2417162	chr11	2416642	2417162	0	10	1	31	9	1	11	41	-1.89812	-1.65502	-3.74479	0.000180542	0.000376427	2.32787e-05	TRUE	520	CD81
chr7:94056320-94056591	chr7	94056320	94056591	9	3	7	54	10	7	19	71	-1.90182	-1.65872	-4.93579	7.9827e-07	2.40837e-06	1.48937e-07	TRUE	271	COL1A2
chr12:56121019-56122141	chr12	56121019	56122141	23	17	3	125	27	12	43	164	-1.93129	-1.68819	-7.59591	3.05626e-14	1.85994e-13	1.15021e-14	TRUE	1122	CD63
chr7:100778821-100780331	chr7	100778821	100780331	43	26	3	261	9	6	72	276	-1.9386	-1.6955	-9.88417	4.876e-23	4.86491e-22	2.99406e-23	TRUE	1510	SERPINE1
chr11:62183094-62189747	chr11	62183094	62189747	10	0	2	31	15	0	12	46	-1.9386	-1.6955	-4.03518	5.45604e-05	0.000125872	7.57929e-06	TRUE	6653	SCGB1A1,CTD-2531D15.4
chr14:74946850-74947482	chr14	74946850	74947482	17	2	0	64	4	5	19	73	-1.9419	-1.6988	-5.09028	3.57543e-07	1.12276e-06	6.9433e-08	TRUE	632	MIR4709,NPC2
chr19:3053915-3061257	chr19	3053915	3061257	17	10	5	91	20	12	32	123	-1.94251	-1.69941	-6.60913	3.8659e-11	1.86042e-10	1.15051e-11	TRUE	7342	AES
chr6:31698662-31700023	chr6	31698662	31700023	5	6	2	32	5	13	13	50	-1.94342	-1.70032	-4.2154	2.49337e-05	6.07798e-05	3.7587e-06	TRUE	1361	CLIC1
chr17:39680179-39680741	chr17	39680179	39680741	5	4	0	31	4	0	9	35	-1.95936	-1.71626	-3.5501	0.000385084	0.000755505	4.67199e-05	TRUE	562	KRT19
chr11:64361489-64364641	chr11	64361489	64364641	77	11	7	3	0	368	95	371	-1.96542	-1.72232	-11.587	4.79633e-31	6.40771e-30	3.96261e-31	TRUE	3152	SLC22A12
chr2:216241321-216243946	chr2	216241321	216243946	59	27	10	285	49	42	96	376	-1.96963	-1.72653	-11.6848	1.52457e-31	2.08055e-30	1.28664e-31	TRUE	2625	FN1
chr11:102667458-102668094	chr11	102667458	102668094	14	3	2	64	6	5	19	75	-1.98089	-1.73779	-5.24242	1.58482e-07	5.28486e-07	3.26822e-08	TRUE	636	MMP1,WTAPP1
chr4:10084700-10089441	chr4	10084700	10089441	5	11	2	46	11	15	18	72	-2	-1.7569	-5.17582	2.26915e-07	7.34678e-07	4.54334e-08	TRUE	4741	WDR1
chr20:57572750-57576610	chr20	57572750	57576610	11	1	1	37	8	7	13	52	-2	-1.7569	-4.3986	1.08952e-05	2.79317e-05	1.72726e-06	TRUE	3860	CTSZ
chr20:57570724-57571751	chr20	57570724	57571751	9	2	2	23	22	7	13	52	-2	-1.7569	-4.3986	1.08952e-05	2.79317e-05	1.72726e-06	TRUE	1027	CTSZ
chr10:36723902-36724323	chr10	36723902	36724323	1277	5583	2991	12057	21907	5841	9851	39805	-2.01461	-1.77151	-122.479	0	0	0	TRUE	421	MTND4P18
chr2:216286890-216288164	chr2	216286890	216288164	18	17	0	126	6	10	35	142	-2.02046	-1.77736	-7.32735	2.34755e-13	1.34316e-12	8.30626e-14	TRUE	1274	FN1
chr3:120115716-120118792	chr3	120115716	120118792	11	0	1	34	9	6	12	49	-2.02975	-1.78665	-4.3198	1.5617e-05	3.85525e-05	2.38404e-06	TRUE	3076	FSTL1
chr14:23313623-23314531	chr14	23313623	23314531	7	5	0	36	5	8	12	49	-2.02975	-1.78665	-4.3198	1.5617e-05	3.85525e-05	2.38404e-06	TRUE	908	MMP14
chrX:139806968-139811339	chrX	139806968	139811339	277	391	780	363	3191	2369	1448	5923	-2.03227	-1.78917	-47.5445	0	0	0	TRUE	4371	LINC00632
chr2:242169028-242169662	chr2	242169028	242169662	8	13	0	70	14	2	21	86	-2.03395	-1.79085	-5.73217	9.91559e-09	3.75002e-08	2.31906e-09	TRUE	634	HDLBP
chr17:48262968-48263156	chr17	48262968	48263156	24	5	2	96	19	12	31	127	-2.03449	-1.79139	-6.96726	3.23167e-12	1.68573e-11	1.04248e-12	TRUE	188	COL1A1
chr6:32819911-32820875	chr6	32819911	32820875	15	0	1	33	25	8	16	66	-2.04439	-1.80129	-5.04175	4.61295e-07	1.44128e-06	8.91307e-08	TRUE	964	PSMB9,TAP1
chr2:238270381-238272008	chr2	238270381	238272008	11	0	0	44	2	0	11	46	-2.06413	-1.82103	-4.24068	2.22845e-05	5.44666e-05	3.36815e-06	TRUE	1627	COL6A3
chr17:71733721-71734289	chr17	71733721	71734289	1	7	3	0	46	0	11	46	-2.06413	-1.82103	-4.24068	2.22845e-05	5.44666e-05	3.36815e-06	TRUE	568	CTD-2532D12.4
chr7:94039554-94040461	chr7	94039554	94040461	21	7	3	105	17	8	31	130	-2.06817	-1.82507	-7.13982	9.34535e-13	5.14373e-12	3.18095e-13	TRUE	907	COL1A2
chr12:9229417-9230018	chr12	9229417	9230018	7	7	0	57	0	2	14	59	-2.07529	-1.83219	-4.82276	1.41585e-06	4.11072e-06	2.54213e-07	TRUE	601	A2M
chr9:140005146-140006204	chr9	140005146	140006204	6	3	0	27	9	2	9	38	-2.078	-1.8349	-3.87436	0.000106905	0.000226056	1.39796e-05	TRUE	1058	DPP7
chr4:189425183-189429429	chr4	189425183	189429429	262	67	101	45	207	1567	430	1819	-2.08074	-1.83764	-26.8335	1.3129e-158	1.10953e-156	6.8615e-158	TRUE	4246	LINC01060
chr11:1774805-1775283	chr11	1774805	1775283	17	13	4	109	17	18	34	144	-2.08246	-1.83936	-7.55455	4.203e-14	2.52434e-13	1.56108e-14	TRUE	478	CTSD,RP11-295K3.1
chr7:98985768-98987559	chr7	98985768	98987559	6	1	0	21	8	1	7	30	-2.09954	-1.85644	-3.46989	0.000520681	0.000966761	5.97858e-05	TRUE	1791	ARPC1B,ARPC1A
chr17:48263845-48264127	chr17	48263845	48264127	13	14	7	115	19	12	34	146	-2.10236	-1.85926	-7.66266	1.82118e-14	1.12344e-13	6.9475e-15	TRUE	282	COL1A1
chr11:65623130-65623530	chr11	65623130	65623530	5	5	0	28	9	6	10	43	-2.10434	-1.86124	-4.16149	3.16173e-05	7.37515e-05	4.56089e-06	TRUE	400	CFL1,SNX32
chr10:73580016-73581728	chr10	73580016	73581728	16	18	4	116	25	23	38	164	-2.10962	-1.86652	-8.14276	3.86353e-16	2.67046e-15	1.65145e-16	TRUE	1712	PSAP
chr2:216252975-216256454	chr2	216252975	216256454	27	9	4	135	22	19	40	176	-2.1375	-1.8944	-8.52015	1.59352e-17	1.20931e-16	7.47852e-18	TRUE	3479	FN1
chr12:9227270-9229399	chr12	9227270	9229399	5	2	0	29	2	0	7	31	-2.14684	-1.90374	-3.58759	0.000333744	0.000655145	4.0515e-05	TRUE	2129	A2M
chr19:40330872-40331156	chr19	40330872	40331156	3	6	2	37	3	9	11	49	-2.15528	-1.91218	-4.52383	6.07311e-06	1.62575e-05	1.00538e-06	TRUE	284	FBL
chr6:30460202-30460646	chr6	30460202	30460646	9	3	5	54	19	4	17	77	-2.17932	-1.93622	-5.71836	1.0756e-08	4.06683e-08	2.51498e-09	TRUE	444	HLA-E
chr14:63589876-63589987	chr14	63589876	63589987	4	3	0	3	10	19	7	32	-2.19265	-1.94954	-3.70319	0.000212908	0.00042452	2.6252e-05	TRUE	111	RP11-1112J20.1,RP11-1112J20.2
chr5:8619781-8619870	chr5	8619781	8619870	0	11	0	0	24	27	11	51	-2.21299	-1.96989	-4.70722	2.51124e-06	7.04025e-06	4.35378e-07	TRUE	89	RP11-417J1.3
chr11:1778686-1780246	chr11	1778686	1780246	11	4	2	68	7	4	17	79	-2.21632	-1.97322	-5.86509	4.48886e-09	1.78835e-08	1.10594e-09	TRUE	1560	CTSD,RP11-295K3.1
chr1:153947234-153949775	chr1	153947234	153949775	8	1	3	36	16	4	12	56	-2.22239	-1.97929	-4.94804	7.49661e-07	2.26906e-06	1.40322e-07	TRUE	2541	JTB
chr14:62193424-62194206	chr14	62193424	62194206	4	2	0	21	4	3	6	28	-2.22239	-1.97929	-3.49879	0.000467378	0.000877955	5.41281e-05	TRUE	782	HIF1A,HIF1A-AS2
chr2:216283995-216285430	chr2	216283995	216285430	31	5	4	176	6	7	40	189	-2.24031	-1.99721	-9.14401	6.018e-20	5.16928e-19	3.19675e-20	TRUE	1435	FN1
chr1:183599729-183604754	chr1	183599729	183604754	8	7	0	41	13	17	15	71	-2.24286	-1.99976	-5.60913	2.03351e-08	7.4838e-08	4.62808e-09	TRUE	5025	ARPC5
chr6:159190357-159190926	chr6	159190357	159190926	12	2	2	51	15	10	16	76	-2.24793	-2.00483	-5.81288	6.14084e-09	2.38595e-08	1.4755e-09	TRUE	569	EZR
chr11:62393298-62394174	chr11	62393298	62394174	4	3	5	49	8	0	12	57	-2.24793	-2.00483	-5.0341	4.80106e-07	1.4999e-06	9.27556e-08	TRUE	876	GANAB
chr11:1775289-1776216	chr11	1775289	1776216	2	13	1	64	2	11	16	77	-2.26679	-2.02369	-5.88676	3.93831e-09	1.56985e-08	9.70816e-10	TRUE	927	CTSD,RP11-295K3.1
chr11:1780280-1785143	chr11	1780280	1785143	16	11	13	173	12	8	40	193	-2.27053	-2.02743	-9.33107	1.04808e-20	9.28887e-20	5.74436e-21	TRUE	4863	CTSD,AC068580.6,AC068580.5,RP11-295K3.1
chr19:50027966-50029340	chr19	50027966	50029340	3	3	0	23	5	1	6	29	-2.27302	-2.02992	-3.6199	0.00029472	0.000580603	3.58765e-05	TRUE	1374	FCGRT
chr15:74485483-74487566	chr15	74485483	74487566	5	0	2	2	32	0	7	34	-2.28011	-2.03701	-3.92842	8.55075e-05	0.000189002	1.16623e-05	TRUE	2083	STRA6
chr1:40030115-40030404	chr1	40030115	40030404	2	4	1	15	11	8	7	34	-2.28011	-2.03701	-3.92842	8.55075e-05	0.000189002	1.16623e-05	TRUE	289	PABPC4
chr1:152006170-152009427	chr1	152006170	152009427	19	4	0	88	13	11	23	112	-2.28379	-2.04069	-7.1383	9.44893e-13	5.19883e-12	3.21503e-13	TRUE	3257	NBPF18P,S100A11
chr12:57535189-57537516	chr12	57535189	57537516	6	0	2	10	0	29	8	39	-2.2854	-2.0423	-4.21443	2.50407e-05	6.10306e-05	3.7739e-06	TRUE	2327	LRP1
chr12:6859142-6859933	chr12	6859142	6859933	4	4	0	27	8	4	8	39	-2.2854	-2.0423	-4.21443	2.50407e-05	6.10306e-05	3.7739e-06	TRUE	791	MLF2
chr11:2417856-2418139	chr11	2417856	2418139	3	5	0	29	6	4	8	39	-2.2854	-2.0423	-4.21443	2.50407e-05	6.10306e-05	3.7739e-06	TRUE	283	CD81
chr14:39644510-39645331	chr14	39644510	39645331	8	1	0	7	37	0	9	44	-2.28951	-2.04641	-4.48225	7.38597e-06	1.97144e-05	1.21911e-06	TRUE	821	RP11-407N17.4,PNN
chr1:22205123-22208047	chr1	22205123	22208047	5	3	1	20	16	8	9	44	-2.28951	-2.04641	-4.48225	7.38597e-06	1.97144e-05	1.21911e-06	TRUE	2924	HSPG2
chr22:36716316-36716872	chr22	36716316	36716872	5	2	2	31	13	1	9	45	-2.32193	-2.07883	-4.57892	4.67389e-06	1.25932e-05	7.78777e-07	TRUE	556	MYH9
chr16:70310966-70316595	chr16	70310966	70316595	3	4	0	21	6	8	7	35	-2.32193	-2.07883	-4.03823	5.38572e-05	0.000124273	7.57929e-06	TRUE	5629	AARS
chr20:62152884-62153134	chr20	62152884	62153134	3	3	1	25	8	2	7	35	-2.32193	-2.07883	-4.03823	5.38572e-05	0.000124273	7.57929e-06	TRUE	250	PPDPF
chr12:56705087-56709682	chr12	56705087	56709682	4	5	2	39	12	5	11	56	-2.34792	-2.10482	-5.14863	2.62401e-07	8.48007e-07	5.24418e-08	TRUE	4595	RP11-977G19.10,RP11-977G19.11,CNPY2
chrX:47444352-47444690	chrX	47444352	47444690	13	4	3	94	6	2	20	102	-2.3505	-2.1074	-6.954	3.55067e-12	1.84665e-11	1.14199e-12	TRUE	338	TIMP1,SYN1
chr17:42426530-42426801	chr17	42426530	42426801	4	4	1	39	2	5	9	46	-2.35364	-2.11054	-4.67437	2.9485e-06	8.23979e-06	5.0956e-07	TRUE	271	GRN
chr4:174254773-174255498	chr4	174254773	174255498	2	4	0	11	13	7	6	31	-2.36923	-2.12613	-3.85522	0.000115625	0.00024446	1.51178e-05	TRUE	725	HMGB2
chr19:59060967-59061580	chr19	59060967	59061580	1	9	0	38	10	4	10	52	-2.37851	-2.13541	-5.00683	5.53334e-07	1.72704e-06	1.06802e-07	TRUE	613	TRIM28
chr10:81917430-81917781	chr10	81917430	81917781	1	4	0	24	1	1	5	26	-2.37851	-2.13541	-3.54036	0.000399577	0.000783063	4.72705e-05	TRUE	351	ANXA11
chr1:12020703-12023638	chr1	12020703	12023638	5	0	0	21	4	1	5	26	-2.37851	-2.13541	-3.54036	0.000399577	0.000783063	4.72705e-05	TRUE	2935	PLOD1
chr7:94057730-94058589	chr7	94057730	94058589	13	5	4	79	17	19	22	115	-2.38606	-2.14296	-7.46234	8.50019e-14	5.0293e-13	3.11019e-14	TRUE	859	COL1A2
chr11:62400917-62402395	chr11	62400917	62402395	3	4	0	27	10	0	7	37	-2.4021	-2.159	-4.25263	2.11274e-05	5.16574e-05	3.19456e-06	TRUE	1478	GANAB
chr17:7483513-7484262	chr17	7483513	7484262	2	3	7	42	15	7	12	64	-2.41504	-2.17194	-5.61395	1.97764e-08	7.27998e-08	4.50204e-09	TRUE	749	SNORA67,CD68
chr17:42400175-42402116	chr17	42400175	42402116	1	1	4	26	6	0	6	32	-2.41504	-2.17194	-3.96966	7.19761e-05	0.000159838	9.88425e-06	TRUE	1941	SLC25A39
chr19:582514-582862	chr19	582514	582862	3	4	0	19	11	8	7	38	-2.44057	-2.19747	-4.35737	1.31635e-05	3.36673e-05	2.08203e-06	TRUE	348	BSG
chr20:57581468-57582117	chr20	57581468	57582117	0	6	0	22	5	6	6	33	-2.45943	-2.21633	-4.08208	4.46346e-05	0.000103678	6.41159e-06	TRUE	649	CTSZ
chr2:1599105-1599618	chr2	1599105	1599618	55	18	25	25	39	484	98	548	-2.48332	-2.24022	-16.7447	6.19449e-63	1.80993e-61	1.11929e-62	TRUE	513	AC144450.1
chr12:9230379-9242988	chr12	9230379	9242988	13	6	4	119	1	9	23	129	-2.48767	-2.24456	-8.13378	4.16095e-16	2.87537e-15	1.77816e-16	TRUE	12609	A2M
chr10:73587844-73588750	chr10	73587844	73588750	7	6	2	50	21	14	15	85	-2.5025	-2.2594	-6.62905	3.37849e-11	1.62928e-10	1.00757e-11	TRUE	906	PSAP
chr6:32917063-32917471	chr6	32917063	32917471	5	2	0	27	7	6	7	40	-2.51457	-2.27147	-4.56223	5.06122e-06	1.36318e-05	8.43011e-07	TRUE	408	XXbac-BPG181M17.5,HLA-DMA
chr8:141551289-141552383	chr8	141551289	141552383	15	0	0	2	81	3	15	86	-2.51937	-2.27627	-6.69812	2.11123e-11	1.03657e-10	6.4103e-12	TRUE	1094	AGO2
chr20:57576638-57581464	chr20	57576638	57581464	1	7	0	26	6	14	8	46	-2.52356	-2.28046	-4.90417	9.38246e-07	2.82953e-06	1.74982e-07	TRUE	4826	CTSZ
chr1:180382509-180399374	chr1	180382509	180399374	2	2	0	18	5	0	4	23	-2.52356	-2.28046	-3.46777	0.000524799	0.000974043	6.02249e-05	TRUE	16865	ACBD6
chr15:90347169-90347568	chr15	90347169	90347568	2	2	0	18	4	1	4	23	-2.52356	-2.28046	-3.46777	0.000524799	0.000974043	6.02249e-05	TRUE	399	ANPEP
chr20:60886507-60887035	chr20	60886507	60887035	0	4	0	16	2	5	4	23	-2.52356	-2.28046	-3.46777	0.000524799	0.000974043	6.02249e-05	TRUE	528	LAMA5
chr3:49141769-49142118	chr3	49141769	49142118	1	3	0	19	4	0	4	23	-2.52356	-2.28046	-3.46777	0.000524799	0.000974043	6.02249e-05	TRUE	349	QARS
chr20:44523674-44525646	chr20	44523674	44525646	0	4	0	11	12	0	4	23	-2.52356	-2.28046	-3.46777	0.000524799	0.000974043	6.02249e-05	TRUE	1972	CTSA
chr19:18497168-18499135	chr19	18497168	18499135	3	1	0	21	2	0	4	23	-2.52356	-2.28046	-3.46777	0.000524799	0.000974043	6.02249e-05	TRUE	1967	MIR3189,GDF15
chr20:17639762-17639927	chr20	17639762	17639927	2	2	0	17	1	5	4	23	-2.52356	-2.28046	-3.46777	0.000524799	0.000974043	6.02249e-05	TRUE	165	RRBP1
chr11:62398208-62398549	chr11	62398208	62398549	2	0	3	21	1	7	5	29	-2.53605	-2.29295	-3.90677	9.35393e-05	0.000205612	1.27149e-05	TRUE	341	GANAB
chr20:25290122-25300882	chr20	25290122	25300882	5	0	0	17	12	0	5	29	-2.53605	-2.29295	-3.90677	9.35393e-05	0.000205612	1.27149e-05	TRUE	10760	ABHD12
chr2:218947403-218947686	chr2	218947403	218947686	94	16	53	5	939	4	163	948	-2.54002	-2.29691	-22.3604	9.56275e-111	5.35227e-109	3.30991e-110	TRUE	283	RUFY4
chr19:18649217-18650273	chr19	18649217	18650273	2	3	1	22	7	6	6	35	-2.54432	-2.30122	-4.30124	1.69847e-05	4.16409e-05	2.57513e-06	TRUE	1056	FKBP8
chr2:29227776-29229337	chr2	29227776	29229337	470	105	120	77	189	3822	695	4088	-2.55631	-2.31321	-46.633	0	0	0	TRUE	1561	FAM179A
chr2:85893743-85895311	chr2	85893743	85895311	3	6	0	53	1	0	9	54	-2.58496	-2.34186	-5.39885	6.70708e-08	2.32658e-07	1.43878e-08	TRUE	1568	SFTPB
chr15:75092991-75093719	chr15	75092991	75093719	4	2	1	0	39	3	7	42	-2.58496	-2.34186	-4.76133	1.92317e-06	5.54802e-06	3.43097e-07	TRUE	728	CSK
chr16:28856346-28856753	chr16	28856346	28856753	3	3	0	25	5	6	6	36	-2.58496	-2.34186	-4.40814	1.04263e-05	2.67766e-05	1.6559e-06	TRUE	407	TUFM
chr19:39879968-39880803	chr19	39879968	39880803	0	3	2	25	1	4	5	30	-2.58496	-2.34186	-4.02406	5.7203e-05	0.000127535	7.88663e-06	TRUE	835	PAF1
chr14:23310754-23311175	chr14	23310754	23311175	5	0	0	27	3	0	5	30	-2.58496	-2.34186	-4.02406	5.7203e-05	0.000127535	7.88663e-06	TRUE	421	MMP14
chr10:5411834-5413286	chr10	5411834	5413286	75	15	63	5	10	922	153	937	-2.61452	-2.37142	-22.6569	1.19157e-113	6.88893e-112	4.2602e-113	TRUE	1452	UCN3
chr13:114530079-114535309	chr13	114530079	114535309	1	6	0	33	4	6	7	43	-2.61891	-2.37581	-4.85885	1.18068e-06	3.43177e-06	2.12215e-07	TRUE	5230	GAS6-AS1,GAS6
chr17:79893290-79894072	chr17	79893290	79894072	5	0	2	29	4	10	7	43	-2.61891	-2.37581	-4.85885	1.18068e-06	3.43177e-06	2.12215e-07	TRUE	782	PYCR1
chr1:206902739-206903366	chr1	206902739	206903366	0	4	2	30	4	3	6	37	-2.62449	-2.38139	-4.51335	6.38106e-06	1.70764e-05	1.05598e-06	TRUE	627	MAPKAPK2
chr5:135385181-135388665	chr5	135385181	135388665	5	0	1	25	8	4	6	37	-2.62449	-2.38139	-4.51335	6.38106e-06	1.70764e-05	1.05598e-06	TRUE	3484	TGFBI
chr9:35715074-35716432	chr9	35715074	35716432	1	4	0	23	3	5	5	31	-2.63227	-2.38917	-4.13914	3.48611e-05	8.12324e-05	5.02332e-06	TRUE	1358	TLN1
chr19:18288520-18288770	chr19	18288520	18288770	1	1	3	16	8	7	5	31	-2.63227	-2.38917	-4.13914	3.48611e-05	8.12324e-05	5.02332e-06	TRUE	250	PIK3R2,IFI30
chr3:49064394-49065204	chr3	49064394	49065204	1	3	0	19	1	5	4	25	-2.64386	-2.40076	-3.72759	0.000193318	0.000402798	2.49087e-05	TRUE	810	IMPDH2
chr10:81318653-81319134	chr10	81318653	81319134	4	2	0	37	1	0	6	38	-2.66297	-2.41986	-4.61695	3.89419e-06	1.08359e-05	6.70105e-07	TRUE	481	SFTPA2
chr8:145541590-145541955	chr8	145541590	145541955	3	2	0	8	21	3	5	32	-2.67807	-2.43497	-4.25211	2.11767e-05	5.17717e-05	3.2015e-06	TRUE	365	DGAT1
chr9:130577989-130578333	chr9	130577989	130578333	0	4	0	24	2	0	4	26	-2.70044	-2.45734	-3.85304	0.000116659	0.000246584	1.52475e-05	TRUE	344	ENG
chr14:102468966-102470886	chr14	102468966	102470886	4	0	0	17	7	2	4	26	-2.70044	-2.45734	-3.85304	0.000116659	0.000246584	1.52475e-05	TRUE	1920	DYNC1H1
chr12:52911700-52911947	chr12	52911700	52911947	3	1	0	23	3	0	4	26	-2.70044	-2.45734	-3.85304	0.000116659	0.000246584	1.52475e-05	TRUE	247	KRT5
chr19:18285913-18288006	chr19	18285913	18288006	10	4	0	57	21	14	14	92	-2.71621	-2.47311	-7.27449	3.4773e-13	1.95726e-12	1.21039e-13	TRUE	2093	PIK3R2,IFI30
chr20:46406487-46408160	chr20	46406487	46408160	7	0	0	2	44	0	7	46	-2.71621	-2.47311	-5.14384	2.69181e-07	8.69775e-07	5.37851e-08	TRUE	1673	SULF2
chr17:40280278-40280755	chr17	40280278	40280755	3	4	0	41	4	1	7	46	-2.71621	-2.47311	-5.14384	2.69181e-07	8.69775e-07	5.37851e-08	TRUE	477	CTD-2132N18.3,RAB5C
chr7:94041380-94042428	chr7	94041380	94042428	14	2	1	76	20	16	17	112	-2.71989	-2.47679	-8.03317	9.49837e-16	6.43989e-15	3.98251e-16	TRUE	1048	COL1A2
chr7:158306734-158307638	chr7	158306734	158307638	8	0	1	0	60	0	9	60	-2.73697	-2.49387	-5.90272	3.57562e-09	1.42814e-08	8.83181e-10	TRUE	904	PTPRN2
chr17:75483520-75484382	chr17	75483520	75484382	4	1	1	35	0	5	6	40	-2.73697	-2.49387	-4.81955	1.43884e-06	4.17686e-06	2.5829e-07	TRUE	862	44813
chr19:46026900-46027134	chr19	46026900	46027134	4	0	0	17	0	10	4	27	-2.75489	-2.51179	-3.97575	7.01575e-05	0.000155933	9.64313e-06	TRUE	234	VASP
chr19:50138843-50139065	chr19	50138843	50139065	1	2	1	18	7	3	4	28	-2.80735	-2.56425	-4.09587	4.20588e-05	9.77559e-05	6.04488e-06	TRUE	222	RRAS
chr19:45489738-45490496	chr19	45489738	45490496	2	2	0	20	7	1	4	28	-2.80735	-2.56425	-4.09587	4.20588e-05	9.77559e-05	6.04488e-06	TRUE	758	CLPTM1
chr1:153635237-153635731	chr1	153635237	153635731	2	1	0	18	1	2	3	21	-2.80735	-2.56425	-3.54713	0.000389458	0.000763684	4.72195e-05	TRUE	494	ILF2
chr11:126135858-126136174	chr11	126135858	126136174	2	1	0	15	2	4	3	21	-2.80735	-2.56425	-3.54713	0.000389458	0.000763684	4.72195e-05	TRUE	316	SRPR
chr3:52264940-52265249	chr3	52264940	52265249	3	0	0	18	0	3	3	21	-2.80735	-2.56425	-3.54713	0.000389458	0.000763684	4.72195e-05	TRUE	309	TLR9,TLR9,TWF2
chr22:29726470-29727474	chr22	29726470	29727474	0	3	0	11	10	0	3	21	-2.80735	-2.56425	-3.54713	0.000389458	0.000763684	4.72195e-05	TRUE	1004	AP1B1
chr12:50271985-50272300	chr12	50271985	50272300	80	97	7	24	656	637	184	1317	-2.83948	-2.59638	-28.285	5.28683e-176	4.8678e-174	3.01031e-175	TRUE	315	FAIM2
chr14:69358944-69360465	chr14	69358944	69360465	0	2	3	19	7	10	5	36	-2.848	-2.6049	-4.68478	2.80263e-06	7.85162e-06	4.85532e-07	TRUE	1521	ACTN1
chr11:498498-499028	chr11	498498	499028	4	1	0	18	10	8	5	36	-2.848	-2.6049	-4.68478	2.80263e-06	7.85162e-06	4.85532e-07	TRUE	530	RNH1
chr19:49120573-49121083	chr19	49120573	49121083	3	5	0	45	4	9	8	58	-2.85798	-2.61488	-5.95884	2.5403e-09	1.03868e-08	6.42335e-10	TRUE	510	RPL18
chr4:10117804-10118394	chr4	10117804	10118394	4	0	0	20	5	4	4	29	-2.85798	-2.61488	-4.21354	2.51403e-05	6.12607e-05	3.78829e-06	TRUE	590	WDR1
chr3:148781265-148782627	chr3	148781265	148782627	2	0	1	0	14	8	3	22	-2.87447	-2.63137	-3.68255	0.000230917	0.000459799	2.84289e-05	TRUE	1362	HLTF
chr15:91030727-91034604	chr15	91030727	91034604	2	1	0	19	1	2	3	22	-2.87447	-2.63137	-3.68255	0.000230917	0.000459799	2.84289e-05	TRUE	3877	IQGAP1
chr17:39738729-39739524	chr17	39738729	39739524	2	1	0	12	7	3	3	22	-2.87447	-2.63137	-3.68255	0.000230917	0.000459799	2.84289e-05	TRUE	795	KRT14
chr17:7484272-7484731	chr17	7484272	7484731	0	2	1	15	3	4	3	22	-2.87447	-2.63137	-3.68255	0.000230917	0.000459799	2.84289e-05	TRUE	459	SNORA67,CD68
chr20:23615925-23618295	chr20	23615925	23618295	2	8	0	50	11	13	10	74	-2.88753	-2.64442	-6.77204	1.26975e-11	6.34066e-11	3.92115e-12	TRUE	2370	CST3
chr12:9258834-9260229	chr12	9258834	9260229	1	4	0	31	0	6	5	37	-2.88753	-2.64442	-4.78856	1.67985e-06	4.86277e-06	3.00706e-07	TRUE	1395	A2M
chr5:179226052-179226996	chr5	179226052	179226996	5	3	0	45	4	11	8	60	-2.90689	-2.66379	-6.12197	9.24278e-10	3.88901e-09	2.40501e-10	TRUE	944	MGAT4B
chr20:43881705-43882268	chr20	43881705	43882268	0	4	2	45	0	0	6	45	-2.90689	-2.66379	-5.30178	1.14681e-07	3.84832e-07	2.37985e-08	TRUE	563	SLPI
chr3:49063952-49064166	chr3	49063952	49064166	1	3	0	16	11	3	4	30	-2.90689	-2.66379	-4.32888	1.49868e-05	3.70166e-05	2.28916e-06	TRUE	214	IMPDH2
chr12:9223084-9225374	chr12	9223084	9225374	4	7	0	77	6	0	11	83	-2.91561	-2.67251	-7.21302	5.47232e-13	3.06746e-12	1.89696e-13	TRUE	2290	A2M
chr1:110555518-110557460	chr1	110555518	110557460	0	3	0	22	1	0	3	23	-2.9386	-2.6955	-3.81445	0.000136487	0.000287193	1.77573e-05	TRUE	1942	AHCYL1
chr12:88439307-88440779	chr12	88439307	88440779	2	1	0	3	20	0	3	23	-2.9386	-2.6955	-3.81445	0.000136487	0.000287193	1.77573e-05	TRUE	1472	C12orf29
chr22:50714113-50714393	chr22	50714113	50714393	1	2	0	20	1	2	3	23	-2.9386	-2.6955	-3.81445	0.000136487	0.000287193	1.77573e-05	TRUE	280	AL022328.1,PLXNB2
chr19:38795056-38795513	chr19	38795056	38795513	1	0	2	21	0	2	3	23	-2.9386	-2.6955	-3.81445	0.000136487	0.000287193	1.77573e-05	TRUE	457	C19orf33,CTB-102L5.4
chr11:34118771-34119289	chr11	34118771	34119289	1	2	0	14	4	5	3	23	-2.9386	-2.6955	-3.81445	0.000136487	0.000287193	1.77573e-05	TRUE	518	CAPRIN1
chr14:24606907-24607303	chr14	24606907	24607303	0	3	0	22	1	0	3	23	-2.9386	-2.6955	-3.81445	0.000136487	0.000287193	1.77573e-05	TRUE	396	PSME1
chr1:20979403-20981182	chr1	20979403	20981182	4	5	3	72	14	7	12	93	-2.9542	-2.7111	-7.69381	1.42813e-14	8.84265e-14	5.46841e-15	TRUE	1779	DDOST
chr7:98988591-98988877	chr7	98988591	98988877	1	3	0	23	6	2	4	31	-2.9542	-2.7111	-4.44202	8.91173e-06	2.2969e-05	1.42025e-06	TRUE	286	ARPC1B
chr12:57492640-57493580	chr12	57492640	57493580	2	0	2	27	4	0	4	31	-2.9542	-2.7111	-4.44202	8.91173e-06	2.2969e-05	1.42025e-06	TRUE	940	STAT6
chr22:46805694-46807124	chr22	46805694	46807124	2	0	2	29	0	2	4	31	-2.9542	-2.7111	-4.44202	8.91173e-06	2.2969e-05	1.42025e-06	TRUE	1430	CELSR1
chr20:44521874-44522693	chr20	44521874	44522693	0	2	3	26	4	9	5	39	-2.96347	-2.72037	-4.99135	5.99599e-07	1.86753e-06	1.15491e-07	TRUE	819	CTSA,RP3-337O18.9
chr10:50949685-50950016	chr10	50949685	50950016	140	39	46	24	258	1494	225	1776	-2.98063	-2.73753	-33.7952	2.3181e-250	3.00668e-248	1.85937e-249	TRUE	331	OGDHL
chr2:85625811-85628401	chr2	85625811	85628401	8	6	0	49	36	27	14	112	-3	-2.7569	-8.51801	1.62314e-17	1.23116e-16	7.57088e-18	TRUE	2590	CAPG
chr3:139077931-139080035	chr3	139077931	139080035	2	2	0	22	7	3	4	32	-3	-2.7569	-4.55307	5.28699e-06	1.42335e-05	8.80139e-07	TRUE	2104	COPB2
chr4:10089471-10089974	chr4	10089471	10089974	1	2	1	23	3	6	4	32	-3	-2.7569	-4.55307	5.28699e-06	1.42335e-05	8.80139e-07	TRUE	503	WDR1
chr3:48637914-48638477	chr3	48637914	48638477	1	2	0	16	6	2	3	24	-3	-2.7569	-3.94307	8.04452e-05	0.000178043	1.10104e-05	TRUE	563	UQCRC1
chr19:1816106-1816325	chr19	1816106	1816325	2	0	2	4	19	10	4	33	-3.04439	-2.80129	-4.66211	3.12983e-06	8.72038e-06	5.3928e-07	TRUE	219	MIR1909,REXO1
chr7:100770422-100771718	chr7	100770422	100771718	2	7	0	74	1	0	9	75	-3.05889	-2.81579	-7.04705	1.82751e-12	9.72497e-12	6.01405e-13	TRUE	1296	SERPINE1
chr15:72638603-72640081	chr15	72638603	72640081	0	2	1	25	0	0	3	25	-3.05889	-2.81579	-4.06861	4.72936e-05	0.000109714	6.78458e-06	TRUE	1478	HEXA,RP11-106M3.3,RP11-106M3.2
chr8:38865415-38871538	chr8	38865415	38871538	3	0	0	23	1	1	3	25	-3.05889	-2.81579	-4.06861	4.72936e-05	0.000109714	6.78458e-06	TRUE	6123	ADAM9
chr8:145651406-145652332	chr8	145651406	145652332	2	2	0	16	1	17	4	34	-3.08746	-2.84436	-4.76925	1.84913e-06	5.33597e-06	3.29983e-07	TRUE	926	VPS28
chr17:42426810-42427121	chr17	42426810	42427121	2	1	0	20	4	2	3	26	-3.11548	-2.87238	-4.19127	2.77399e-05	6.74495e-05	4.13444e-06	TRUE	311	GRN
chr1:17084956-17085107	chr1	17084956	17085107	1	0	2	23	1	2	3	26	-3.11548	-2.87238	-4.19127	2.77399e-05	6.74495e-05	4.13444e-06	TRUE	151	MST1L,CROCC
chr12:9243014-9243829	chr12	9243014	9243829	0	3	0	25	1	0	3	26	-3.11548	-2.87238	-4.19127	2.77399e-05	6.74495e-05	4.13444e-06	TRUE	815	A2M
chr12:6858056-6859058	chr12	6858056	6859058	4	0	0	14	10	11	4	35	-3.12928	-2.88618	-4.87457	1.09046e-06	3.27303e-06	2.02408e-07	TRUE	1002	MLF2
chr11:102661170-102662104	chr11	102661170	102662104	20	12	1	289	6	1	33	296	-3.16506	-2.92196	-14.2629	3.72753e-46	7.5492e-45	4.66853e-46	TRUE	934	MMP1,WTAPP1
chr2:97467113-97467992	chr2	97467113	97467992	34	0	6	3	355	1	40	359	-3.16591	-2.92281	-15.7098	1.29531e-55	3.25541e-54	2.01319e-55	TRUE	879	CNNM4
chr1:20981947-20982268	chr1	20981947	20982268	3	2	0	27	9	9	5	45	-3.16993	-2.92682	-5.56574	2.61044e-08	9.56809e-08	5.91704e-09	TRUE	321	DDOST
chr7:150035428-150036122	chr7	150035428	150036122	1	2	0	27	0	0	3	27	-3.16993	-2.92682	-4.3112	1.6237e-05	3.98176e-05	2.46217e-06	TRUE	694	RARRES2
chr7:93516115-93516627	chr7	93516115	93516627	2	1	0	26	0	1	3	27	-3.16993	-2.92682	-4.3112	1.6237e-05	3.98176e-05	2.46217e-06	TRUE	512	TFPI2,GNGT1
chr3:52546957-52547308	chr3	52546957	52547308	1	0	1	16	0	2	2	18	-3.16993	-2.92682	-3.52008	0.000431415	0.000810758	5.01288e-05	TRUE	351	STAB1
chr21:46311815-46313370	chr21	46311815	46313370	2	0	0	14	2	2	2	18	-3.16993	-2.92682	-3.52008	0.000431415	0.000810758	5.01288e-05	TRUE	1555	ITGB2
chr6:33656093-33656559	chr6	33656093	33656559	0	2	0	8	9	1	2	18	-3.16993	-2.92682	-3.52008	0.000431415	0.000810758	5.01288e-05	TRUE	466	ITPR3
chr1:27994968-27998685	chr1	27994968	27998685	6	1	0	36	18	10	7	64	-3.19265	-2.94954	-6.66277	2.68707e-11	1.31368e-10	8.12398e-12	TRUE	3717	IFI6,RP11-288L9.4
chr1:230471698-230471896	chr1	230471698	230471896	8	0	0	1	73	0	8	74	-3.20945	-2.96635	-7.18429	6.75572e-13	3.737e-12	2.31101e-13	TRUE	198	PGBD5
chr1:181707573-181708637	chr1	181707573	181708637	3	1	0	36	0	1	4	37	-3.20945	-2.96635	-5.08006	3.77319e-07	1.18107e-06	7.3035e-08	TRUE	1064	CACNA1E
chr10:90983533-90984943	chr10	90983533	90984943	1	2	0	20	2	6	3	28	-3.22239	-2.97929	-4.42857	9.48609e-06	2.43714e-05	1.5071e-06	TRUE	1410	LIPA
chr1:12628338-12632785	chr1	12628338	12632785	2	1	0	9	0	19	3	28	-3.22239	-2.97929	-4.42857	9.48609e-06	2.43714e-05	1.5071e-06	TRUE	4447	RNU6ATAC18P,DHRS3
chr14:74217670-74218844	chr14	74217670	74218844	2	0	4	0	57	0	6	57	-3.24793	-3.00483	-6.34463	2.22955e-10	1.00791e-09	6.23305e-11	TRUE	1174	ELMSAN1
chr20:43133505-43138614	chr20	43133505	43138614	1	2	1	34	3	1	4	38	-3.24793	-3.00483	-5.18037	2.21445e-07	7.17126e-07	4.4348e-08	TRUE	5109	SERINC3
chr11:62189802-62190563	chr11	62189802	62190563	2	0	0	18	0	1	2	19	-3.24793	-3.00483	-3.66307	0.000249206	0.000493253	3.04974e-05	TRUE	761	SCGB1A1,CTD-2531D15.4
chr21:47418811-47419133	chr21	47418811	47419133	0	2	0	14	3	2	2	19	-3.24793	-3.00483	-3.66307	0.000249206	0.000493253	3.04974e-05	TRUE	322	COL6A1
chr8:42037473-42037880	chr8	42037473	42037880	1	1	0	19	0	0	2	19	-3.24793	-3.00483	-3.66307	0.000249206	0.000493253	3.04974e-05	TRUE	407	PLAT
chr18:35057873-35058290	chr18	35057873	35058290	2	0	0	18	1	0	2	19	-3.24793	-3.00483	-3.66307	0.000249206	0.000493253	3.04974e-05	TRUE	417	CELF4
chr3:50289531-50290489	chr3	50289531	50290489	1	3	3	33	12	23	7	68	-3.28011	-3.03701	-6.96511	3.2814e-12	1.71137e-11	1.05834e-12	TRUE	958	GNAI2
chr22:43023610-43024207	chr22	43023610	43024207	4	0	0	27	9	3	4	39	-3.2854	-3.0423	-5.27915	1.29785e-07	4.34492e-07	2.68635e-08	TRUE	597	CYB5R3
chr6:32918474-32920768	chr6	32918474	32920768	3	0	1	21	11	7	4	39	-3.2854	-3.0423	-5.27915	1.29785e-07	4.34492e-07	2.68635e-08	TRUE	2294	XXbac-BPG181M17.5,HLA-DMA
chr6:32902645-32903340	chr6	32902645	32903340	2	1	1	39	0	0	4	39	-3.2854	-3.0423	-5.27915	1.29785e-07	4.34492e-07	2.68635e-08	TRUE	695	HLA-DMB
chr11:62396844-62397904	chr11	62396844	62397904	10	2	21	27	292	3	33	322	-3.28652	-3.04342	-15.1718	5.43848e-52	1.27148e-50	7.86299e-52	TRUE	1060	GANAB
chr11:67200067-67200871	chr11	67200067	67200871	5	0	0	30	9	10	5	49	-3.29278	-3.04968	-5.92416	3.13906e-09	1.25968e-08	7.79e-10	TRUE	804	RPS6KB2,AP003419.16
chr2:71153105-71153628	chr2	71153105	71153628	1	5	0	0	59	0	6	59	-3.29768	-3.05458	-6.50553	7.74184e-11	3.64684e-10	2.25526e-11	TRUE	523	VAX2
chr20:3171356-3171874	chr20	3171356	3171874	0	3	0	18	3	9	3	30	-3.32193	-3.07883	-4.65614	3.22186e-06	8.97513e-06	5.55034e-07	TRUE	518	DDRGK1
chr9:139889692-139890205	chr9	139889692	139890205	0	2	0	19	1	0	2	20	-3.32193	-3.07883	-3.80173	0.000143692	0.000302141	1.86815e-05	TRUE	513	CLIC3
chr15:48757831-48758055	chr15	48757831	48758055	0	2	0	16	1	3	2	20	-3.32193	-3.07883	-3.80173	0.000143692	0.000302141	1.86815e-05	TRUE	224	FBN1
chr7:23300316-23306207	chr7	23300316	23306207	1	1	0	17	3	0	2	20	-3.32193	-3.07883	-3.80173	0.000143692	0.000302141	1.86815e-05	TRUE	5891	GPNMB
chr3:129129532-129130526	chr3	129129532	129130526	6	6	0	0	122	0	12	122	-3.34577	-3.10267	-9.42328	4.37194e-21	3.96425e-20	2.45154e-21	TRUE	994	EFCAB12
chr8:22021475-22022165	chr8	22021475	22022165	0	18	1	194	0	0	19	194	-3.35199	-3.10889	-11.8939	1.27305e-32	1.79267e-31	1.10835e-32	TRUE	690	SFTPC
chr19:45422104-45422561	chr19	45422104	45422561	3	2	1	36	27	0	6	63	-3.39232	-3.14922	-6.81799	9.23258e-12	4.70011e-11	2.89121e-12	TRUE	457	APOC1
chr3:50458060-50459424	chr3	50458060	50459424	1	0	3	0	42	0	4	42	-3.39232	-3.14922	-5.56686	2.59369e-08	9.50787e-08	5.87979e-09	TRUE	1364	CACNA2D2
chr17:76973221-76975990	chr17	76973221	76975990	2	0	0	17	4	0	2	21	-3.39232	-3.14922	-3.93636	8.27254e-05	0.000183008	1.13158e-05	TRUE	2769	LGALS3BP
chr11:47397184-47399944	chr11	47397184	47399944	0	0	2	14	1	6	2	21	-3.39232	-3.14922	-3.93636	8.27254e-05	0.000183008	1.13158e-05	TRUE	2760	SPI1
chr15:75974709-75975052	chr15	75974709	75975052	1	0	1	0	22	0	2	22	-3.45943	-3.21633	-4.06728	4.75646e-05	0.000110325	6.8224e-06	TRUE	343	CSPG4
chr16:8990854-8992474	chr16	8990854	8992474	1	1	0	20	2	0	2	22	-3.45943	-3.21633	-4.06728	4.75646e-05	0.000110325	6.8224e-06	TRUE	1620	USP7
chr3:128348918-128350871	chr3	128348918	128350871	2	1	0	20	11	3	3	34	-3.5025	-3.2594	-5.0859	3.6588e-07	1.14556e-06	7.08432e-08	TRUE	1953	RPN1
chr19:4446648-4447623	chr19	4446648	4447623	2	0	2	36	6	4	4	46	-3.52356	-3.28046	-5.93226	2.98801e-09	1.20003e-08	7.42114e-10	TRUE	975	CTB-50L17.7,UBXN6
chr5:179227011-179227240	chr5	179227011	179227240	2	0	0	13	3	7	2	23	-3.52356	-3.28046	-4.19474	2.73188e-05	6.64607e-05	4.10884e-06	TRUE	229	MGAT4B
chr7:140243904-140244569	chr7	140243904	140244569	2	0	0	20	0	3	2	23	-3.52356	-3.28046	-4.19474	2.73188e-05	6.64607e-05	4.10884e-06	TRUE	665	DENND2A
chr11:62532652-62532878	chr11	62532652	62532878	2	0	0	13	6	4	2	23	-3.52356	-3.28046	-4.19474	2.73188e-05	6.64607e-05	4.10884e-06	TRUE	226	POLR2G
chr19:35760346-35760754	chr19	35760346	35760754	1	1	0	12	6	5	2	23	-3.52356	-3.28046	-4.19474	2.73188e-05	6.64607e-05	4.10884e-06	TRUE	408	USF2
chr4:18006450-18006888	chr4	18006450	18006888	1	1	0	0	23	0	2	23	-3.52356	-3.28046	-4.19474	2.73188e-05	6.64607e-05	4.10884e-06	TRUE	438	LCORL
chr19:13255589-13256138	chr19	13255589	13256138	2	0	0	20	3	0	2	23	-3.52356	-3.28046	-4.19474	2.73188e-05	6.64607e-05	4.10884e-06	TRUE	549	STX10
chr9:35057462-35059618	chr9	35057462	35059618	24	17	2	480	9	11	43	500	-3.53952	-3.29642	-19.599	1.57621e-85	6.70779e-84	4.14819e-85	TRUE	2156	VCP
chr12:124837962-124839016	chr12	124837962	124839016	2	0	0	2	21	1	2	24	-3.58496	-3.34186	-4.31896	1.56766e-05	3.86899e-05	2.39234e-06	TRUE	1054	NCOR2
chr11:62458783-62460178	chr11	62458783	62460178	2	0	0	21	2	1	2	24	-3.58496	-3.34186	-4.31896	1.56766e-05	3.86899e-05	2.39234e-06	TRUE	1395	HNRNPUL2-BSCL2,BSCL2
chr12:51452842-51453532	chr12	51452842	51453532	1	1	0	23	0	2	2	25	-3.64386	-3.40076	-4.44016	8.98933e-06	2.3162e-05	1.43225e-06	TRUE	690	LETMD1
chr9:27009998-27010067	chr9	27009998	27010067	0	2	0	2	0	23	2	25	-3.64386	-3.40076	-4.44016	8.98933e-06	2.3162e-05	1.43225e-06	TRUE	69	IFT74
chr19:10793871-10794136	chr19	10793871	10794136	0	1	1	21	4	0	2	25	-3.64386	-3.40076	-4.44016	8.98933e-06	2.3162e-05	1.43225e-06	TRUE	265	ILF3
chr1:156305618-156308002	chr1	156305618	156308002	3	0	0	24	4	10	3	38	-3.66297	-3.41986	-5.48675	4.09385e-08	1.46226e-07	9.04279e-09	TRUE	2384	TSACC,CCT3
chr10:22605390-22607069	chr10	22605390	22607069	2	0	0	19	5	2	2	26	-3.70044	-3.45734	-4.55851	5.1517e-06	1.3873e-05	8.5785e-07	TRUE	1679	COMMD3,COMMD3-BMI1
chr17:39739645-39740563	chr17	39739645	39740563	0	4	0	24	9	20	4	53	-3.72792	-3.48482	-6.52897	6.62227e-11	3.13431e-10	1.9383e-11	TRUE	918	KRT14
chr21:47540427-47541517	chr21	47540427	47541517	1	0	3	45	5	4	4	54	-3.75489	-3.51179	-6.61031	3.83506e-11	1.84796e-10	1.14174e-11	TRUE	1090	COL6A2
chr5:177019279-177019640	chr5	177019279	177019640	1	0	1	22	2	3	2	27	-3.75489	-3.51179	-4.6742	2.95106e-06	8.24501e-06	5.09811e-07	TRUE	361	TMED9
chr2:26533218-26535703	chr2	26533218	26535703	0	0	2	25	2	0	2	27	-3.75489	-3.51179	-4.6742	2.95106e-06	8.24501e-06	5.09811e-07	TRUE	2485	GPR113,EPT1
chr11:118350920-118352461	chr11	118350920	118352461	3	18	2	306	3	2	23	311	-3.75721	-3.51411	-15.8679	1.05766e-56	2.70834e-55	1.67487e-56	TRUE	1541	KMT2A
chr19:16515450-16516887	chr19	16515450	16516887	1	2	0	0	34	7	3	41	-3.77259	-3.52949	-5.77123	7.86939e-09	3.0431e-08	1.88177e-09	TRUE	1437	EPS15L1
chr13:99695145-99695758	chr13	99695145	99695758	3	1	0	0	55	0	4	55	-3.78136	-3.53826	-6.69077	2.22006e-11	1.08741e-10	6.72415e-12	TRUE	613	DOCK9
chr19:2229409-2229732	chr19	2229409	2229732	4	0	0	55	1	0	4	56	-3.80735	-3.56425	-6.77035	1.2847e-11	6.41426e-11	3.96667e-12	TRUE	323	DOT1L
chr17:40061031-40061945	chr17	40061031	40061945	1	2	0	2	36	4	3	42	-3.80735	-3.56425	-5.8633	4.5377e-09	1.80733e-08	1.11752e-09	TRUE	914	ACLY
chr22:38453174-38454215	chr22	38453174	38454215	3	0	0	38	1	3	3	42	-3.80735	-3.56425	-5.8633	4.5377e-09	1.80733e-08	1.11752e-09	TRUE	1041	PICK1,RP5-1039K5.13
chr17:7123799-7124903	chr17	7123799	7124903	2	1	0	28	2	12	3	42	-3.80735	-3.56425	-5.8633	4.5377e-09	1.80733e-08	1.11752e-09	TRUE	1104	ACADVL
chr19:48639008-48640049	chr19	48639008	48640049	0	2	0	2	26	0	2	28	-3.80735	-3.56425	-4.78736	1.6899e-06	4.89019e-06	3.02386e-07	TRUE	1041	LIG1
chr20:44444052-44444439	chr20	44444052	44444439	0	2	0	24	3	1	2	28	-3.80735	-3.56425	-4.78736	1.6899e-06	4.89019e-06	3.02386e-07	TRUE	387	UBE2C
chr15:90774680-90775540	chr15	90774680	90775540	0	2	0	21	2	6	2	29	-3.85798	-3.61488	-4.89814	9.67473e-07	2.91164e-06	1.80033e-07	TRUE	860	CIB1
chr3:11182084-11185562	chr3	11182084	11185562	3	0	0	2	42	0	3	44	-3.87447	-3.63137	-6.04358	1.50732e-09	6.30663e-09	3.90011e-10	TRUE	3478	HRH1
chr3:38125837-38126068	chr3	38125837	38126068	14	0	2	14	4	218	16	236	-3.88264	-3.63954	-14.0083	1.38652e-44	2.70875e-43	1.67513e-44	TRUE	231	DLEC1
chr1:156669829-156670695	chr1	156669829	156670695	2	0	0	0	28	2	2	30	-3.90689	-3.66379	-5.00667	5.53804e-07	1.72833e-06	1.06882e-07	TRUE	866	CRABP2
chr2:238451250-238455295	chr2	238451250	238455295	1	0	0	14	1	0	1	15	-3.90689	-3.66379	-3.54025	0.000399751	0.000783043	4.72705e-05	TRUE	4045	MLPH
chr9:139354272-139354577	chr9	139354272	139354577	1	0	0	10	0	5	1	15	-3.90689	-3.66379	-3.54025	0.000399751	0.000783043	4.72705e-05	TRUE	305	SEC16A
chr7:127706041-127706407	chr7	127706041	127706407	0	1	0	0	13	2	1	15	-3.90689	-3.66379	-3.54025	0.000399751	0.000783043	4.72705e-05	TRUE	366	SND1
chr19:14581017-14581434	chr19	14581017	14581434	0	1	0	13	0	2	1	15	-3.90689	-3.66379	-3.54025	0.000399751	0.000783043	4.72705e-05	TRUE	417	PKN1
chr13:111130132-111130725	chr13	111130132	111130725	4	0	0	59	2	2	4	63	-3.97728	-3.73418	-7.30509	2.77073e-13	1.5827e-12	9.78666e-14	TRUE	593	COL4A2
chr4:106180935-106180964	chr4	106180935	106180964	4	1	0	71	7	2	5	80	-4	-3.7569	-8.24945	1.59121e-16	1.13129e-15	6.99608e-17	TRUE	29	TET2
chr13:38143881-38145538	chr13	38143881	38145538	0	0	2	25	0	7	2	32	-4	-3.7569	-5.21741	1.81442e-07	6.04039e-07	3.71368e-08	TRUE	1657	POSTN
chr14:102510750-102511037	chr14	102510750	102511037	1	0	0	10	3	3	1	16	-4	-3.7569	-3.68927	0.000224902	0.000448152	2.77032e-05	TRUE	287	RP11-1017G21.4,DYNC1H1
chr12:57588386-57588896	chr12	57588386	57588896	0	1	0	3	3	10	1	16	-4	-3.7569	-3.68927	0.000224902	0.000448152	2.77032e-05	TRUE	510	LRP1
chr19:49418481-49418937	chr19	49418481	49418937	1	0	0	0	15	1	1	16	-4	-3.7569	-3.68927	0.000224902	0.000448152	2.77032e-05	TRUE	456	NUCB1-AS1,NUCB1
chr14:39532528-39534169	chr14	39532528	39534169	0	1	0	15	1	0	1	16	-4	-3.7569	-3.68927	0.000224902	0.000448152	2.77032e-05	TRUE	1641	SEC23A
chr7:1524929-1525665	chr7	1524929	1525665	1	0	0	3	13	0	1	16	-4	-3.7569	-3.68927	0.000224902	0.000448152	2.77032e-05	TRUE	736	INTS1
chr16:57804560-57804783	chr16	57804560	57804783	0	2	0	32	0	1	2	33	-4.04439	-3.80129	-5.31983	1.03864e-07	3.4873e-07	2.15635e-08	TRUE	223	KIFC3
chr19:11029896-11030780	chr19	11029896	11030780	7	2	2	182	4	0	11	186	-4.07973	-3.83663	-12.6694	8.73532e-37	1.39429e-35	8.62245e-37	TRUE	884	CARM1
chr2:238255145-238257295	chr2	238255145	238257295	0	3	2	80	5	0	5	85	-4.08746	-3.84436	-8.57042	1.03108e-17	7.85274e-17	4.85624e-18	TRUE	2150	COL6A3
chr1:113456676-113459874	chr1	113456676	113459874	2	0	0	23	9	2	2	34	-4.08746	-3.84436	-5.42041	5.94633e-08	2.06365e-07	1.27619e-08	TRUE	3198	SLC16A1
chr9:131396567-131397034	chr9	131396567	131397034	1	0	0	10	2	5	1	17	-4.08746	-3.84436	-3.83281	0.00012669	0.000266747	1.64942e-05	TRUE	467	WDR34
chr14:23848011-23848376	chr14	23848011	23848376	0	1	0	16	1	0	1	17	-4.08746	-3.84436	-3.83281	0.00012669	0.000266747	1.64942e-05	TRUE	365	CMTM5
chr8:142184986-142185913	chr8	142184986	142185913	0	2	0	1	0	34	2	35	-4.12928	-3.88618	-5.51923	3.40498e-08	1.2173e-07	7.52747e-09	TRUE	927	DENND3
chr4:57906571-57907148	chr4	57906571	57907148	3	2	1	18	87	2	6	107	-4.1565	-3.9134	-9.67206	3.9631e-22	3.76221e-21	2.32623e-22	TRUE	577	IGFBP7
chr10:135111556-135113020	chr10	135111556	135113020	1	0	0	13	1	4	1	18	-4.16993	-3.92682	-3.97137	7.14616e-05	0.000158761	9.81506e-06	TRUE	1464	TUBGCP2
chr5:74641404-74643097	chr5	74641404	74643097	0	1	0	6	12	0	1	18	-4.16993	-3.92682	-3.97137	7.14616e-05	0.000158761	9.81506e-06	TRUE	1693	HMGCR
chr19:50983946-50984224	chr19	50983946	50984224	1	0	0	12	3	3	1	18	-4.16993	-3.92682	-3.97137	7.14616e-05	0.000158761	9.81506e-06	TRUE	278	EMC10,CTD-2545M3.2
chr3:48720346-48723118	chr3	48720346	48723118	1	0	0	8	10	0	1	18	-4.16993	-3.92682	-3.97137	7.14616e-05	0.000158761	9.81506e-06	TRUE	2772	NCKIPSD
chr12:9220354-9220820	chr12	9220354	9220820	0	0	3	49	0	6	3	55	-4.1964	-3.9533	-6.95682	3.48036e-12	1.81134e-11	1.12016e-12	TRUE	466	A2M-AS1,A2M
chr2:85624907-85625475	chr2	85624907	85625475	1	1	1	41	7	8	3	56	-4.22239	-3.97929	-7.03418	2.00434e-12	1.06375e-11	6.57837e-13	TRUE	568	CAPG
chr17:80040232-80040493	chr17	80040232	80040493	1	0	0	7	6	6	1	19	-4.24793	-4.00483	-4.10537	4.03665e-05	9.40057e-05	5.81208e-06	TRUE	261	FASN
chr17:4841317-4841551	chr17	4841317	4841551	0	1	0	15	4	0	1	19	-4.24793	-4.00483	-4.10537	4.03665e-05	9.40057e-05	5.81208e-06	TRUE	234	SLC25A11
chr3:194830235-194831562	chr3	194830235	194831562	85	21	14	3	1807	489	120	2299	-4.2599	-4.0168	-45.201	0	0	0	TRUE	1327	XXYLT1
chr19:11688056-11688486	chr19	11688056	11688486	0	0	1	16	0	4	1	20	-4.32193	-4.07883	-4.23519	2.28356e-05	5.57791e-05	3.44833e-06	TRUE	430	ACP5,ZNF627
chr19:3179656-3179896	chr19	3179656	3179896	3	0	0	0	61	1	3	62	-4.36923	-4.12613	-7.48173	7.33512e-14	4.35032e-13	2.6903e-14	TRUE	240	S1PR4
chr2:242438510-242438764	chr2	242438510	242438764	1	0	0	15	5	1	1	21	-4.39232	-4.14922	-4.36115	1.29379e-05	3.31072e-05	2.04686e-06	TRUE	254	STK25
chr4:108014863-108015616	chr4	108014863	108015616	0	1	0	1	17	3	1	21	-4.39232	-4.14922	-4.36115	1.29379e-05	3.31072e-05	2.04686e-06	TRUE	753	DKK2
chr10:95111274-95111519	chr10	95111274	95111519	0	1	0	13	8	0	1	21	-4.39232	-4.14922	-4.36115	1.29379e-05	3.31072e-05	2.04686e-06	TRUE	245	MYOF
chr17:57742148-57743483	chr17	57742148	57743483	1	0	0	11	8	2	1	21	-4.39232	-4.14922	-4.36115	1.29379e-05	3.31072e-05	2.04686e-06	TRUE	1335	CLTC
chr22:29172097-29172380	chr22	29172097	29172380	1	52	0	0	0	1119	53	1119	-4.40007	-4.15697	-31.8521	1.23266e-222	1.45347e-220	8.98844e-222	TRUE	283	CCDC117
chr19:59063273-59063465	chr19	59063273	59063465	2	4	4	209	2	1	10	212	-4.40599	-4.16289	-13.8695	9.69836e-44	1.8582e-42	1.14913e-43	TRUE	192	CHMP2A
chr9:92331892-92332231	chr9	92331892	92332231	1	0	0	0	20	2	1	22	-4.45943	-4.21633	-4.48354	7.3416e-06	1.96179e-05	1.21266e-06	TRUE	339	RP11-316P17.2
chr11:66052905-66053206	chr11	66052905	66053206	0	1	0	14	1	7	1	22	-4.45943	-4.21633	-4.48354	7.3416e-06	1.96179e-05	1.21266e-06	TRUE	301	YIF1A
chr22:50968961-50969676	chr22	50968961	50969676	0	0	1	18	2	2	1	22	-4.45943	-4.21633	-4.48354	7.3416e-06	1.96179e-05	1.21266e-06	TRUE	715	ODF3B
chr18:44085578-44086727	chr18	44085578	44086727	1	0	0	0	21	1	1	22	-4.45943	-4.21633	-4.48354	7.3416e-06	1.96179e-05	1.21266e-06	TRUE	1149	LOXHD1
chr22:31885150-31885348	chr22	31885150	31885348	1	0	0	21	0	1	1	22	-4.45943	-4.21633	-4.48354	7.3416e-06	1.96179e-05	1.21266e-06	TRUE	198	DRG1,EIF4ENIF1,SFI1
chr6:31583087-31583513	chr6	31583087	31583513	0	0	1	12	5	5	1	22	-4.45943	-4.21633	-4.48354	7.3416e-06	1.96179e-05	1.21266e-06	TRUE	426	AIF1
chr7:30665848-30668243	chr7	30665848	30668243	1	0	0	15	4	3	1	22	-4.45943	-4.21633	-4.48354	7.3416e-06	1.96179e-05	1.21266e-06	TRUE	2395	GARS
chr11:2992698-2993414	chr11	2992698	2993414	1	0	0	10	6	6	1	22	-4.45943	-4.21633	-4.48354	7.3416e-06	1.96179e-05	1.21266e-06	TRUE	716	NAP1L4
chr16:2011246-2011600	chr16	2011246	2011600	1	0	0	9	9	4	1	22	-4.45943	-4.21633	-4.48354	7.3416e-06	1.96179e-05	1.21266e-06	TRUE	354	NDUFB10
chr1:155028265-155028696	chr1	155028265	155028696	1	0	0	22	1	0	1	23	-4.52356	-4.28046	-4.6026	4.17256e-06	1.12485e-05	6.95559e-07	TRUE	431	ADAM15
chr15:48760259-48760717	chr15	48760259	48760717	0	0	1	18	4	1	1	23	-4.52356	-4.28046	-4.6026	4.17256e-06	1.12485e-05	6.95559e-07	TRUE	458	FBN1
chr6:36935152-36936204	chr6	36935152	36936204	0	2	0	39	2	7	2	48	-4.58496	-4.34186	-6.67305	2.50545e-11	1.22569e-10	7.57982e-12	TRUE	1052	MTCH1
chr14:94594915-94595924	chr14	94594915	94595924	1	0	0	20	0	4	1	24	-4.58496	-4.34186	-4.71856	2.37524e-06	6.66116e-06	4.11916e-07	TRUE	1009	IFI27L2
chr12:52910596-52911476	chr12	52910596	52911476	1	1	0	31	11	7	2	49	-4.61471	-4.37161	-6.75349	1.4433e-11	7.2019e-11	4.45338e-12	TRUE	880	KRT5
chr5:801214-814908	chr5	801214	814908	2	0	0	4	43	2	2	49	-4.61471	-4.37161	-6.75349	1.4433e-11	7.2019e-11	4.45338e-12	TRUE	13694	ZDHHC11
chr3:10376267-10376553	chr3	10376267	10376553	2	0	0	50	1	0	2	51	-4.67243	-4.42933	-6.91143	4.79788e-12	2.49226e-11	1.54124e-12	TRUE	286	ATP2B2
chr19:42681777-42683427	chr19	42681777	42683427	5	0	1	0	154	0	6	154	-4.68182	-4.43872	-12.0159	2.93112e-33	4.22625e-32	2.61357e-33	TRUE	1650	POU2F2
chr18:72994618-72995481	chr18	72994618	72995481	2	0	0	50	0	2	2	52	-4.70044	-4.45734	-6.98899	2.76871e-12	1.46395e-11	9.05328e-13	TRUE	863	TSHZ1
chr2:54040084-54042074	chr2	54040084	54042074	1	0	0	24	1	1	1	26	-4.70044	-4.45734	-4.94196	7.73404e-07	2.3343e-06	1.44312e-07	TRUE	1990	ERLEC1,GPR75-ASB3,ASB3
chr22:50892968-50893890	chr22	50892968	50893890	0	1	0	12	12	2	1	26	-4.70044	-4.45734	-4.94196	7.73404e-07	2.3343e-06	1.44312e-07	TRUE	922	SBF1
chr7:29132272-29135799	chr7	29132272	29135799	0	0	1	24	2	0	1	26	-4.70044	-4.45734	-4.94196	7.73404e-07	2.3343e-06	1.44312e-07	TRUE	3527	CPVL
chr11:67232099-67232331	chr11	67232099	67232331	0	0	0	7	4	2	0	13	-4.70044	-4.45734	-3.49449	0.000474961	0.00088526	5.45939e-05	TRUE	232	TMEM134
chr3:47451201-47451492	chr3	47451201	47451492	0	0	0	11	1	1	0	13	-4.70044	-4.45734	-3.49449	0.000474961	0.00088526	5.45939e-05	TRUE	291	PTPN23
chr1:43891793-43892212	chr1	43891793	43892212	0	0	0	3	1	9	0	13	-4.70044	-4.45734	-3.49449	0.000474961	0.00088526	5.45939e-05	TRUE	419	SZT2
chr17:34862935-34863343	chr17	34862935	34863343	0	0	0	4	2	7	0	13	-4.70044	-4.45734	-3.49449	0.000474961	0.00088526	5.45939e-05	TRUE	408	MYO19
chr20:17596577-17597447	chr20	17596577	17597447	0	0	0	9	3	1	0	13	-4.70044	-4.45734	-3.49449	0.000474961	0.00088526	5.45939e-05	TRUE	870	RRBP1
chr19:10571680-10572234	chr19	10571680	10572234	0	0	0	9	3	1	0	13	-4.70044	-4.45734	-3.49449	0.000474961	0.00088526	5.45939e-05	TRUE	554	PDE4A
chr19:4249255-4251102	chr19	4249255	4251102	0	0	0	6	3	4	0	13	-4.70044	-4.45734	-3.49449	0.000474961	0.00088526	5.45939e-05	TRUE	1847	CCDC94
chr20:2641199-2641437	chr20	2641199	2641437	0	0	0	10	1	2	0	13	-4.70044	-4.45734	-3.49449	0.000474961	0.00088526	5.45939e-05	TRUE	238	IDH3B
chr2:37872923-37873472	chr2	37872923	37873472	4	2	0	0	156	1	6	157	-4.70966	-4.46656	-12.1497	5.75599e-34	8.47128e-33	5.23875e-34	TRUE	549	AC006369.2,CDC42EP3
chr6:43624311-43624662	chr6	43624311	43624662	1	0	0	2	25	0	1	27	-4.75489	-4.51179	-5.04975	4.42389e-07	1.38257e-06	8.54866e-08	TRUE	351	RSPH9
chr7:2403286-2404045	chr7	2403286	2404045	1	0	0	14	11	2	1	27	-4.75489	-4.51179	-5.04975	4.42389e-07	1.38257e-06	8.54866e-08	TRUE	759	EIF3B
chr1:43393372-43394985	chr1	43393372	43394985	1	0	1	44	5	6	2	55	-4.78136	-4.53826	-7.21636	5.33995e-13	2.99439e-12	1.85142e-13	TRUE	1613	SLC2A1
chr2:85888577-85890842	chr2	85888577	85890842	0	3	0	79	2	2	3	83	-4.79008	-4.54698	-8.86856	7.40988e-19	6.01828e-18	3.72178e-19	TRUE	2265	SFTPB
chr17:7831315-7832078	chr17	7831315	7832078	1	1	0	0	56	0	2	56	-4.80735	-4.56425	-7.29046	3.08905e-13	1.76065e-12	1.0886e-13	TRUE	763	KCNAB3,RP11-1099M24.7
chr17:73560279-73561328	chr17	73560279	73561328	0	0	0	11	2	1	0	14	-4.80735	-4.56425	-3.64523	0.000267155	0.000527695	3.25751e-05	TRUE	1049	LLGL2
chr14:39901164-39901568	chr14	39901164	39901568	0	0	0	12	1	1	0	14	-4.80735	-4.56425	-3.64523	0.000267155	0.000527695	3.25751e-05	TRUE	404	FBXO33
chr1:203186617-203188374	chr1	203186617	203188374	1	0	0	26	3	0	1	29	-4.85798	-4.61488	-5.25824	1.45442e-07	4.86278e-07	3.0067e-08	TRUE	1757	CHIT1
chr5:140764498-140764875	chr5	140764498	140764875	1	0	0	23	4	2	1	29	-4.85798	-4.61488	-5.25824	1.45442e-07	4.86278e-07	3.0067e-08	TRUE	377	PCDHGA1,PCDHGA2,PCDHGA3,PCDHGB1,PCDHGA4,PCDHGB2,PCDHGA5,PCDHGB3,PCDHGA6,PCDHGA7
chr3:127801236-127801744	chr3	127801236	127801744	2	3	0	5	145	0	5	150	-4.90689	-4.66379	-11.9835	4.33435e-33	6.21347e-32	3.84249e-33	TRUE	508	RUVBL1
chr20:60018941-60020030	chr20	60018941	60020030	925	249	303	274	67	46874	1477	47215	-4.9985	-4.7554	-213.429	0	0	0	TRUE	1089	CDH4
chr15:90606381-90606770	chr15	90606381	90606770	0	0	0	13	2	1	0	16	-5	-4.7569	-3.92805	8.56381e-05	0.000188926	1.16623e-05	TRUE	389	ZNF710
chr2:74755944-74756314	chr2	74755944	74756314	0	0	0	10	1	5	0	16	-5	-4.7569	-3.92805	8.56381e-05	0.000188926	1.16623e-05	TRUE	370	AUP1
chr19:50306206-50306634	chr19	50306206	50306634	0	0	0	7	7	2	0	16	-5	-4.7569	-3.92805	8.56381e-05	0.000188926	1.16623e-05	TRUE	428	AP2A1
chr19:35826688-35828040	chr19	35826688	35828040	0	0	0	6	7	3	0	16	-5	-4.7569	-3.92805	8.56381e-05	0.000188926	1.16623e-05	TRUE	1352	CD22
chr2:1599949-1601789	chr2	1599949	1601789	194	115	122	80	203	13904	431	14187	-5.04074	-4.79764	-117.148	0	0	0	TRUE	1840	AC144450.1
chr19:7906775-7908657	chr19	7906775	7908657	449	198	235	44	544	28832	882	29420	-5.05987	-4.81677	-168.825	0	0	0	TRUE	1882	EVI5L
chr1:155691326-155695216	chr1	155691326	155695216	0	0	0	10	4	3	0	17	-5.08746	-4.84436	-4.06136	4.87873e-05	0.000112845	6.9642e-06	TRUE	3890	DAP3,MSTO1,MSTO2P
chr8:145161533-145161805	chr8	145161533	145161805	0	0	0	12	1	4	0	17	-5.08746	-4.84436	-4.06136	4.87873e-05	0.000112845	6.9642e-06	TRUE	272	SHARPIN,MAF1
chr16:58041476-58041712	chr16	58041476	58041712	2	0	1	105	0	0	3	105	-5.12928	-4.88618	-10.1071	5.1367e-24	5.27135e-23	3.25987e-24	TRUE	236	USB1
chr11:71906658-71906955	chr11	71906658	71906955	1	0	0	4	19	12	1	35	-5.12928	-4.88618	-5.83535	5.36771e-09	2.09019e-08	1.2926e-09	TRUE	297	FOLR1,RP11-807H22.7
chr4:155529723-155530850	chr4	155529723	155530850	0	0	0	12	3	3	0	18	-5.16993	-4.92682	-4.18994	2.79025e-05	6.77152e-05	4.13444e-06	TRUE	1127	FGG
chr10:90974730-90975767	chr10	90974730	90975767	0	0	0	14	2	2	0	18	-5.16993	-4.92682	-4.18994	2.79025e-05	6.77152e-05	4.13444e-06	TRUE	1037	LIPA
chr11:67201690-67201944	chr11	67201690	67201944	0	0	0	14	3	1	0	18	-5.16993	-4.92682	-4.18994	2.79025e-05	6.77152e-05	4.13444e-06	TRUE	254	RPS6KB2,AP003419.16
chr12:57589657-57589961	chr12	57589657	57589961	0	0	0	8	5	5	0	18	-5.16993	-4.92682	-4.18994	2.79025e-05	6.77152e-05	4.13444e-06	TRUE	304	LRP1
chr3:13677971-13679134	chr3	13677971	13679134	0	0	0	12	3	3	0	18	-5.16993	-4.92682	-4.18994	2.79025e-05	6.77152e-05	4.13444e-06	TRUE	1163	FBLN2
chr12:6155778-6156036	chr12	6155778	6156036	1	0	0	38	0	2	1	40	-5.32193	-5.07883	-6.27132	3.58004e-10	1.58316e-09	9.79046e-11	TRUE	258	VWF
chr10:102045888-102046427	chr10	102045888	102046427	0	0	0	8	9	3	0	20	-5.32193	-5.07883	-4.43449	9.229e-06	2.37447e-05	1.46663e-06	TRUE	539	BLOC1S2
chr8:145650343-145651139	chr8	145650343	145651139	0	1	0	19	2	21	1	42	-5.39232	-5.14922	-6.43626	1.2245e-10	5.65905e-10	3.49963e-11	TRUE	796	VPS28
chr11:67799748-67800444	chr11	67799748	67800444	0	0	0	17	1	3	0	21	-5.39232	-5.14922	-4.55113	5.33597e-06	1.4344e-05	8.85894e-07	TRUE	696	NDUFS8
chr5:159714505-159714884	chr5	159714505	159714884	1	0	0	0	41	2	1	43	-5.42626	-5.18316	-6.51692	7.17652e-11	3.39341e-10	2.09853e-11	TRUE	379	CCNJL
chr5:149217658-149221592	chr5	149217658	149221592	2	0	0	0	86	3	2	89	-5.47573	-5.23263	-9.38438	6.32858e-21	5.6576e-20	3.49873e-21	TRUE	3934	PPARGC1B
chr1:17030113-17031209	chr1	17030113	17031209	0	0	0	16	5	2	0	23	-5.52356	-5.28046	-4.77449	1.80167e-06	5.20706e-06	3.217e-07	TRUE	1096	ESPNP
chr4:85611584-85612602	chr4	85611584	85612602	3	0	0	2	139	2	3	143	-5.57491	-5.33181	-11.9143	9.96708e-33	1.40585e-31	8.69398e-33	TRUE	1018	WDFY3
chr1:228290678-228290906	chr1	228290678	228290906	0	0	0	6	15	4	0	25	-5.64386	-5.40076	-4.98612	6.16052e-07	1.91538e-06	1.18265e-07	TRUE	228	C1orf35
chr19:34890470-34890690	chr19	34890470	34890690	3	4	0	375	4	8	7	387	-5.78883	-5.54573	-19.6446	6.43505e-86	2.74243e-84	1.69596e-85	TRUE	220	RP11-618P17.4,GPI
chr22:50843717-50844331	chr22	50843717	50844331	0	0	0	10	13	6	0	29	-5.85798	-5.61488	-5.37976	7.45855e-08	2.5811e-07	1.59461e-08	TRUE	614	PPP6R2
chr3:124720869-124721345	chr3	124720869	124721345	0	0	0	3	27	1	0	31	-5.9542	-5.7111	-5.56394	2.63746e-08	9.65584e-08	5.96508e-09	TRUE	476	HEG1
chr21:45822467-45824227	chr21	45822467	45824227	20	8	40	3	111	4271	68	4385	-6.0109	-5.7678	-66.1786	0	0	0	TRUE	1760	TRPM2
chr19:11687314-11687960	chr19	11687314	11687960	0	1	0	56	0	10	1	66	-6.04439	-5.80129	-8.11879	4.70861e-16	3.24592e-15	2.00709e-16	TRUE	646	ACP5,ZNF627
chr7:5406968-5407171	chr7	5406968	5407171	1	1	0	146	0	0	2	146	-6.18982	-5.94672	-12.0699	1.52302e-33	2.21524e-32	1.36994e-33	TRUE	203	TNRC18
chr21:44837480-44837933	chr21	44837480	44837933	0	0	0	2	37	1	0	40	-6.32193	-6.07883	-6.31186	2.75694e-10	1.24256e-09	7.56348e-11	TRUE	453	SIK1
chr12:48322078-48322474	chr12	48322078	48322474	0	0	1	85	0	2	1	87	-6.44294	-6.19984	-9.29696	1.4452e-20	1.27895e-19	7.90917e-21	TRUE	396	VDR
chr17:47782116-47783436	chr17	47782116	47783436	0	1	2	3	283	0	3	286	-6.57491	-6.33181	-16.826	1.57445e-63	4.65039e-62	2.87586e-63	TRUE	1320	SLC35B1
chr2:70475350-70475601	chr2	70475350	70475601	0	0	0	3	46	1	0	50	-6.64386	-6.40076	-7.02743	2.10371e-12	1.11589e-11	6.89837e-13	TRUE	251	TIA1,C2orf42
chr10:5325866-5326006	chr10	5325866	5326006	0	0	1	4	49	57	1	110	-6.78136	-6.53826	-10.3966	2.56977e-25	2.7796e-24	1.71894e-25	TRUE	140	AKR1C7P
chr12:112457272-112458521	chr12	112457272	112458521	0	0	0	1	56	2	0	59	-6.88264	-6.63954	-7.59756	3.01772e-14	1.8378e-13	1.13617e-14	TRUE	1249	ERP29
chr10:118959495-118960213	chr10	118959495	118960213	0	0	0	1	14	64	0	79	-7.30378	-7.06068	-8.69113	3.58857e-18	2.80246e-17	1.73263e-18	TRUE	718	KCNK18
chr2:1607618-1608623	chr2	1607618	1608623	208	129	111	13	124	122383	448	122520	-8.0953	-7.8522	-331.933	0	0	0	TRUE	1005	AC144450.1
chr9:96340570-96341386	chr9	96340570	96341386	1	0	0	14	318	0	1	332	-8.37504	-8.13194	-17.0435	3.90541e-65	1.19862e-63	7.41244e-65	TRUE	816	PHF2
chr20:61439598-61440980	chr20	61439598	61440980	1	2	0	21	1	1040	3	1062	-8.46761	-8.22451	-30.3391	3.50165e-202	3.74412e-200	2.31542e-201	TRUE	1382	OGFR
chr14:100582620-100583179	chr14	100582620	100583179	2	0	0	1	0	874	2	875	-8.77314	-8.53004	-27.0889	1.33063e-161	1.14396e-159	7.07441e-161	TRUE	559	EVL
chr5:139771288-139772002	chr5	139771288	139772002	1	0	0	563	1	0	1	564	-9.13955	-8.89645	-21.2871	1.49393e-100	7.41548e-99	4.58583e-100	TRUE	714	CTC-329D1.2
chr1:11861095-11861403	chr1	11861095	11861403	192	0	49	38	409	2244628	241	2245075	-13.1854	-12.9423	-969.93	0	0	0	TRUE	308	MTHFR
chr2:23878689-23878825	chr2	23878689	23878825	10	0	10	2	196700	21	20	196723	-13.2639	-13.0208	-284.752	0	0	0	TRUE	136	KLHL29
chr2:233498592-233498693	chr2	233498592	233498693	15	0	9	10	43	308538	24	308591	-13.6504	-13.4073	-343.446	0	0	0	TRUE	101	EFHD1
chr5:179208333-179208631	chr5	179208333	179208631	0	8	0	142076	13	2	8	142091	-14.1165	-13.8734	-222.429	0	0	0	TRUE	298	MAML1
