# Supplementary material for: Deciphering the role of extrachromosomal circular DNA in adipose stem cells from old and young donors
Source: Stem Cell Res Ther. 2023 Nov 28;14:341. doi: 10.1186/s13287-023-03575-2 (PMC10683086; doi:10.1186/s13287-023-03575-2)
Supplement: Supplementary file 10 — Additional file 10: Data S9. Differentially expressed genes mapped with differentially expressed eccDNAs. [file 13287_2023_3575_MOESM10_ESM.xls]

Gene ID	Gene Symbol	Type	p1_O_ASC1 Expression	p1_O_ASC2 Expression	p1_O_ASC3 Expression	p1_Y_ASC1 Expression	p1_Y_ASC2 Expression	p1_Y_ASC3 Expression	Pvalue(p1_Y_ASC / p1_O_ASC)	log2 (p1_Y_ASC / p1_O_ASC)
1002	'CDH4'	mRNA	0.07	0.14	1.63	0.03	0.28	0.02	9.35E-32	-2.076708761
100271849	'MEF2B'	mRNA	0.11	0	0.41	0.05	0.04	0	1.39E-04	-2.294997919
100288077	'WTAPP1'	pseudo	0.01	0.24	0.41	0.64	1.35	0.5	8.78E-31	2.078724707
1003	'CDH5'	mRNA	0	0.01	0.27	0.05	1.19	0.14	7.53E-34	2.614047366
100533184	'ARHGAP19-SLIT1'	lncRNA	0.11	0.17	0.01	0	0	0	1.33E-07	-5.692178919
100996485	'C5orf66'	lncRNA	0	0	0	0	0.02	0.03	0.021359604	3.568034968
1029	'CDKN2A'	mRNA	2.85	1.71	4.59	0.8	1.24	0.63	1.85E-32	-1.677944273
10320	'IKZF1'	mRNA	0	0.01	0.04	0.07	0.04	0.01	0.013228053	1.568034968
10437	'IFI30'	mRNA	9.17	9.43	24.31	24.18	32.47	30.29	1.42E-155	1.128413767
10507	'SEMA4D'	mRNA	0.03	0.04	1.06	0.05	0.17	0.11	1.02E-13	-1.577846811
10512	'SEMA3C'	mRNA	124.79	25.94	91.27	48.88	21.47	26.87	0	-1.280142927
10631	'POSTN'	mRNA	17.48	15.6	88.98	46.94	1009.49	73.69	0	3.334918591
10788	'IQGAP2'	mRNA	0.13	0	0.04	0.02	0.38	0.03	5.09E-17	3.38576684
11069	'RAPGEF4'	mRNA	0.06	0.07	0.04	0.05	0.24	0.04	0.001853152	1.037520252
11098	'PRSS23'	mRNA	17.85	2.58	12.73	16.15	29.58	23.81	0	1.073611585
111	'ADCY5'	mRNA	0.01	0.02	0.13	0.12	0.23	0.08	1.19E-09	1.625178875
11346	'SYNPO'	mRNA	0.05	0.11	0.39	0.21	1.26	0.44	5.81E-14	1.377926759
117	'ADCYAP1R1'	mRNA	0.02	0	0.15	0	0.35	0	4.16E-04	1.172106292
117144	'CATSPER1'	mRNA	0	0	0.03	0.06	0	0.14	1.39E-05	3.442504086
119	'ADD2'	mRNA	0.01	0	0.01	0.01	0.03	0.02	0.026704939	1.683512186
1191	'CLU'	mRNA	12.96	1.53	8.29	0.65	3.28	3.34	3.66E-165	-1.712108789
121551	'BTBD11'	mRNA	0.06	0.05	0.07	0.11	0.18	0.14	2.00E-08	1.583976512
124460	'SNX20'	mRNA	0	0	0	0	0.05	0	0.041659578	3.305000562
125336	'LOXHD1'	mRNA	0.01	0	0	0	0.06	0	0.007435288	3.152997469
1282	'COL4A1'	mRNA	4.38	47.08	132.07	41.59	191.53	95.07	0	1.033210286
128434	'VSTM2L'	mRNA	0.01	0	0.14	0.08	0.18	0.23	1.40E-05	2.06107498
129293	'TRABD2A'	mRNA	1.66	1.36	1.51	0.69	0.13	0.98	5.68E-23	-1.149989062
130951	'M1AP'	mRNA	0.02	0.12	0.1	0.22	0.1	0.41	1.23E-06	1.689341264
133522	'PPARGC1B'	mRNA	0.01	0.02	0.13	0.02	0.34	0.09	6.77E-21	1.960352391
136227	'COL26A1'	mRNA	0	0	0.01	0.02	0	0.04	0.026105519	2.79042739
146395	'GSG1L'	mRNA	0	0	0	0.04	0.03	0.07	0.026105519	2.79042739
148979	'GLIS1'	mRNA	0	0.01	0.15	0	0.03	0.01	0.007130917	-1.431965032
149954	'BPIFB4'	mRNA	0	1.28	0.06	0.25	0.02	0.01	1.88E-17	-2.26204003
150094	'SIK1'	mRNA	0	0	0.06	0	0	0	0.002413949	-4.22325818
152330	'CNTN4'	mRNA	0	0	0.03	0.03	0.07	0.01	2.69E-04	2.246106873
1602	'DACH1'	mRNA	0	0.02	0.04	0	0.15	0.06	6.05E-05	1.942430483
169044	'COL22A1'	mRNA	0	0	0.03	0.01	0.02	0.02	0.043080649	1.568034968
171425	'CLYBL'	mRNA	1.14	0.94	0.74	0.73	0.39	0.18	1.37E-09	-1.141769132
1843	'DUSP1'	mRNA	16.29	13.08	24.76	9.38	169.51	151.39	0	2.612858541
199	'AIF1'	mRNA	0	0	0	0	0.5	0	8.54E-04	4.442504086
2047	'EPHB1'	mRNA	0.02	0.05	0.71	0.15	0.22	1.13	2.84E-17	1.224510645
2078	'ERG'	mRNA	0.01	0.09	0.55	0.21	0.26	0.46	1.12E-06	1.01501536
220001	'VWCE'	mRNA	0.21	0.05	0.89	0.03	0.08	0.13	1.45E-16	-2.186852534
2203	'FBP1'	mRNA	0.12	0.03	0.09	0	0	0.04	0.002634046	-2.717367251
221935	'SDK1'	mRNA	0.82	2.01	17.53	2.47	3.15	2.87	8.30E-130	-1.094335865
22874	'PLEKHA6'	mRNA	0.02	0.01	0.03	0	0.01	0.01	0.03575713	-1.297035452
23017	'FAIM2'	mRNA	0.02	0.02	0.07	0.06	0.18	0.05	1.04E-05	1.568034968
23046	'KIF21B'	mRNA	0.01	0.01	0.12	0.04	0.28	0.07	5.06E-10	1.580974024
23066	'CAND2'	mRNA	0.03	0.06	0.97	0.03	0.28	0.27	5.35E-13	-1.801198841
23166	'STAB1'	mRNA	0.11	0.03	0.06	0.04	0.4	0.04	7.36E-11	1.401385099
2324	'FLT4'	mRNA	0	0	0.06	0	0.14	0.02	8.96E-04	1.692119358
23263	'MCF2L'	mRNA	2.56	0.06	0.4	0.37	0.38	0.2	1.21E-67	-1.925465981
23769	'FLRT1'	mRNA	0	0.01	0.14	0.11	0.3	0.07	7.87E-05	1.307162984
245973	'ATP6V1C2'	mRNA	0	0.01	0	0.01	0.02	0.08	6.08E-04	3.683512186
26011	'TENM4'	mRNA	0.09	0.03	0.88	0.26	1.33	0.62	1.23E-53	1.414806475
26013	'L3MBTL1'	mRNA	0.17	0.12	0.17	0.01	0.12	0.06	2.88E-05	-1.400256172
26051	'PPP1R16B'	mRNA	0	0	0.02	0	0.07	0	0.003432464	2.305000562
26153	'KIF26A'	mRNA	0	0	0.02	0.02	0.01	0.02	0.010158305	2.098549685
2617	'GARS'	mRNA	7.74	23.67	69.93	28.54	125.34	45.19	0	1.123443615
2675	'GFRA2'	mRNA	0.08	0.01	0	0	0.03	0.33	4.76E-06	1.86759525
27111	'SDCBP2'	mRNA	1.21	0.72	0.39	0.44	0.33	0.3	4.66E-09	-1.22310306
27134	'TJP3'	mRNA	0.01	0.05	0.04	0	0	0.02	0.039908335	-1.976827813
27147	'DENND2A'	mRNA	1.25	0.44	5.14	0.2	0.59	1.04	2.79E-70	-1.628690616
2792	'GNGT1'	mRNA	0.03	0.14	0	0	0	0	0.039612211	-3.338855627
28231	'SLCO4A1'	mRNA	0.07	0.01	0.01	0.01	0.02	0.71	4.05E-04	1.530560263
282973	'JAKMIP3'	mRNA	0.01	0.01	0.04	0.02	0.05	0	0.034408851	1.120575991
284040	'CDRT4'	mRNA	0	0.33	3.9	0.2	0.1	0	5.27E-64	-3.443609692
284729	'ESPNP'	pseudo	0.05	0.03	0.03	0.06	0.02	0.43	1.17E-10	2.202839419
285489	'DOK7'	mRNA	0	0.01	0	0	0.07	0.07	6.08E-04	3.683512186
2903	'GRIN2A'	mRNA	0.22	0.16	1.23	0.05	0.37	0.21	3.11E-29	-1.144231857
29842	'TFCP2L1'	mRNA	0.04	0.05	0.01	0.14	0.18	0.05	0.024780219	1.552717558
29923	'HILPDA'	mRNA	6.13	21.57	3.06	5.6	5.56	4.4	1.08E-80	-1.09484226
3071	'NCKAP1L'	mRNA	0.01	0	0.02	0.01	0.22	0	1.54E-07	3.112355484
30811	'HUNK'	mRNA	1.88	0.74	1.69	0.38	0.82	0.81	2.14E-36	-1.033415655
3084	'NRG1'	mRNA	0.09	1.43	1.94	0.5	2.94	6.4	9.92E-118	1.585041394
3109	'HLA-DMB'	mRNA	0.08	0	0.07	0.05	0.86	0.06	7.11E-09	2.63641916
341	'APOC1'	mRNA	6.27	6.23	1.39	16.25	8.11	8.7	1.05E-32	1.1281228
346007	'EYS'	mRNA	0.05	0.17	0.82	0.6	0.13	1.31	1.11E-14	1.442504086
348	'APOE'	mRNA	6.68	4.1	4.61	18.04	26.25	30.08	0	2.229574292
3488	'IGFBP5'	mRNA	15.96	31.99	470.95	17.92	10.88	106.53	0	-1.572769539
3490	'IGFBP7'	mRNA	22.85	80.16	88.9	123.31	184.41	98.75	0	1.1366103
364	'AQP7'	mRNA	1.14	0.03	0.11	0.05	0	0.01	7.99E-32	-4.498054222
368	'ABCC6'	mRNA	0.11	0	0.01	0.26	0.08	0.1	0.027290927	1.469601009
3689	'ITGB2'	mRNA	0.01	0.02	0.01	0.27	0.75	0.07	5.93E-31	4.971757154
3818	'KLKB1'	mRNA	0.06	0.23	0.77	0.07	0.26	0.29	1.57E-05	-1.157790068
3880	'KRT19'	mRNA	0.96	0	0.11	6.62	0.21	0.02	8.73E-64	2.608676953
388630	'TRABD2B'	mRNA	0.02	0.12	1.04	0.07	0.1	0.13	2.78E-07	-1.102856524
3887	'KRT81'	mRNA	0	0.12	0	0.55	0.07	0.69	4.62E-21	3.37538989
3992	'FADS1'	mRNA	12.48	18.7	47.1	103.9	41.4	26.22	0	1.334482232
3993	'LLGL2'	mRNA	0	0.06	0.57	0.12	0.41	0.16	0.015517722	1.029650834
400618	'SOX9-AS1'	lncRNA	0.01	0.19	0.08	0.38	0.04	0.08	0.003280958	1.79042739
400952	'LINC01121'	lncRNA	0.81	0.02	0.24	0.2	0.18	0.08	1.97E-12	-1.767426164
4046	'LSP1'	mRNA	12.94	0.02	0.66	0.1	1.64	0.18	2.71E-203	-3.135322233
4162	'MCAM'	mRNA	0.13	1.88	8.62	1.69	21.09	7.31	0	1.714850458
4312	'MMP1'	mRNA	19.27	312.11	291.73	3142.98	741.76	2600.69	0	3.516753729
4318	'MMP9'	mRNA	0	0.61	0.87	1.3	3.71	0.63	3.71E-57	2.030932106
440193	'CCDC88C'	mRNA	0	0	0.05	0.01	0.12	0.04	0.001273894	2.053461795
4916	'NTRK3'	mRNA	0.01	0	0.06	0	0	0.01	0.01534058	-2.338855627
4920	'ROR2'	mRNA	0.22	1.79	4.41	3.55	4.76	4.92	2.39E-112	1.38031017
5008	'OSM'	mRNA	0	0	0	0	0.13	0	0.0030299	4.152997469
5010	'CLDN11'	mRNA	118.57	36.08	357.94	39.83	88.65	43.35	0	-1.398341934
50614	'GALNT9'	mRNA	0	0.01	0.01	0	0.01	0.34	9.19E-10	4.230999981
50839	'TAS2R10'	mRNA	0.17	0.28	0.46	0.1	0.22	0.03	0.00425778	-1.338855627
51363	'CHST15'	mRNA	0.38	1.08	2.56	0.98	2.14	5.44	5.65E-84	1.239361462
51716	'CES1P1'	pseudo	0.7	0.22	1.19	0.78	0.61	2.31	9.34E-07	1.06184502
5322	'PLA2G5'	mRNA	9.2	1.21	0.72	0.53	0.27	0.37	1.14E-134	-3.210017961
53353	'LRP1B'	mRNA	0.07	0.07	0.06	0.04	0.03	0.33	2.22E-15	1.047202805
5336	'PLCG2'	mRNA	0.69	0.32	0.1	0.59	0.76	0.67	6.41E-15	1.004389464
5362	'PLXNA2'	mRNA	0.14	0.02	0.36	0.09	0.5	0.31	1.13E-22	1.303062758
54	'ACP5'	mRNA	0.1	0.17	0.09	0.69	2.71	0.69	1.37E-44	3.381621844
54084	'TSPEAR'	mRNA	0	0	0	0	0.02	0.02	0.041659578	3.305000562
54210	'TREM1'	mRNA	0.05	1.55	0.7	2.74	1.91	4.51	2.18E-89	2.42520019
54504	'CPVL'	mRNA	0.25	0.1	0.16	1.18	1.39	0.49	5.55E-35	2.48754505
5452	'POU2F2'	mRNA	0.02	0.09	1.98	0.03	0.28	0.22	4.15E-34	-1.538043551
54567	'DLL4'	mRNA	0.03	0.02	0.22	0.06	0.74	0.06	3.12E-12	1.84905512
54937	'SOHLH2'	mRNA	0	0	0.03	0.46	0.02	0.03	1.10E-12	4.60746585
55022	'PID1'	mRNA	0.58	12.12	35.81	19.44	10.17	52.28	0	1.190895287
55083	'KIF26B'	mRNA	0.13	2.44	3.65	1.95	12.98	0.53	1.47E-263	1.4592054
55107	'ANO1'	mRNA	0	0	0.03	0.01	0.09	0.14	1.43E-09	3.409337222
55203	'LGI2'	mRNA	0.63	0.19	0.81	0.11	0.4	0.12	2.63E-12	-1.068355771
552891	'DNAJC25-GNG10'	mRNA	0	0.03	0.91	0.28	0.19	0.4	0.014891447	1.095057628
554282	'FAM72C'	mRNA	0.48	0.35	0.85	0.19	0.3	0.22	6.72E-06	-1.049696274
55753	'OGDHL'	mRNA	0	0.02	0.01	0.05	0.03	0.03	0.005975078	1.983072468
55790	'CSGALNACT1'	mRNA	0.76	0.78	1.08	0.42	1.77	3.19	9.66E-43	1.148131714
55890	'GPRC5C'	mRNA	0.23	0.81	0.74	1.3	1.69	0.96	2.55E-17	1.103888063
55959	'SULF2'	mRNA	2.27	3	3.48	9.16	16.87	7.38	0	1.945485455
5641	'LGMN'	mRNA	1.3	3.38	14.91	8.26	17.76	8.02	3.19E-107	1.023968826
57452	'GALNT16'	mRNA	4.14	0.19	4.82	0.61	1.5	0.42	7.21E-99	-1.726372064
57537	'SORCS2'	mRNA	0	0.14	0.34	0.19	1.06	0.44	7.19E-37	2.202240988
57580	'PREX1'	mRNA	0.28	0.22	1.93	0.44	1.56	3.59	6.90E-118	1.620287237
5798	'PTPRN'	mRNA	0.03	0.52	1.25	1.11	1.69	6.3	9.24E-192	2.559536004
59339	'PLEKHA2'	mRNA	0.19	1.48	1.35	1.71	3.25	1.03	1.08E-56	1.047107906
5979	'RET'	mRNA	0	0	0.2	0	0.04	0.05	0.017806337	1.423645059
6261	'RYR1'	mRNA	0	0	0	0.02	0.01	0.01	5.43E-05	2.416031875
64094	'SMOC2'	mRNA	0.09	0.01	0.18	0.02	0.04	0.02	0.001084683	-1.601890033
64478	'CSMD1'	mRNA	0	0	0	0.09	0.14	0.05	0.00160376	4.305000562
646024	'RAET1K'	pseudo	0	0	0.04	0	0.19	0.01	0.001694019	2.786299504
6473	'SHOX'	mRNA	0.07	0	0.15	0.04	0.18	1.12	5.31E-31	2.665500778
6509	'SLC1A4'	mRNA	0.47	2.35	7.62	2.3	11.12	4.73	1.77E-121	1.025790815
6850	'SYK'	mRNA	0.02	0	0.02	0	0.24	0	5.12E-08	2.789740228
6920	'TCEA3'	mRNA	5.21	1.17	2.2	1.19	1.54	0.97	3.58E-33	-1.282517643
7042	'TGFB2'	mRNA	7.08	0.24	0.68	0.47	1.53	0.62	3.12E-211	-1.862240683
7045	'TGFBI'	mRNA	28.7	156.02	257.5	127.24	731.65	328.74	0	1.514321371
7049	'TGFBR3'	mRNA	24.04	9.22	50.72	8.01	14.86	11.49	0	-1.097068955
7123	'CLEC3B'	mRNA	106.46	0.31	1.64	0.41	4.39	2.84	0	-4.114509519
7135	'TNNI1'	mRNA	0	0	0.04	0	0	0	0.007177601	-3.173971243
717	'C2'	mRNA	8.17	1.85	5.34	1.47	3.33	1.96	3.11E-93	-1.254935225
7226	'TRPM2'	mRNA	0.07	0	0.03	0.05	0.07	0.01	0.023715856	1.568034968
7450	'VWF'	mRNA	0.02	0	0.33	0.06	0.86	0.17	5.60E-40	1.934916429
7453	'WARS'	mRNA	9.38	17.04	27.76	25.67	66.16	21.74	0	1.139129281
753	'LDLRAD4'	mRNA	0.05	0.14	0.5	1	1.64	0.19	6.50E-98	2.484791469
7704	'ZBTB16'	mRNA	0.1	0.31	0.21	0.05	0.08	0.02	1.57E-12	-1.976285548
774	'CACNA1B'	mRNA	0	0	0	0	0.01	0.01	0.011050867	3.79042739
7784	'ZP3'	mRNA	0.52	0.51	0.35	0.25	0.28	0.14	6.18E-05	-1.131966041
7805	'LAPTM5'	mRNA	0	0.01	0.47	0.15	2.64	0.42	8.04E-45	2.97210135
79616	'CCNJL'	mRNA	0	0	0.32	0.03	0.27	0.09	1.12E-04	1.640184754
79784	'MYH14'	mRNA	0	0.05	0.03	0.05	0.05	0.02	4.59E-04	1.568034968
80303	'EFHD1'	mRNA	0	0.04	0.4	0.07	0.95	0.18	2.00E-08	1.674950172
8291	'DYSF'	mRNA	0	0.04	0.46	0.08	0.57	0.47	2.53E-17	1.323754522
83593	'RASSF5'	mRNA	0.25	0.36	1.29	0.21	0.28	0.17	1.84E-16	-1.341767223
84448	'ABLIM2'	mRNA	0.13	0.02	0.09	0.02	0.05	0.06	0.006381513	-1.20957261
84525	'HOPX'	mRNA	0.04	0	0.02	0.06	0.4	0.09	3.31E-05	2.832512791
84623	'KIRREL3'	mRNA	0.01	0.34	0.9	0.08	0.25	0.1	2.25E-09	-1.412228814
84830	'ADTRP'	mRNA	0.02	0.32	0.19	2.1	3.43	0.26	4.50E-80	3.415346672
8618	'CADPS'	mRNA	0.24	0.03	0.09	0	0.09	0.05	1.83E-07	-1.565820778
8645	'KCNK5'	mRNA	0.08	0.01	0	0	0.01	0	0.024345724	-2.824282455
9066	'SYT7'	mRNA	0	0	0.23	0.01	0.37	0.23	2.98E-11	1.683512186
9196	'KCNAB3'	mRNA	0.01	0	0.33	0	0.08	0.03	0.009071339	-1.338855627
920	'CD4'	mRNA	0	0	0.21	0.02	1.3	0.16	2.77E-32	3.128749923
92293	'TMEM132C'	mRNA	0	0.01	0.1	0.02	0.02	0.09	0.023971123	1.467449171
9290	'GPR55'	mRNA	0	0	0	0	0	0.08	0.041659578	3.305000562
94030	'LRRC4B'	mRNA	0.01	0.01	0.09	0	0.16	0.03	0.023741102	1.184706329
9415	'FADS2'	mRNA	13.47	18.73	74.83	154.72	78.67	30.07	0	1.561091688
9518	'GDF15'	mRNA	2.78	2.06	4.85	14.67	8.59	6.78	3.68E-150	1.755237961
9745	'ZNF536'	mRNA	0.1	0.11	0.15	0.12	0	0.56	6.99E-08	1.037520252
9770	'RASSF2'	mRNA	4.35	0.75	2.42	0.57	2.42	0.57	1.12E-85	-1.170402013
