# Supplementary material for: Deciphering the role of extrachromosomal circular DNA in adipose stem cells from old and young donors
Source: Stem Cell Res Ther. 2023 Nov 28;14:341. doi: 10.1186/s13287-023-03575-2 (PMC10683086; doi:10.1186/s13287-023-03575-2)
Supplement: Supplementary file 11 — Additional file 11: Data S10. Differentially expressed genes. [file 13287_2023_3575_MOESM11_ESM.xlsx]

## Sheet: Sheet1
Gene ID	Gene Symbol	Type	log2 (p1_Y_ASC / p1_O_ASC)	Qvalue (p1_Y_ASC / p1_O_ASC)	p1_O_ASC1 Expression	p1_O_ASC2 Expression	p1_O_ASC3 Expression	p1_Y_ASC1 Expression	p1_Y_ASC2 Expression	p1_Y_ASC3 Expression
100130311	'C17orf107'	mRNA	2.12058	8.08e-06	0.01	0.01	0.07	0.04	0.27	0.05
100134938	'UPK3BL1'	mRNA	1.03039	3.8e-23	1.36	1.12	3.33	2.98	6.06	2.12
100286986	'LOC100286986'	mRNA	4.73796	5.57e-07	0	0	0.02	0.06	0.13	0.24
100287478	'USP17L21'	mRNA	3.4034	2.86e-05	0	0.06	0.05	0.21	0.47	0.32
1003	'CDH5'	mRNA	2.61405	9.65e-33	0	0.01	0.27	0.05	1.19	0.14
1004	'CDH6'	mRNA	2.39971	3.03e-49	0.03	0.04	0.35	0.01	1.06	0.91
10044	'SH2D3C'	mRNA	3.24611	2.1e-09	0.01	0	0.05	0.02	0.35	0.08
100507436	'MICA'	mRNA	1.35118	0	9.34	14.62	11.79	45.4	15.93	31.9
100534592	'URGCP-MRPS24'	mRNA	1.49509	0.000268	0.23	0.12	0.01	0.35	0.65	0.17
100653049	'LOC100653049'	mRNA	2.72788	4.82e-21	0	0.04	0.33	1.59	0.12	0.08
10082	'GPC6'	mRNA	1.21183	0	4.53	6.38	13.58	9.01	34.16	10.44
1012	'CDH13'	mRNA	1.10206	0	3.89	5.74	19.88	12.24	30.38	16.5
10125	'RASGRP1'	mRNA	1.68617	3e-34	0	0.21	0.56	0.04	2	0.15
1016	'CDH18'	mRNA	4.03194	1.41e-45	0.04	0.02	0.02	1.23	0.06	0.4
10178	'TENM1'	mRNA	1.80325	4.41e-11	0.02	0.01	0.16	0.14	0.19	0.08
10203	'CALCRL'	mRNA	1.48337	1.79e-15	0.26	0.12	0.34	0.23	0.82	0.2
10205	'MPZL2'	mRNA	5.305	1.53e-05	0	0	0	0.01	0.18	0
10218	'ANGPTL7'	mRNA	5.153	4.68e-05	0	0	0	0	0.17	0.04
10221	'TRIB1'	mRNA	1.74295	1.98e-107	0.52	0.63	2.01	1.04	4.83	3.38
10261	'IGSF6'	mRNA	4.79043	3.14e-07	0.02	0	0	0	0.76	0
102723722	'LOC102723722'	mRNA	2.73261	0.000983	0.02	0	0.1	0.12	0.19	0
102723996	'LOC102723996'	mRNA	3.95852	0.000381	0	0.01	0	0.05	0.03	0.03
102724428	'SIK1B'	mRNA	3.58939	2.87e-89	0.02	0.07	0.13	0.23	2.01	0.26
102724560	'CBSL'	mRNA	2.18545	3.69e-16	0.23	0	0.01	0.26	0.73	0.27
102724646	'LOC102724646'	mRNA	1.4642	2.2e-05	0.04	0.09	0.06	0.07	0.16	0.18
102724877	'LOC102724877'	mRNA	4.98307	0.000145	0	0	0	0.05	0.65	0
10365	'KLF2'	mRNA	2.45412	2.71e-67	0.1	0.09	0.77	0.14	3.08	1.33
10402	'ST3GAL6'	mRNA	1.34351	1.29e-57	0.74	0.99	1.35	3.93	1.74	1.46
10437	'IFI30'	mRNA	1.12841	6.15e-154	9.17	9.43	24.31	24.18	32.47	30.29
10501	'SEMA6B'	mRNA	1.74861	2.6e-05	0.01	0	0.12	0.02	0.31	0.05
10529	'NEBL'	mRNA	1.12058	2.85e-05	0.07	0.06	0.02	0.01	0.02	0.31
105369230	'105369230'	mRNA	5.07689	9.49e-09	0	0	0.03	0	0.8	0.15
105370579	'LOC105370579'	mRNA	1.48242	1.14e-05	0.08	0.04	0.05	0.1	0.15	0.23
105372836	'LOC105372836'	mRNA	1.36124	0.000625	0.17	0.21	0.15	0.22	0.32	0.69
105372978	'LINC01638'	mRNA	2.64484	4.01e-20	0	0.52	0.05	0.96	2.62	0.29
10610	'ST6GALNAC2'	mRNA	1.46616	3.86e-09	0.05	0.18	0.38	0.51	0.23	0.89
10631	'POSTN'	mRNA	3.33492	0	17.48	15.6	88.98	46.94	1009.49	73.69
10687	'PNMA2'	mRNA	1.58817	4.46e-47	0.39	0.35	0.82	0.5	3.34	0.65
10788	'IQGAP2'	mRNA	3.38577	3.97e-16	0.13	0	0.04	0.02	0.38	0.03
10797	'MTHFD2'	mRNA	1.15744	0	11.77	53.1	34.89	62.53	119.13	43.04
107985476	'LOC107985476'	mRNA	4.93727	5.66e-08	0	0.01	0	0.01	0.23	0.06
107985678	'LOC107985678'	mRNA	1.32865	2.57e-36	0.61	0.83	1.42	0.82	1.8	4.17
107985728	'LOC107985728'	mRNA	2.24898	2.13e-08	0.01	0.02	0.02	0.19	0.02	0.13
10875	'FGL2'	mRNA	1.38985	0	4.29	10.24	1.96	1.51	1.61	42.8
10912	'GADD45G'	mRNA	1.29152	1.19e-12	0.6	1.22	0.13	2.26	1.67	1.26
10962	'MLLT11'	mRNA	1.01897	7.47e-21	0.62	1.37	0.96	2.77	1.84	1.31
11006	'LILRB4'	mRNA	5.37539	8.78e-06	0	0	0	0	0.28	0
11009	'IL24'	mRNA	2.19867	1.21e-289	0.01	3	5.28	6.13	3.75	24.16
11098	'PRSS23'	mRNA	1.07361	0	17.85	2.58	12.73	16.15	29.58	23.81
111	'ADCY5'	mRNA	1.62518	6.35e-09	0.01	0.02	0.13	0.12	0.23	0.08
11178	'LZTS1'	mRNA	1.7786	2.33e-22	0.01	0.01	0.35	0.03	0.81	0.21
11211	'FZD10'	mRNA	1.86059	9.52e-16	0.05	0.01	0.33	0.08	0.17	0.9
11320	'MGAT4A'	mRNA	1.37518	2.45e-14	0	0.09	0.2	0.17	0.37	0.13
11322	'TMC6'	mRNA	2.64204	3.06e-18	0.04	0.06	0.13	0.39	0.35	0.49
11341	'SCRG1'	mRNA	1.3194	1.08e-09	0.31	0.75	0.75	1.44	3.86	0.61
11346	'SYNPO'	mRNA	1.37793	3.97e-13	0.05	0.11	0.39	0.21	1.26	0.44
1145	'CHRNE'	mRNA	1.90364	4.79e-06	0	0.07	0.12	0.03	0.5	0.06
114769	'CARD16'	mRNA	1.38057	1.35e-32	1.55	3.41	1.69	4.45	1.56	11.43
114795	'TMEM132B'	mRNA	1.57086	4.09e-200	0.6	0.25	1.73	0.89	0.36	5.28
114800	'CCDC85A'	mRNA	1.39811	7.02e-10	0.02	0.23	0.1	0.43	0.52	0
114827	'FHAD1'	mRNA	1.10762	1.16e-06	0.19	0.02	0.1	0.25	0.48	0.05
114880	'OSBPL6'	mRNA	1.0795	3.9e-20	0.1	0.17	0.66	0.35	1	0.45
116372	'LYPD1'	mRNA	3.34382	2.1e-21	0	0.04	0.1	0.09	0.17	0.73
116441	'TM4SF18'	mRNA	3.305	2.99e-24	0	0.04	0.05	0.07	0.64	0.15
116442	'RAB39B'	mRNA	2.22951	1.28e-29	0.04	0.14	0.2	0.34	0.94	0.43
116443	'GRIN3A'	mRNA	2.0337	0.000561	0.02	0	0.08	0.04	0.29	0.14
117144	'CATSPER1'	mRNA	3.4425	5.31e-05	0	0	0.03	0.06	0	0.14
117247	'SLC16A10'	mRNA	1.40552	4.05e-05	0.01	0.04	0.31	0.03	0.45	0.13
117531	'TMC1'	mRNA	1.78504	1.25e-08	0.12	0.11	0.02	0.39	0.39	0.86
117854	'TRIM6'	mRNA	1.15268	2.89e-33	0.48	0.63	1.4	1.23	2.68	1.29
118788	'PIK3AP1'	mRNA	3.9527	7.62e-30	0	0.01	0.06	0.05	0.7	0.04
120114	'FAT3'	mRNA	1.77138	0	0.16	0.9	0.54	3.11	0.72	1.35
121551	'BTBD11'	mRNA	1.58398	9.85e-08	0.06	0.05	0.07	0.11	0.18	0.14
123264	'SLC51B'	mRNA	5.07054	8.21e-05	0	0	0	0.03	0	0.44
124739	'USP43'	mRNA	1.55371	2.59e-06	0.01	0.05	0.1	0.04	0.35	0.02
126014	'OSCAR'	mRNA	2.41603	0.000193	0	0.02	0.09	0.08	0.21	0.14
1270	'CNTF'	mRNA	1.80694	4.21e-11	0.26	0.11	0	0.35	0.42	0.7
1282	'COL4A1'	mRNA	1.03321	0	4.38	47.08	132.07	41.59	191.53	95.07
128434	'VSTM2L'	mRNA	2.06107	5.34e-05	0.01	0	0.14	0.08	0.18	0.23
1300	'COL10A1'	mRNA	1.99037	7.4e-205	0.06	1.54	2.02	6.2	4.78	1.73
1305	'COL13A1'	mRNA	1.41159	1.59e-234	6.09	2.05	2.57	8.14	2.91	18.18
130951	'M1AP'	mRNA	1.68934	5.24e-06	0.02	0.12	0.1	0.22	0.1	0.41
131873	'COL6A6'	mRNA	1.70202	6.57e-120	0.68	0.54	1.6	0.54	3.39	1.48
133121	'ENPP6'	mRNA	2.79043	0.000397	0	0.01	0.01	0.03	0.07	0.03
133522	'PPARGC1B'	mRNA	1.96035	6.08e-20	0.01	0.02	0.13	0.02	0.34	0.09
134111	'UBE2QL1'	mRNA	3.88996	0.000582	0	0	0	0	0.1	0.07
134429	'STARD4'	mRNA	1.36276	0	10.37	10.69	17.69	40.18	34.75	16.6
135	'ADORA2A'	mRNA	2.4179	2.33e-05	0	0.06	0	0.12	0.08	0.12
1359	'CPA3'	mRNA	1.07993	0.000417	0.25	0.17	0.06	0.1	0.4	0.65
1363	'CPE'	mRNA	1.01422	2.15e-183	7.8	8.3	5.13	16.86	21.67	6.49
137970	'UNC5D'	mRNA	2.26937	1.44e-05	0	0	0.12	0.12	0.12	0.19
138311	'FAM69B'	mRNA	1.53766	0.000276	0	0.02	0.41	0.03	0.56	0.15
143282	'FGFBP3'	mRNA	1.18101	1.62e-06	0.1	0.27	0.1	0.55	0.22	0.39
143503	'OR51E1'	mRNA	5.50663	2.92e-06	0	0	0	0.03	0.11	0.05
1436	'CSF1R'	mRNA	1.88119	8.03e-05	0	0.03	0.05	0.18	0.33	0.1
1438	'CSF2RA'	mRNA	2.34506	0.00048	0.01	0.01	0.05	0.12	0.22	0.16
1439	'CSF2RB'	mRNA	3.07054	0.000897	0	0	0.01	0	0.09	0
1440	'CSF3'	mRNA	1.00288	2.18e-49	0.01	0.88	12.09	1.58	2.6	15.79
145741	'C2CD4A'	mRNA	2.40934	6.78e-29	0.01	0.12	0.2	0.32	0.01	1.13
145864	'HAPLN3'	mRNA	2.05103	8.81e-115	0.17	0.85	2.34	3.23	3.28	6.3
146556	'C16orf89'	mRNA	2.153	0.000556	0.04	0.06	0	0.38	0.02	0.02
148398	'SAMD11'	mRNA	1.305	4.09e-05	0.11	0.11	0.05	0.24	0.12	0.34
1490	'CTGF'	mRNA	1.3799	0	2.56	37.89	173.55	31.51	375.15	78.09
1491	'CTH'	mRNA	1.65691	1.49e-82	0.48	1.18	1.48	2.26	5.31	1.91
149465	'CFAP57'	mRNA	2.25609	6.72e-08	0.01	0.03	0.05	0.27	0.04	0.03
150	'ADRA2A'	mRNA	1.13919	5.73e-08	0.14	0.05	0.3	0.42	0.37	0.17
150221	'RIMBP3C'	mRNA	5.61534	1.09e-06	0	0	0	0.08	0	0.02
1515	'CTSV'	mRNA	1.22186	0.000678	0.06	0.04	0.04	0.15	0.07	0.09
151887	'CCDC80'	mRNA	1.02628	0	31.86	20.3	97.49	23.52	234.09	24.42
152	'ADRA2C'	mRNA	1.64079	2.47e-15	0.24	0.07	0.51	0.35	0.16	1.75
152330	'CNTN4'	mRNA	2.24611	0.000867	0	0	0.03	0.03	0.07	0.01
153020	'RASGEF1B'	mRNA	1.45951	3.65e-05	0.06	0.02	0.13	0.18	0.21	0.14
153478	'PLEKHG4B'	mRNA	1.81231	6.92e-10	0.07	0.04	0.36	0.07	0.87	0.59
1536	'CYBB'	mRNA	1.1479	1.05e-21	0.31	0.45	6.02	0.88	3.9	1.56
154664	'ABCA13'	mRNA	1.18356	1.85e-07	0	0.03	0.07	0.09	0.03	0.1
155038	'GIMAP8'	mRNA	1.12666	3.92e-05	0	0.14	0.17	0.12	0.28	0.23
157638	'FAM84B'	mRNA	1.57708	8.02e-13	0.09	0.06	0.13	0.27	0.39	0.12
1591	'CYP24A1'	mRNA	2.305	0.000529	0.02	0.02	0.01	0.03	0	0.15
1602	'DACH1'	mRNA	1.94243	0.000214	0	0.02	0.04	0	0.15	0.06
161198	'CLEC14A'	mRNA	1.40039	4.45e-14	0.19	0.25	0.43	0.56	1.42	0.26
161291	'TMEM30B'	mRNA	1.12225	7.35e-62	0.5	1.62	1.4	1.92	1.11	4.27
161357	'MDGA2'	mRNA	3.35231	1.5e-06	0	0	0.03	0.02	0.16	0.05
1620	'BRINP1'	mRNA	1.67478	3.29e-79	0.82	0.6	1.91	4.15	0.78	2.69
163782	'KANK4'	mRNA	4.35231	2.4e-14	0	0.02	0.01	0.12	0.27	0.01
164284	'APCDD1L'	mRNA	1.20804	9.53e-29	0.12	0.41	1.53	0.42	0.88	2.64
164832	'LONRF2'	mRNA	1.50914	6.14e-06	0.03	0.03	0.04	0.04	0.05	0.06
167681	'PRSS35'	mRNA	1.947	1.93e-32	0.11	0.49	0.17	0.78	0.34	1.88
167838	'TXLNB'	mRNA	1.56038	1.08e-14	0.06	0.23	0.32	0.04	0.67	0.38
168544	'ZNF467'	mRNA	3.305	2.66e-06	0	0.01	0.03	0	0.34	0
170371	'TMEM273'	mRNA	2.98307	2.2e-11	0.05	0.03	0.05	0.21	0.48	0.24
170692	'ADAMTS18'	mRNA	1.66114	9.16e-05	0	0.09	0	0.14	0.02	0.08
171558	'PTCRA'	mRNA	3.10645	2.77e-11	0	0.1	0.19	0.3	0	1.83
1717	'DHCR7'	mRNA	1.70005	0	1.77	2.95	15.78	34.39	13.55	6.26
176	'ACAN'	mRNA	2.26451	0	0.01	0.01	1.93	0.25	2.11	4.83
1780	'DYNC1I1'	mRNA	1.12443	1.48e-07	0.13	0.2	0.28	0.67	0.29	0.3
1824	'DSC2'	mRNA	2.98307	7.69e-05	0	0	0.02	0	0.12	0
1827	'RCAN1'	mRNA	1.76777	0	11.99	43.5	36.61	66.23	123.39	111.47
183	'AGT'	mRNA	4.14898	8.56e-77	0	0.11	0.09	2.17	1.05	0.07
1839	'HBEGF'	mRNA	1.58511	3.83e-39	0.24	0.7	1.04	0.85	2.75	2.51
1843	'DUSP1'	mRNA	2.61286	0	16.29	13.08	24.76	9.38	169.51	151.39
1844	'DUSP2'	mRNA	2.87384	5.67e-29	0	0.09	0.34	0.12	2.42	0.25
1846	'DUSP4'	mRNA	2.02489	0	0.46	4.43	2.65	11.65	0.72	15.23
1880	'GPR183'	mRNA	1.60091	8.49e-45	0.16	1.32	1.3	2.28	1.64	3.92
1896	'EDA'	mRNA	1.04041	6.27e-13	0.08	0.12	0.62	0.12	1.18	0.19
1909	'EDNRA'	mRNA	1.6321	0	0.5	4.86	4.07	6.95	7.1	13.87
192683	'SCAMP5'	mRNA	1.66114	4.99e-15	0.02	0.07	0.53	0.12	0.63	1
1942	'EFNA1'	mRNA	2.17572	0.000134	0	0.1	0	0.08	0.42	0.05
1948	'EFNB2'	mRNA	1.81957	9.5e-08	0	0.01	0.11	0.04	0.14	0.04
1949	'EFNB3'	mRNA	2.57284	3.94e-43	0.01	0.08	0.37	0.37	1.43	0.54
1958	'EGR1'	mRNA	5.38566	0	0.12	0.29	1.35	0.36	54.17	11.66
1959	'EGR2'	mRNA	4.68205	5.06e-222	0.03	0.03	0.4	0.02	7.99	0.87
1960	'EGR3'	mRNA	8.00266	7.84e-216	0	0	0.02	0	5.61	0.88
196264	'MPZL3'	mRNA	1.82418	3e-19	0.04	0.17	0.22	0.56	0.33	0.36
196385	'DNAH10'	mRNA	1.29341	0.000244	0	0.01	0.08	0.03	0.11	0.07
197257	'LDHD'	mRNA	1.75751	1.47e-06	0.1	0.05	0.08	0.39	0.37	0.01
1978	'EIF4EBP1'	mRNA	1.00773	2.46e-53	1.51	9.74	12.05	9.05	24.61	11.27
199786	'FAM129C'	mRNA	1.81344	8.49e-34	0.15	0.15	0.98	0.88	4.02	0.53
201625	'DNAH12'	mRNA	1.16545	6.58e-31	0.15	1.68	3.03	1.01	7.66	2.41
2028	'ENPEP'	mRNA	1.71617	4.01e-168	0.15	2.34	1.09	2.22	4.13	5.25
203100	'HTRA4'	mRNA	1.64319	4.09e-12	0.07	0.19	0.32	0.51	0.2	0.94
2042	'EPHA3'	mRNA	1.16059	3.6e-07	0.82	0.64	1.27	0.2	2.37	0.58
2047	'EPHB1'	mRNA	1.22451	2.24e-16	0.02	0.05	0.71	0.15	0.22	1.13
2048	'EPHB2'	mRNA	1.60703	4.05e-18	0.03	0.07	0.39	0.28	0.43	0.4
2069	'EREG'	mRNA	2.55557	2.03e-129	0.04	0.17	0.76	0.17	0.1	4.43
2078	'ERG'	mRNA	1.01502	4.79e-06	0.01	0.09	0.55	0.21	0.26	0.46
214	'ALCAM'	mRNA	1.2552	0	28.27	107.97	132.92	182.72	29.92	371.08
2150	'F2RL1'	mRNA	1.16204	1.63e-06	0.25	0.03	0.16	0.05	0.7	0.29
2152	'F3'	mRNA	1.07887	3.73e-133	0.41	7.79	8.44	3.98	27.89	2.78
2162	'F13A1'	mRNA	2.79043	0.000397	0.01	0.01	0	0	0.14	0
2167	'FABP4'	mRNA	4.07054	4.35e-47	0.08	0.14	0.25	2.22	2.3	2.47
2170	'FABP3'	mRNA	1.93876	0	22.02	1.34	19.5	124.25	16.9	14.39
2171	'FABP5'	mRNA	1.47691	2.42e-96	3.88	7.72	7.26	7.7	11.16	32.84
219972	'MPEG1'	mRNA	6.88996	6.09e-28	0	0	0	0	0.67	0.02
220441	'RNF152'	mRNA	1.04732	0	0.67	9.64	12.53	7.38	6.77	33.73
2207	'FCER1G'	mRNA	3.05346	6.08e-08	0.04	0	0.25	0.35	1.63	0.14
2212	'FCGR2A'	mRNA	6.22796	1.79e-18	0.01	0	0	0.04	0.81	0
2213	'FCGR2B'	mRNA	6.41001	1e-20	0.03	0	0	0	1.07	0.08
221395	'ADGRF5'	mRNA	1.82926	2.33e-132	0.03	0.09	2.1	0.28	4.9	1.04
221476	'PI16'	mRNA	1.94471	3.49e-71	0.49	0.24	2.64	1.79	8.27	1.35
221960	'CCZ1B'	mRNA	1.12511	3.45e-190	10.4	6.32	9.56	32.48	10.28	12.7
2224	'FDPS'	mRNA	1.20028	0	55.06	34.84	57.31	191.62	81.7	53.69
222553	'SLC35F1'	mRNA	6.3916	0	0.08	0.01	0.15	54.32	66.76	0.14
222663	'SCUBE3'	mRNA	2.04307	1.03e-100	0.18	0.06	0.58	0.07	0.62	2.25
2239	'GPC4'	mRNA	1.55732	0	0.46	2.93	8.29	2.74	7.38	19.46
2256	'FGF11'	mRNA	1.52149	1.56e-09	0.01	0.3	0.02	0.14	0.82	0.17
22797	'TFEC'	mRNA	5.84105	1.13e-07	0	0	0	0	0.16	0.03
22822	'PHLDA1'	mRNA	1.29434	0	3.05	5.02	21.36	3.49	14.26	43.94
22843	'PPM1E'	mRNA	2.03752	1.24e-06	0.13	0.03	0.02	0.08	0.11	0.02
22891	'ZNF365'	mRNA	1.227	1.72e-05	0.06	0.15	0.04	0.21	0.29	0.1
22918	'CD93'	mRNA	2.62955	1.84e-159	0.02	0.03	0.78	0.15	3.61	0.49
2294	'FOXF1'	mRNA	1.91798	2.83e-07	0	0.12	0.04	0.04	0.01	0.56
22979	'EFR3B'	mRNA	1.23243	2.27e-07	0.15	0.03	0.2	0.12	0.08	0.62
230	'ALDOC'	mRNA	1.50419	1.34e-31	0.26	0.73	1.63	1.46	4.42	0.96
23017	'FAIM2'	mRNA	1.56803	4.03e-05	0.02	0.02	0.07	0.06	0.18	0.05
23025	'UNC13A'	mRNA	3.68351	5.68e-62	0.01	0	0.35	0.59	0.24	0.38
23046	'KIF21B'	mRNA	1.58097	2.77e-09	0.01	0.01	0.12	0.04	0.28	0.07
2307	'FOXS1'	mRNA	2.45438	4.96e-09	0	0	0.28	0.02	1.07	0.17
23150	'FRMD4B'	mRNA	1.43679	4.34e-09	0.13	0.02	0.14	0.23	0.5	0.06
23166	'STAB1'	mRNA	1.40139	4.25e-10	0.11	0.03	0.06	0.04	0.4	0.04
23231	'SEL1L3'	mRNA	1.61688	7.01e-124	0.42	1.22	1.52	2.76	5.51	1.07
2328	'FMO3'	mRNA	2.18369	7.26e-34	0.08	0.06	0.81	0.04	3.4	0.22
23462	'HEY1'	mRNA	4.52223	2.04e-21	0	0	0.06	0.03	0.99	0.11
23464	'GCAT'	mRNA	1.34371	3.26e-107	3.11	5.06	3.35	9.82	9.68	10.21
23475	'QPRT'	mRNA	1.52533	0	7.52	2.93	4.98	29.73	10.46	3.26
2353	'FOS'	mRNA	7.59033	0	0.15	0.29	0.98	0.77	169.48	79.8
2354	'FOSB'	mRNA	8.20224	0	0.01	0.02	0.14	0.09	49.21	10.06
23554	'TSPAN12'	mRNA	1.5938	5.44e-18	0.17	0.35	0.24	0.99	0.74	0.77
23555	'TSPAN15'	mRNA	2.83773	1.09e-34	0	0.05	0.51	0.6	2.19	0.58
2359	'FPR3'	mRNA	4.66957	6.46e-24	0.03	0	0	0.01	0.99	0.05
23645	'PPP1R15A'	mRNA	1.08168	1.94e-158	3.29	3.79	13.64	6	16.83	16.59
23657	'SLC7A11'	mRNA	1.44951	0	0.53	4.23	7.01	9.2	18.74	4.09
23704	'KCNE4'	mRNA	1.76454	0	0.67	11.93	5.3	21.1	28.05	12.17
23753	'SDF2L1'	mRNA	1.01252	5.09e-60	5.83	10.43	7	17.3	9.92	19.81
23767	'FLRT3'	mRNA	1.24294	1.61e-24	0.45	0.5	0.3	1.63	1.06	0.36
23769	'FLRT1'	mRNA	1.30716	0.000274	0	0.01	0.14	0.11	0.3	0.07
240	'ALOX5'	mRNA	4.68351	0.000801	0	0	0	0	0.13	0
2444	'FRK'	mRNA	1.02725	2.6e-06	0.04	0.13	0.52	0.32	0.68	0.11
245972	'ATP6V0D2'	mRNA	5.26847	6.25e-10	0.01	0	0	0.2	0.1	0.09
249	'ALPL'	mRNA	1.52364	9.19e-17	0.03	0	0.93	0.03	2.22	0.09
2555	'GABRA2'	mRNA	3.98307	1.63e-07	0	0	0.01	0.02	0	0.12
255738	'PCSK9'	mRNA	2.82759	2.45e-245	0.27	0.15	1.3	6.31	3.05	0.65
255743	'NPNT'	mRNA	1.54942	1.68e-06	0	0	0.23	0.02	0.31	0.13
2562	'GABRB3'	mRNA	1.26161	7.06e-08	0.14	0.14	0.14	0.32	0.13	0.09
256949	'KANK3'	mRNA	2.231	2e-05	0.02	0.02	0.04	0.01	0.33	0.02
257019	'FRMD3'	mRNA	1.63092	2.29e-50	0.11	0.28	0.8	0.31	0.26	2.27
25759	'SHC2'	mRNA	1.28554	3.06e-07	0.02	0.09	0.34	0.34	0.39	0.37
25819	'NOCT'	mRNA	1.13006	3.13e-32	0.15	1.48	2.88	1.82	5.2	1.94
2583	'B4GALNT1'	mRNA	2.48557	5.73e-17	0.05	0.06	0.11	0.54	0.33	0.33
25907	'TMEM158'	mRNA	1.14625	3.11e-25	0.09	0.34	3.6	0.31	0.48	6.22
25976	'TIPARP'	mRNA	1.24405	0	8.1	20.77	17.41	13.18	54.19	50.69
26011	'TENM4'	mRNA	1.41481	2.28e-52	0.09	0.03	0.88	0.26	1.33	0.62
26030	'PLEKHG3'	mRNA	1.22298	4.47e-19	0.23	0.11	0.46	0.17	1.1	0.41
26136	'TES'	mRNA	1.07952	6.76e-154	1.53	5.97	9.52	6.7	22.54	4.49
2617	'GARS'	mRNA	1.12344	0	7.74	23.67	69.93	28.54	125.34	45.19
26191	'PTPN22'	mRNA	1.51139	1.06e-42	0.26	0.67	1.04	1.41	0.61	3
26280	'IL1RAPL2'	mRNA	5.305	3.49e-47	0.01	0.01	0.01	0.01	1.33	0
26298	'EHF'	mRNA	1.11656	3.92e-29	0	0.48	1.05	1.55	0.14	0.98
26499	'PLEK2'	mRNA	1.33049	9.68e-16	0.5	0.56	0.58	1.53	0.92	1.62
26508	'HEYL'	mRNA	2.34872	2.69e-26	0	0.02	0.28	0.01	1.65	0.22
26525	'IL36RN'	mRNA	3.5182	4.38e-60	0.1	0.05	0.1	1.29	0.02	1.38
26548	'ITGB1BP2'	mRNA	1.34985	0.000833	0.04	0.09	0.37	0.16	0.73	0.13
267004	'PGBD3'	mRNA	5.57284	1.62e-06	0	0	0	0	0.28	0
2675	'GFRA2'	mRNA	1.8676	1.92e-05	0.08	0.01	0	0	0.03	0.33
2702	'GJA5'	mRNA	2.64604	1.17e-14	0.01	0	0.14	0.11	0.17	0.43
27075	'TSPAN13'	mRNA	1.98307	1.85e-07	0.03	0.08	0.1	0.12	0.24	0.47
27151	'CPAMD8'	mRNA	1.2436	6.87e-07	0.05	0.15	0.29	0.42	0.37	0.43
27177	'IL36B'	mRNA	3.56803	4.34e-10	0	0.04	0.07	0.69	0	0.38
27190	'IL17B'	mRNA	1.49403	7.83e-05	0	0.36	0.32	0.19	0.93	0.09
27239	'GPR162'	mRNA	1.13508	2.08e-05	0.12	0.18	0.29	0.21	0.6	0.35
27295	'PDLIM3'	mRNA	2.24376	4.95e-45	0.03	0.13	0.97	0.48	3.3	1.12
27299	'ADAMDEC1'	mRNA	2.08741	1.3e-05	0.04	0.02	0.06	0.01	0.41	0.07
27345	'KCNMB4'	mRNA	1.00712	8.23e-19	0.39	0.6	0.22	0.74	1.42	0.4
2735	'GLI1'	mRNA	2.305	7.42e-06	0	0.01	0.07	0.05	0.24	0
2828	'GPR4'	mRNA	1.23306	2.13e-06	0	0.03	0.46	0.08	0.23	0.58
282996	'RBM20'	mRNA	1.90061	0.000336	0.01	0	0.03	0	0.09	0.03
283208	'P4HA3'	mRNA	1.02949	0	1.04	35.02	18.59	51.66	21.05	34.36
283316	'CD163L1'	mRNA	2.55382	5.22e-29	0.01	0.05	0.08	0.11	0.77	0.18
283849	'EXOC3L1'	mRNA	2.24611	0.000867	0.01	0.01	0.04	0	0.2	0.05
284129	'SLC26A11'	mRNA	1.54467	5.45e-54	0.27	0.47	1.75	0.53	0.75	5.38
284217	'LAMA1'	mRNA	1.36637	0	1.71	5.14	14.11	12.06	5.9	26.59
284266	'SIGLEC15'	mRNA	2.4425	0.000798	0.01	0	0.07	0.18	0.04	0.13
285	'ANGPT2'	mRNA	1.38501	2.79e-41	0.69	0.02	0.43	0.2	2.67	0.39
2850	'GPR27'	mRNA	2.01549	1.3e-05	0.01	0.08	0.01	0.31	0.03	0.05
28513	'CDH19'	mRNA	6.11236	3.66e-17	0	0	0	0.13	0.06	0.5
288	'ANK3'	mRNA	1.6126	3.99e-21	0.09	0.05	0.14	0.03	0.51	0.27
2893	'GRIA4'	mRNA	3.69928	5.09e-37	0.02	0.09	0.01	0.12	0.03	1.33
28951	'TRIB2'	mRNA	1.01491	3.11e-102	0.64	3.95	5.22	6.65	8.25	3.03
2953	'GSTT2'	mRNA	1.72335	7.27e-11	0.23	0.03	0.58	1.17	0.43	0.77
29785	'CYP2S1'	mRNA	3.153	0.000514	0	0	0.03	0.02	0.02	0.13
2982	'GUCY1A1'	mRNA	2.84557	6.56e-101	0.07	0.09	0.29	0.11	1.98	0.45
3007	'HIST1H1D'	mRNA	2.43976	0	4.1	5.66	25.06	26.6	15.08	118.91
3040	'HBA2'	mRNA	1.21382	0	61.76	61.59	32.04	246.55	75.11	53.83
3055	'HCK'	mRNA	4.39811	7.52e-15	0.01	0.02	0	0.07	0.71	0
3059	'HCLS1'	mRNA	1.77745	1.12e-93	0.67	1.78	1.44	3.12	2.38	7.12
3071	'NCKAP1L'	mRNA	3.11236	7.11e-07	0.01	0	0.02	0.01	0.22	0
3084	'NRG1'	mRNA	1.58504	3.47e-116	0.09	1.43	1.94	0.5	2.94	6.4
3101	'HK3'	mRNA	4.07054	0.000182	0	0.01	0	0	0.18	0
3109	'HLA-DMB'	mRNA	2.63642	3.61e-08	0.08	0	0.07	0.05	0.86	0.06
3118	'HLA-DQA2'	mRNA	4.86278	0.000299	0	0	0	0	0.36	0
3119	'HLA-DQB1'	mRNA	2.62693	0.000168	0.04	0.01	0	0.04	0.36	0
3122	'HLA-DRA'	mRNA	2.05614	1.26e-35	0.65	0	1.04	0.13	5.88	0.9
3126	'HLA-DRB4'	mRNA	5.93727	3.92e-08	0	0	0	0	0.68	0.04
3134	'HLA-F'	mRNA	1.2883	1.03e-37	0.48	1.16	4.22	2.46	4.55	6.13
3164	'NR4A1'	mRNA	3.28411	0	0.07	0.48	3.45	2.46	20.16	16.53
3228	'HOXC12'	mRNA	5.50663	2.92e-06	0	0	0	0	0.02	0.33
3236	'HOXD10'	mRNA	6.34062	2.22e-10	0	0	0	0	0	0.55
3237	'HOXD11'	mRNA	4.79043	0.000452	0	0	0	0	0	0.24
326625	'MMAB'	mRNA	1.0261	4.48e-149	13.48	9.48	14.2	42.78	23.45	11.34
3280	'HES1'	mRNA	3.68657	0	0.3	4.35	2.21	7.48	65.96	12.84
3306	'HSPA2'	mRNA	1.14705	1.9e-89	0.92	4.82	1.68	3.25	8.8	5.29
333	'APLP1'	mRNA	1.50663	1.02e-05	0	0.09	0.18	0.11	0.19	0.37
3356	'HTR2A'	mRNA	1.2902	2.75e-54	0.67	0.38	0.74	1.76	0.31	2.23
3363	'HTR7'	mRNA	1.03651	3.52e-05	0.01	0.17	0.23	0.19	0.14	0.43
3371	'TNC'	mRNA	1.05436	0	19.89	227.85	345.41	168.26	509.77	423.54
337876	'CHSY3'	mRNA	1.04168	2.01e-147	0.82	3.83	5.39	5.45	8.12	6.97
3382	'ICA1'	mRNA	2.2743	3.22e-12	0	0.08	0.15	0.27	0.55	0.19
338645	'LUZP2'	mRNA	2.60951	4.23e-36	0.2	0.02	0.07	1.41	0.14	0.23
338707	'B4GALNT4'	mRNA	2.06399	7.72e-07	0.04	0.03	0.02	0.04	0.31	0.05
3399	'ID3'	mRNA	1.61844	0	1.69	48.17	14.69	76.63	74.95	51.77
339967	'TMPRSS11A'	mRNA	2.48557	1.68e-05	0.01	0	0.01	0.03	0.08	0
3400	'ID4'	mRNA	3.09826	0	0.84	1.62	1.14	3.3	20.35	8.73
340533	'NEXMIF'	mRNA	1.7623	5.54e-12	0.01	0.03	0.04	0.1	0.06	0.09
341	'APOC1'	mRNA	1.12812	1.31e-31	6.27	6.23	1.39	16.25	8.11	8.7
3422	'IDI1'	mRNA	1.05366	0	23.27	20.41	26.77	80.12	45.85	18.94
342510	'CD300E'	mRNA	5.73796	3.31e-07	0	0	0	0	0.3	0.01
3426	'CFI'	mRNA	1.15071	3.18e-13	0.85	0.23	0.17	0.98	2.08	0.38
343450	'KCNT2'	mRNA	1.08721	2.62e-12	0.07	0.16	0.44	0.27	1.1	0.13
343521	'TCTEX1D4'	mRNA	2.12443	2.69e-09	0.04	0.11	0.12	0.19	0.33	0.51
344148	'NCKAP5'	mRNA	1.41764	1.31e-46	0.16	0.05	0.91	0.12	2.5	0.53
344787	'ZNF860'	mRNA	1.3165	0.000172	0.03	0.06	0.09	0.09	0.25	0.1
345630	'FBLL1'	mRNA	1.00816	3.27e-05	0.41	0.36	0.04	1.1	0.64	0.06
346007	'EYS'	mRNA	1.4425	7.83e-14	0.05	0.17	0.82	0.6	0.13	1.31
348	'APOE'	mRNA	2.22957	0	6.68	4.1	4.61	18.04	26.25	30.08
3481	'IGF2'	mRNA	1.54893	9.08e-08	0.01	0.04	0.15	0.01	0.5	0.02
3485	'IGFBP2'	mRNA	1.3384	1.91e-17	0.32	0.7	1.3	0.77	1.95	2.57
3490	'IGFBP7'	mRNA	1.13661	0	22.85	80.16	88.9	123.31	184.41	98.75
353189	'SLCO4C1'	mRNA	2.11772	3.75e-12	0.02	0.02	0.08	0.25	0.18	0.01
353500	'BMP8A'	mRNA	2.40914	4.87e-08	0	0	0.06	0	0.26	0.01
3552	'IL1A'	mRNA	1.29974	1.53e-08	0.01	0.18	0.33	0.47	0.32	0.33
3553	'IL1B'	mRNA	2.26931	9.52e-132	0.03	0.93	3.54	2.52	6.6	9.13
3557	'IL1RN'	mRNA	2.3577	0	1.09	5.63	9.93	13.01	4.18	57.93
3560	'IL2RB'	mRNA	4.88996	0.000255	0	0	0	0.02	0.05	0.02
3576	'CXCL8'	mRNA	1.54198	0	2.98	446.75	494.85	470.94	190.25	1820.51
3587	'IL10RA'	mRNA	1.42048	4.66e-05	0.01	0.03	0.15	0.2	0.2	0.03
3589	'IL11'	mRNA	1.9049	5.24e-88	0.06	1.52	1.1	0.53	2.01	6.95
3620	'IDO1'	mRNA	1.46829	4.89e-58	1.07	2.01	0.61	1.57	0.14	8.93
3638	'INSIG1'	mRNA	1.41629	0	39.89	20.55	79.28	172.35	142.5	28.35
3655	'ITGA6'	mRNA	2.50245	3e-106	0.17	0.09	0.41	0.56	2.11	0.77
3673	'ITGA2'	mRNA	1.40098	7.05e-190	1.25	0.84	1.6	1.23	0.76	7.79
3680	'ITGA9'	mRNA	1.38467	6.24e-41	0.3	0.27	1.04	0.88	1.22	1.16
3684	'ITGAM'	mRNA	3.4425	5.31e-05	0	0	0.03	0	0.12	0
3687	'ITGAX'	mRNA	4.79043	3.14e-07	0	0.01	0	0.01	0.22	0
3689	'ITGB2'	mRNA	4.97176	7.13e-30	0.01	0.02	0.01	0.27	0.75	0.07
3699	'ITIH3'	mRNA	2.61534	1.27e-18	0	0.08	0.11	0.05	0.53	0.45
3708	'ITPR1'	mRNA	1.44585	6.72e-183	0.24	1.14	1.44	1.34	2.76	3.07
3725	'JUN'	mRNA	1.39399	0	20.22	10.29	15.93	9.15	38.2	77.24
3726	'JUNB'	mRNA	2.21328	0	14.13	10.17	17.34	14.06	107.04	84
3730	'ANOS1'	mRNA	1.79043	2.8e-05	0.01	0.03	0.04	0.05	0.07	0.1
3737	'KCNA2'	mRNA	2.20546	0.000342	0	0.01	0.01	0.01	0.03	0.02
374	'AREG'	mRNA	2.11236	8.5e-05	0.03	0.02	0.13	0.11	0.07	0.51
3742	'KCNA6'	mRNA	1.73796	3.78e-10	0.02	0.02	0.1	0.06	0.36	0.17
374378	'GALNT18'	mRNA	1.40214	4.18e-28	0.22	0.44	0.67	0.7	0.97	1.8
374407	'DNAJB13'	mRNA	3.231	0.000292	0.02	0	0	0	0.15	0.08
374860	'ANKRD30B'	mRNA	2.23683	2.65e-08	0	0.01	0.08	0.24	0	0.31
3775	'KCNK1'	mRNA	1.19572	1.61e-46	0.72	1.18	3.25	3.15	3.21	4.14
377677	'CA13'	mRNA	1.24611	4.83e-24	0.17	0.46	0.6	0.68	1.41	0.72
3791	'KDR'	mRNA	2.06013	1.88e-93	0.1	0.33	1.98	0.76	2.18	1.47
386618	'KCTD4'	mRNA	1.55011	1.01e-06	0.05	0.12	0.17	0.15	0.09	0.67
387763	'C11orf96'	mRNA	1.8104	2.69e-106	1.02	1.29	4.93	1.09	13.5	8.52
387914	'SHISA2'	mRNA	1.89381	5.88e-10	0.01	0.12	0.09	0.21	0.16	0.4
388	'RHOB'	mRNA	1.7366	0	4.32	7.04	11.06	10.93	29.16	31.49
3880	'KRT19'	mRNA	2.60868	1.86e-62	0.96	0	0.11	6.62	0.21	0.02
388125	'C2CD4B'	mRNA	2.54107	6.66e-23	0	0.36	0.07	0.86	0.13	1.43
388524	'RPSAP58'	mRNA	7.16136	0	0.08	0.03	0.09	18.62	16.34	0.05
388662	'SLC6A17'	mRNA	1.88996	5.51e-11	0	0.01	0.19	0.04	0.04	0.38
3887	'KRT81'	mRNA	3.37539	4.18e-20	0	0.12	0	0.55	0.07	0.69
388849	'CCDC188'	mRNA	1.84814	1.17e-05	0.02	0.04	0.26	0.13	0.14	0.29
389432	'SAMD5'	mRNA	1.65684	1.27e-11	0.02	0.1	0.04	0.54	0.04	0.17
3897	'L1CAM'	mRNA	1.27132	1.43e-14	0	0	0.67	0	1.27	0.04
39	'ACAT2'	mRNA	1.08797	0	25.61	12.04	15.81	62.99	30.58	20.96
3929	'LBP'	mRNA	1.18784	1.84e-45	0.15	1.62	4.39	3.06	0.1	8.49
3936	'LCP1'	mRNA	1.345	4.76e-76	0.2	0.92	2.68	1.88	2.67	3.79
3937	'LCP2'	mRNA	1.65996	0.000308	0	0	0.15	0.02	0.24	0.03
3955	'LFNG'	mRNA	2.48026	2.19e-37	0.02	0.31	0.29	0.48	1.63	1.21
397	'ARHGDIB'	mRNA	3.00193	3.01e-26	0.05	0.1	0.36	0.26	2.2	0.71
3976	'LIF'	mRNA	2.24917	0	0.21	1.37	20.48	10.8	20.02	51.2
3992	'FADS1'	mRNA	1.33448	0	12.48	18.7	47.1	103.9	41.4	26.22
400581	'GRAPL'	mRNA	1.34444	0	25.25	26.07	14.96	43.93	65.23	68.75
400745	'SH2D5'	mRNA	1.3876	3.67e-40	0.12	0.16	1.84	1.52	1.12	1.57
400916	'CHCHD10'	mRNA	1.38833	5.55e-13	0.68	1.16	2.61	2.33	5.72	3.46
401097	'C3orf80'	mRNA	1.86834	4.06e-43	0.05	0.03	0.9	0.95	1.33	0.91
4069	'LYZ'	mRNA	2.16871	1.58e-38	0.39	0.05	1.03	0.2	5.4	0.26
4071	'TM4SF1'	mRNA	2.59701	0	9.04	4.78	12.93	13.29	7.29	131.72
4145	'MATK'	mRNA	2.98307	7.69e-05	0	0	0.05	0.06	0.04	0.17
4162	'MCAM'	mRNA	1.71485	0	0.13	1.88	8.62	1.69	21.09	7.31
4166	'CHST6'	mRNA	2.08305	2.31e-51	0.01	0.26	0.69	0.73	1.04	0.63
4188	'MDFI'	mRNA	3.00099	3.06e-14	0	0.13	0.01	0.2	1.04	0.07
4223	'MEOX2'	mRNA	1.16519	3.8e-30	1.27	0.41	1.24	0.65	3.44	2.54
4248	'MGAT3'	mRNA	4.52739	2.35e-16	0	0	0.01	0.01	0.31	0.03
4256	'MGP'	mRNA	1.52281	4.16e-23	1.83	0.2	0.38	5.78	0.68	1.66
4312	'MMP1'	mRNA	3.51675	0	19.27	312.11	291.73	3142.98	741.76	2600.69
4314	'MMP3'	mRNA	1.92227	0	0.37	16.83	135.12	124.93	64.36	259.82
4318	'MMP9'	mRNA	2.03093	7.24e-56	0	0.61	0.87	1.3	3.71	0.63
4320	'MMP11'	mRNA	1.66468	9.25e-113	1.72	1.11	1.92	6.06	2.25	6.18
4325	'MMP16'	mRNA	1.92428	0	1.19	1.92	1.95	4.6	6.12	7.99
435	'ASL'	mRNA	1.26106	1.19e-282	8.71	8.08	11.54	26.28	18.81	20.74
4360	'MRC1'	mRNA	6.71099	2.84e-73	0	0	0.01	0.02	1.56	0.01
441531	'PGAM4'	mRNA	7.80988	8.54e-25	0	0	0	0	0	1.66
445329	'SULT1A4'	mRNA	1.15815	1.14e-05	0	0.27	0.71	0.27	1.71	0
445372	'TRIM6-TRIM34'	mRNA	2.58641	2.9e-06	0.04	0	0	0.01	0.27	0
4542	'MYO1F'	mRNA	1.34696	3.79e-10	0.1	0.22	0.16	0.3	0.39	0.35
4597	'MVD'	mRNA	1.06419	2.19e-226	12.57	8.15	15.22	44.87	17.09	9.12
4609	'MYC'	mRNA	1.12787	1.78e-117	0.95	1.56	5.04	1.23	9.83	3.58
4616	'GADD45B'	mRNA	1.17987	3.6e-246	3.46	26.88	9.86	14.59	77.03	6.19
4629	'MYH11'	mRNA	1.04124	1.26e-123	0.01	0.03	7.22	0.46	8.47	3.17
467	'ATF3'	mRNA	3.21275	0	0.7	0.76	3.81	0.92	32.41	5.26
4688	'NCF2'	mRNA	3.85754	1.09e-18	0.01	0.01	0.06	0.03	0.93	0.04
4739	'NEDD9'	mRNA	1.23464	1.12e-68	0.18	0.51	4.51	0.59	8.74	1.67
474344	'GIMAP6'	mRNA	1.03144	0.000205	0.07	0.09	0.16	0.03	0.58	0.04
4753	'NELL2'	mRNA	1.46494	2.54e-06	0.13	0.04	0.02	0.25	0.04	0.29
4773	'NFATC2'	mRNA	1.66114	5.44e-33	0.01	0.13	0.4	0.04	0.31	1.08
4804	'NGFR'	mRNA	3.62693	9.46e-06	0	0	0.02	0.01	0.12	0.05
4824	'NKX3-1'	mRNA	1.03651	5.68e-18	0.11	0.67	1.22	0.59	1.31	1.48
4828	'NMB'	mRNA	1.85369	2.17e-199	2.72	7.29	4.65	15.31	3.74	32.97
4854	'NOTCH3'	mRNA	1.31432	1.46e-128	0.06	0.29	3.1	0.12	5.89	1.19
4855	'NOTCH4'	mRNA	2.47373	9.06e-05	0	0	0.02	0.01	0.07	0.03
4860	'PNP'	mRNA	1.32585	3.42e-185	4.45	4.52	9.9	14.81	10.26	23.63
4879	'NPPB'	mRNA	5.4425	3.94e-11	0	0	0.05	0.04	1.55	0.27
4884	'NPTX1'	mRNA	1.34788	4.87e-28	0.33	0.12	0.4	0.34	0.21	1.45
4886	'NPY1R'	mRNA	2.64604	2.12e-17	0.03	0.02	0.12	0.26	0.4	0.27
4920	'ROR2'	mRNA	1.38031	8.02e-111	0.22	1.79	4.41	3.55	4.76	4.92
4929	'NR4A2'	mRNA	4.68785	0	0.07	0.03	1.5	0.88	18.18	13.97
5021	'OXTR'	mRNA	1.7112	3.29e-37	0.05	0.11	0.77	0.14	2.2	0.29
50487	'PLA2G3'	mRNA	4.231	5.68e-05	0	0	0.01	0.18	0.01	0.01
50509	'COL5A3'	mRNA	1.76963	0	0.15	0.75	11.7	0.53	27.97	7.15
50512	'PODXL2'	mRNA	1.20975	1.13e-17	0.72	0.41	0.76	1.96	0.65	1.19
5055	'SERPINB2'	mRNA	1.84809	0	0.99	9.11	31.86	14.37	6.55	103.85
50614	'GALNT9'	mRNA	4.231	4.96e-09	0	0.01	0.01	0	0.01	0.34
50615	'IL21R'	mRNA	3.65576	6.87e-272	0.09	0.19	0.34	5.04	1.86	0.17
5097	'PCDH1'	mRNA	1.54454	7.51e-23	0.04	0.33	0.45	0.23	1.37	0.31
5104	'SERPINA5'	mRNA	2.153	0.000556	0.04	0.01	0.01	0.23	0.01	0.02
51050	'PI15'	mRNA	2.02121	5.76e-13	0.02	0.04	0.05	0.08	0.09	0.23
51085	'MLXIPL'	mRNA	3.98307	1.63e-07	0	0	0.02	0.19	0.01	0.04
51181	'DCXR'	mRNA	1.03185	5.27e-31	3.34	5.17	3.44	9.22	5.36	10.09
5122	'PCSK1'	mRNA	2.81415	0	0.19	1.51	1.68	6.69	0.68	13.83
51267	'CLEC1A'	mRNA	3.68351	5.3e-06	0	0.01	0.02	0.04	0.1	0.11
51294	'PCDH12'	mRNA	1.44051	3.96e-36	0.14	0.22	1.14	0.77	1.72	0.83
5132	'PDC'	mRNA	2.60756	3.51e-06	0.04	0	0.12	0.14	0.14	0.47
51338	'MS4A4A'	mRNA	6.37539	1.34e-10	0	0	0	0	0.79	0.03
51339	'DACT1'	mRNA	1.3179	0	0.96	20.15	13.61	20.5	59.18	8.85
51363	'CHST15'	mRNA	1.23936	1.49e-82	0.38	1.08	2.56	0.98	2.14	5.44
5155	'PDGFB'	mRNA	1.64018	0.000383	0	0.01	0.11	0.02	0.31	0.04
51655	'RASD1'	mRNA	1.19483	7.47e-45	1.18	0.84	4.36	1.42	8.46	3.48
5175	'PECAM1'	mRNA	1.60456	4.95e-65	0.31	0.24	1.42	0.37	4.11	1.3
51760	'SYT17'	mRNA	5.231	2.67e-05	0	0	0	0.06	0.06	0.11
5178	'PEG3'	mRNA	1.43534	8.09e-93	0.59	0.49	0.33	1.37	1.51	1.09
51816	'ADA2'	mRNA	1.21672	1.13e-14	0.34	0.32	1.06	0.81	1.73	0.73
5294	'PIK3CG'	mRNA	4.305	3.18e-05	0	0	0.01	0.01	0.07	0
53353	'LRP1B'	mRNA	1.0472	1.61e-14	0.07	0.07	0.06	0.04	0.03	0.33
5336	'PLCG2'	mRNA	1.00439	4.57e-14	0.69	0.32	0.1	0.59	0.76	0.67
5350	'PLN'	mRNA	2.41306	7.39e-77	0	0.05	1.08	0.36	3.19	1.32
5362	'PLXNA2'	mRNA	1.30306	1.08e-21	0.14	0.02	0.36	0.09	0.5	0.31
5366	'PMAIP1'	mRNA	1.24011	3.92e-48	1.87	1.14	2.37	1.06	3.92	7.85
5375	'PMP2'	mRNA	6.231	1.02e-09	0	0	0	0.02	0.21	0.03
53826	'FXYD6'	mRNA	1.44135	1.55e-16	0.32	0.12	0.72	0.39	0.94	1.61
53919	'SLCO1C1'	mRNA	1.70569	3.64e-31	0.04	0.08	0.16	0.21	0.39	0.22
54	'ACP5'	mRNA	3.38162	2.19e-43	0.1	0.17	0.09	0.69	2.71	0.69
54033	'RBM11'	mRNA	5.231	1.09e-09	0	0.02	0	0.08	0.17	0.12
5414	'SEPT4'	mRNA	1.29502	6.71e-05	0.05	0.32	0.11	0.32	0.58	0.22
5420	'PODXL'	mRNA	1.67964	3.64e-107	0.56	0.13	1.13	1.01	1.8	2.49
54210	'TREM1'	mRNA	2.4252	6.09e-88	0.05	1.55	0.7	2.74	1.91	4.51
54498	'SMOX'	mRNA	1.11524	0	1.85	19.1	18.32	20.38	7.66	50.08
54504	'CPVL'	mRNA	2.48755	7.3e-34	0.25	0.1	0.16	1.18	1.39	0.49
54541	'DDIT4'	mRNA	1.15397	0	4.54	81.58	33.51	42.23	186.41	51.67
54549	'SDK2'	mRNA	5.02747	5.2e-16	0	0	0.01	0.03	0.03	0.14
54567	'DLL4'	mRNA	1.84906	1.95e-11	0.03	0.02	0.22	0.06	0.74	0.06
5473	'PPBP'	mRNA	2.79043	3.37e-05	0	0.05	0.03	0.09	0.49	0
54829	'ASPN'	mRNA	1.92256	7.53e-242	4.53	0.23	0.95	3.84	21	0.37
54855	'TENT5C'	mRNA	1.22011	0.000305	0.03	0.01	0.09	0.05	0.15	0.08
54898	'ELOVL2'	mRNA	1.4023	2.72e-15	0.02	0.04	0.67	0.1	1.09	0.27
54937	'SOHLH2'	mRNA	4.60747	7.06e-12	0	0	0.03	0.46	0.02	0.03
55	'ACPP'	mRNA	1.95708	1.93e-06	0.07	0.04	0.15	0.12	0.06	0.5
55022	'PID1'	mRNA	1.1909	0	0.58	12.12	35.81	19.44	10.17	52.28
55083	'KIF26B'	mRNA	1.45921	1e-261	0.13	2.44	3.65	1.95	12.98	0.53
55107	'ANO1'	mRNA	3.40934	7.64e-09	0	0	0.03	0.01	0.09	0.14
55214	'P3H2'	mRNA	2.12316	2.65e-38	0.04	0.19	0.37	0.28	0.69	1.31
55336	'FBXL8'	mRNA	1.05225	7.55e-10	0.29	0.66	0.82	1.29	1	1.18
55340	'GIMAP5'	mRNA	3.98307	1.63e-07	0	0.02	0	0.02	0.34	0.08
5540	'NPY4R'	mRNA	4.72723	0.000638	0	0	0	0	0.07	0.01
55502	'HES6'	mRNA	1.19088	7.12e-09	0.28	0.6	0.35	1.05	0.55	1.17
5577	'PRKAR2B'	mRNA	1.04005	3.85e-35	1.05	0.98	0.65	1.67	0.7	3.32
55790	'CSGALNACT1'	mRNA	1.14813	1.49e-41	0.76	0.78	1.08	0.42	1.77	3.19
55890	'GPRC5C'	mRNA	1.10389	2.02e-16	0.23	0.81	0.74	1.3	1.69	0.96
5590	'PRKCZ'	mRNA	1.1627	7.85e-05	0.12	0.14	0.09	0.25	0.32	0.32
55959	'SULF2'	mRNA	1.94549	0	2.27	3	3.48	9.16	16.87	7.38
56062	'KLHL4'	mRNA	1.83455	1.46e-08	0.11	0.02	0.03	0.2	0.11	0.24
56124	'PCDHB12'	mRNA	1.38097	0.000763	0.04	0.03	0.07	0.08	0.18	0.08
56139	'PCDHA10'	mRNA	1.36977	0.000216	0	0.04	0.16	0.15	0.07	0.11
56155	'TEX14'	mRNA	1.92885	3.12e-47	7.92	2.65	2.63	10.19	25.05	35.58
56241	'SUSD2'	mRNA	1.56803	1.29e-20	0.01	0.07	0.78	0.01	0.34	1.67
56256	'SERTAD4'	mRNA	1.30034	4.04e-18	0.08	0.34	0.3	0.11	1.01	0.43
56261	'GPCPD1'	mRNA	1.22819	0	5.16	13.55	12.52	26.69	19.83	24.52
5641	'LGMN'	mRNA	1.02397	1.04e-105	1.3	3.38	14.91	8.26	17.76	8.02
56521	'DNAJC12'	mRNA	2.36158	3.88e-14	0.02	0.13	0.45	1.08	1.21	0.48
56667	'MUC13'	mRNA	7.4425	5.16e-20	0	0	0	0	0	0.73
5672	'PSG4'	mRNA	1.69426	6.03e-10	0.12	0.18	0.24	1	0.09	0.55
56901	'NDUFA4L2'	mRNA	3.19867	1.54e-62	0.13	0.18	0.63	0.16	6.67	1.31
56977	'STOX2'	mRNA	1.67439	6.87e-17	0.02	0.05	0.11	0.24	0.14	0.19
57132	'CHMP1B'	mRNA	1.3777	0	13.99	25.37	15.29	43.95	54.06	48.01
57158	'JPH2'	mRNA	1.27834	3.95e-25	0.01	0.4	0.88	0.38	1.65	0.77
57172	'CAMK1G'	mRNA	2.79043	0.000397	0.01	0	0.03	0	0.08	0.14
57216	'VANGL2'	mRNA	2.14705	1.3e-14	0	0.02	0.2	0.06	0.47	0.05
57221	'ARFGEF3'	mRNA	2.00074	1.22e-12	0	0.03	0.04	0.06	0.11	0.15
5724	'PTAFR'	mRNA	2.22011	8.26e-05	0.02	0.01	0.02	0.03	0.17	0.01
5734	'PTGER4'	mRNA	1.37793	3.66e-31	0.16	0.26	1.23	1.39	1.2	0.9
57419	'SLC24A3'	mRNA	2.1146	1.14e-27	0.03	0.11	0.25	0.18	0.93	0.43
5743	'PTGS2'	mRNA	3.55565	0	0.33	1.85	16.22	6.66	41.97	124.63
5744	'PTHLH'	mRNA	1.54849	1.74e-240	1.25	5.17	17.96	5.22	0.46	52.14
57482	'KIAA1211'	mRNA	1.305	5.91e-06	0.03	0.02	0.09	0.06	0.14	0.12
57502	'NLGN4X'	mRNA	2.52903	5.25e-10	0	0	0.13	0.01	0.39	0.03
57537	'SORCS2'	mRNA	2.20224	9.9e-36	0	0.14	0.34	0.19	1.06	0.44
57576	'KIF17'	mRNA	2.73031	6.01e-08	0.02	0.01	0.02	0.04	0.31	0.07
57580	'PREX1'	mRNA	1.62029	2.41e-116	0.28	0.22	1.93	0.44	1.56	3.59
57689	'LRRC4C'	mRNA	1.32577	3.57e-06	0.25	0.05	1.36	0.62	0.74	0.52
57761	'TRIB3'	mRNA	1.87166	3.09e-270	0.33	1.12	9.86	5.69	25.27	3.27
57801	'HES4'	mRNA	3.12443	1.56e-26	0.02	0.12	0.25	0.53	2.1	0.62
57823	'SLAMF7'	mRNA	4.84503	0.000332	0	0	0	0	0.12	0.02
57863	'CADM3'	mRNA	2.35003	2.14e-54	0.05	0.06	0.7	0.75	1.11	0.91
5788	'PTPRC'	mRNA	4.10409	3.56e-19	0	0	0.06	0.03	0.42	0.01
5798	'PTPRN'	mRNA	2.55954	4.73e-190	0.03	0.52	1.25	1.11	1.69	6.3
5801	'PTPRR'	mRNA	2.37539	2.33e-14	0.05	0.01	0.16	0.5	0.07	0.35
58189	'WFDC1'	mRNA	3.39039	8.92e-81	0	0.11	0.78	0.6	1.73	5.05
5833	'PCYT2'	mRNA	1.00323	8.43e-139	4.79	2.73	4.83	11.92	7.1	5.87
58475	'MS4A7'	mRNA	4.51913	1.78e-26	0.01	0.01	0.03	0.04	0.99	0.03
58528	'RRAGD'	mRNA	1.37038	2.58e-94	1.48	0.33	1.05	4.09	1.23	1.88
5874	'RAB27B'	mRNA	1.21887	1.15e-151	1.62	0.26	3.42	2.21	0.9	8.02
59	'ACTA2'	mRNA	1.52955	0	4.37	36.16	170.08	32.08	390.52	113.34
5924	'RASGRF2'	mRNA	2.4425	1.49e-12	0.01	0.02	0.12	0.03	0.19	0.21
59339	'PLEKHA2'	mRNA	1.04711	2.09e-55	0.19	1.48	1.35	1.71	3.25	1.03
597	'BCL2A1'	mRNA	2.7875	1.13e-151	1.45	0.92	1.96	3.62	0.74	24.06
5997	'RGS2'	mRNA	1.24134	7.25e-120	6.7	7.23	3.06	12.6	10.5	19.4
5999	'RGS4'	mRNA	1.65652	0	1.94	5.46	4.37	14.34	10.83	10.59
6004	'RGS16'	mRNA	1.90522	1.29e-51	0.13	0.19	1.39	0.58	3.8	1.14
6035	'RNASE1'	mRNA	3.62693	1.37e-10	0	0	0.17	0	1.78	0
6150	'MRPL23'	mRNA	1.07952	1.54e-150	14.72	22.78	24.88	48.92	31.76	47.83
6195	'RPS6KA1'	mRNA	1.06324	6.83e-10	0.04	0.39	0.44	0.32	0.55	0.83
6236	'RRAD'	mRNA	1.54935	3.86e-62	0.38	1.81	3.28	4.39	4.41	5.56
6252	'RTN1'	mRNA	1.43182	4.32e-13	0.16	0.07	0.52	0.24	0.37	0.84
6261	'RYR1'	mRNA	2.41603	0.000193	0	0	0	0.02	0.01	0.01
6279	'S100A8'	mRNA	4.231	5.68e-05	0.06	0	0	0	1.16	0
6280	'S100A9'	mRNA	6.21189	2.76e-18	0.04	0	0	0	4.06	0
6286	'S100P'	mRNA	2.25609	6.72e-08	0.1	0.52	0	1.32	0.25	1.63
6303	'SAT1'	mRNA	1.11887	0	35.73	79.18	38.98	112.77	91.49	77.73
6307	'MSMO1'	mRNA	1.13431	0	38.54	17.48	41.63	139.61	40.57	21.97
6318	'SERPINB4'	mRNA	2.6649	3.88e-12	0.11	0.03	0.02	0.19	0.06	0.82
6319	'SCD'	mRNA	2.237	0	7.13	8.71	143.13	275.11	277.37	15.52
6348	'CCL3'	mRNA	3.09243	2.2e-53	0.14	0.36	0.86	1.04	3.79	5.75
6349	'CCL3L1'	mRNA	5.47172	2.4e-11	0	0	0.02	0.17	0.34	0.42
6351	'CCL4'	mRNA	4.153	0.000102	0.04	0	0	0	0.82	0
6362	'CCL18'	mRNA	5.56803	1.69e-06	0	0	0	0	0.91	0
6364	'CCL20'	mRNA	2.20414	2.45e-76	0	1.23	1.25	1.24	0.16	15.47
63940	'GPSM3'	mRNA	1.88119	8.03e-05	0	0.03	0.21	0.1	0.5	0.14
63982	'ANO3'	mRNA	1.42163	2.43e-55	0.27	0.19	3.66	0.48	5.22	1.24
64084	'CLSTN2'	mRNA	1.20417	6.63e-10	0.06	0.15	0.12	0.16	0.22	0.24
64092	'SAMSN1'	mRNA	3.18471	6.48e-09	0	0.03	0.06	0.04	0.76	0.06
64101	'LRRC4'	mRNA	1.98307	2.06e-05	0.01	0.02	0.05	0.04	0.23	0.04
64129	'TINAGL1'	mRNA	2.86475	0	0.17	0.51	6.2	2.97	28.15	9.09
641700	'ECSCR'	mRNA	2.12746	2.56e-10	0.15	0.03	0.41	0.48	1.39	0.49
64332	'NFKBIZ'	mRNA	1.678	0	0.99	6.38	14.64	9.82	34.91	16.86
644019	'CBWD6'	mRNA	1.37022	2.33e-64	2.31	1.14	4.96	8.94	6.05	5.21
64412	'GZF1'	mRNA	1.00986	6.37e-183	3.3	5.86	3.65	6.23	15.24	4.73
6445	'SGCG'	mRNA	2.17862	2.77e-17	0.21	0.12	0.09	0.77	0.85	0.26
6446	'SGK1'	mRNA	2.1032	0	20.7	4.53	13.04	19.9	112.76	41.71
64651	'CSRNP1'	mRNA	2.17138	1.46e-273	0.31	1.81	2.2	2.17	13.66	3.66
647174	'SERPINE3'	mRNA	3.153	0.000514	0	0	0	0.03	0.01	0.05
6473	'SHOX'	mRNA	2.6655	6.4e-30	0.07	0	0.15	0.04	0.18	1.12
64881	'PCDH20'	mRNA	1.09497	0.000935	0	0.01	0.19	0.04	0.07	0.22
64901	'RANBP17'	mRNA	1.48557	6.98e-124	0.69	1.66	3.05	3.95	6.21	3.95
64919	'BCL11B'	mRNA	1.72603	1.9e-20	0.08	0.06	0.08	0.19	0.24	0.29
650	'BMP2'	mRNA	1.01914	3.08e-19	0.32	0.27	1.54	0.61	0.98	2.11
6509	'SLC1A4'	mRNA	1.02579	6.38e-120	0.47	2.35	7.62	2.3	11.12	4.73
653	'BMP5'	mRNA	1.77662	1.7e-05	0.07	0	0.01	0.07	0.16	0.11
654	'BMP6'	mRNA	1.09055	2.72e-50	0.42	0.84	2.03	0.41	0.65	5.74
6542	'SLC7A2'	mRNA	1.68709	1.35e-50	0.24	0.19	0.39	0.4	1.86	0.37
6556	'SLC11A1'	mRNA	1.21754	6.19e-05	0.06	0.11	0.04	0.16	0.27	0.06
656	'BMP8B'	mRNA	4.2979	1.03e-05	0	0	0.01	0	0.04	0.11
6615	'SNAI1'	mRNA	3.18725	2.99e-60	0.04	0.32	0.19	0.3	4.4	0.6
6616	'SNAP25'	mRNA	3.98307	0.000325	0	0	0.02	0.03	0.01	0.16
6622	'SNCA'	mRNA	2.08261	1.88e-07	0.06	0.14	0.02	0.46	0.27	0.23
6692	'SPINT1'	mRNA	3.56803	8.52e-08	0	0.01	0.03	0.02	0.03	0.31
6696	'SPP1'	mRNA	2.07054	6.08e-12	0.15	0.11	0.1	0.72	0.62	0.21
6750	'SST'	mRNA	2.12058	8.08e-06	0.04	0.36	0	0.73	0.15	1
6781	'STC1'	mRNA	2.50471	0	0.8	23.29	38.69	14.98	5.82	290.67
6817	'SULT1A1'	mRNA	2.04685	8.66e-24	0.05	0.65	0.31	1.34	2.72	0.31
6850	'SYK'	mRNA	2.78974	2.44e-07	0.02	0	0.02	0	0.24	0
6863	'TAC1'	mRNA	2.66757	3.6e-27	0.15	0.28	0.18	1.49	0.24	2.02
6886	'TAL1'	mRNA	2.79043	0.000397	0	0.01	0.02	0.01	0.06	0.04
6999	'TDO2'	mRNA	4.47493	2.67e-50	0.03	0.01	0.14	1.87	1.2	0.16
7022	'TFAP2C'	mRNA	1.68351	3.15e-06	0.08	0.03	0.06	0.1	0.05	0.39
7026	'NR2F2'	mRNA	1.01333	1.66e-40	0.31	0.16	3.1	0.48	4.39	1.81
7045	'TGFBI'	mRNA	1.51432	0	28.7	156.02	257.5	127.24	731.65	328.74
7056	'THBD'	mRNA	2.00067	1.83e-274	1.13	0.56	2.64	1.16	1.29	13.06
7071	'KLF10'	mRNA	1.60939	3.69e-248	0.71	3.4	6.64	3.03	24.83	4.48
7075	'TIE1'	mRNA	1.55146	3.65e-11	0.01	0.02	0.4	0.07	0.7	0.17
712	'C1QA'	mRNA	5.1729	1.01e-17	0.04	0	0	0.02	1.65	0
7122	'CLDN5'	mRNA	3.27726	1.23e-37	0.01	0.03	0.35	0.32	2.43	0.32
713	'C1QB'	mRNA	3.63842	3.96e-13	0.08	0	0	0.03	1.25	0
7163	'TPD52'	mRNA	1.41441	1.49e-06	0	0.11	0.11	0.1	0.13	0.29
7177	'TPSAB1'	mRNA	4.7539	0.000554	0	0	0	0	0.32	0
72	'ACTG2'	mRNA	1.37122	2.61e-126	0	0.1	20.17	1.38	31.1	9.77
720	'C4A'	mRNA	1.12113	3.04e-05	0.06	0	0.17	0.05	0.31	0.11
728	'C5AR1'	mRNA	2.79043	0.000397	0	0	0.04	0	0.24	0
728215	'FAM155A'	mRNA	1.33671	6.33e-05	0.03	0.03	0.14	0.09	0.06	0.25
729359	'PLIN4'	mRNA	1.12746	1.62e-06	0.04	0.08	0.04	0.27	0.06	0.13
729857	'RGPD2'	mRNA	1.34615	3.55e-70	0.71	0.44	0.36	0.73	0.94	2.68
7305	'TYROBP'	mRNA	3.68351	5.3e-06	0	0.09	0	0.05	1.18	0.15
744	'MPPED2'	mRNA	3.37539	9.39e-05	0	0.03	0	0.09	0.03	0.09
7450	'VWF'	mRNA	1.93492	8.27e-39	0.02	0	0.33	0.06	0.86	0.17
7453	'WARS'	mRNA	1.13913	0	9.38	17.04	27.76	25.67	66.16	21.74
753	'LDLRAD4'	mRNA	2.48479	1.94e-96	0.05	0.14	0.5	1	1.64	0.19
7538	'ZFP36'	mRNA	2.18511	9.13e-167	1.3	0.3	3.45	0.39	14.45	6.51
7681	'MKRN3'	mRNA	2.25991	1.62e-08	0.05	0.05	0.01	0.01	0.03	0.52
7803	'PTP4A1'	mRNA	1.02133	0	3.74	16.87	42.52	16.72	41.55	53.35
7804	'LRP8'	mRNA	1.41941	6.37e-162	0.52	0.97	2.82	2.61	1.43	6.43
7805	'LAPTM5'	mRNA	2.9721	1.29e-43	0	0.01	0.47	0.15	2.64	0.42
7832	'BTG2'	mRNA	1.23857	8.93e-11	0.06	0.02	0.83	0.13	1.31	0.47
7852	'CXCR4'	mRNA	3.24611	7.77e-69	0.13	0.19	0.32	0.29	3.79	1.89
7857	'SCG2'	mRNA	2.91295	5.26e-168	0.1	0.36	1.07	2.75	5.15	2.14
79047	'KCTD15'	mRNA	1.05302	3.8e-79	0.14	4.41	3.57	3.3	7.26	4.1
79094	'CHAC1'	mRNA	1.88824	4.28e-101	0.14	1.38	3.52	1.79	14.64	1.36
79190	'IRX6'	mRNA	2.07054	0.000137	0	0.05	0.03	0.01	0.33	0.01
794	'CALB2'	mRNA	5.88996	6.66e-08	0	0	0	0.05	0.11	0.35
7941	'PLA2G7'	mRNA	3.40934	1.3e-32	0.06	0.01	0.06	0	1.44	0.1
79616	'CCNJL'	mRNA	1.64018	0.000383	0	0	0.32	0.03	0.27	0.09
79669	'C3orf52'	mRNA	1.05414	1.93e-12	0.05	0.35	0.67	0.4	1.1	0.43
79698	'ZMAT4'	mRNA	1.78163	7.67e-30	0	0.5	0.09	1.75	0.21	0.05
79742	'CXorf36'	mRNA	1.35039	0.000426	0	0	0.55	0.03	0.36	0.03
79772	'MCTP1'	mRNA	1.57708	1.24e-36	0.13	0.17	0.87	0.85	0.25	1.78
79836	'LONRF3'	mRNA	1.39058	1.05e-12	0.02	0.16	0.11	0.34	0.16	0.23
79837	'PIP4K2C'	mRNA	1.332	6.4e-54	0.69	0.87	1.41	2.28	2.91	1.73
79839	'CCDC102B'	mRNA	1.80569	1.63e-99	1.75	0.62	0.93	2.47	8.09	1.54
79845	'RNF122'	mRNA	1.07572	1.58e-09	0.18	0.63	0.58	0.49	1.73	0.64
79953	'SYNDIG1'	mRNA	1.6111	3.91e-06	0	0.08	0.16	0.07	0.66	0.02
79973	'ZNF442'	mRNA	1.26978	5.23e-14	0.3	0.4	0.33	0.92	1.14	0.54
79993	'ELOVL7'	mRNA	1.3363	1.05e-29	0.03	0.14	1.41	0.3	0.18	2.61
80031	'SEMA6D'	mRNA	1.14764	3.23e-13	0.24	0.05	0.2	0.33	0.43	0.51
8013	'NR4A3'	mRNA	1.61902	0	0.37	2.66	10.85	3.76	14.73	22.55
80133	'MROH9'	mRNA	1.22123	1.47e-05	0	0.17	0.19	0.49	0.12	0.17
80177	'MYCT1'	mRNA	2.54601	6.26e-10	0.02	0	0.11	0.07	0.53	0.05
80201	'HKDC1'	mRNA	2.36158	0.00032	0.01	0.01	0.01	0.03	0.06	0.09
80243	'PREX2'	mRNA	1.96522	2.99e-25	0.09	0.06	0.1	0.2	0.41	0.09
80303	'EFHD1'	mRNA	1.67495	9.83e-08	0	0.04	0.4	0.07	0.95	0.18
80323	'CCDC68'	mRNA	1.01784	1.47e-13	0.35	0.15	0.74	0.68	0.26	1.38
80352	'RNF39'	mRNA	1.4128	1.01e-06	0.09	0.14	0.14	0.45	0.31	0.27
80760	'ITIH5'	mRNA	1.25476	3.13e-49	0.32	0.66	0.62	0.35	3.21	0.34
8128	'ST8SIA2'	mRNA	2.38886	8.5e-10	0	0	0.09	0.01	0.2	0.17
8140	'SLC7A5'	mRNA	1.20627	1.19e-63	0.06	0.19	3.74	0.53	5.15	2.39
81539	'SLC38A1'	mRNA	1.18129	0	4.87	16.59	9.25	22.19	31.45	15.03
81704	'DOCK8'	mRNA	1.38459	1.29e-22	0.04	0.04	0.5	0.21	0.73	0.3
81706	'PPP1R14C'	mRNA	1.03038	4.65e-08	0.24	0.45	0.31	0.24	0.06	1.7
81831	'NETO2'	mRNA	1.57196	1.64e-55	0.12	0.76	1.27	1.18	1.86	2.63
8224	'SYN3'	mRNA	1.07466	1.35e-26	0.34	0.19	1.21	0.09	1.5	1.01
8291	'DYSF'	mRNA	1.32375	2e-16	0	0.04	0.46	0.08	0.57	0.47
8293	'SERF1A'	mRNA	1.23338	1.71e-11	0.14	0.36	0.76	0.45	3.12	2.87
8326	'FZD9'	mRNA	2.09855	3.33e-05	0.02	0.05	0.03	0.17	0.01	0.21
8339	'HIST1H2BG'	mRNA	1.17638	1.1e-164	25.12	32.05	49	55.67	34.78	139.43
8345	'HIST1H2BH'	mRNA	1.60262	6.37e-75	5.31	3.98	15.85	12.3	9.86	46.87
83468	'GLT8D2'	mRNA	1.05145	8.21e-172	6.73	8.82	7.28	21.32	18.48	7.52
8353	'HIST1H3E'	mRNA	2.27099	7.56e-210	5.28	5.71	13.62	29.07	15.27	64.92
8361	'HIST1H4F'	mRNA	2.3542	0	21.85	30.05	29.21	95.32	71.52	250.01
83690	'CRISPLD1'	mRNA	2.06259	5.17e-35	0.08	0.17	0.19	0.66	0.56	0.51
83729	'INHBE'	mRNA	1.33622	6.65e-20	0.01	0.37	1.22	1.07	2.56	0.13
83894	'TTC29'	mRNA	3.51233	7.07e-25	0.04	0	0.17	0.23	0.06	1.31
8404	'SPARCL1'	mRNA	1.96493	6.76e-09	0.04	0.03	0.2	0.13	0.47	0.15
84206	'MEX3B'	mRNA	1.0401	6.05e-06	0.08	0.13	0.27	0.2	0.52	0.18
84251	'SGIP1'	mRNA	1.08088	1.1e-51	0.31	1.14	4.54	1.33	5.01	3.17
84419	'C15orf48'	mRNA	2.09855	8.75e-14	0.08	0.26	0.62	1.02	2.15	0.55
8444	'DYRK3'	mRNA	1.03947	6.99e-226	4.76	5.29	8.3	11.21	14.36	10.58
84466	'MEGF10'	mRNA	1.77421	6.36e-36	0.01	0.34	0.35	0.51	0.18	0.79
845	'CASQ2'	mRNA	3.153	1.14e-08	0	0	0.16	0.11	0.15	0.15
84525	'HOPX'	mRNA	2.83251	0.000121	0.04	0	0.02	0.06	0.4	0.09
84541	'KBTBD8'	mRNA	1.35949	6.09e-42	0.25	0.49	0.82	0.86	0.81	2.13
84570	'COL25A1'	mRNA	1.36288	1.52e-27	0.19	0.32	0.16	0.35	1.48	0.18
84620	'ST6GAL2'	mRNA	3.14325	4.72e-11	0	0.01	0.02	0.05	0.22	0.01
84632	'AFAP1L2'	mRNA	1.85475	5.42e-17	0.02	0.03	0.34	0.03	1.16	0.11
84658	'ADGRE3'	mRNA	4.07054	0.000182	0.02	0	0	0.04	0.19	0.08
84665	'MYPN'	mRNA	2.12991	8.19e-15	0	0.02	0.13	0.03	0	0.56
84690	'SPATA22'	mRNA	1.07892	1.11e-07	0.3	0.6	0.17	0.58	0.15	1.57
84707	'BEX2'	mRNA	1.84795	3.81e-15	0.2	0.54	0.5	2.49	1.2	0.66
8477	'GPR65'	mRNA	1.53327	0.000765	0	0.06	0.01	0.05	0.13	0.04
84830	'ADTRP'	mRNA	3.41535	1.14e-78	0.02	0.32	0.19	2.1	3.43	0.26
84879	'MFSD2A'	mRNA	1.10177	6.65e-33	0.12	1.58	3.49	2.67	0.93	4.84
84898	'PLXDC2'	mRNA	1.45088	0	0.82	4.04	2.81	10.49	5.4	4.29
84929	'FIBCD1'	mRNA	2.16894	2.38e-11	0.03	0.06	0.08	0.19	0.15	0.34
84951	'TNS4'	mRNA	1.53561	0.00046	0.01	0.13	0.02	0.02	0.08	0.37
85004	'RERG'	mRNA	1.94243	0.000214	0.05	0	0.16	0.03	0.32	0.03
8515	'ITGA10'	mRNA	1.01369	2.35e-70	1.3	0.41	3.08	2.36	3.7	2.67
8534	'CHST1'	mRNA	2.32703	3.64e-09	0	0.06	0.13	0	0.23	0.57
85407	'NKD1'	mRNA	3.4425	3.92e-11	0	0	0.01	0.03	0.21	0.1
85414	'SLC45A3'	mRNA	1.58398	9.85e-08	0	0.07	0.19	0.13	0.3	0.23
85415	'RHPN2'	mRNA	1.43183	1.97e-07	0.04	0.06	0.18	0.06	0.36	0.29
85450	'ITPRIP'	mRNA	1.08528	1.8e-249	0.9	1.56	9.64	2.83	8.63	10.11
8553	'BHLHE40'	mRNA	2.10716	0	0.24	2.21	5.05	4.43	21.69	3.39
860	'RUNX2'	mRNA	1.20821	7.66e-97	0.69	5.64	3.98	3.2	13.58	2.63
8633	'UNC5C'	mRNA	2.19809	1.7e-08	0.01	0.01	0.03	0.03	0.11	0.02
8639	'AOC3'	mRNA	1.4125	1.53e-31	0	0.03	1.41	0.01	2.56	0.55
8651	'SOCS1'	mRNA	1.82179	2.11e-09	0.09	0.08	0.48	0.15	0.53	1.28
8676	'STX11'	mRNA	1.01784	0.000448	0.04	0.06	0.16	0.09	0.1	0.22
8710	'SERPINB7'	mRNA	1.79603	2.14e-174	0.81	3.91	1.22	6.2	12.7	3.33
8728	'ADAM19'	mRNA	1.17979	1.38e-187	0.36	1.38	5.86	0.84	10.45	3.66
875	'CBS'	mRNA	1.37348	1.3e-125	0.19	3.22	5.22	2.26	16.3	3.08
8797	'TNFRSF10A'	mRNA	1.32325	8.88e-33	1.68	0.23	1.24	3.9	1.87	1.93
8832	'CD84'	mRNA	3.79043	6.88e-15	0.01	0	0.01	0	0.45	0.02
8840	'WISP1'	mRNA	1.51324	6.79e-97	0.07	1.49	0.9	0.63	6.14	0.55
885	'CCK'	mRNA	2.50663	5.7e-26	0.03	0.61	0.11	1.1	0.04	3.19
8862	'APLN'	mRNA	1.26123	2.58e-23	0.37	0.07	1.07	0.3	2.74	0.31
8870	'IER3'	mRNA	1.77736	0	1.12	8.38	13.86	9.13	38.99	26.27
8912	'CACNA1H'	mRNA	1.6028	1.62e-10	0	0	0.18	0.01	0.39	0.03
8968	'HIST1H3F'	mRNA	1.81362	4.2e-280	14.63	13.71	30.44	30.22	19.78	143.87
9002	'F2RL3'	mRNA	1.88955	1.26e-24	0	0.23	0.31	0.37	0.29	1.26
90139	'TSPAN18'	mRNA	1.48264	3.37e-23	0.08	0.1	1.14	0.02	1.67	0.22
90226	'UCN2'	mRNA	1.13316	8.15e-05	0	0.3	0.45	0.3	0.33	0.84
9033	'PKD2L1'	mRNA	2.19607	7.44e-07	0.04	0.03	0.1	0.5	0.18	0.05
9037	'SEMA5A'	mRNA	1.36979	0	1.28	4.61	10.85	5.1	16.08	21.04
9053	'MAP7'	mRNA	1.26044	8.19e-29	0.16	0.33	1.23	1.26	0.4	1.21
9066	'SYT7'	mRNA	1.68351	1.77e-10	0	0	0.23	0.01	0.37	0.23
90701	'SEC11C'	mRNA	1.27892	7.73e-74	3.94	7.33	6.9	17.18	6.78	18.77
90865	'IL33'	mRNA	2.17126	0	3.07	9.03	5.14	10.88	2.92	71.24
90952	'ESAM'	mRNA	2.82635	7.95e-20	0.01	0	0.28	0.1	1.31	0.3
91156	'IGFN1'	mRNA	1.85754	0.000526	0	0	0.02	0.01	0.04	0.02
912	'CD1D'	mRNA	1.66281	1.07e-28	0.07	0.99	0.19	2.31	0.35	1.28
9120	'SLC16A6'	mRNA	3.34703	0	0.02	0.68	1.04	0.67	0.21	14.61
9127	'P2RX6'	mRNA	1.702	2.59e-05	0.06	0.04	0.04	0.24	0.14	0.06
91461	'PKDCC'	mRNA	1.10778	0	7.99	16.06	12.97	29.38	29.57	20.19
91543	'RSAD2'	mRNA	2.07246	9.94e-225	1.3	0.53	1.71	8.8	0.32	4.27
91608	'RASL10B'	mRNA	1.39246	3.59e-06	0.01	0.11	0.1	0.09	0.2	0.29
91683	'SYT12'	mRNA	2.40934	1.63e-06	0.02	0	0.04	0.12	0.01	0.18
9173	'IL1RL1'	mRNA	2.43764	1.94e-20	0	0.07	0.15	0.45	0.21	0.31
9182	'RASSF9'	mRNA	1.30551	8.8e-21	0.05	0.33	0.86	0.87	2.28	0.12
920	'CD4'	mRNA	3.12875	3.44e-31	0	0	0.21	0.02	1.3	0.16
9200	'HACD1'	mRNA	1.0824	8.14e-43	1.76	6.12	2.23	8.9	3.12	9.2
9212	'AURKB'	mRNA	1.31002	2.15e-53	0.47	1.58	7.78	1.17	10.37	13.13
92737	'DNER'	mRNA	2.51113	1.7e-286	0.03	1.12	1.92	4.51	0.24	10.24
93099	'DMKN'	mRNA	2.92187	0	6.16	2.69	4.74	74.42	17.1	9.22
93145	'OLFM2'	mRNA	1.23607	2.34e-188	0.15	5.06	17.31	3.8	30.03	12.55
9388	'LIPG'	mRNA	2.2166	6.62e-303	0.04	0.34	3.55	7.66	6.21	0.58
9415	'FADS2'	mRNA	1.56109	0	13.47	18.73	74.83	154.72	78.67	30.07
942	'CD86'	mRNA	6.02747	1.37e-08	0	0	0	0	0.29	0.03
94234	'FOXQ1'	mRNA	1.6505	3.31e-05	0.09	0.03	0.06	0.11	0.13	0.33
94274	'PPP1R14A'	mRNA	2.02349	6.56e-20	0.03	0.73	0.92	0.54	3.84	2.15
9429	'ABCG2'	mRNA	1.65798	1.81e-15	0.07	0.15	0.2	0.09	0.75	0.47
9457	'FHL5'	mRNA	2.98307	4.45e-10	0	0	0.06	0.01	0.29	0.06
9466	'IL27RA'	mRNA	1.87289	6.96e-07	0	0.09	0.07	0.06	0.3	0.23
948	'CD36'	mRNA	1.33503	0	17.6	0.51	11.3	21.28	44.51	21.51
9507	'ADAMTS4'	mRNA	1.7657	1.51e-150	0.1	0.61	2.62	0.57	7.2	2.12
9518	'GDF15'	mRNA	1.75524	1.55e-148	2.78	2.06	4.85	14.67	8.59	6.78
953	'ENTPD1'	mRNA	1.37911	1.34e-21	0.09	0.21	1.24	0.18	1.1	0.79
9535	'GMFG'	mRNA	3.03473	5.33e-34	0.22	0.59	0.22	1.3	5.44	2.12
9547	'CXCL14'	mRNA	1.153	2.64e-06	0.23	0.29	0.1	0.37	0.25	0.82
9572	'NR1D1'	mRNA	1.39116	5.85e-18	0.27	0.07	0.7	0.13	0.72	1.59
9592	'IER2'	mRNA	2.70966	0	3.04	3.31	8.39	5.29	50.92	34.8
9619	'ABCG1'	mRNA	2.14861	1.59e-67	0.21	0.14	0.49	0.91	2.57	0.35
9627	'SNCAIP'	mRNA	1.18805	1.65e-15	0.13	0.39	0.41	0.65	0.73	0.69
963	'CD53'	mRNA	6.07054	8.1e-09	0	0	0	0	0.58	0.02
96626	'LIMS3'	mRNA	1.39822	4.81e-33	0.07	1.69	0.81	1.61	2.93	2.82
9674	'KIAA0040'	mRNA	1.6198	4.97e-36	0.04	0.43	0.37	0.19	2.37	0.26
9745	'ZNF536'	mRNA	1.03752	3.3e-07	0.1	0.11	0.15	0.12	0	0.56
9771	'RAPGEF5'	mRNA	1.0196	5.93e-07	0.03	0.04	0.31	0.04	0.84	0.13
9832	'JAKMIP2'	mRNA	1.73031	6.58e-05	0.02	0	0.02	0.01	0.12	0
9890	'PLPPR4'	mRNA	1.12798	3.61e-72	0.05	1.22	3.11	0.84	4.51	3.1
9938	'ARHGAP25'	mRNA	2.79043	2.05e-08	0.02	0	0.07	0.09	0.39	0
9956	'HS3ST2'	mRNA	5.231	2.67e-05	0	0	0	0.03	0.13	0.09
100131390	'SP9'	mRNA	-3.71737	4.28e-06	0.06	0.32	0.05	0	0.02	0.02
1002	'CDH4'	mRNA	-2.07671	1.15e-30	0.07	0.14	1.63	0.03	0.28	0.02
100271849	'MEF2B'	mRNA	-2.295	0.000468	0.11	0	0.41	0.05	0.04	0
100287482	'SMKR1'	mRNA	-2.847	4.97e-11	1.17	0	0.34	0.07	0	0.17
100506127	'GVQW3'	mRNA	-1.00225	5.35e-15	0.61	0.5	0.83	0.45	0.33	0.59
100506164	'HSFX1'	mRNA	-5.33886	1.34e-05	0	0.23	0	0	0	0
100507421	'TMEM178B'	mRNA	-1.22391	7.6e-05	0	0.03	0.24	0.01	0.09	0.09
100507607	'NPIPB9'	mRNA	-1.23951	1.82e-07	0.07	0.12	1.52	0.04	0.36	0.21
100526664	'LY75-CD302'	mRNA	-1.4714	2.81e-12	0.07	0.12	0.31	0	0.18	0
100526740	'ATP5MF-PTCD1'	mRNA	-2.26295	1.53e-08	0.11	0.08	0.08	0	0.06	0
100526832	'PHOSPHO2-KLHL23'	mRNA	-4.31824	5.05e-42	0.33	1.14	0.05	0.11	0.01	0
100526835	'FPGT-TNNI3K'	mRNA	-1.75485	9.39e-28	1.49	0.49	0.32	0.26	0.3	0.16
100527943	'TGIF2-RAB5IF'	mRNA	-5.04107	0.00011	0.02	0.24	0.04	0	0	0
100529144	'CORO7-PAM16'	mRNA	-2.6299	2.73e-10	0.11	0.03	0.35	0	0.08	0
100529215	'ZNF559-ZNF177'	mRNA	-1.42776	1.71e-14	0.67	0.96	1.29	0.24	0.55	0.26
100529239	'RPS10-NUDT3'	mRNA	-1.43413	6.01e-36	2.24	2.21	9.68	2.85	2.63	3.21
100653515	'CEP295NL'	mRNA	-1.65703	2.57e-20	0.04	0.1	3.51	0.03	0.67	0.23
100996746	'SPDYE11'	mRNA	-2.17588	5.88e-05	0.07	0.12	0.99	0.02	0.2	0
101928548	'LOC101928548'	mRNA	-1.46936	6.17e-06	0.66	0.04	0.92	0.23	0.25	0
10231	'RCAN2'	mRNA	-1.37252	4.91e-46	3.29	0.52	1.23	0.65	1.26	0.25
102723360	'LOC102723360'	mRNA	-2.30947	7.74e-32	0.09	0.9	0.73	0.31	0.07	0.01
102724642	'LOC102724642'	mRNA	-2.92712	1.92e-09	0.41	0	0.14	0.04	0.03	0
102724995	'LOC102724995'	mRNA	-1.03552	0.000802	0.79	0.9	1.85	0.22	1	0.48
1029	'CDKN2A'	mRNA	-1.67794	2.3e-31	2.85	1.71	4.59	0.8	1.24	0.63
10298	'PAK4'	mRNA	-1.11339	8.9e-10	0.09	0.1	2.05	0.06	0.43	0.34
10326	'SIRPB1'	mRNA	-1.38188	1e-19	0.05	0.38	6.59	0.49	0.38	1.18
10349	'ABCA10'	mRNA	-1.92332	5.19e-190	3.98	1.59	2.27	0.78	0.74	0.5
10351	'ABCA8'	mRNA	-1.08557	0	24.52	30.15	36.19	13.44	17.43	9.82
1044	'CDX1'	mRNA	-1.97112	0.000428	0.06	0.24	0.13	0.04	0.03	0.04
10460	'TACC3'	mRNA	-1.4421	1.17e-104	0.74	1.19	15.14	0.83	1.26	2.89
10507	'SEMA4D'	mRNA	-1.57785	6.92e-13	0.03	0.04	1.06	0.05	0.17	0.11
10512	'SEMA3C'	mRNA	-1.28014	0	124.79	25.94	91.27	48.88	21.47	26.87
105369246	'LOC105369246'	mRNA	-1.4375	1.68e-24	0.07	0.31	2.55	0.07	0.2	0.57
105369591	'LOC105369591'	mRNA	-3.01693	1.19e-19	1.35	0.21	0.2	0.1	0.08	0.03
105374301	'LOC105374301'	mRNA	-1.07756	0.000348	0.02	0.05	0.33	0.02	0.08	0.06
105379282	'LOC105379282'	mRNA	-1.29704	0.000889	0.03	0.02	0.21	0.03	0.04	0.02
10628	'TXNIP'	mRNA	-1.76863	0	140.61	35.35	75.43	18.52	45.83	13.96
10655	'DMRT2'	mRNA	-1.32998	1.56e-24	1.02	0.96	2.46	0.52	0.33	0.7
1071	'CETP'	mRNA	-1.15059	5.63e-07	0.01	0.06	0.46	0.07	0.25	0.14
10734	'STAG3'	mRNA	-1.63164	8.63e-05	0.05	0.04	0.26	0.01	0.07	0.02
10750	'GRAP'	mRNA	-1.11831	0	823.03	709.77	236.64	326.55	151.52	407.82
10752	'CHL1'	mRNA	-1.703	1.52e-177	4	1.39	0.9	0.86	0.66	0.74
107983947	'107983947'	mRNA	-3.10439	0.000777	0.27	0.02	0.1	0	0	0.05
107984345	'LOC107984345'	mRNA	-1.41844	2.64e-12	0.09	0.27	1.02	0.16	0.34	0.01
107984745	'LOC107984745'	mRNA	-1.75389	3.6e-06	0.02	0.06	0.45	0.05	0.05	0.03
107985082	'LOC107985082'	mRNA	-1.69356	0.000955	0.17	0.19	0.52	0.07	0.08	0.1
107986175	'LOC107986175'	mRNA	-1.0132	1.6e-15	0.12	0.18	0.99	0.12	0.18	0.21
107986211	'LOC107986211'	mRNA	-1.0665	0.000129	0.02	0.04	0.71	0.24	0.24	0.04
107986353	'LOC107986353'	mRNA	-2.40718	1.05e-40	0.36	0.02	1.86	0.05	0.24	0.07
107986596	'LOC107986596'	mRNA	-1.26747	0.000119	0.49	0.17	0.39	0.16	0.13	0.11
107986754	'LOC107986754'	mRNA	-1.53846	2.22e-07	0.4	0.04	1.97	0.06	0.32	0.33
107986762	'LOC107986762'	mRNA	-2.01693	2.05e-06	0.07	0.12	0.58	0.06	0.12	0.03
107987373	'LOC107987373'	mRNA	-6.25248	0	18.12	25.82	0	0.33	0	0.29
107987545	'LOC107987545'	mRNA	-2.05112	0.000584	0.04	0	0.49	0	0	0.1
1080	'CFTR'	mRNA	-2.16377	0.000168	0.02	0.05	0.09	0.01	0.02	0
10826	'FAXDC2'	mRNA	-1.01429	2.99e-42	4.53	0.94	3.77	1.4	1.29	1.59
10863	'ADAM28'	mRNA	-1.01693	2.52e-05	0	0.45	0.41	0.06	0.1	0.21
10974	'ADIRF'	mRNA	-1.39544	9.23e-154	70.15	9.1	10.17	9.44	10.95	17.83
110116772	'ZNF765-ZNF761'	mRNA	-1.34117	1.29e-11	0.06	0.09	0.53	0.06	0.18	0
110354863	'ZNF660-ZNF197'	mRNA	-1.81377	4.28e-16	0.19	0.27	0.39	0.13	0.1	0
11095	'ADAMTS8'	mRNA	-3.82428	2.7e-12	0.29	0	0.04	0	0	0.03
11113	'CIT'	mRNA	-1.48381	3.69e-245	1.26	0.44	10.89	0.47	0.97	2.04
1116	'CHI3L1'	mRNA	-1.03755	0	16.16	9.92	109.74	7.25	6.32	40.47
1117	'CHI3L2'	mRNA	-1.55876	1.35e-54	9.27	1.22	0.48	0.74	0.13	3.28
11197	'WIF1'	mRNA	-2.60189	0.000231	0.18	0	0.07	0.02	0.02	0
112267940	'LOC112267940'	mRNA	-4.68709	0.000851	0.02	0.06	0	0	0	0
112268342	'LOC112268342'	mRNA	-1.21864	2.1e-08	0.66	0.28	0.44	0.11	0.22	0.22
112268381	'LOC112268381'	mRNA	-1.83724	6e-30	0.17	0.09	1.41	0.04	0.23	0.17
112268437	'LOC112268437'	mRNA	-4.65616	0.000995	0	0	0.1	0	0	0
112476	'PRRT2'	mRNA	-1.35035	0.000112	0.4	0.16	0.47	0.08	0.11	0.24
11248	'NXPH3'	mRNA	-1.54135	3.32e-16	0.55	0.05	0.29	0.05	0.15	0.12
113230	'MISP3'	mRNA	-3.40924	7.86e-05	0.28	0.07	0	0.02	0	0.02
114780	'PKD1L2'	mRNA	-1.26486	4.02e-09	1.22	0.05	0.1	0.48	0.02	0.04
114804	'RNF157'	mRNA	-1.50014	2.76e-06	0	0.11	0.52	0.02	0.05	0.11
114898	'C1QTNF2'	mRNA	-1.23358	6.09e-14	1.11	0.08	1.54	0.4	0.14	0.5
1152	'CKB'	mRNA	-1.6584	4.75e-62	9.01	0.88	2.33	1.31	0.68	2.12
115265	'DDIT4L'	mRNA	-1.41683	7.93e-288	28.2	3.42	6.55	7.73	1.28	5.96
115749	'C12orf56'	mRNA	-1.79998	4.22e-13	1.09	0.17	0.3	0.16	0.08	0.34
116039	'OSR2'	mRNA	-1.17305	1.65e-49	9.41	0.6	4.22	0.86	0.71	5.74
116835	'HSPA12B'	mRNA	-1.62967	6.95e-30	2.08	0.14	0.37	0.18	0.56	0.21
117248	'GALNT15'	mRNA	-2.22185	0	56.4	13.91	10.85	6.55	5.6	6
1191	'CLU'	mRNA	-1.71211	1.67e-163	12.96	1.53	8.29	0.65	3.28	3.34
119587	'CPXM2'	mRNA	-1.18205	3.04e-37	0.34	0.84	6.06	0.94	1.18	0.45
120	'ADD3'	mRNA	-1.22267	0	100.61	24.3	55.09	26	31.43	22.55
121227	'LRIG3'	mRNA	-1.12679	0	27.89	10.07	7.57	8.04	10.15	4.27
121793	'TEX29'	mRNA	-2.07833	1.81e-11	2.48	0.08	0.1	0.34	0.16	0.04
124152	'IQCK'	mRNA	-1.00736	1.14e-34	5.31	2.06	10.83	1.66	4.22	1.65
1244	'ABCC2'	mRNA	-1.28396	7.43e-21	0.93	0.14	0.49	0.22	0.26	0.18
125	'ADH1B'	mRNA	-5.75784	0	200.46	11.88	5.27	2.8	1.49	0.24
125113	'KRT222'	mRNA	-2.15443	1.43e-13	1.3	0	0.1	0.16	0.19	0.01
126	'ADH1C'	mRNA	-1.94186	1.05e-30	3.04	0.49	0.17	0.26	0.85	0.04
1261	'CNGA3'	mRNA	-6.83498	6.23e-156	0.04	0.01	5.34	0.01	0.01	0.02
126823	'KLHDC9'	mRNA	-1.09636	9.92e-06	1.95	0.17	0.06	0.6	0.26	0.35
127	'ADH4'	mRNA	-5.40924	7.62e-06	0.01	0.16	0.1	0	0	0
127435	'PODN'	mRNA	-1.0954	1.28e-118	6.56	1.85	15.79	1.03	9.09	0.83
128239	'IQGAP3'	mRNA	-1.12601	2.7e-136	1.66	2.21	16.34	1.51	2.59	2.87
128344	'PIFO'	mRNA	-1.63118	1.21e-16	1.65	0.14	0.09	0.42	0.15	0.11
1285	'COL4A3'	mRNA	-2.71737	1.17e-12	0	0.04	0.45	0.01	0.01	0.04
1286	'COL4A4'	mRNA	-1.85224	4.14e-50	0.06	0.32	2.32	0.11	0.32	0.28
129293	'TRABD2A'	mRNA	-1.14999	5.49e-22	1.66	1.36	1.51	0.69	0.13	0.98
129446	'XIRP2'	mRNA	-1.84148	2.74e-06	0.19	0.65	1.15	0.13	0.04	0.19
1296	'COL8A2'	mRNA	-1.10703	3.77e-117	7.07	1.12	5.89	2.39	2.58	1.58
129804	'FBLN7'	mRNA	-1.1774	4.67e-45	0.83	1.29	5.44	0.29	1.64	0.92
13	'AADAC'	mRNA	-3.39317	0	20.63	1.5	0.17	0.84	0	1.53
1301	'COL11A1'	mRNA	-1.06721	0	0.08	18.58	11.98	5.64	7.26	1.12
130399	'ACVR1C'	mRNA	-1.58052	4.27e-16	0.29	0.13	0.09	0.07	0.01	0.1
130497	'OSR1'	mRNA	-1.10706	1.8e-30	2.29	1.51	6.09	0.67	2.72	1.23
130940	'CCDC148'	mRNA	-1.39039	0.000179	0.28	0.18	0.47	0.12	0.19	0.06
131	'ADH7'	mRNA	-5.61187	4.67e-35	1.31	0.04	0	0	0	0.03
135935	'NOBOX'	mRNA	-1.67989	3.5e-07	0.02	0.17	2.4	0.02	0.35	0.29
1360	'CPB1'	mRNA	-2.35185	1.27e-10	1.13	0.19	1.58	0.31	0.62	0.18
1364	'CLDN4'	mRNA	-2.70724	1.45e-11	0.81	0.01	0.02	0.01	0.03	0.11
1366	'CLDN7'	mRNA	-1.43647	6.17e-08	0.86	0.46	0.26	0.26	0.3	0.14
137868	'SGCZ'	mRNA	-2.6642	4.08e-22	0.45	0.07	0.3	0.05	0.07	0.1
138882	'OR1N2'	mRNA	-4.47636	8.42e-06	0	0.02	0.74	0	0.03	0
139065	'SLITRK4'	mRNA	-1.37757	3.45e-264	6.96	3.03	10.86	3.03	1.85	2.71
140691	'TRIM69'	mRNA	-1.3873	1.63e-07	0.99	0.13	0.38	0.2	0.38	0.04
1428	'CRYM'	mRNA	-1.08801	9.47e-10	2.69	0.08	0.32	0.8	0.33	0.42
145376	'PPP1R36'	mRNA	-1.28995	0.000384	0.6	0.24	0.19	0.14	0.27	0.06
145581	'LRFN5'	mRNA	-1.76075	1.71e-19	0.77	0	0.05	0.02	0.11	0.18
145873	'MESP2'	mRNA	-1.01693	0.00059	0.48	0.19	0.42	0.36	0.07	0.12
146909	'KIF18B'	mRNA	-1.59485	4.8e-27	0.06	0.1	2.58	0.2	0.14	0.37
147011	'PROCA1'	mRNA	-1.42132	0.000806	0.48	0.15	0.02	0.1	0.14	0.03
147463	'ANKRD29'	mRNA	-1.48834	1.38e-84	5.31	0.56	1.45	0.67	0.68	1.25
148229	'ATP8B3'	mRNA	-3.33886	0.00014	0.04	0.02	0.16	0	0.02	0
149628	'PYHIN1'	mRNA	-4.92382	0.000229	0.04	0	0.19	0	0	0
149954	'BPIFB4'	mRNA	-2.26204	1.5e-16	0	1.28	0.06	0.25	0.02	0.01
150159	'SLC9B1'	mRNA	-1.12545	0.000522	0.38	0.23	0.37	0.25	0.12	0.08
151126	'ZNF385B'	mRNA	-1.34348	3.02e-09	0.38	0.37	2.39	0.71	0.79	0.15
151230	'KLHL23'	mRNA	-1.80999	3.95e-74	0.15	3.77	0.57	0.41	0.33	0.61
151254	'C2CD6'	mRNA	-1.95882	1.26e-30	1.44	0.94	0.67	0.43	0.16	0.2
151354	'FAM84A'	mRNA	-1.20135	2.2e-08	0.35	0.03	0.33	0.03	0.19	0.1
151473	'SLC16A14'	mRNA	-2.12055	1.1e-23	0.76	0.24	0.39	0.11	0.21	0.12
151648	'SGO1'	mRNA	-1.08892	8.64e-14	0.33	0.33	2.93	0.17	0.37	0.77
151651	'EFHB'	mRNA	-3.14621	5.26e-07	0.01	0.28	0.21	0.01	0.01	0.02
153218	'SPINK13'	mRNA	-4.82428	0.000408	0.15	0.23	0.32	0	0	0
154197	'PNLDC1'	mRNA	-2.1324	0.000723	0.04	0.21	0.04	0.05	0	0.02
157506	'RDH10'	mRNA	-1.38132	0	3.61	28.74	16.69	7.61	7.38	3.55
1577	'CYP3A5'	mRNA	-2.35135	9.25e-16	1.03	0.09	0.15	0.09	0.14	0.07
158399	'ZNF483'	mRNA	-1.15085	9.37e-29	0.82	0.21	1.15	0.31	0.29	0.4
159963	'SLC5A12'	mRNA	-1.01693	3.68e-06	0.38	0.09	0.15	0.07	0.26	0
161436	'EML5'	mRNA	-1.69646	5.45e-117	0.01	3.64	0.43	0.69	0.18	0.39
162514	'TRPV3'	mRNA	-1.30239	3.2e-14	0.15	0.26	0.61	0.05	0.17	0.17
163223	'ZNF676'	mRNA	-6.54049	1.4e-11	0.06	0.19	0.13	0	0	0
1643	'DDB2'	mRNA	-1.08514	1.61e-48	6.5	2.84	6.5	2.42	2.21	2.84
1645	'AKR1C1'	mRNA	-1.28489	0	373.16	62.21	31.88	116.47	16.4	81.63
1646	'AKR1C2'	mRNA	-1.82863	0	172.58	7.86	6.56	33.49	3.54	18.63
165679	'SPTSSB'	mRNA	-3.26486	0.000249	0.16	0.12	0.07	0	0.03	0
166863	'RBM46'	mRNA	-2.33886	5.3e-06	0.14	0.11	0.04	0.01	0.05	0
1675	'CFD'	mRNA	-2.8694	0	103.58	21.24	5.8	7.34	4.3	8.44
168667	'BMPER'	mRNA	-1.97778	0	10.93	25.68	77.75	4.86	13.41	7.79
169611	'OLFML2A'	mRNA	-1.25262	3.09e-242	0.95	1.29	21.23	0.83	5.2	2.2
169834	'ZNF883'	mRNA	-1.03128	7.63e-05	0.52	0.21	0.28	0.21	0.19	0.21
170689	'ADAMTS15'	mRNA	-1.5203	3.67e-40	1.73	0.03	0.32	0.02	0.45	0.37
171425	'CLYBL'	mRNA	-1.14177	7.3e-09	1.14	0.94	0.74	0.73	0.39	0.18
1734	'DIO2'	mRNA	-1.6572	1.84e-37	1.14	0.23	0.23	0.09	0.05	0.4
1803	'DPP4'	mRNA	-1.03072	0	161.68	91.39	136.59	71.78	54.94	63.44
185	'AGTR1'	mRNA	-1.41246	4.12e-87	10.38	0.99	1.93	1.94	2.21	1.35
190	'NR0B1'	mRNA	-4.2916	8.5e-191	11.79	0.04	0.06	0.49	0.05	0.12
202658	'TRIM39-RPP21'	mRNA	-5.28746	1.98e-05	0.25	0.02	0	0	0	0
2044	'EPHA5'	mRNA	-1.01372	9.65e-09	0.42	0.26	0.9	0.29	0.47	0.58
2045	'EPHA7'	mRNA	-4.01693	0.000286	0.08	0	0.06	0	0	0
206338	'LVRN'	mRNA	-2.26825	3.57e-79	0.71	0.53	3.03	0.11	0.1	0.47
2070	'EYA4'	mRNA	-1.60189	1.25e-25	0.17	0.54	0.86	0.16	0.12	0.14
2100	'ESR2'	mRNA	-1.61352	0.000328	0.13	0.11	0.25	0.06	0.03	0.04
2122	'MECOM'	mRNA	-1.27008	3.31e-22	0.13	3.23	19.88	2.04	0.5	0.16
2159	'F10'	mRNA	-1.11668	3.77e-87	20.66	5.4	2.77	4.91	3.23	6.55
219539	'YPEL4'	mRNA	-1.05301	5.5e-62	1.33	1.16	3.51	0.81	1.35	0.77
219833	'C11orf45'	mRNA	-1.35678	8.69e-06	0.14	0.1	0.36	0.04	0.11	0.07
220001	'VWCE'	mRNA	-2.18685	1.11e-15	0.21	0.05	0.89	0.03	0.08	0.13
221002	'RASGEF1A'	mRNA	-1.12126	9.5e-05	0.37	0.28	0.21	0.24	0.07	0.11
221091	'LRRN4CL'	mRNA	-2.3775	0	50.66	3.41	26.01	7.18	6.31	2.28
221303	'FAM162B'	mRNA	-1.18536	5.66e-27	0.82	3.72	0.67	0.62	1.18	0.29
221400	'TDRD6'	mRNA	-1.19278	6.38e-13	0.16	0.24	0.61	0.12	0.09	0.16
221935	'SDK1'	mRNA	-1.09434	3.16e-128	0.82	2.01	17.53	2.47	3.15	2.87
222223	'KIAA1324L'	mRNA	-1.81366	0	16.39	1.41	1.87	2.88	2.05	1.19
222643	'UNC5CL'	mRNA	-3.40924	7.86e-05	0.06	0.02	0.09	0.01	0	0
2250	'FGF5'	mRNA	-1.04609	2.15e-40	0.15	0.6	8.94	0.34	0.61	2.18
2277	'VEGFD'	mRNA	-1.0206	0.000113	0.85	0.09	0.12	0.21	0.35	0.04
22824	'HSPA4L'	mRNA	-1.09459	1.8e-61	2.89	1.58	4.88	1.98	0.72	1.26
22844	'FRMPD1'	mRNA	-1.53718	7.97e-09	0.16	0.4	1.85	0.18	0.39	0.43
22875	'ENPP4'	mRNA	-1.6163	3.71e-40	0.26	0.87	1.77	0.08	0.29	0.48
2300	'FOXL1'	mRNA	-1.39429	2.54e-48	1.72	1.24	3.74	0.28	0.59	1.58
23066	'CAND2'	mRNA	-1.8012	3.49e-12	0.03	0.06	0.97	0.03	0.28	0.27
23094	'SIPA1L3'	mRNA	-1.04036	1.5e-42	0.24	0.41	5.66	0.44	1.54	1.32
23224	'SYNE2'	mRNA	-1.01572	9.68e-299	2.92	0.93	7.45	0.63	2.42	2.21
23263	'MCF2L'	mRNA	-1.92547	2.71e-66	2.56	0.06	0.4	0.37	0.38	0.2
23460	'ABCA6'	mRNA	-1.47451	0	49.84	18.36	45.16	15.14	14.69	10.6
23492	'CBX7'	mRNA	-1.10356	3.84e-41	2.14	0.63	3.73	0.74	0.97	1.12
23762	'OSBP2'	mRNA	-1.3933	2.25e-09	0.1	0.04	1.11	0.05	0.07	0.23
252884	'ZNF396'	mRNA	-1.01693	7.29e-12	1.14	1.1	0.78	0.79	0.53	0.33
255928	'SYT14'	mRNA	-1.69019	2.43e-190	0.31	6.25	1.48	0.32	0.62	1.6
256714	'MAP7D2'	mRNA	-1.17001	4.99e-08	0.72	0.05	0.06	0.13	0.1	0.16
25893	'TRIM58'	mRNA	-1.81978	0.000188	0.03	0.1	0.38	0.01	0.23	0
25894	'PLEKHG4'	mRNA	-1.14406	3.94e-158	10.13	1.5	6.15	3.03	3.42	1.76
25939	'SAMHD1'	mRNA	-1.20406	3.17e-180	11.19	3.86	10.09	2.6	4.69	3.53
26002	'MOXD1'	mRNA	-1.3807	0	43.25	28.1	84.45	22.5	8.19	23.52
26013	'L3MBTL1'	mRNA	-1.40026	0.000106	0.17	0.12	0.17	0.01	0.12	0.06
26031	'OSBPL3'	mRNA	-1.04461	3.07e-129	3.56	1.65	10.58	2.01	3.34	1.18
26219	'OR1J4'	mRNA	-3.60189	1.38e-05	0	0.3	0.45	0.03	0.03	0
26232	'FBXO2'	mRNA	-1.70207	0.000107	0.21	0.33	0.05	0.11	0.05	0.04
2634	'GBP2'	mRNA	-1.08486	0	29.49	7.38	9.85	9.23	10.98	3.37
2645	'GCK'	mRNA	-1.23194	0.000279	0.29	0.59	0.27	0.09	0.24	0.22
2662	'GDF10'	mRNA	-2.01287	2.38e-38	1.99	0.08	1.15	0.18	0.22	0.41
26740	'OR1J2'	mRNA	-1.32144	3.68e-25	0.12	2.79	4.46	1	0.67	0.82
26974	'ZNF285'	mRNA	-1.28723	5.54e-23	1.14	1.45	0.92	0.51	0.36	0.75
27098	'CLUL1'	mRNA	-1.32623	2.43e-09	0.11	0.15	0.32	0.17	0.06	0.19
27111	'SDCBP2'	mRNA	-1.2231	2.4e-08	1.21	0.72	0.39	0.44	0.33	0.3
27141	'CIDEB'	mRNA	-1.58804	1.64e-22	1.2	0.8	1.11	0.25	0.19	0.6
27145	'FILIP1'	mRNA	-1.88646	4.19e-209	1.93	3.43	7.84	0.88	2.3	0.49
27147	'DENND2A'	mRNA	-1.62869	6.43e-69	1.25	0.44	5.14	0.2	0.59	1.04
27178	'IL37'	mRNA	-2.67571	1.58e-06	0.02	0.01	0.47	0.02	0.11	0.01
2719	'GPC3'	mRNA	-1.15102	0	6.7	65.12	18.53	23.87	10.18	6.92
2797	'GNRH2'	mRNA	-1.48405	0.000376	0.07	0.06	0.44	0.01	0.32	0.18
2811	'GP1BA'	mRNA	-2.01693	1.44e-05	0.06	0.02	0.72	0.01	0.07	0.09
283726	'SAXO2'	mRNA	-1.82428	1.1e-08	0.5	0.22	0.43	0.23	0.1	0.04
284040	'CDRT4'	mRNA	-3.44361	1.13e-62	0	0.33	3.9	0.2	0.1	0
284403	'WDR62'	mRNA	-1.2377	2.36e-16	0.13	0.07	2.69	0.14	0.26	0.65
284498	'C1orf167'	mRNA	-1.30072	0.000452	0.21	0.04	0	0.05	0.03	0.03
284654	'RSPO1'	mRNA	-1.92382	7.74e-13	0.29	0.57	0.12	0.05	0.1	0.14
285195	'SLC9A9'	mRNA	-2.05727	0	31.76	3.02	6.92	4.2	3.34	3.67
285313	'IGSF10'	mRNA	-1.63513	1.16e-98	4.76	0.71	0.19	1.05	0.4	0.17
285498	'RNF212'	mRNA	-1.08549	6.1e-11	1.39	1.34	1.46	0.5	1.15	0.46
285533	'RNF175'	mRNA	-1.34757	8.46e-11	1.74	1.01	0.15	0.8	0.16	0.19
2859	'GPR35'	mRNA	-2.04196	1e-05	0.16	0.11	0.27	0.02	0.08	0.05
286	'ANK1'	mRNA	-1.49994	4.61e-18	0.18	0.09	1	0.15	0.29	0.19
286133	'SCARA5'	mRNA	-4.84433	0	22.14	0.03	3.35	0.03	0.05	0.9
286151	'FBXO43'	mRNA	-1.66329	1.27e-12	0.2	0.09	1.15	0.08	0.12	0.24
287	'ANK2'	mRNA	-1.28935	0	24.39	1.17	5.1	4.58	5.46	2.83
2890	'GRIA1'	mRNA	-1.92799	5.23e-260	0.14	7.63	3.04	0.47	1.69	0.78
2903	'GRIN2A'	mRNA	-1.14423	3.6e-28	0.22	0.16	1.23	0.05	0.37	0.21
2906	'GRIN2D'	mRNA	-1.0455	5.28e-07	0.06	0.09	0.82	0.03	0.23	0.15
29091	'STXBP6'	mRNA	-1.52427	2.01e-29	1.65	0.32	0.11	0.25	0.35	0.21
2949	'GSTM5'	mRNA	-1.48325	2.31e-15	2.67	0.2	0.41	0.36	0.57	0.59
2977	'GUCY1A2'	mRNA	-1.00185	0	2.54	7.04	11.5	1.85	6.27	1.97
29775	'CARD10'	mRNA	-1.10713	5.76e-24	1.6	0.09	1.76	0.22	0.48	0.83
29887	'SNX10'	mRNA	-1.98831	6.58e-58	4.25	0.12	0.2	0.63	0.44	0.26
29923	'HILPDA'	mRNA	-1.09484	2.76e-79	6.13	21.57	3.06	5.6	5.56	4.4
29992	'PILRA'	mRNA	-1.16377	0.000756	0.04	0.28	1.42	0.02	0.4	0.23
30811	'HUNK'	mRNA	-1.03342	2.92e-35	1.88	0.74	1.69	0.38	0.82	0.81
30816	'ERVW-1'	mRNA	-1.16664	0.000165	0.09	0.09	0.62	0.1	0.11	0.11
3082	'HGF'	mRNA	-1.03581	7.85e-161	10.38	4.73	5	3.37	1.23	5.84
30848	'CTAG2'	mRNA	-5.47636	4.37e-06	0.62	0	0	0	0	0
3127	'HLA-DRB5'	mRNA	-1.97406	7.18e-14	1.21	0	1.4	0.07	0.57	0
317762	'CCDC85C'	mRNA	-1.34624	9.66e-07	0.05	0.16	0.7	0.02	0.24	0.04
3199	'HOXA2'	mRNA	-1.63842	0.000426	0.16	0.2	0.21	0.1	0.02	0.05
3200	'HOXA3'	mRNA	-1.11192	8.88e-12	1.16	1.78	2.9	1.4	1.1	0.66
3202	'HOXA5'	mRNA	-1.669	2.72e-15	0.3	1.51	0.87	0.22	0.26	0.36
3203	'HOXA6'	mRNA	-1.28542	0.000756	0.09	0.73	1.16	0.25	0.22	0.26
3222	'HOXC5'	mRNA	-1.39644	5.3e-10	0.35	0.15	2.23	0.23	0.45	0.18
3248	'HPGD'	mRNA	-1.98891	1.66e-11	0.71	0.02	0	0	0.11	0.11
3274	'HRH2'	mRNA	-2.67989	1.49e-06	0	0	0.29	0.01	0.02	0
339761	'CYP27C1'	mRNA	-1.10181	3.02e-06	0.34	0.15	0.14	0.11	0.15	0.05
339804	'C2orf74'	mRNA	-1.11646	2.1e-45	12.16	12.82	3.05	5.4	4.76	4.17
339829	'CCDC39'	mRNA	-1.8429	0.000143	0.17	0.02	0.03	0.03	0.01	0.02
340273	'ABCB5'	mRNA	-1.76129	2.14e-05	0.18	0.01	0.29	0.02	0.13	0.01
340351	'AGBL3'	mRNA	-1.15922	1.98e-09	0.59	0.29	0.62	0.25	0.2	0.22
340419	'RSPO2'	mRNA	-4.26486	2.79e-13	0.43	0.03	0	0	0	0.03
340485	'ACER2'	mRNA	-1.34844	6.46e-10	0.4	0.21	0.54	0.15	0.2	0.17
340654	'LIPM'	mRNA	-2.78952	2.76e-26	0	1.26	0.44	0.18	0	0.12
341208	'HEPHL1'	mRNA	-1.65239	1.09e-33	0.83	4.56	4.58	0.48	0	2.98
341880	'SLC35F4'	mRNA	-1.695	6.35e-05	0.48	0	0.12	0.05	0.12	0.1
3433	'IFIT2'	mRNA	-1.13023	1.04e-60	5.1	0.72	3.3	1.46	1.9	0.88
3434	'IFIT1'	mRNA	-1.43581	1.5e-165	9.53	0.72	2.59	2.63	1.82	0.59
3437	'IFIT3'	mRNA	-1.01096	1.54e-172	24.41	3.65	15.81	6.8	7.7	7.57
345274	'SLC10A6'	mRNA	-2.33886	0.000429	0.32	0	0.05	0.03	0.04	0.02
346389	'MACC1'	mRNA	-1.1528	1.81e-10	0.05	0.49	0.16	0.29	0.13	0.04
347	'APOD'	mRNA	-2.36742	2.45e-73	7.06	0.73	5.05	1.09	0.5	0.85
347252	'IGFBPL1'	mRNA	-1.3495	5.68e-05	0	0.09	0.57	0.02	0.15	0.04
3488	'IGFBP5'	mRNA	-1.57277	0	15.96	31.99	470.95	17.92	10.88	106.53
3489	'IGFBP6'	mRNA	-1.48667	0	757.52	106.7	84.86	91.39	125.81	166.44
3547	'IGSF1'	mRNA	-1.40159	0.000694	0.19	0.02	0.06	0.01	0.08	0.04
360205	'PRAC2'	mRNA	-1.55036	5.91e-05	2.19	0	0.27	0.31	0.49	0.28
3625	'INHBB'	mRNA	-2.17285	1.38e-48	2.4	0.14	0.22	0.12	0.08	0.48
364	'AQP7'	mRNA	-4.49805	9.83e-31	1.14	0.03	0.11	0.05	0	0.01
3696	'ITGB8'	mRNA	-1.03708	0	2.78	11.9	17.58	4.17	5.75	4.91
3738	'KCNA3'	mRNA	-2.50235	3.59e-20	0.02	0.37	0.61	0.01	0.12	0.02
375759	'C9orf50'	mRNA	-2.18685	0.000444	0.15	0.26	0	0.04	0.05	0
3765	'KCNJ9'	mRNA	-1.11269	1.03e-05	0.59	0.04	0.15	0.04	0.23	0
3818	'KLKB1'	mRNA	-1.15779	5.96e-05	0.06	0.23	0.77	0.07	0.26	0.29
387712	'ENO4'	mRNA	-1.01693	0.000495	0.31	0.18	0.57	0.09	0.33	0.24
388341	'LRRC75A'	mRNA	-2.33886	1.91e-17	0.61	0.12	0.48	0.07	0.2	0.08
388630	'TRABD2B'	mRNA	-1.10286	1.26e-06	0.02	0.12	1.04	0.07	0.1	0.13
389118	'CDHR4'	mRNA	-1.07388	0.000335	0.08	0.11	0.6	0.04	0.14	0.14
389336	'C5orf46'	mRNA	-2.39544	2.56e-21	0	1.62	1.82	0.07	0.5	0.08
3952	'LEP'	mRNA	-4.18239	8.94e-140	0.01	4.07	0.25	0.05	0.05	0.17
3990	'LIPC'	mRNA	-1.44017	2.71e-13	1.08	0.73	0.49	0.47	0.36	0.01
4009	'LMX1A'	mRNA	-3.33886	0.00014	0.13	0	0	0	0.02	0
404203	'SPINK6'	mRNA	-2.27327	3.36e-06	0.04	1.05	0.87	0.13	0	0.22
4046	'LSP1'	mRNA	-3.13532	1.47e-201	12.94	0.02	0.66	0.1	1.64	0.18
4065	'LY75'	mRNA	-1.24569	2.36e-12	0.3	0.22	0.21	0.04	0.18	0.1
4232	'MEST'	mRNA	-1.07484	2.57e-11	1.9	0.06	0.28	0.09	0.75	0.41
4288	'MKI67'	mRNA	-1.66361	0	0.58	0.95	26.06	0.67	2.15	3.94
431707	'LHX8'	mRNA	-1.73062	5.74e-08	0.01	0.97	0.21	0.1	0.16	0.14
440533	'PSG8'	mRNA	-1.94369	4.63e-20	0.42	0.16	1.98	0.05	0.22	0.21
440738	'MAP1LC3C'	mRNA	-1.79202	1.4e-09	0.92	0.32	0.48	0.21	0.19	0.1
440822	'PIWIL3'	mRNA	-4.68595	0.000856	0	0.04	0.06	0	0	0
441294	'CTAGE15'	mRNA	-2.72944	0.000187	0.12	0	0.11	0	0	0.03
441869	'ANKRD65'	mRNA	-1.88958	4.38e-34	2.51	1.07	0.53	0.3	0.36	0.5
442213	'PTCHD4'	mRNA	-1.33745	3.01e-85	1.1	1.19	4.79	0.91	0.56	1.27
442319	'ZNF727'	mRNA	-2.68812	3.33e-88	1.27	0.31	0.24	0.13	0.14	0.07
443	'ASPA'	mRNA	-1.38956	1.18e-56	3.55	4.45	4.68	2.81	0.97	1.11
4481	'MSR1'	mRNA	-1.36944	2.31e-18	1.63	0.21	0.23	0.2	0.69	0.09
460	'ASTN1'	mRNA	-1.05646	2.08e-05	0.03	0.14	0.5	0.12	0.05	0.05
4653	'MYOC'	mRNA	-2.35796	3.47e-30	2.24	0.07	0.11	0.3	0.12	0.11
4674	'NAP1L2'	mRNA	-3.75904	2.34e-57	0.67	1.43	0.43	0.06	0.09	0.05
4815	'NINJ2'	mRNA	-1.34135	4.96e-19	3.6	2.44	0.63	1.42	0.5	1.12
4826	'NNAT'	mRNA	-1.8914	0.000404	0.31	0.24	0.08	0.02	0.04	0.12
4857	'NOVA1'	mRNA	-1.39552	1.17e-215	8.35	2.9	11.97	2.34	2.34	3.86
4887	'NPY2R'	mRNA	-6.10439	6.62e-09	0.04	0.08	0.11	0	0	0
4897	'NRCAM'	mRNA	-1.35495	2.19e-33	0	1.4	0.66	0.19	0.38	0.24
4938	'OAS1'	mRNA	-1.60189	1.43e-35	2.19	0.37	3.53	0.3	0.61	0.97
493911	'PHOSPHO2'	mRNA	-1.00084	2.87e-22	1.49	8.88	1.45	3.03	1.75	1.4
4940	'OAS3'	mRNA	-1.33329	3e-84	0.14	0.3	6.2	0.28	0.84	0.96
4969	'OGN'	mRNA	-2.88429	3.86e-44	1.56	0.03	0.03	0.05	0.2	0.01
4982	'TNFRSF11B'	mRNA	-1.41334	0	18	162.02	63.9	47.15	28.31	15.56
5010	'CLDN11'	mRNA	-1.39834	0	118.57	36.08	357.94	39.83	88.65	43.35
50650	'ARHGEF3'	mRNA	-1.33798	6.66e-147	9.81	1.63	4.4	2.04	3.48	1.29
50804	'MYEF2'	mRNA	-1.03221	2.43e-11	0.17	0.45	0.85	0.19	0.21	0.26
50831	'TAS2R3'	mRNA	-1.43197	0.000477	0.02	0.45	0.81	0.13	0.18	0.12
50937	'CDON'	mRNA	-1.30706	0	12.74	3.26	16.36	3.27	4.61	4.61
50945	'TBX22'	mRNA	-3.1324	2.02e-05	0.21	0.03	0.02	0.03	0	0
51129	'ANGPTL4'	mRNA	-1.68833	9.15e-220	6.35	22.61	3.03	1.81	1.53	7.39
51149	'MRNIP'	mRNA	-1.38371	2.34e-37	6.73	3	2.05	1.7	1.84	1.34
5126	'PCSK2'	mRNA	-3.74275	2.4e-35	0	0.17	0.92	0.29	0.01	0.01
51285	'RASL12'	mRNA	-2.38161	5.47e-90	5.63	0.29	0.36	0.23	0.65	0.42
51302	'CYP39A1'	mRNA	-2.50235	2.54e-16	0.65	0.3	0.09	0.11	0.05	0.06
5136	'PDE1A'	mRNA	-2.17596	2.18e-270	16.07	0.34	1.5	1.11	2.63	0.88
51385	'ZNF589'	mRNA	-1.52688	1.59e-118	5.83	1.42	2.42	1.5	1.39	0.55
51435	'SCARA3'	mRNA	-1.16114	0	35.32	2.67	21.84	4.16	11.73	11.49
51512	'GTSE1'	mRNA	-1.43959	2.2e-42	0.45	0.48	5.99	0.47	0.62	1.18
51555	'PEX5L'	mRNA	-1.47675	0.000104	0.03	0.05	0.34	0.03	0.08	0.05
51673	'TPPP3'	mRNA	-1.97112	2.8e-07	1.15	0.02	0.1	0	0.19	0.05
51704	'GPRC5B'	mRNA	-1.75495	3.06e-121	1.86	0.54	11.66	0.55	2.73	0.37
51705	'EMCN'	mRNA	-1.27174	9.11e-24	2.18	0.07	0.04	0.49	0.51	0.17
5196	'PF4'	mRNA	-2.17548	1.1e-07	0	1.59	0.13	0.24	0	0.15
5212	'VIT'	mRNA	-1.51689	6.67e-210	14.76	11.95	2.43	8.06	1.74	2.21
5239	'PGM5'	mRNA	-1.5423	2.65e-113	8.21	0.8	4.52	0.99	3.63	1.43
5251	'PHEX'	mRNA	-1.07503	3.02e-07	0.49	0.06	0.15	0.27	0.21	0.14
5260	'PHKG1'	mRNA	-1.87588	3.11e-54	4.81	0.17	0.37	0.85	0.33	0.36
5320	'PLA2G2A'	mRNA	-6.90932	2.45e-136	13.25	0	0	0.05	0.03	0.06
5322	'PLA2G5'	mRNA	-3.21002	4.48e-133	9.2	1.21	0.72	0.53	0.27	0.37
5332	'PLCB4'	mRNA	-1.07375	8.34e-42	0.15	1.69	2.77	0.4	0.72	0.86
5347	'PLK1'	mRNA	-1.55214	1.19e-38	0.02	0.42	6.74	0.08	0.9	0.97
5371	'PML'	mRNA	-1.05553	1.99e-74	0.45	0.95	16.53	0.8	4.4	2.04
54065	'SMIM11A'	mRNA	-1.25619	1.06e-29	6.12	5.09	0.76	2.97	1.23	0.71
54212	'SNTG1'	mRNA	-2.82428	2.65e-05	0.21	0	0.03	0.01	0.01	0.01
54511	'HMGCLL1'	mRNA	-3.47636	4.4e-05	0.04	0.16	0.05	0	0.03	0
5452	'POU2F2'	mRNA	-1.53804	5.35e-33	0.02	0.09	1.98	0.03	0.28	0.22
54532	'USP53'	mRNA	-1.43598	0	48.48	9.87	52.37	11.7	16.56	12.31
54756	'IL17RD'	mRNA	-1.70264	4.4e-201	3.8	0.62	1.98	0.54	0.96	0.54
5493	'PPL'	mRNA	-4.06679	0	42.42	0.71	9.31	1.62	0.92	0.8
54988	'ACSM5'	mRNA	-2.11646	1.15e-07	0.53	0.06	0.2	0.23	0	0
55117	'SLC6A15'	mRNA	-1.04653	8.8e-180	16.47	2.51	3.4	4.02	1.69	6.13
55124	'PIWIL2'	mRNA	-1.57804	1.75e-14	0.06	0.72	0.34	0.23	0.15	0.01
55137	'FIGN'	mRNA	-1.41989	1.3e-54	0.1	0.19	1.58	0.06	0.36	0.1
55143	'CDCA8'	mRNA	-1.01302	7.44e-15	0.14	0.38	4.44	0.27	0.53	1.07
55203	'LGI2'	mRNA	-1.06836	1.65e-11	0.63	0.19	0.81	0.11	0.4	0.12
55228	'PNMA8A'	mRNA	-2.66107	4.45e-188	4.74	0.55	2.96	0.64	0.31	0.34
55247	'NEIL3'	mRNA	-1.30457	4.68e-35	1.77	1.3	4.21	0.69	0.63	1.23
55259	'CASC1'	mRNA	-1.70143	0.000108	0.19	0.25	0.01	0.04	0.04	0.07
55273	'TMEM100'	mRNA	-1.0503	3.41e-20	4.91	0.86	0.31	2.13	0.17	0.98
55281	'TMEM140'	mRNA	-1.11171	3.64e-54	9.51	1.34	2.92	3.32	1.68	1.63
55329	'MNS1'	mRNA	-1.14393	2.67e-17	1.06	0.75	3.66	0.51	0.77	0.79
55355	'HJURP'	mRNA	-1.10551	1.56e-71	1.93	2.25	13	1.65	0.95	3.89
554282	'FAM72C'	mRNA	-1.0497	2.66e-05	0.48	0.35	0.85	0.19	0.3	0.22
55613	'MTMR8'	mRNA	-1.41747	3.7e-05	0.11	0.15	0.42	0.06	0.15	0.03
55698	'RADIL'	mRNA	-1.10832	0.000186	0.12	0.25	1.3	0.05	0.42	0.33
55722	'CEP72'	mRNA	-1.07405	1.05e-08	0.16	0.27	1.27	0.14	0.28	0.36
55786	'ZNF415'	mRNA	-1.03425	2.73e-17	2.12	0.98	0.95	0.49	1.23	0.43
55885	'LMO3'	mRNA	-1.68653	2.79e-88	2.83	2.95	0.72	1.48	0.46	0.97
56033	'BARX1'	mRNA	-2.73939	6.31e-06	0	0.51	0	0.05	0.04	0
56165	'TDRD1'	mRNA	-2.20957	2.6e-12	0.15	0.25	0.11	0.05	0.05	0.02
56243	'KIAA1217'	mRNA	-1.27748	4.97e-44	0.23	0.48	3.25	0.17	1.18	0.37
5649	'RELN'	mRNA	-1.88274	2.12e-54	0.12	0.2	1.08	0.01	0.07	0.25
56670	'SUCNR1'	mRNA	-2.36742	1.69e-07	0.25	0	0	0	0.02	0.03
5669	'PSG1'	mRNA	-1.8651	2.9e-13	0.57	0.12	1.05	0.18	0.2	0.19
5673	'PSG5'	mRNA	-2.19086	4.72e-234	6.93	15.48	11.62	2.58	2.38	2.27
56899	'ANKS1B'	mRNA	-1.03739	1.71e-06	0.19	0.1	0.65	0.1	0.06	0.12
56903	'PAPOLB'	mRNA	-1.33886	0.000733	0.04	0.02	0.28	0.01	0.07	0.03
56971	'CEACAM19'	mRNA	-1.82428	8.45e-05	0.01	0.04	0.54	0	0.11	0.03
57094	'CPA6'	mRNA	-5.37448	1.56e-10	0.29	0.01	0.18	0	0	0.02
5737	'PTGFR'	mRNA	-1.21769	0	139.76	29.55	25.21	47.12	40.94	11.63
5740	'PTGIS'	mRNA	-2.02539	0	6.77	3.36	58	1.13	4.74	7.88
57452	'GALNT16'	mRNA	-1.72637	2.18e-97	4.14	0.19	4.82	0.61	1.5	0.42
57463	'AMIGO1'	mRNA	-1.26291	7.07e-11	0.11	0.1	0.84	0.12	0.08	0.15
57469	'PNMA8B'	mRNA	-1.80803	1.98e-65	1.95	0.78	1.48	0.47	0.45	0.41
57479	'PRR12'	mRNA	-1.04588	6.15e-13	0.03	0.09	1.29	0.05	0.27	0.2
577	'ADGRB3'	mRNA	-1.08699	0.000471	0.11	0.11	0.23	0.03	0.14	0.03
57709	'SLC7A14'	mRNA	-1.91238	0	4.25	0.36	7.53	0.53	0.9	1.27
57795	'BRINP2'	mRNA	-1.03188	0.000108	0.02	0.07	0.6	0.12	0.04	0.12
5837	'PYGM'	mRNA	-1.51443	0.000254	0.12	0.06	0.2	0.01	0.1	0.03
58480	'RHOU'	mRNA	-1.19538	8e-24	1.49	1.04	1.14	0.51	0.38	0.31
59084	'ENPP5'	mRNA	-1.26309	2.08e-06	0.25	0.15	0.26	0.09	0.15	0.04
5918	'RARRES1'	mRNA	-1.29311	2.61e-24	3.29	1.18	2.33	0.52	0.91	1.59
5920	'RARRES3'	mRNA	-1.42303	1.47e-42	16.45	1.38	2.68	3.41	4.33	0.9
59271	'EVA1C'	mRNA	-1.15269	2.1e-13	1.49	0.63	1.63	0.4	0.38	0.93
59350	'RXFP1'	mRNA	-2.40716	4.96e-92	3.63	0.06	0.2	0.58	0.23	0.05
59353	'TMEM35A'	mRNA	-3.02815	6.55e-66	3.43	0.16	0.6	0.3	0.19	0.07
5959	'RDH5'	mRNA	-1.11088	1.53e-18	4.53	0.18	2.88	0.73	1.91	1
60385	'TSKS'	mRNA	-1.9059	9.93e-11	0.64	0.25	0.45	0.15	0.09	0.12
60495	'HPSE2'	mRNA	-4.66078	1.46e-06	0.19	0	0.05	0	0	0.01
6094	'ROM1'	mRNA	-1.06462	4.48e-21	3.92	1.31	0.69	1.3	0.98	0.82
613037	'NPIPB13'	mRNA	-1.77998	0.000193	0.07	0	0.29	0.06	0	0.01
6281	'S100A10'	mRNA	-1.0014	0	154.79	27.22	62.2	25.67	62.09	44.28
6288	'SAA1'	mRNA	-2.7147	1.12e-10	0	2.76	0.27	0.35	0.02	0.05
6326	'SCN2A'	mRNA	-1.95292	3.71e-34	0.53	0.13	0.18	0.14	0.02	0.06
6356	'CCL11'	mRNA	-1.10896	1.68e-16	0	4.94	6.26	0.5	4.51	0.28
6357	'CCL13'	mRNA	-1.7156	2.02e-70	0.24	11.43	16.93	2.44	3.04	2.4
6387	'CXCL12'	mRNA	-1.76464	0	194.94	75.84	140.36	17.78	68.78	33.99
63895	'PIEZO2'	mRNA	-1.54956	1.01e-28	0.02	0.13	1.06	0.08	0.23	0.04
6398	'SECTM1'	mRNA	-1.96263	0	30.8	3.77	12.92	3.57	2.7	6.53
64093	'SMOC1'	mRNA	-2.26085	6.65e-12	0.46	0.03	0.03	0	0	0.12
6414	'SELENOP'	mRNA	-1.7302	0	160.52	23.89	17.54	38.86	14.71	12.73
643847	'PGA4'	mRNA	-5.15279	5.24e-05	0.23	0	0.07	0	0	0
646962	'HRCT1'	mRNA	-1.97112	0.000428	0.06	0.25	0.55	0.07	0.06	0.04
64805	'P2RY12'	mRNA	-7.12545	2.04e-16	0.62	0.01	0.01	0	0	0
648791	'PPP1R3G'	mRNA	-1.1335	7.5e-11	1.27	1.11	0.59	0.34	0.19	0.89
6489	'ST8SIA1'	mRNA	-2.84494	1.8e-119	1.4	0.05	0.2	0.1	0.21	0.12
6506	'SLC1A2'	mRNA	-1.89425	3.79e-149	2.25	0.62	0.85	0.22	0.46	0.68
6514	'SLC2A2'	mRNA	-1.26931	2.61e-05	0.96	0.14	0.66	0.48	0.19	0.24
651746	'ANKRD33B'	mRNA	-1.82324	1.33e-64	0.81	0.3	1.88	0.14	0.57	0.35
652	'BMP4'	mRNA	-3.38008	2.35e-264	15.11	0.57	1.5	0.53	0.37	0.96
653149	'NBPF6'	mRNA	-2.86426	0.000239	0	0.14	0.01	0	0.02	0
654463	'FER1L6'	mRNA	-2.40411	8.74e-269	6.53	0.1	1.03	0.33	0.71	0.68
6563	'SLC14A1'	mRNA	-2.6442	3.33e-26	0.79	0.01	0.47	0.07	0.07	0.03
6623	'SNCG'	mRNA	-1.18477	2.43e-09	3.91	0.41	0.78	0.68	1.38	0.48
6769	'STAC'	mRNA	-1.19587	3.77e-128	13.86	3.89	1.91	4.67	3.38	1.25
6770	'STAR'	mRNA	-2.14124	3.49e-15	0.92	0.03	0.04	0.06	0.15	0.05
6840	'SVIL'	mRNA	-1.23923	0	3.26	2.21	29.99	1.75	6.58	6.66
685	'BTC'	mRNA	-1.58252	1.62e-06	0.02	0.31	0.39	0.02	0.02	0.19
6899	'TBX1'	mRNA	-1.22204	3.7e-05	0.15	0.44	0.76	0.21	0.29	0.03
6910	'TBX5'	mRNA	-1.77182	4.1e-08	0.11	0.29	0.09	0.02	0.02	0.1
6915	'TBXA2R'	mRNA	-1.17215	4.36e-05	0.17	0.11	0.65	0.06	0.25	0.07
6920	'TCEA3'	mRNA	-1.28252	4.53e-32	5.21	1.17	2.2	1.19	1.54	0.97
7010	'TEK'	mRNA	-1.24441	1.09e-50	2.41	0.63	2.18	0.44	1.08	0.62
7042	'TGFB2'	mRNA	-1.86224	1.74e-209	7.08	0.24	0.68	0.47	1.53	0.62
7049	'TGFBR3'	mRNA	-1.09707	0	24.04	9.22	50.72	8.01	14.86	11.49
7123	'CLEC3B'	mRNA	-4.11451	0	106.46	0.31	1.64	0.41	4.39	2.84
7125	'TNNC2'	mRNA	-1.51443	9.92e-08	2.74	0.26	0.43	0.76	0.3	0.23
7140	'TNNT3'	mRNA	-2.78511	9.39e-18	2.08	0.05	0	0.02	0.38	0.02
7148	'TNXB'	mRNA	-2.24939	0	2.49	0.09	8.34	0.32	1.2	0.71
717	'C2'	mRNA	-1.25494	8.96e-92	8.17	1.85	5.34	1.47	3.33	1.96
727	'C5'	mRNA	-1.41761	1.32e-114	3.42	1.41	3.09	0.97	1.15	0.87
728194	'RSPH10B2'	mRNA	-3.669	2.78e-18	0.58	0.01	0.3	0.11	0.06	0.02
728734	'NPIPB8'	mRNA	-1.82737	0.000361	0	0.07	0.77	0	0.18	0.05
728763	'CROCC2'	mRNA	-2.5315	1.72e-06	0.1	0.01	0.02	0	0	0.03
729264	'TP53TG3D'	mRNA	-5.3653	1.09e-05	0.04	0.06	0.07	0	0	0
729355	'TP53TG3B'	mRNA	-5.01512	0.00013	0	0.23	0	0	0	0
729597	'SPDYE6'	mRNA	-3.56974	1.23e-05	0	0.04	1.47	0	0.05	0.05
729877	'TBC1D3H'	mRNA	-4.67685	0.000896	0.03	0.06	0	0	0	0
7399	'USH2A'	mRNA	-2.06755	0.000442	0.01	0.01	0.04	0	0.01	0
7448	'VTN'	mRNA	-1.06529	0.00012	0.01	0.12	1.61	0.07	0.11	0.47
7472	'WNT2'	mRNA	-1.26152	8.37e-68	3.04	4.21	3.05	0.41	3.37	0.83
7481	'WNT11'	mRNA	-2.70774	2.03e-79	5.26	0.31	0.14	0.47	0.33	0.25
752	'FMNL1'	mRNA	-1.09493	1.17e-19	0.02	0.33	3.11	0.37	0.75	0.33
7704	'ZBTB16'	mRNA	-1.97629	9.99e-12	0.1	0.31	0.21	0.05	0.08	0.02
7757	'ZNF208'	mRNA	-1.72993	1.85e-23	0.3	0.99	0.57	0.05	0.23	0.3
7784	'ZP3'	mRNA	-1.13197	0.000218	0.52	0.51	0.35	0.25	0.28	0.14
7802	'DNALI1'	mRNA	-1.21004	5.24e-23	3.75	1.26	1.22	0.91	1.64	0.47
7849	'PAX8'	mRNA	-1.06292	1.72e-10	0.48	0.57	3.89	0.74	1.49	0.77
79366	'HMGN5'	mRNA	-1.15443	0.000536	0.34	0.24	0.34	0.13	0.19	0.03
79442	'LRRC2'	mRNA	-1.41426	1.66e-35	1.96	0.1	0.7	0.61	0.4	0.4
79611	'ACSS3'	mRNA	-1.27007	2.05e-132	6.98	4.31	6.93	2.49	3	1.8
79625	'NDNF'	mRNA	-1.48932	3.39e-181	4.93	3.23	14.14	1.1	2.29	3.77
79656	'BEND5'	mRNA	-1.11466	4.99e-11	0.72	1.5	0.37	0.45	0.63	0.24
79689	'STEAP4'	mRNA	-1.74721	0	23.53	1.34	9.68	2.68	2.49	5.51
79733	'E2F8'	mRNA	-1.22809	5.13e-10	0.02	0.1	1.28	0.02	0.14	0.32
79762	'C1orf115'	mRNA	-1.02756	9.13e-38	0.2	5.25	2.43	1.54	0.6	1.6
79774	'GRTP1'	mRNA	-1.13562	1.79e-20	2.15	2.37	2.1	0.56	0.53	2.04
79856	'SNX22'	mRNA	-2.79484	2.31e-08	0.24	0.01	0.04	0.03	0.01	0.01
79895	'ATP8B4'	mRNA	-1.04192	1.11e-267	3.9	20.02	10.43	7.63	1.97	7.2
80000	'GREB1L'	mRNA	-4.22736	0	0.65	1.48	2.02	0.06	0.13	0.02
80108	'ZFP2'	mRNA	-1.2661	9.34e-09	0.62	0.34	0.5	0.25	0.33	0.07
80237	'ELL3'	mRNA	-2.62911	5.19e-32	1.85	0.2	0.17	0.18	0.1	0.11
80705	'TSGA10'	mRNA	-1.15347	7.29e-15	1.97	0.97	1.63	0.67	1.04	0.83
8076	'MFAP5'	mRNA	-1.14551	0	185.13	60.34	100.75	46.55	86.32	32.07
80816	'ASXL3'	mRNA	-1.94981	3.66e-05	0.04	0.04	0.02	0.01	0.03	0
80818	'ZNF436'	mRNA	-1.12831	0	30.04	7.37	7.09	9.38	7.41	5.31
8082	'SSPN'	mRNA	-1.3603	2.28e-105	1.65	3.57	4.87	1.13	2	0.69
80832	'APOL4'	mRNA	-1.76108	3.09e-73	4.37	0.67	1.05	0.86	0.93	0.62
80833	'APOL3'	mRNA	-2.21192	0	57.88	5.93	11.88	6.52	7.28	4.24
80864	'EGFL8'	mRNA	-1.20513	0.000482	0.59	0.44	0.08	0.02	0.49	0.07
8092	'ALX1'	mRNA	-8.15648	5.2e-59	3.6	0.91	0.47	0.02	0	0
8209	'GATD3A'	mRNA	-1.27626	3.78e-101	0.01	19.79	8.76	7.25	0.13	4.61
8214	'DGCR6'	mRNA	-2.09385	1.15e-06	0.94	0	0	0.24	0	0
83259	'PCDH11Y'	mRNA	-1.27076	5.64e-05	0.11	0.06	0.27	0.08	0.06	0.06
83543	'AIF1L'	mRNA	-2.76646	3.47e-42	1.37	0.03	0.37	0.01	0.13	0.14
83593	'RASSF5'	mRNA	-1.34177	1.41e-15	0.25	0.36	1.29	0.21	0.28	0.17
8382	'NME5'	mRNA	-1.32971	1.11e-14	1.82	1.84	0.9	0.72	0.67	0.59
83853	'ROPN1L'	mRNA	-1.82428	8.45e-05	0.65	0.09	0.38	0.13	0.03	0.15
83875	'BCO2'	mRNA	-1.16893	1.11e-05	0.3	0.23	0.7	0.07	0.14	0.2
83895	'KRTAP1-5'	mRNA	-1.10439	2.37e-05	1.13	0.12	1.05	0.32	0.55	0.19
83903	'HASPIN'	mRNA	-1.19886	1.52e-14	0.1	0.28	2.63	0.12	0.25	0.67
84101	'USP44'	mRNA	-1.51416	1.55e-23	0.66	0.73	1.06	0.42	0.25	0.15
84217	'ZMYND12'	mRNA	-1.49397	4.42e-08	0.76	0.38	0.27	0.31	0.12	0.09
84218	'TBC1D3F'	mRNA	-4.66769	0.000939	0	0.14	0	0	0	0
84281	'C2orf88'	mRNA	-1.01139	1.8e-41	1.69	1.48	3.83	1.49	1.09	0.63
84464	'SLX4'	mRNA	-1.00667	1.87e-09	0.01	0.02	0.9	0.04	0.21	0.11
84623	'KIRREL3'	mRNA	-1.41223	1.18e-08	0.01	0.34	0.9	0.08	0.25	0.1
84624	'FNDC1'	mRNA	-1.10147	0	0.35	13.53	85.52	12.55	10.44	14.62
84708	'LNX1'	mRNA	-1.12384	3.52e-07	0.41	0.3	0.37	0.08	0.31	0.09
8483	'CILP'	mRNA	-3.05162	9.44e-158	3.9	0.28	0.21	0.12	0.38	0.12
8492	'PRSS12'	mRNA	-1.18991	4.22e-82	1.34	3.44	5.22	0.77	3.17	0.43
8510	'MMP23B'	mRNA	-2.87478	4.67e-10	0.31	0.61	0.09	0.13	0	0
8542	'APOL1'	mRNA	-1.00857	1.99e-93	10.5	2.15	8.77	4.08	4.69	1.84
85439	'STON2'	mRNA	-1.72452	1.61e-126	2.71	0.16	0.86	0.59	0.39	0.17
85446	'ZFHX2'	mRNA	-1.28995	0.000384	0	0.04	0.25	0.02	0.02	0.03
8618	'CADPS'	mRNA	-1.56582	8.38e-07	0.24	0.03	0.09	0	0.09	0.05
8620	'NPFF'	mRNA	-1.32626	0.000317	0.31	0.32	2.33	0.21	0.55	0.07
8644	'AKR1C3'	mRNA	-1.80865	0	168.12	21.37	20.47	40.26	13.86	10.97
86614	'HSFY1'	mRNA	-3.25112	1.17e-07	0.1	0.1	0.14	0.04	0.06	0
8708	'B3GALT1'	mRNA	-1.14184	8.54e-15	0.45	0.21	0.6	0.09	0.11	0.13
874	'CBR3'	mRNA	-1.35115	3.64e-221	54.9	6.19	20.65	7.83	11.05	15.26
8743	'TNFSF10'	mRNA	-1.0478	5.94e-50	10.17	2.29	1.79	4.38	1.55	1.44
8808	'IL1RL2'	mRNA	-1.01693	3.95e-09	1.16	0.32	0.3	0.23	0.31	0.45
8817	'FGF18'	mRNA	-3.67989	1.96e-08	0.41	0	0	0.03	0	0
8823	'FGF16'	mRNA	-3.92382	4.07e-07	1.11	0	0.06	0	0.05	0.04
8839	'WISP2'	mRNA	-2.05691	0	43.56	2.59	20.28	2.39	13.65	1.61
8869	'ST3GAL5'	mRNA	-1.20926	3.68e-165	15.46	7.38	7.2	5.62	1.74	6.23
89797	'NAV2'	mRNA	-1.33035	1.62e-302	0.76	2.43	18.72	0.65	4.09	1.98
89876	'MAATS1'	mRNA	-1.55298	2.53e-07	0.18	0.08	0.25	0.04	0.07	0.06
9028	'RHBDL1'	mRNA	-1.13511	5.81e-05	0.79	0.37	0.23	0.35	0.17	0.15
90381	'TICRR'	mRNA	-1.205	6.52e-28	0.06	0.16	2.99	0.09	0.21	0.77
9076	'CLDN1'	mRNA	-1.97386	1.06e-07	0	0.01	0.61	0.01	0.02	0.08
9088	'PKMYT1'	mRNA	-1.39196	4.11e-14	0.28	0.27	2.84	0.18	0.19	0.67
9104	'RGN'	mRNA	-1.03236	1.45e-15	1.81	2.55	1.17	1.28	0.55	1.03
91851	'CHRDL1'	mRNA	-2.85027	0	11.29	0.65	1.07	0.64	0.77	0.63
92747	'BPIFB1'	mRNA	-2.18685	2.35e-09	0.07	0.8	0.06	0.05	0	0.17
9284	'NPIPA1'	mRNA	-1.58776	3.97e-14	0.2	1.81	2.54	0.27	0	1.08
952	'CD38'	mRNA	-1.02316	4.18e-05	0.01	0.06	0.51	0.02	0.09	0.15
9582	'APOBEC3B'	mRNA	-1.21665	8.22e-13	0.55	1.07	2.69	0.51	1.21	0
9635	'CLCA2'	mRNA	-3.71519	6.34e-133	3.14	0.04	0.18	0.07	0.1	0.13
9700	'ESPL1'	mRNA	-1.53746	4.32e-31	0.15	0.07	2.1	0.05	0.23	0.41
9715	'FAM131B'	mRNA	-1.5011	8.28e-163	7.54	2.38	1.92	1.04	1.64	1.89
9717	'SEC14L5'	mRNA	-4.25533	1.25e-33	0.45	0	0.04	0	0.02	0.01
9723	'SEMA3E'	mRNA	-1.26334	1.51e-44	2.45	0.36	0.35	0.8	0.33	0.4
9737	'GPRASP1'	mRNA	-1.06796	9.44e-64	2.91	1.63	2.15	1.08	1.44	0.86
9758	'FRMPD4'	mRNA	-1.89501	8.23e-105	0.08	1.1	4.74	0.07	0.85	0.9
9770	'RASSF2'	mRNA	-1.1704	3.01e-84	4.35	0.75	2.42	0.57	2.42	0.57
