# Supplementary material for: Deciphering the role of extrachromosomal circular DNA in adipose stem cells from old and young donors
Source: Stem Cell Res Ther. 2023 Nov 28;14:341. doi: 10.1186/s13287-023-03575-2 (PMC10683086; doi:10.1186/s13287-023-03575-2)
Supplement: Supplementary file 12 — Additional file 12: Data S11. Overlapped eccDNAs. [file 13287_2023_3575_MOESM12_ESM.xlsx]

## Sheet: Sheet1
chr	start	end	Y.ASC1	Y.ASC2	Y.ASC3	O.ASC1	O.ASC2	O.ASC3	value1	value2	log2.Fold_change.	log2.Fold_change..normalized	z.score	p.value	q.value.Benjamini.et.al..1995.	q.value.Storey.et.al..2003.	Signature.p.value...0.05.	length	Gene Symbol
chr12	132873604	132876178	665	92	112	32	377	5	869	414	1.06973	1.31283	15.7871	3.82029e-56	9.68282e-55	5.98798e-56	TRUE	2574	GALNT9
chr8	32611905	32613981	283	245	1	13	10	5	529	28	4.23977	4.48287	24.2824	3.00864e-130	2.00343e-128	1.23895e-129	TRUE	2076	NRG1
chr7	157612881	157615740	251	65	66	10	51	0	382	61	2.64669	2.88979	17.5306	8.36504e-69	2.7243e-67	1.68474e-68	TRUE	2859	PTPRN2
chr9	94473119	94474376	186	83	31	27	26	15	300	68	2.14136	2.38446	13.992	1.74484e-44	3.39765e-43	2.10115e-44	TRUE	1257	ROR2
chr7	157341639	157361622	109	63	42	8	19	6	214	33	2.69707	2.94017	13.2339	5.59443e-40	9.79994e-39	6.06041e-40	TRUE	19983	PTPRN2
chr9	94599814	94602709	77	0	5	0	19	2	82	21	1.96523	2.20833	6.9848	2.85259e-12	1.50777e-11	9.32423e-13	TRUE	2895	ROR2
chr8	32539535	32542040	67	5	0	7	7	4	72	18	2	2.2431	6.60816	3.89119e-11	1.87214e-10	1.15766e-11	TRUE	2505	NRG1
chr9	94581765	94582126	23	2	4	0	0	0	29	0	5.85798	6.10108	5.8456	5.04744e-09	1.98753e-08	1.21659e-09	TRUE	361	ROR2
chr9	94660224	94661470	1	0	22	0	0	1	23	1	4.52356	4.76666	5.12539	2.96927e-07	9.57873e-07	5.91626e-08	TRUE	1246	ROR2
chr6	65036552	65036679	50400	2	8	0	1	9	50410	10	12.2995	12.5426	164.099	0	0	0	TRUE	127	EYS
chr16	81821962	81823097	865	3	0	0	1	0	868	1	9.76155	10.0047	26.6632	1.25756e-156	1.045e-154	6.46244e-156	TRUE	1135	PLCG2
chr1	31218524	31222423	298	3	3	0	1	1	304	2	7.24793	7.49103	18.2641	1.59871e-74	5.75999e-73	3.56205e-74	TRUE	3899	LAPTM5
chr2	233479242	233482882	194	6	2	0	0	0	202	0	8.65821	8.90131	13.8553	1.18224e-43	2.25791e-42	1.39543e-43	TRUE	3640	EFHD1
chr4	7567088	7568091	103	2	2	9	17	2	107	28	1.93411	2.17721	7.90892	2.59627e-15	1.70411e-14	1.05385e-15	TRUE	1003	SORCS2
chrX	585447	589832	100	11	22	5	12	17	133	34	1.96782	2.21092	8.90199	5.48565e-19	4.46638e-18	2.76207e-19	TRUE	4385	SHOX
chr11	78919985	78920334	92	0	1	0	0	1	93	1	6.53916	6.78226	10.3413	4.58236e-25	4.89091e-24	3.0246e-25	TRUE	349	TENM4
chr21	39993128	39995073	64	5	46	3	1	2	115	6	4.26053	4.50363	11.3333	8.97843e-30	1.155e-28	7.14267e-30	TRUE	1945	ERG
chr20	36542484	36542930	59	11	15	2	1	6	85	9	3.23947	3.48257	8.99281	2.40989e-19	2.00368e-18	1.2391e-19	TRUE	446	VSTM2L
chr1	200975856	200976463	57	9	6	7	22	5	72	34	1.08246	1.32556	4.57809	4.69248e-06	1.26421e-05	7.81805e-07	TRUE	607	KIF21B
chr6	11733137	11737721	52	0	1	1	0	0	53	1	5.72792	5.97102	7.91039	2.56583e-15	1.68673e-14	1.04172e-15	TRUE	4584	ADTRP
chr6	41249659	41250157	51	1	0	0	0	1	52	1	5.70044	5.94354	7.83658	4.62996e-15	2.99579e-14	1.85163e-15	TRUE	498	TREM1
chr8	38775775	38776329	50	18	31	0	0	19	99	19	2.38143	2.62453	8.48652	2.12921e-17	1.59474e-16	9.8621e-18	TRUE	554	PLEKHA2
chr8	21624465	21624718	50	10	3	2	2	0	63	4	3.97728	4.22038	8.25624	1.50336e-16	1.06909e-15	6.61137e-17	TRUE	253	GFRA2
chr10	125835780	125842969	36	2	0	1	1	0	38	2	4.24793	4.49103	6.51073	7.47877e-11	3.5324e-10	2.18241e-11	TRUE	7189	CHST15
chr2	229759315	229763047	35	7	0	0	4	0	42	4	3.39232	3.63542	6.42632	1.30733e-10	6.03955e-10	3.73465e-11	TRUE	3732	PID1
chr17	72443234	72443587	34	0	0	1	1	0	34	2	4.08746	4.33056	6.10593	1.02202e-09	4.29453e-09	2.65299e-10	TRUE	353	GPRC5C
chr15	41222720	41225359	34	0	2	0	0	2	36	2	4.16993	4.41303	6.31175	2.75894e-10	1.24177e-09	7.56348e-11	TRUE	2639	DLL4
chr20	47358606	47359387	33	0	0	1	1	0	33	2	4.04439	4.28749	6.00026	1.97004e-09	8.08395e-09	4.99441e-10	TRUE	781	PREX1
chr7	158256012	158257365	32	3	1	0	4	0	36	4	3.16993	3.41303	5.80511	6.43232e-09	2.49207e-08	1.54093e-09	TRUE	1353	PTPRN2
chr12	107856358	107857171	32	3	2	2	0	0	37	2	4.20945	4.45255	6.41206	1.43568e-10	6.61148e-10	4.08673e-11	TRUE	813	BTBD11
chr11	65793884	65797569	30	1	8	0	2	0	39	2	4.2854	4.5285	6.60783	3.90003e-11	1.87503e-10	1.15898e-11	TRUE	3685	CATSPER1
chr10	125769841	125772880	29	4	0	0	3	0	33	3	3.45943	3.70253	5.7344	9.78579e-09	3.70258e-08	2.28929e-09	TRUE	3039	CHST15
chr7	157950501	157951220	27	0	4	0	1	1	31	2	3.9542	4.1973	5.78293	7.34105e-09	2.841e-08	1.75657e-09	TRUE	719	PTPRN2
chr12	132844392	132844872	26	18	1	1	0	0	45	1	5.49185	5.73495	7.29312	3.02858e-13	1.72767e-12	1.0679e-13	TRUE	480	GALNT9
chr18	13445515	13445795	23	0	2	0	1	0	25	1	4.64386	4.88696	5.36542	8.07606e-08	2.788e-07	1.72224e-08	TRUE	280	LDLRAD4
chr1	245545806	245547390	22	0	3	0	1	0	25	1	4.64386	4.88696	5.36542	8.07606e-08	2.788e-07	1.72224e-08	TRUE	1584	KIF26B
chr19	30953215	30954049	22	1	2	0	4	2	25	6	2.05889	2.30199	3.95556	7.63572e-05	0.00016953	1.04828e-05	TRUE	834	ZNF536
chr14	93175777	93176718	20	1	9	3	0	0	30	3	3.32193	3.56503	5.39143	6.9899e-08	2.42313e-07	1.49789e-08	TRUE	941	LGMN
chr7	157897851	157898833	19	0	1	0	0	1	20	1	4.32193	4.56503	4.74003	2.13684e-06	6.15163e-06	3.7993e-07	TRUE	982	PTPRN2
chr2	141624557	141625264	18	3	63	13	7	3	84	23	1.86876	2.11186	6.87459	6.21675e-12	3.17947e-11	1.96622e-12	TRUE	707	LRP1B
chr2	65243096	65243920	18	3	0	0	1	0	21	1	4.39232	4.63542	4.87219	1.10369e-06	3.30642e-06	2.04145e-07	TRUE	824	SLC1A4
chr3	123112236	123114376	17	1	1	0	0	2	19	2	3.24793	3.49103	4.25578	2.08318e-05	5.09911e-05	3.15013e-06	TRUE	2140	ADCY5
chr18	13483318	13484883	17	1	0	0	0	1	18	1	4.16993	4.41303	4.46308	8.07891e-06	2.08676e-05	1.28853e-06	TRUE	1565	LDLRAD4
chr3	2333862	2335815	17	1	0	2	0	0	18	2	3.16993	3.41303	4.10483	4.04607e-05	9.41297e-05	5.81702e-06	TRUE	1953	CNTN4
chr2	233478345	233478958	16	40	14	5	6	5	70	16	2.12928	2.37238	6.73861	1.59913e-11	7.96347e-11	4.9243e-12	TRUE	613	EFHD1
chr2	220159658	220162008	15	21	1	0	2	8	37	10	1.88753	2.13063	4.58816	4.4718e-06	1.20508e-05	7.45172e-07	TRUE	2350	PTPRN
chr11	86648431	86648837	15	1	0	1	0	0	16	1	4	4.2431	4.16671	3.09023e-05	7.21965e-05	4.45844e-06	TRUE	406	PRSS23
chr2	71845645	71845920	13	4	3	0	2	3	20	5	2	2.2431	3.4828	0.000496191	0.000922064	5.70128e-05	TRUE	275	DYSF
chr16	66429998	66431926	12	10	0	1	0	2	22	3	2.87447	3.11757	4.36297	1.28307e-05	3.28568e-05	2.03112e-06	TRUE	1928	CDH5
chr12	6908861	6910022	12	0	1	1	0	0	13	1	3.70044	3.94354	3.67665	0.000236316	0.000469266	2.89545e-05	TRUE	1161	CD4
chr4	57514883	57522088	11	8	0	0	3	0	19	3	2.66297	2.90607	3.92062	8.83224e-05	0.000194403	1.20181e-05	TRUE	7205	HOPX
chr1	208322510	208322724	10	0	6	0	2	0	16	2	3	3.2431	3.78729	0.000152301	0.000318593	1.96829e-05	TRUE	214	PLXNA2
chr3	134918471	134921135	7	60	2	3	4	2	69	9	2.9386	3.1817	7.79853	6.26328e-15	3.99073e-14	2.46792e-15	TRUE	2664	EPHB1
chr13	110866128	110866364	7	14	0	0	2	1	21	3	2.80735	3.05046	4.21969	2.44643e-05	5.96695e-05	3.68853e-06	TRUE	236	COL4A1
chr2	74784937	74786289	7	1	36	0	0	0	44	0	6.45943	6.70253	7.1273	1.02359e-12	5.58137e-12	3.42903e-13	TRUE	1352	M1AP
chr4	7641452	7641758	6	4	6	0	1	0	16	1	4	4.2431	4.16671	3.09023e-05	7.21965e-05	4.45844e-06	TRUE	306	SORCS2
chr1	208287640	208288656	5	2	5	0	0	0	12	0	4.58496	4.82806	3.71015	0.00020714	0.000422089	2.55459e-05	TRUE	1016	PLXNA2
chr8	19267281	19268123	5	4	48	0	0	0	57	0	6.83289	7.07599	8.02747	9.9502e-16	6.7104e-15	4.1288e-16	TRUE	842	CSGALNACT1
chr2	141660081	141661331	4	31	115	4	4	6	150	14	3.42146	3.66456	12.1803	3.95813e-34	5.85129e-33	3.61851e-34	TRUE	1250	LRP1B
chr11	119183090	119183598	4	19	0	4	0	2	23	6	1.9386	2.1817	3.67151	0.000241118	0.000477641	2.9535e-05	TRUE	508	MCAM
chr3	134328596	134329938	3	0	13	0	1	1	16	2	3	3.2431	3.78729	0.000152301	0.000318593	1.96829e-05	TRUE	1342	EPHB1,KY
chr11	61300448	61301455	3	3	47	0	0	2	53	2	4.72792	4.97102	7.83164	4.81565e-15	3.07394e-14	1.90076e-15	TRUE	1007	SYT7
chr7	157934061	157934924	2	1	8	0	0	0	11	0	4.45943	4.70253	3.53592	0.000406354	0.000779623	4.72705e-05	TRUE	863	PTPRN2
chr11	70007027	70007391	2	4	63	0	0	0	69	0	7.10852	7.35162	8.74819	2.16793e-18	1.71981e-17	1.05891e-18	TRUE	364	ANO1
chr19	38997159	38997341	2	18	0	0	2	0	20	2	3.32193	3.56503	4.40208	1.07216e-05	2.75101e-05	1.70002e-06	TRUE	182	RYR1
chr5	150002125	150002688	1	3	7	0	0	0	11	0	4.45943	4.70253	3.53592	0.000406354	0.000779623	4.72705e-05	TRUE	563	SYNPO
chr12	50278294	50279390	1	0	39	0	7	0	40	7	2.51457	2.75767	5.53876	3.04614e-08	1.08947e-07	6.73741e-09	TRUE	1096	FAIM2
chr5	75698863	75700232	0	1	20	0	3	0	21	3	2.80735	3.05046	4.21969	2.44643e-05	5.96695e-05	3.68853e-06	TRUE	1369	IQGAP2
chr12	54921251	54922481	0	23	0	0	1	1	23	2	3.52356	3.76666	4.81644	1.46139e-06	4.23656e-06	2.61727e-07	TRUE	1230	NCKAP1L
chr20	44638186	44638894	0	90	0	4	3	0	90	7	3.6845	3.9276	9.66146	4.39547e-22	4.17066e-21	2.57919e-22	TRUE	708	MMP9
chr7	140243904	140244569	2	0	0	20	0	3	2	23	-3.52356	-3.28046	-4.19474	2.73188e-05	6.64607e-05	4.10884e-06	TRUE	665	DENND2A
chr20	60018941	60020030	925	249	303	274	67	46874	1477	47215	-4.9985	-4.7554	-213.429	0	0	0	TRUE	1089	CDH4
chr19	42681777	42683427	5	0	1	0	154	0	6	154	-4.68182	-4.43872	-12.0159	2.93112e-33	4.22625e-32	2.61357e-33	TRUE	1650	POU2F2
