# Supplementary material for: Deciphering the role of extrachromosomal circular DNA in adipose stem cells from old and young donors
Source: Stem Cell Res Ther. 2023 Nov 28;14:341. doi: 10.1186/s13287-023-03575-2 (PMC10683086; doi:10.1186/s13287-023-03575-2)
Supplement: Supplementary file 13 — Additional file 13: Data S12. Overlapped genes. [file 13287_2023_3575_MOESM13_ESM.xls]

Gene ID	Gene Symbol	Type	log2 (p1_Y_ASC / p1_O_ASC)	Qvalue (p1_Y_ASC / p1_O_ASC)	p1_O_ASC1 Expression	p1_O_ASC2 Expression	p1_O_ASC3 Expression	p1_Y_ASC1 Expression	p1_Y_ASC2 Expression	p1_Y_ASC3 Expression	Gene Symbol
1003	'CDH5'	mRNA	2.614047366	9.64751E-33	0	0.01	0.27	0.05	1.19	0.14	CDH5
10788	'IQGAP2'	mRNA	3.38576684	3.97422E-16	0.13	0	0.04	0.02	0.38	0.03	IQGAP2
11098	'PRSS23'	mRNA	1.073611585	0	17.85	2.58	12.73	16.15	29.58	23.81	PRSS23
111	'ADCY5'	mRNA	1.625178875	6.35361E-09	0.01	0.02	0.13	0.12	0.23	0.08	ADCY5
11346	'SYNPO'	mRNA	1.377926759	3.97407E-13	0.05	0.11	0.39	0.21	1.26	0.44	SYNPO
117144	'CATSPER1'	mRNA	3.442504086	5.30809E-05	0	0	0.03	0.06	0	0.14	CATSPER1
121551	'BTBD11'	mRNA	1.583976512	9.85069E-08	0.06	0.05	0.07	0.11	0.18	0.14	BTBD11
1282	'COL4A1'	mRNA	1.033210286	0	4.38	47.08	132.07	41.59	191.53	95.07	COL4A1
128434	'VSTM2L'	mRNA	2.06107498	5.33748E-05	0.01	0	0.14	0.08	0.18	0.23	VSTM2L
130951	'M1AP'	mRNA	1.689341264	5.23969E-06	0.02	0.12	0.1	0.22	0.1	0.41	M1AP
152330	'CNTN4'	mRNA	2.246106873	0.000866881	0	0	0.03	0.03	0.07	0.01	CNTN4
2047	'EPHB1'	mRNA	1.224510645	2.24484E-16	0.02	0.05	0.71	0.15	0.22	1.13	EPHB1
2078	'ERG'	mRNA	1.01501536	4.7879E-06	0.01	0.09	0.55	0.21	0.26	0.46	ERG
23017	'FAIM2'	mRNA	1.568034968	4.02511E-05	0.02	0.02	0.07	0.06	0.18	0.05	FAIM2
23046	'KIF21B'	mRNA	1.580974024	2.77298E-09	0.01	0.01	0.12	0.04	0.28	0.07	KIF21B
26011	'TENM4'	mRNA	1.414806475	2.28008E-52	0.09	0.03	0.88	0.26	1.33	0.62	TENM4
2675	'GFRA2'	mRNA	1.86759525	1.91532E-05	0.08	0.01	0	0	0.03	0.33	GFRA2
3071	'NCKAP1L'	mRNA	3.112355484	7.11294E-07	0.01	0	0.02	0.01	0.22	0	NCKAP1L
3084	'NRG1'	mRNA	1.585041394	3.4703E-116	0.09	1.43	1.94	0.5	2.94	6.4	NRG1
346007	'EYS'	mRNA	1.442504086	7.83135E-14	0.05	0.17	0.82	0.6	0.13	1.31	EYS
4162	'MCAM'	mRNA	1.714850458	0	0.13	1.88	8.62	1.69	21.09	7.31	MCAM
4318	'MMP9'	mRNA	2.030932106	7.24319E-56	0	0.61	0.87	1.3	3.71	0.63	MMP9
4920	'ROR2'	mRNA	1.38031017	8.0222E-111	0.22	1.79	4.41	3.55	4.76	4.92	ROR2
50614	'GALNT9'	mRNA	4.230999981	4.95508E-09	0	0.01	0.01	0	0.01	0.34	GALNT9
51363	'CHST15'	mRNA	1.239361462	1.4899E-82	0.38	1.08	2.56	0.98	2.14	5.44	CHST15
53353	'LRP1B'	mRNA	1.047202805	1.61263E-14	0.07	0.07	0.06	0.04	0.03	0.33	LRP1B
5336	'PLCG2'	mRNA	1.004389464	4.56878E-14	0.69	0.32	0.1	0.59	0.76	0.67	PLCG2
5362	'PLXNA2'	mRNA	1.303062758	1.08002E-21	0.14	0.02	0.36	0.09	0.5	0.31	PLXNA2
54210	'TREM1'	mRNA	2.42520019	6.09058E-88	0.05	1.55	0.7	2.74	1.91	4.51	TREM1
54567	'DLL4'	mRNA	1.84905512	1.95039E-11	0.03	0.02	0.22	0.06	0.74	0.06	DLL4
55022	'PID1'	mRNA	1.190895287	0	0.58	12.12	35.81	19.44	10.17	52.28	PID1
55083	'KIF26B'	mRNA	1.4592054	1.0011E-261	0.13	2.44	3.65	1.95	12.98	0.53	KIF26B
55107	'ANO1'	mRNA	3.409337222	7.63689E-09	0	0	0.03	0.01	0.09	0.14	ANO1
55790	'CSGALNACT1'	mRNA	1.148131714	1.49138E-41	0.76	0.78	1.08	0.42	1.77	3.19	CSGALNACT1
55890	'GPRC5C'	mRNA	1.103888063	2.02055E-16	0.23	0.81	0.74	1.3	1.69	0.96	GPRC5C
5641	'LGMN'	mRNA	1.023968826	1.0434E-105	1.3	3.38	14.91	8.26	17.76	8.02	LGMN
57537	'SORCS2'	mRNA	2.202240988	9.89576E-36	0	0.14	0.34	0.19	1.06	0.44	SORCS2
57580	'PREX1'	mRNA	1.620287237	2.4142E-116	0.28	0.22	1.93	0.44	1.56	3.59	PREX1
5798	'PTPRN'	mRNA	2.559536004	4.7298E-190	0.03	0.52	1.25	1.11	1.69	6.3	PTPRN
59339	'PLEKHA2'	mRNA	1.047107906	2.09298E-55	0.19	1.48	1.35	1.71	3.25	1.03	PLEKHA2
6261	'RYR1'	mRNA	2.416031875	0.000193104	0	0	0	0.02	0.01	0.01	RYR1
6473	'SHOX'	mRNA	2.665500778	6.40459E-30	0.07	0	0.15	0.04	0.18	1.12	SHOX
6509	'SLC1A4'	mRNA	1.025790815	6.3804E-120	0.47	2.35	7.62	2.3	11.12	4.73	SLC1A4
753	'LDLRAD4'	mRNA	2.484791469	1.94276E-96	0.05	0.14	0.5	1	1.64	0.19	LDLRAD4
7805	'LAPTM5'	mRNA	2.97210135	1.29378E-43	0	0.01	0.47	0.15	2.64	0.42	LAPTM5
80303	'EFHD1'	mRNA	1.674950172	9.83418E-08	0	0.04	0.4	0.07	0.95	0.18	EFHD1
8291	'DYSF'	mRNA	1.323754522	1.99913E-16	0	0.04	0.46	0.08	0.57	0.47	DYSF
84525	'HOPX'	mRNA	2.832512791	0.00012077	0.04	0	0.02	0.06	0.4	0.09	HOPX
84830	'ADTRP'	mRNA	3.415346672	1.13856E-78	0.02	0.32	0.19	2.1	3.43	0.26	ADTRP
9066	'SYT7'	mRNA	1.683512186	1.76587E-10	0	0	0.23	0.01	0.37	0.23	SYT7
920	'CD4'	mRNA	3.128749923	3.44464E-31	0	0	0.21	0.02	1.3	0.16	CD4
9745	'ZNF536'	mRNA	1.037520252	3.30163E-07	0.1	0.11	0.15	0.12	0	0.56	ZNF536
1002	'CDH4'	mRNA	-2.076708761	1.1492E-30	0.07	0.14	1.63	0.03	0.28	0.02	CDH4
27147	'DENND2A'	mRNA	-1.628690616	6.43239E-69	1.25	0.44	5.14	0.2	0.59	1.04	DENND2A
5452	'POU2F2'	mRNA	-1.538043551	5.34771E-33	0.02	0.09	1.98	0.03	0.28	0.22	POU2F2
